# Supplementary material for: Transcriptomics of Differential Ripening in ‘d’Anjou’ Pear (Pyrus communis L.)
Source: Front Plant Sci. 2021 Jun 16;12:609684. doi: 10.3389/fpls.2021.609684 (PMC8243007; doi:10.3389/fpls.2021.609684)
Supplement: Supplementary file 9 [file Data_Sheet_1.ZIP]

Archive with 12 entries (9 files):
- Supp.1/
- Supp.1/DE_analyses.zip
- Supp.1/DE_GO_enrichment.zip
- Supp.1/DE_GO_enrichment_genes.zip
- Supp.1/GEM.zip
- Supp.1/modules_GO_enrichment.zip
- Supp.1/modules_GO_enrichment_genes.zip
- Supp.1/modules_summary.zip
- Supp.1/read.me.txt
- __MACOSX/
- __MACOSX/Supp.1/
- __MACOSX/Supp.1/._read.me.txt
