# Supplementary material for: Transcriptomics of Differential Ripening in ‘d’Anjou’ Pear (Pyrus communis L.)
Source: Front Plant Sci. 2021 Jun 16;12:609684. doi: 10.3389/fpls.2021.609684 (PMC8243007; doi:10.3389/fpls.2021.609684)
Supplement: Supplementary file 9 [file Data_Sheet_1.ZIP › Supp.1/read.me.txt]

Supplementary file 1 index:

** DE_analyses.zip = compendium of differential expression tests

	To interpret file names:
	
		T0 = Harvest
		T1 = 3 months of CA storage at 0.5˚C
		T2 = 6 months of CA storage at 0.5˚C
		T3 = 8 months of CA storage at 0.5˚C
		
		Int.Cor (IC) = internal cortex
		Ext.Cor (EC) = external cortex
		Int.Peel (IP)= internal peel
		Ext.Peel (EP)= external peel

	As an example: DE_T3.Ext.Cor_vs_T3.Int.Cor.txt
		
		DE = differential expression results
		T3.Ext.Cor = External Cortex at 8 months of storage
		T3.Int.Cor = Internal Cortex at 8 months of storage
		T3.Ext.Cor_vs_T3.Int.Cor = gene expression of T3.Ext.Cor in reference to T3.Int.Cor as the control
		
	Column Headers:
		
		baseMean = the average of the normalized count values, divided by the size factors, taken over all samples
		log2FoldChange = log2 fold change, relative to control 
		lfcSE = log2 fold change standard error
		stat = Wald statistic
		pvalue = uncorrected p-values (Wald test p-value)
		padj = these are bonferroni corrected p-values


** DE_GO_enrichment.zip

	To interpret file names:
	
		T0 = Harvest
		T1 = 3 months of CA storage at 0.5˚C
		T2 = 6 months of CA storage at 0.5˚C
		T3 = 8 months of CA storage at 0.5˚C
		
		IC = internal cortex
		EC = external cortex
		IP = internal peel
		EP = external peel

	As an example: GO.T1ECvT0EC.Down.BP.txt 
	
		GO = Enriched GO terms file
		T1ECvT0EC = from the comparison of External Cortex at 3 months relative to External Cortex at harvest
		Down = this is the list of downregulated genes (alternatively "Up" for upregulated genes)
		BP = these are Biological Process terms (also CC = cellular compartment and MF = molecular function)
		
	Column headers:
	
		GO.ID = GO term ID
		Term = Go term 
		Annotated = number of genes in the reference gene set (whole genome) with the GO term
		Significant = observed number of genes
		Expected = expected number of genes
		result1 = p-value

** DE_GO_enrichment_genes.zip

 	GO.T1ECvT0EC.Down.BP.genes.txt = genes that had the enriched terms from file GO.T1ECvT0EC.Down.BP.txt

	column 1: GO ID
	subsequent columns: gene IDs

** GEM.zip = gene expression matrix: Anjou_to_BartlettDH_GEM.txt

	Column headers: they are sufficiently descriptive (see DE analysis info above)

** modules_GO_enrichment.zip

	Cortex.Module.4.BP.txt = Cortex network module 4 biological process terms

	(also CC = cellular compartment and MF = molecular function)
	
	Column headers:
	
		GO.ID = GO term ID
		Term = Go term 
		Annotated = number of genes in the reference gene set (whole genome) with the GO term
		Significant = observed number of genes
		Expected = expected number of genes
		result1 = p-value

** module_GO_enrichment_genes.zip

	Cortex.Module.4.BP.Genes.txt = genes that had the enriched terms from file Cortex.Module.4.BP.txt

** modules_summary - contains: Cortex.edges.txt & Peel.edges.txt

	Column 1 = co-expressed gene pair
	Column 2 = module ID
