# Supplementary material for: Transcriptomics of Differential Ripening in ‘d’Anjou’ Pear (Pyrus communis L.)
Source: Front Plant Sci. 2021 Jun 16;12:609684. doi: 10.3389/fpls.2021.609684 (PMC8243007; doi:10.3389/fpls.2021.609684)
Supplement: Supplementary file 10 [file Data_Sheet_2.ZIP]

Archive with 60 entries (45 files):
- Supp.2/
- Supp.2/01-input_data/
- Supp.2/01-input_data/04-GEM-DAP-1-14_vs_Bartlett-v2_expression_matrix.txt.log-no.txt
- __MACOSX/
- __MACOSX/Supp.2/
- __MACOSX/Supp.2/01-input_data/
- __MACOSX/Supp.2/01-input_data/._04-GEM-DAP-1-14_vs_Bartlett-v2_expression_matrix.txt.log-no.txt
- Supp.2/01-input_data/DAP-1-14_vs_Bartlett-v2.txt
- __MACOSX/Supp.2/01-input_data/._DAP-1-14_vs_Bartlett-v2.txt
- Supp.2/01-input_data/README.md
- __MACOSX/Supp.2/01-input_data/._README.md
- __MACOSX/Supp.2/._01-input_data
- Supp.2/02-GSForge/
- Supp.2/02-GSForge/.ipynb_checkpoints/
- Supp.2/02-GSForge/.ipynb_checkpoints/GSForge_D.Anjou_Analysis-checkpoint.ipynb
- __MACOSX/Supp.2/02-GSForge/
- __MACOSX/Supp.2/02-GSForge/.ipynb_checkpoints/
- __MACOSX/Supp.2/02-GSForge/.ipynb_checkpoints/._GSForge_D.Anjou_Analysis-checkpoint.ipynb
- __MACOSX/Supp.2/02-GSForge/._.ipynb_checkpoints
- Supp.2/02-GSForge/DAP-1-14_vs_Bartlett-v2.gene-set/
- Supp.2/02-GSForge/DAP-1-14_vs_Bartlett-v2.gene-set/Boruta_Treatment.nc
- __MACOSX/Supp.2/02-GSForge/DAP-1-14_vs_Bartlett-v2.gene-set/
- __MACOSX/Supp.2/02-GSForge/DAP-1-14_vs_Bartlett-v2.gene-set/._Boruta_Treatment.nc
- __MACOSX/Supp.2/02-GSForge/._DAP-1-14_vs_Bartlett-v2.gene-set
- Supp.2/02-GSForge/DAP-1-14_vs_Bartlett-v2.nc
- __MACOSX/Supp.2/02-GSForge/._DAP-1-14_vs_Bartlett-v2.nc
- Supp.2/02-GSForge/DAP-1-14_vs_Bartlett_Out.tsv
- __MACOSX/Supp.2/02-GSForge/._DAP-1-14_vs_Bartlett_Out.tsv
- Supp.2/02-GSForge/GSForge_D.Anjou_Analysis.ipynb
- __MACOSX/Supp.2/02-GSForge/._GSForge_D.Anjou_Analysis.ipynb
- Supp.2/02-GSForge/GSForge_GEM.txt
- __MACOSX/Supp.2/02-GSForge/._GSForge_GEM.txt
- Supp.2/02-GSForge/README.md
- __MACOSX/Supp.2/02-GSForge/._README.md
- __MACOSX/Supp.2/._02-GSForge
- Supp.2/03-KINC/
- Supp.2/03-KINC/Intermediary_File.paf-th0.0-p1e-03-rsqr0.30-filtered-th_ranked.phased-th_ranked.Tissue__Cortex-all.csGCN.txt
- __MACOSX/Supp.2/03-KINC/
- __MACOSX/Supp.2/03-KINC/._Intermediary_File.paf-th0.0-p1e-03-rsqr0.30-filtered-th_ranked.phased-th_ranked.Tissue__Cortex-all.csGCN.txt
- Supp.2/03-KINC/Intermediary_File.paf-th0.0-p1e-03-rsqr0.30-filtered-th_ranked.phased-th_ranked.Tissue__Peel-all.csGCN.txt
- __MACOSX/Supp.2/03-KINC/._Intermediary_File.paf-th0.0-p1e-03-rsqr0.30-filtered-th_ranked.phased-th_ranked.Tissue__Peel-all.csGCN.txt
- Supp.2/03-KINC/README.md
- __MACOSX/Supp.2/03-KINC/._README.md
- Supp.2/03-KINC/Run_KINC.sh
- __MACOSX/Supp.2/03-KINC/._Run_KINC.sh
- __MACOSX/Supp.2/._03-KINC
- Supp.2/04-Module_Discovery/
- Supp.2/04-Module_Discovery/Cortex.5.coexpnet.edges.lcm.cys.txt
- __MACOSX/Supp.2/04-Module_Discovery/
- __MACOSX/Supp.2/04-Module_Discovery/._Cortex.5.coexpnet.edges.lcm.cys.txt
- Supp.2/04-Module_Discovery/Peel.3.coexpnet.edges.lcm.cys.txt
- __MACOSX/Supp.2/04-Module_Discovery/._Peel.3.coexpnet.edges.lcm.cys.txt
- Supp.2/04-Module_Discovery/r_code.R
- __MACOSX/Supp.2/04-Module_Discovery/._r_code.R
- Supp.2/04-Module_Discovery/README.md
- __MACOSX/Supp.2/04-Module_Discovery/._README.md
- __MACOSX/Supp.2/._04-Module_Discovery
- Supp.2/README.md
- __MACOSX/Supp.2/._README.md
- __MACOSX/._Supp.2
