# Supplementary material for: Transcriptomics of Differential Ripening in ‘d’Anjou’ Pear (Pyrus communis L.)
Source: Front Plant Sci. 2021 Jun 16;12:609684. doi: 10.3389/fpls.2021.609684 (PMC8243007; doi:10.3389/fpls.2021.609684)
Supplement: Supplementary file 10 [file Data_Sheet_2.ZIP › Supp.2/01-input_data/04-GEM-DAP-1-14_vs_Bartlett-v2_expression_matrix.txt.log-no.txt]

T0_External_Cortex_R1	T0_External_Cortex_R2	T0_External_Cortex_R3	T0_External_Cortex_R4	T0_External_Cortex_R5	T0_External_Peel_R1	T0_External_Peel_R2	T0_External_Peel_R3	T0_External_Peel_R4	T0_External_Peel_R5	T0_Internal_Cortex_R1	T0_Internal_Cortex_R2	T0_Internal_Cortex_R3	T0_Internal_Cortex_R4	T0_Internal_Cortex_R5	T0_Internal_Peel_R1	T0_Internal_Peel_R2	T0_Internal_Peel_R3	T0_Internal_Peel_R4	T0_Internal_Peel_R5	T1_External_Cortex_R1	T1_External_Cortex_R2	T1_External_Cortex_R3	T1_External_Cortex_R4	T1_External_Cortex_R5	T1_External_Peel_R1	T1_External_Peel_R2	T1_External_Peel_R3	T1_External_Peel_R4	T1_External_Peel_R5	T1_Internal_Cortex_R1	T1_Internal_Cortex_R2	T1_Internal_Cortex_R4	T1_Internal_Cortex_R5	T1_Internal_Peel_R1	T1_Internal_Peel_R2	T1_Internal_Peel_R3	T1_Internal_Peel_R4	T1_Internal_Peel_R5	T2_External_Cortex_R1	T2_External_Cortex_R2	T2_External_Cortex_R3	T2_External_Cortex_R4	T2_External_Cortex_R5	T2_External_Peel_R1	T2_External_Peel_R2	T2_External_Peel_R3	T2_External_Peel_R4	T2_External_Peel_R5	T2_Internal_Cortex_R1
pycom01g00030	-Inf	-Inf	-Inf	-Inf	-Inf	-Inf	-Inf	-Inf	-Inf	-Inf	-Inf	-Inf	-Inf	-Inf	-Inf	-Inf	-Inf	-Inf	-Inf	-Inf	-Inf	-Inf	-Inf	-Inf	-Inf	-Inf	-Inf	-Inf	-Inf	-Inf	-Inf	-Inf	-Inf	-Inf	-Inf	-Inf	-Inf	-Inf	-Inf	-Inf	-Inf	-Inf	-Inf	-Inf	-Inf	-Inf	-Inf	-Inf	-Inf
pycom01g00040	-Inf	-Inf	-Inf	0	-Inf	-Inf	-Inf	-Inf	-Inf	-Inf	-Inf	-Inf	-Inf	-Inf	-Inf	-Inf	-Inf	-Inf	-Inf	-Inf	-Inf	-Inf	-Inf	-Inf	-Inf	-Inf	-Inf	-Inf	-Inf	-Inf	-Inf	-Inf	-Inf	-Inf	-Inf	-Inf	-Inf	-Inf	-Inf	-Inf	-Inf	-Inf	-Inf	-Inf	-Inf	-Inf	-Inf	-Inf	-Inf
pycom01g00050	3.32192809488736	4.39231742277876	4.39231742277876	4.08746284125034	4.58496250072116	5.49185309632967	4.95419631038687	5.64385618977472	5.16992500144231	5.7279204545632	4.32192809488736	3.32192809488736	2.8073549220576	3.8073549220576	3.90689059560852	4.90689059560852	4.75488750216347	5.12928301694497	5.35755200461808	5.04439411935845	4.39231742277876	4.4594316186373	4.24792751344359	4.64385618977472	4.85798099512757	4.24792751344359	2.8073549220576	4.8073549220576	4.85798099512757	4.64385618977472	5.49185309632967	4.4594316186373	3.4594316186373	4.32192809488736	4.4594316186373	5.32192809488736	5.39231742277876	5.61470984411521	5.28540221886225	4.64385618977472	4.16992500144231	4.58496250072116	5.04439411935845	5.28540221886225	4.85798099512757	3.8073549220576	4.95419631038687	3.90689059560852	5.4262647547021
pycom01g00060	7.32192809488736	7.21916852046216	7.94251450533924	7.83289001416474	7.69348695749933	8.4178525148859	7.93073733756289	8.49984588708321	8.36632221424582	8.8073549220576	8.40514146313634	7.27612440527424	6.82017896241519	7.2667865406949	7.66533591718518	8.16992500144231	8.18487534290828	8.57742882803575	8.11374216604919	8.07681559705083	6.4594316186373	6.7279204545632	6.4757334309664	6.16992500144231	7.21916852046216	6.4594316186373	6	6.52356195605701	7.43462822763672	7.34872815423108	6.6724253419715	5.85798099512757	6.18982455888002	6.2667865406949	6.12928301694497	6.98868468677217	7.25738784269265	7.4757334309664	6.94251450533924	6.4093909361377	6.7279204545632	6.2667865406949	6.2667865406949	6.93073733756289	6.76818432477693	6.58496250072116	6.71424551766612	5.39231742277876	7.21916852046216
pycom01g00110	-Inf	-Inf	-Inf	-Inf	0	0	-Inf	1	0	-Inf	-Inf	-Inf	-Inf	0	-Inf	0	-Inf	-Inf	-Inf	-Inf	-Inf	-Inf	-Inf	-Inf	-Inf	-Inf	-Inf	0	-Inf	-Inf	-Inf	-Inf	-Inf	-Inf	-Inf	-Inf	-Inf	-Inf	-Inf	-Inf	-Inf	0	-Inf	0	-Inf	-Inf	-Inf	-Inf	-Inf
pycom01g00130	-Inf	-Inf	-Inf	-Inf	-Inf	-Inf	-Inf	0	-Inf	-Inf	-Inf	-Inf	-Inf	-Inf	-Inf	-Inf	-Inf	-Inf	-Inf	-Inf	-Inf	-Inf	-Inf	-Inf	-Inf	-Inf	-Inf	-Inf	-Inf	-Inf	-Inf	-Inf	-Inf	-Inf	-Inf	-Inf	-Inf	-Inf	-Inf	-Inf	-Inf	-Inf	-Inf	-Inf	-Inf	-Inf	-Inf	-Inf	-Inf
pycom01g00140	0	-Inf	0	-Inf	-Inf	-Inf	-Inf	-Inf	-Inf	-Inf	-Inf	-Inf	-Inf	-Inf	-Inf	-Inf	-Inf	0	-Inf	0	-Inf	-Inf	0	-Inf	0	2.32192809488736	0	0	1.58496250072116	-Inf	-Inf	-Inf	-Inf	-Inf	0	-Inf	-Inf	-Inf	-Inf	0	-Inf	0	0	-Inf	0	-Inf	-Inf	1	-Inf
pycom01g00150	0	1	1	-Inf	2	3	2.32192809488736	2.32192809488736	2.58496250072116	2	2.32192809488736	2	1	2	1	3.16992500144231	2.8073549220576	2.8073549220576	2.8073549220576	2.58496250072116	2.32192809488736	3.16992500144231	1	2	2	2.58496250072116	-Inf	2.58496250072116	2	2	2.58496250072116	2.32192809488736	-Inf	2.32192809488736	1.58496250072116	3.16992500144231	3.32192809488736	2	2.58496250072116	0	1.58496250072116	2.32192809488736	1.58496250072116	1	2	3	2.32192809488736	1	3.58496250072116
pycom01g00180	-Inf	-Inf	-Inf	-Inf	-Inf	-Inf	-Inf	-Inf	-Inf	-Inf	-Inf	-Inf	-Inf	-Inf	-Inf	-Inf	-Inf	-Inf	-Inf	-Inf	-Inf	-Inf	-Inf	-Inf	-Inf	-Inf	-Inf	-Inf	-Inf	-Inf	-Inf	-Inf	-Inf	-Inf	-Inf	-Inf	-Inf	-Inf	-Inf	-Inf	-Inf	-Inf	-Inf	-Inf	-Inf	-Inf	-Inf	-Inf	-Inf
pycom01g00200	-Inf	-Inf	-Inf	-Inf	-Inf	-Inf	-Inf	-Inf	-Inf	-Inf	-Inf	-Inf	-Inf	-Inf	-Inf	-Inf	-Inf	-Inf	-Inf	-Inf	-Inf	-Inf	-Inf	-Inf	-Inf	-Inf	-Inf	-Inf	-Inf	-Inf	-Inf	0	0	-Inf	-Inf	-Inf	-Inf	-Inf	-Inf	-Inf	-Inf	-Inf	-Inf	-Inf	-Inf	-Inf	-Inf	-Inf	-Inf
pycom01g00220	-Inf	-Inf	-Inf	-Inf	-Inf	-Inf	-Inf	-Inf	0	-Inf	-Inf	-Inf	-Inf	-Inf	-Inf	-Inf	-Inf	-Inf	-Inf	-Inf	-Inf	-Inf	-Inf	-Inf	0	-Inf	-Inf	-Inf	-Inf	-Inf	-Inf	-Inf	-Inf	-Inf	-Inf	0	-Inf	-Inf	-Inf	-Inf	-Inf	-Inf	-Inf	-Inf	-Inf	-Inf	-Inf	-Inf	-Inf
pycom01g00230	-Inf	-Inf	-Inf	-Inf	-Inf	-Inf	-Inf	-Inf	-Inf	-Inf	-Inf	-Inf	-Inf	-Inf	-Inf	-Inf	-Inf	-Inf	-Inf	-Inf	-Inf	-Inf	-Inf	-Inf	-Inf	-Inf	-Inf	-Inf	-Inf	-Inf	-Inf	-Inf	0	-Inf	-Inf	-Inf	0	-Inf	-Inf	-Inf	-Inf	-Inf	-Inf	-Inf	-Inf	-Inf	-Inf	-Inf	-Inf
pycom01g00260	-Inf	0	0	1	0	-Inf	0	-Inf	0	-Inf	0	-Inf	-Inf	-Inf	-Inf	-Inf	-Inf	-Inf	0	0	-Inf	0	0	-Inf	-Inf	1.58496250072116	2	2	1.58496250072116	1.58496250072116	-Inf	-Inf	-Inf	-Inf	0	0	2	-Inf	1	0	1	1.58496250072116	-Inf	-Inf	0	0	-Inf	-Inf	-Inf
pycom01g00270	-Inf	-Inf	-Inf	-Inf	-Inf	-Inf	-Inf	-Inf	-Inf	0	-Inf	-Inf	-Inf	-Inf	-Inf	-Inf	-Inf	-Inf	-Inf	-Inf	-Inf	-Inf	-Inf	-Inf	-Inf	-Inf	-Inf	-Inf	-Inf	-Inf	-Inf	-Inf	-Inf	-Inf	-Inf	-Inf	-Inf	-Inf	-Inf	-Inf	-Inf	0	-Inf	-Inf	-Inf	-Inf	-Inf	-Inf	-Inf
pycom01g00300	3	2.32192809488736	3	2	2.32192809488736	2.8073549220576	2.32192809488736	4	3.4594316186373	4	2.32192809488736	1.58496250072116	0	2	2	3.70043971814109	3.4594316186373	3.8073549220576	4.39231742277876	3.16992500144231	2.8073549220576	3.16992500144231	2	-Inf	3	1	-Inf	2.32192809488736	3.4594316186373	2.32192809488736	2.58496250072116	1.58496250072116	2	1.58496250072116	3.58496250072116	3.4594316186373	3.4594316186373	3.4594316186373	3.58496250072116	3.4594316186373	2.32192809488736	3.8073549220576	3.16992500144231	2.58496250072116	1	2.8073549220576	3.32192809488736	1.58496250072116	4
pycom01g00310	2.58496250072116	3.58496250072116	2.58496250072116	2	2.32192809488736	3.4594316186373	2.32192809488736	5.35755200461808	4.24792751344359	4.75488750216347	3.58496250072116	3.16992500144231	1.58496250072116	4	3.8073549220576	3.70043971814109	3.90689059560852	4.24792751344359	4.32192809488736	2.58496250072116	2.58496250072116	3.32192809488736	2.58496250072116	2.8073549220576	1	2.8073549220576	3.32192809488736	3.32192809488736	3.32192809488736	3	3.32192809488736	2.8073549220576	3	2.58496250072116	3.70043971814109	3.70043971814109	3.8073549220576	3.70043971814109	3.70043971814109	2.58496250072116	3.32192809488736	3.32192809488736	4.08746284125034	3.4594316186373	3.16992500144231	3.70043971814109	2.58496250072116	1.58496250072116	4.08746284125034
pycom01g00360	-Inf	-Inf	-Inf	-Inf	-Inf	-Inf	1	-Inf	-Inf	-Inf	-Inf	0	-Inf	0	-Inf	-Inf	-Inf	-Inf	-Inf	-Inf	-Inf	-Inf	-Inf	-Inf	-Inf	-Inf	-Inf	-Inf	-Inf	-Inf	-Inf	-Inf	-Inf	-Inf	-Inf	-Inf	0	1	-Inf	-Inf	-Inf	-Inf	-Inf	-Inf	-Inf	-Inf	-Inf	-Inf	-Inf
pycom01g00370	-Inf	-Inf	-Inf	-Inf	-Inf	-Inf	-Inf	-Inf	-Inf	-Inf	-Inf	-Inf	-Inf	-Inf	-Inf	-Inf	-Inf	-Inf	-Inf	-Inf	-Inf	-Inf	-Inf	-Inf	-Inf	-Inf	-Inf	-Inf	-Inf	-Inf	-Inf	-Inf	-Inf	-Inf	-Inf	-Inf	-Inf	-Inf	-Inf	-Inf	-Inf	-Inf	-Inf	0	-Inf	-Inf	-Inf	-Inf	-Inf
pycom01g00390	-Inf	-Inf	-Inf	-Inf	-Inf	-Inf	-Inf	-Inf	-Inf	-Inf	-Inf	-Inf	-Inf	-Inf	-Inf	-Inf	-Inf	-Inf	-Inf	-Inf	-Inf	-Inf	-Inf	-Inf	-Inf	-Inf	-Inf	-Inf	-Inf	-Inf	-Inf	-Inf	-Inf	-Inf	-Inf	-Inf	-Inf	-Inf	-Inf	-Inf	-Inf	-Inf	-Inf	-Inf	-Inf	-Inf	-Inf	-Inf	-Inf
pycom01g00400	-Inf	-Inf	-Inf	-Inf	-Inf	-Inf	-Inf	-Inf	-Inf	-Inf	-Inf	-Inf	-Inf	-Inf	-Inf	-Inf	-Inf	-Inf	-Inf	-Inf	-Inf	-Inf	-Inf	-Inf	-Inf	-Inf	-Inf	-Inf	-Inf	-Inf	-Inf	-Inf	-Inf	0	-Inf	0	-Inf	-Inf	0	-Inf	-Inf	-Inf	-Inf	-Inf	0	-Inf	0	-Inf	-Inf
pycom01g00410	-Inf	-Inf	1	-Inf	-Inf	-Inf	-Inf	0	-Inf	0	-Inf	0	-Inf	-Inf	-Inf	-Inf	0	-Inf	-Inf	-Inf	-Inf	-Inf	-Inf	-Inf	-Inf	-Inf	-Inf	-Inf	-Inf	-Inf	-Inf	-Inf	0	-Inf	-Inf	-Inf	0	0	-Inf	-Inf	-Inf	-Inf	0	-Inf	-Inf	-Inf	-Inf	-Inf	0
pycom01g00440	-Inf	-Inf	-Inf	-Inf	-Inf	-Inf	-Inf	-Inf	-Inf	-Inf	-Inf	-Inf	-Inf	-Inf	-Inf	-Inf	-Inf	-Inf	-Inf	-Inf	-Inf	-Inf	-Inf	-Inf	-Inf	-Inf	-Inf	-Inf	-Inf	-Inf	-Inf	-Inf	-Inf	-Inf	-Inf	-Inf	-Inf	-Inf	-Inf	-Inf	-Inf	-Inf	-Inf	-Inf	-Inf	-Inf	-Inf	-Inf	-Inf
pycom01g00450	0	1.58496250072116	-Inf	-Inf	-Inf	-Inf	-Inf	-Inf	-Inf	-Inf	-Inf	-Inf	-Inf	-Inf	-Inf	-Inf	-Inf	-Inf	-Inf	-Inf	-Inf	-Inf	-Inf	-Inf	0	-Inf	-Inf	-Inf	-Inf	-Inf	-Inf	-Inf	-Inf	-Inf	-Inf	-Inf	0	-Inf	-Inf	0	-Inf	-Inf	1	0	0	-Inf	-Inf	-Inf	-Inf
pycom01g00460	-Inf	0	-Inf	-Inf	-Inf	-Inf	-Inf	-Inf	-Inf	-Inf	-Inf	-Inf	-Inf	-Inf	-Inf	-Inf	-Inf	-Inf	-Inf	-Inf	-Inf	-Inf	-Inf	-Inf	-Inf	-Inf	-Inf	-Inf	-Inf	-Inf	-Inf	-Inf	-Inf	-Inf	-Inf	-Inf	-Inf	-Inf	-Inf	-Inf	-Inf	-Inf	-Inf	-Inf	-Inf	-Inf	-Inf	-Inf	-Inf
pycom01g00470	-Inf	-Inf	-Inf	-Inf	-Inf	-Inf	-Inf	-Inf	-Inf	-Inf	-Inf	-Inf	-Inf	-Inf	-Inf	-Inf	-Inf	-Inf	-Inf	-Inf	-Inf	-Inf	-Inf	-Inf	-Inf	-Inf	-Inf	-Inf	-Inf	-Inf	-Inf	-Inf	-Inf	-Inf	-Inf	-Inf	-Inf	-Inf	-Inf	-Inf	-Inf	-Inf	-Inf	-Inf	-Inf	-Inf	-Inf	-Inf	-Inf
pycom01g00480	-Inf	-Inf	-Inf	-Inf	-Inf	-Inf	-Inf	-Inf	-Inf	-Inf	-Inf	-Inf	-Inf	-Inf	-Inf	-Inf	-Inf	-Inf	-Inf	-Inf	-Inf	-Inf	-Inf	-Inf	-Inf	-Inf	-Inf	-Inf	-Inf	-Inf	-Inf	-Inf	-Inf	-Inf	-Inf	-Inf	-Inf	-Inf	0	-Inf	-Inf	-Inf	-Inf	-Inf	-Inf	-Inf	0	-Inf	-Inf
pycom01g00490	-Inf	-Inf	-Inf	-Inf	-Inf	-Inf	-Inf	-Inf	-Inf	-Inf	-Inf	-Inf	-Inf	-Inf	-Inf	-Inf	-Inf	-Inf	-Inf	-Inf	-Inf	-Inf	-Inf	-Inf	-Inf	-Inf	-Inf	-Inf	-Inf	-Inf	-Inf	-Inf	-Inf	-Inf	-Inf	-Inf	-Inf	-Inf	-Inf	-Inf	-Inf	-Inf	-Inf	-Inf	-Inf	-Inf	-Inf	-Inf	-Inf
pycom01g00510	-Inf	-Inf	-Inf	-Inf	-Inf	-Inf	-Inf	-Inf	-Inf	-Inf	-Inf	-Inf	-Inf	-Inf	-Inf	-Inf	-Inf	-Inf	-Inf	-Inf	-Inf	-Inf	-Inf	-Inf	-Inf	-Inf	-Inf	-Inf	-Inf	-Inf	-Inf	-Inf	-Inf	-Inf	-Inf	-Inf	-Inf	-Inf	-Inf	-Inf	-Inf	-Inf	-Inf	-Inf	-Inf	-Inf	-Inf	-Inf	-Inf
pycom01g00530	-Inf	-Inf	-Inf	-Inf	-Inf	-Inf	-Inf	-Inf	-Inf	-Inf	-Inf	-Inf	-Inf	-Inf	-Inf	-Inf	-Inf	-Inf	-Inf	-Inf	-Inf	-Inf	-Inf	-Inf	-Inf	-Inf	-Inf	-Inf	-Inf	-Inf	-Inf	-Inf	-Inf	-Inf	-Inf	-Inf	-Inf	-Inf	-Inf	-Inf	-Inf	-Inf	-Inf	-Inf	-Inf	-Inf	-Inf	-Inf	-Inf
pycom01g00540	-Inf	-Inf	-Inf	-Inf	-Inf	-Inf	-Inf	-Inf	-Inf	-Inf	-Inf	-Inf	-Inf	-Inf	-Inf	-Inf	-Inf	-Inf	-Inf	-Inf	-Inf	-Inf	-Inf	-Inf	-Inf	-Inf	-Inf	-Inf	-Inf	-Inf	-Inf	-Inf	-Inf	-Inf	-Inf	-Inf	-Inf	-Inf	-Inf	-Inf	-Inf	-Inf	-Inf	-Inf	-Inf	-Inf	-Inf	-Inf	-Inf
pycom01g00550	-Inf	-Inf	-Inf	-Inf	-Inf	-Inf	-Inf	-Inf	-Inf	-Inf	-Inf	-Inf	-Inf	-Inf	-Inf	-Inf	-Inf	-Inf	-Inf	-Inf	-Inf	-Inf	-Inf	-Inf	-Inf	-Inf	1	-Inf	-Inf	-Inf	-Inf	-Inf	-Inf	-Inf	-Inf	-Inf	-Inf	-Inf	-Inf	-Inf	-Inf	-Inf	-Inf	-Inf	-Inf	-Inf	-Inf	-Inf	-Inf
pycom01g00580	-Inf	0	-Inf	-Inf	0	-Inf	-Inf	-Inf	-Inf	0	-Inf	-Inf	-Inf	-Inf	-Inf	-Inf	0	-Inf	1.58496250072116	-Inf	-Inf	-Inf	-Inf	-Inf	-Inf	-Inf	-Inf	-Inf	-Inf	-Inf	-Inf	-Inf	1	-Inf	-Inf	0	-Inf	-Inf	-Inf	-Inf	-Inf	-Inf	-Inf	-Inf	-Inf	0	-Inf	-Inf	-Inf
pycom01g00590	6.75488750216347	7.01122725542325	6.85798099512757	7.03342300153745	6.6724253419715	6.79441586635011	6.14974711950468	6.85798099512757	6.97727992349992	6.96578428466209	7.76155123244448	7	6.08746284125034	7.22881869049588	7.2667865406949	7.07681559705083	7.01122725542325	7.4093909361377	7.09803208296053	7.02236781302845	6.68650052718322	6.79441586635011	6.96578428466209	6.83289001416474	6.91886323727459	4.8073549220576	5.93073733756289	5.70043971814109	6.18982455888002	5.78135971352466	7.07681559705083	5.90689059560852	5.64385618977472	6.10852445677817	5.8073549220576	6.18982455888002	6.18982455888002	6.20945336562895	5.85798099512757	7.79441586635011	7.75488750216347	7.20945336562895	7.62935662007961	7.91886323727459	6.32192809488736	6.4093909361377	5.97727992349992	6.35755200461808	6.79441586635011
pycom01g00600	-Inf	-Inf	-Inf	-Inf	-Inf	-Inf	-Inf	-Inf	-Inf	-Inf	-Inf	-Inf	-Inf	-Inf	-Inf	-Inf	-Inf	-Inf	-Inf	-Inf	-Inf	-Inf	1	-Inf	-Inf	-Inf	-Inf	-Inf	-Inf	-Inf	-Inf	-Inf	-Inf	-Inf	-Inf	-Inf	-Inf	-Inf	-Inf	-Inf	-Inf	-Inf	-Inf	-Inf	0	-Inf	-Inf	-Inf	-Inf
pycom01g00610	-Inf	-Inf	-Inf	-Inf	-Inf	-Inf	-Inf	-Inf	-Inf	-Inf	-Inf	-Inf	-Inf	-Inf	-Inf	-Inf	-Inf	-Inf	-Inf	-Inf	-Inf	-Inf	-Inf	-Inf	-Inf	-Inf	-Inf	-Inf	-Inf	-Inf	-Inf	-Inf	-Inf	-Inf	-Inf	-Inf	-Inf	-Inf	-Inf	-Inf	-Inf	-Inf	-Inf	-Inf	-Inf	-Inf	-Inf	-Inf	-Inf
pycom01g00630	-Inf	-Inf	-Inf	-Inf	-Inf	-Inf	-Inf	-Inf	-Inf	-Inf	-Inf	-Inf	-Inf	-Inf	-Inf	-Inf	-Inf	-Inf	-Inf	-Inf	-Inf	-Inf	-Inf	-Inf	-Inf	-Inf	-Inf	-Inf	-Inf	-Inf	-Inf	-Inf	-Inf	-Inf	-Inf	-Inf	-Inf	-Inf	-Inf	-Inf	-Inf	-Inf	-Inf	-Inf	-Inf	-Inf	-Inf	-Inf	-Inf
pycom01g00660	-Inf	-Inf	-Inf	-Inf	-Inf	0	-Inf	-Inf	-Inf	-Inf	-Inf	-Inf	-Inf	-Inf	-Inf	-Inf	-Inf	-Inf	-Inf	-Inf	-Inf	-Inf	-Inf	-Inf	-Inf	-Inf	-Inf	-Inf	-Inf	-Inf	-Inf	-Inf	-Inf	-Inf	-Inf	-Inf	-Inf	-Inf	-Inf	-Inf	-Inf	-Inf	-Inf	-Inf	-Inf	-Inf	-Inf	-Inf	-Inf
pycom01g00670	4.85798099512757	4.64385618977472	5.20945336562895	4.4594316186373	4.58496250072116	3.4594316186373	3.16992500144231	4.70043971814109	4.16992500144231	3.8073549220576	5.08746284125034	3.4594316186373	3.58496250072116	4.8073549220576	5.39231742277876	4.08746284125034	3	3.58496250072116	4.70043971814109	4.70043971814109	3.70043971814109	3.16992500144231	3	2	2.8073549220576	1	3.32192809488736	3.8073549220576	3.16992500144231	2.32192809488736	4.70043971814109	3.70043971814109	3.32192809488736	4.70043971814109	2	3.70043971814109	2.32192809488736	3.4594316186373	2.58496250072116	3.4594316186373	3.70043971814109	3.58496250072116	3.4594316186373	3	2	2.32192809488736	2.58496250072116	1	2
pycom01g00690	-Inf	-Inf	-Inf	-Inf	-Inf	-Inf	-Inf	-Inf	-Inf	-Inf	-Inf	-Inf	-Inf	-Inf	-Inf	-Inf	-Inf	-Inf	-Inf	-Inf	-Inf	-Inf	0	-Inf	-Inf	-Inf	-Inf	-Inf	-Inf	-Inf	-Inf	-Inf	-Inf	-Inf	-Inf	-Inf	-Inf	-Inf	-Inf	-Inf	-Inf	-Inf	-Inf	-Inf	-Inf	-Inf	-Inf	-Inf	-Inf
pycom01g00700	-Inf	-Inf	-Inf	-Inf	-Inf	-Inf	-Inf	-Inf	-Inf	-Inf	-Inf	-Inf	-Inf	-Inf	-Inf	-Inf	-Inf	-Inf	-Inf	-Inf	-Inf	-Inf	-Inf	-Inf	-Inf	-Inf	-Inf	-Inf	-Inf	-Inf	-Inf	-Inf	-Inf	-Inf	-Inf	-Inf	-Inf	-Inf	-Inf	-Inf	-Inf	-Inf	-Inf	-Inf	-Inf	-Inf	-Inf	-Inf	-Inf
pycom01g00710	-Inf	-Inf	-Inf	-Inf	-Inf	-Inf	-Inf	-Inf	-Inf	-Inf	-Inf	-Inf	-Inf	-Inf	-Inf	-Inf	-Inf	-Inf	-Inf	-Inf	-Inf	-Inf	-Inf	-Inf	-Inf	-Inf	-Inf	-Inf	-Inf	-Inf	-Inf	-Inf	-Inf	-Inf	-Inf	-Inf	-Inf	-Inf	-Inf	-Inf	-Inf	-Inf	-Inf	-Inf	-Inf	-Inf	-Inf	-Inf	-Inf
pycom01g00720	-Inf	-Inf	-Inf	-Inf	-Inf	-Inf	-Inf	-Inf	-Inf	-Inf	-Inf	-Inf	-Inf	-Inf	-Inf	-Inf	-Inf	-Inf	-Inf	-Inf	-Inf	-Inf	-Inf	-Inf	-Inf	-Inf	-Inf	-Inf	-Inf	-Inf	-Inf	-Inf	-Inf	-Inf	-Inf	-Inf	-Inf	-Inf	-Inf	-Inf	-Inf	-Inf	-Inf	-Inf	-Inf	-Inf	-Inf	-Inf	-Inf
pycom01g00730	-Inf	-Inf	-Inf	-Inf	-Inf	-Inf	-Inf	-Inf	-Inf	-Inf	-Inf	-Inf	-Inf	-Inf	-Inf	-Inf	-Inf	-Inf	-Inf	-Inf	-Inf	-Inf	-Inf	-Inf	-Inf	-Inf	-Inf	-Inf	-Inf	-Inf	-Inf	-Inf	-Inf	-Inf	-Inf	-Inf	-Inf	-Inf	-Inf	-Inf	-Inf	-Inf	-Inf	-Inf	-Inf	-Inf	-Inf	-Inf	-Inf
pycom01g00740	-Inf	-Inf	-Inf	-Inf	-Inf	-Inf	-Inf	-Inf	-Inf	-Inf	-Inf	-Inf	-Inf	-Inf	-Inf	-Inf	-Inf	-Inf	-Inf	-Inf	-Inf	-Inf	-Inf	-Inf	-Inf	-Inf	-Inf	-Inf	-Inf	-Inf	-Inf	-Inf	-Inf	-Inf	-Inf	-Inf	-Inf	-Inf	-Inf	-Inf	-Inf	-Inf	-Inf	-Inf	-Inf	-Inf	-Inf	-Inf	-Inf
pycom01g00750	-Inf	-Inf	-Inf	-Inf	-Inf	-Inf	-Inf	-Inf	-Inf	-Inf	-Inf	-Inf	-Inf	-Inf	-Inf	-Inf	-Inf	-Inf	-Inf	-Inf	-Inf	-Inf	-Inf	-Inf	-Inf	-Inf	-Inf	-Inf	-Inf	-Inf	-Inf	-Inf	-Inf	-Inf	-Inf	-Inf	-Inf	-Inf	-Inf	-Inf	-Inf	-Inf	-Inf	-Inf	-Inf	-Inf	-Inf	-Inf	-Inf
pycom01g00760	-Inf	-Inf	-Inf	-Inf	0	-Inf	-Inf	-Inf	-Inf	-Inf	-Inf	-Inf	-Inf	-Inf	-Inf	-Inf	-Inf	-Inf	-Inf	-Inf	-Inf	-Inf	-Inf	-Inf	-Inf	-Inf	-Inf	-Inf	-Inf	-Inf	-Inf	-Inf	0	-Inf	-Inf	-Inf	-Inf	-Inf	-Inf	0	-Inf	-Inf	-Inf	-Inf	-Inf	-Inf	-Inf	-Inf	0
pycom01g00770	-Inf	-Inf	-Inf	-Inf	-Inf	-Inf	-Inf	-Inf	-Inf	-Inf	-Inf	-Inf	-Inf	-Inf	-Inf	-Inf	-Inf	-Inf	-Inf	-Inf	-Inf	-Inf	-Inf	-Inf	-Inf	-Inf	-Inf	-Inf	-Inf	-Inf	-Inf	-Inf	-Inf	-Inf	-Inf	-Inf	-Inf	-Inf	-Inf	-Inf	-Inf	-Inf	-Inf	-Inf	-Inf	-Inf	-Inf	-Inf	-Inf
pycom01g00780	7.8008998999203	7.65821148275179	8.12412131182919	8.37068740680722	7.75488750216347	7.56224242422107	7.85174904141606	8.20945336562895	7.75488750216347	7.70043971814109	7.60733031374961	7.18982455888002	7.63662462054365	7.2667865406949	8.57364718749332	7.68650052718322	7.53915881110803	7.67948009950545	7.49984588708321	7.5077946401987	6.55458885167764	6.90689059560852	6.4093909361377	6.68650052718322	6.68650052718322	6.8703647195834	7.39231742277876	7.49185309632967	7.31288295528436	6.68650052718322	7.49984588708321	7.20945336562895	6.71424551766612	7.70735913208088	6.95419631038687	7.4093909361377	6.95419631038687	7.4757334309664	7.01122725542325	7.62935662007961	7.94836723158468	7.73470962022584	6.8073549220576	7.33091687811462	7.49984588708321	7.3037807481771	6.7279204545632	6.12928301694497	7.37503943134692
pycom01g00790	-Inf	0	-Inf	-Inf	-Inf	-Inf	-Inf	-Inf	-Inf	-Inf	-Inf	-Inf	-Inf	-Inf	-Inf	-Inf	-Inf	-Inf	-Inf	-Inf	-Inf	-Inf	-Inf	-Inf	-Inf	-Inf	-Inf	-Inf	-Inf	-Inf	-Inf	-Inf	-Inf	-Inf	-Inf	-Inf	-Inf	-Inf	-Inf	-Inf	-Inf	-Inf	-Inf	-Inf	-Inf	-Inf	-Inf	-Inf	-Inf
pycom01g00800	-Inf	-Inf	-Inf	-Inf	-Inf	-Inf	-Inf	-Inf	-Inf	-Inf	-Inf	-Inf	-Inf	-Inf	-Inf	-Inf	-Inf	-Inf	-Inf	-Inf	-Inf	-Inf	-Inf	-Inf	-Inf	-Inf	-Inf	-Inf	-Inf	-Inf	-Inf	-Inf	-Inf	-Inf	-Inf	-Inf	-Inf	-Inf	-Inf	-Inf	-Inf	-Inf	-Inf	-Inf	-Inf	-Inf	-Inf	-Inf	-Inf
pycom01g00820	-Inf	-Inf	-Inf	-Inf	-Inf	-Inf	-Inf	-Inf	-Inf	-Inf	-Inf	-Inf	-Inf	-Inf	-Inf	-Inf	-Inf	-Inf	-Inf	-Inf	-Inf	-Inf	-Inf	-Inf	-Inf	-Inf	-Inf	-Inf	-Inf	-Inf	-Inf	-Inf	-Inf	-Inf	-Inf	-Inf	-Inf	-Inf	-Inf	-Inf	-Inf	-Inf	-Inf	-Inf	-Inf	-Inf	-Inf	-Inf	-Inf
pycom01g00850	-Inf	-Inf	-Inf	-Inf	-Inf	-Inf	-Inf	-Inf	-Inf	-Inf	-Inf	-Inf	-Inf	-Inf	-Inf	-Inf	-Inf	-Inf	-Inf	-Inf	-Inf	-Inf	-Inf	-Inf	-Inf	-Inf	-Inf	-Inf	-Inf	-Inf	-Inf	-Inf	-Inf	-Inf	-Inf	-Inf	-Inf	-Inf	-Inf	-Inf	-Inf	-Inf	-Inf	-Inf	-Inf	-Inf	-Inf	-Inf	-Inf
pycom01g00860	-Inf	-Inf	-Inf	-Inf	-Inf	-Inf	-Inf	-Inf	-Inf	-Inf	-Inf	-Inf	-Inf	-Inf	-Inf	-Inf	-Inf	-Inf	-Inf	-Inf	-Inf	-Inf	-Inf	-Inf	-Inf	-Inf	-Inf	-Inf	-Inf	-Inf	-Inf	-Inf	-Inf	-Inf	-Inf	-Inf	-Inf	-Inf	-Inf	-Inf	-Inf	-Inf	-Inf	-Inf	-Inf	-Inf	-Inf	-Inf	-Inf
pycom01g00870	-Inf	-Inf	-Inf	-Inf	-Inf	-Inf	-Inf	-Inf	-Inf	-Inf	-Inf	-Inf	-Inf	-Inf	-Inf	-Inf	-Inf	-Inf	-Inf	-Inf	-Inf	-Inf	-Inf	-Inf	-Inf	-Inf	-Inf	-Inf	-Inf	-Inf	-Inf	-Inf	-Inf	-Inf	-Inf	-Inf	-Inf	-Inf	-Inf	-Inf	-Inf	-Inf	-Inf	-Inf	-Inf	-Inf	-Inf	-Inf	-Inf
pycom01g00890	-Inf	-Inf	-Inf	-Inf	-Inf	-Inf	-Inf	-Inf	-Inf	-Inf	-Inf	-Inf	-Inf	-Inf	-Inf	-Inf	-Inf	-Inf	-Inf	-Inf	-Inf	-Inf	-Inf	-Inf	-Inf	-Inf	-Inf	-Inf	-Inf	-Inf	-Inf	-Inf	-Inf	-Inf	-Inf	-Inf	-Inf	-Inf	-Inf	-Inf	-Inf	-Inf	-Inf	-Inf	-Inf	-Inf	-Inf	-Inf	-Inf
pycom01g00910	-Inf	-Inf	-Inf	-Inf	-Inf	-Inf	-Inf	-Inf	-Inf	-Inf	-Inf	-Inf	-Inf	-Inf	-Inf	-Inf	-Inf	-Inf	-Inf	-Inf	-Inf	-Inf	-Inf	-Inf	-Inf	-Inf	-Inf	-Inf	-Inf	-Inf	-Inf	-Inf	-Inf	-Inf	-Inf	-Inf	-Inf	-Inf	-Inf	-Inf	-Inf	-Inf	-Inf	-Inf	-Inf	-Inf	-Inf	-Inf	-Inf
pycom01g00920	-Inf	-Inf	-Inf	-Inf	-Inf	-Inf	-Inf	-Inf	-Inf	-Inf	0	-Inf	-Inf	-Inf	-Inf	-Inf	-Inf	-Inf	-Inf	-Inf	-Inf	-Inf	-Inf	-Inf	-Inf	-Inf	-Inf	-Inf	-Inf	-Inf	-Inf	-Inf	-Inf	-Inf	-Inf	-Inf	-Inf	-Inf	-Inf	-Inf	-Inf	-Inf	-Inf	-Inf	-Inf	-Inf	-Inf	-Inf	-Inf
pycom01g00940	-Inf	1	-Inf	0	0	0	1	-Inf	-Inf	-Inf	-Inf	1	0	0	1.58496250072116	-Inf	2	0	0	0	-Inf	-Inf	-Inf	-Inf	-Inf	0	-Inf	-Inf	0	-Inf	-Inf	-Inf	-Inf	-Inf	-Inf	0	0	-Inf	-Inf	0	0	0	-Inf	-Inf	0	-Inf	-Inf	-Inf	0
pycom01g00950	-Inf	0	0	1	-Inf	0	1.58496250072116	1.58496250072116	0	-Inf	-Inf	-Inf	-Inf	0	0	-Inf	1	0	1.58496250072116	0	1	-Inf	-Inf	-Inf	-Inf	-Inf	-Inf	1.58496250072116	1	-Inf	-Inf	-Inf	-Inf	0	1	1	0	0	1	-Inf	-Inf	-Inf	-Inf	-Inf	-Inf	0	-Inf	1	-Inf
pycom01g00960	-Inf	-Inf	-Inf	-Inf	-Inf	-Inf	-Inf	-Inf	-Inf	-Inf	-Inf	0	-Inf	-Inf	-Inf	-Inf	-Inf	-Inf	-Inf	-Inf	-Inf	-Inf	-Inf	-Inf	-Inf	-Inf	-Inf	-Inf	0	-Inf	-Inf	-Inf	-Inf	-Inf	-Inf	-Inf	-Inf	-Inf	-Inf	-Inf	-Inf	-Inf	-Inf	-Inf	-Inf	-Inf	-Inf	-Inf	-Inf
pycom01g00970	-Inf	-Inf	-Inf	-Inf	-Inf	-Inf	-Inf	-Inf	-Inf	-Inf	-Inf	-Inf	-Inf	-Inf	-Inf	-Inf	-Inf	-Inf	-Inf	-Inf	-Inf	-Inf	-Inf	-Inf	-Inf	-Inf	-Inf	-Inf	-Inf	-Inf	-Inf	0	-Inf	-Inf	-Inf	-Inf	-Inf	-Inf	-Inf	-Inf	-Inf	-Inf	-Inf	-Inf	-Inf	-Inf	-Inf	-Inf	-Inf
pycom01g00980	0	0	0	2.58496250072116	2.32192809488736	0	0	1	1.58496250072116	-Inf	1.58496250072116	1	-Inf	1	1	0	-Inf	-Inf	1	0	-Inf	0	-Inf	0	1	-Inf	1.58496250072116	0	2	0	2	0	1	2.32192809488736	0	0	0	0	0	2	1.58496250072116	1.58496250072116	-Inf	1	0	-Inf	0	0	-Inf
pycom01g00990	1	2.8073549220576	2.58496250072116	1	2	3.16992500144231	1	2.8073549220576	2.32192809488736	3.70043971814109	3	3.32192809488736	2	1.58496250072116	1.58496250072116	1.58496250072116	1.58496250072116	3.16992500144231	2.32192809488736	1	2.32192809488736	3.32192809488736	1	2.8073549220576	2.8073549220576	2.32192809488736	2.58496250072116	0	2.8073549220576	2	0	1	1.58496250072116	-Inf	2.58496250072116	3.32192809488736	1	2.8073549220576	2.58496250072116	3.32192809488736	-Inf	2.32192809488736	1.58496250072116	3.58496250072116	2.58496250072116	1.58496250072116	2	2	2.32192809488736
pycom01g01000	-Inf	-Inf	-Inf	-Inf	-Inf	-Inf	-Inf	-Inf	-Inf	-Inf	-Inf	-Inf	-Inf	-Inf	-Inf	-Inf	-Inf	-Inf	-Inf	-Inf	-Inf	-Inf	-Inf	-Inf	-Inf	-Inf	-Inf	-Inf	-Inf	-Inf	-Inf	-Inf	-Inf	-Inf	-Inf	-Inf	-Inf	-Inf	-Inf	-Inf	-Inf	-Inf	-Inf	-Inf	-Inf	-Inf	-Inf	-Inf	-Inf
pycom01g01020	-Inf	-Inf	-Inf	-Inf	-Inf	-Inf	-Inf	-Inf	-Inf	-Inf	-Inf	-Inf	-Inf	-Inf	-Inf	-Inf	-Inf	-Inf	-Inf	-Inf	-Inf	-Inf	-Inf	-Inf	-Inf	-Inf	-Inf	-Inf	-Inf	-Inf	-Inf	-Inf	-Inf	-Inf	-Inf	-Inf	-Inf	-Inf	-Inf	-Inf	-Inf	-Inf	-Inf	-Inf	-Inf	-Inf	-Inf	-Inf	-Inf
pycom01g01040	8.59245703726808	8.58871463558226	8.98584193700334	9.12928301694497	8.67595703294175	8.49585502688717	8.2045711442492	8.72109918870719	8.4797802640291	8.55842071326866	9.12412131182919	8.35314682549808	7.8008998999203	8.62935662007961	9.09011241966429	8.59991284218713	8.29920801838728	8.57364718749332	8.43879185257826	8.5077946401987	8.13442632022093	8.29001884693262	7.8008998999203	8.10328780841202	8.2240016741981	7.84549005094437	7.74146698640115	7.93073733756289	8.58496250072116	7.94251450533924	8.57742882803575	8.27146302790437	7.876516946565	8.46352437327118	8.09275714091985	8.59618975614441	7.85174904141606	8.55074678538324	8.25266543245025	8.34872815423108	8.07146236255662	8.08214904135387	7.78790255939143	8.35314682549808	8.02790599656988	8	7.88264304936184	7.16992500144231	8.62570884306447
pycom01g01060	-Inf	-Inf	-Inf	-Inf	-Inf	-Inf	-Inf	-Inf	-Inf	-Inf	-Inf	-Inf	-Inf	-Inf	-Inf	-Inf	-Inf	-Inf	-Inf	-Inf	-Inf	-Inf	-Inf	-Inf	-Inf	-Inf	-Inf	-Inf	-Inf	-Inf	0	-Inf	-Inf	-Inf	-Inf	-Inf	-Inf	-Inf	-Inf	-Inf	-Inf	-Inf	-Inf	-Inf	-Inf	-Inf	-Inf	-Inf	-Inf
pycom01g01120	-Inf	0	-Inf	-Inf	0	-Inf	-Inf	-Inf	-Inf	-Inf	-Inf	0	-Inf	-Inf	-Inf	-Inf	-Inf	-Inf	-Inf	-Inf	-Inf	-Inf	0	-Inf	-Inf	-Inf	-Inf	-Inf	-Inf	-Inf	-Inf	-Inf	-Inf	-Inf	-Inf	-Inf	-Inf	-Inf	-Inf	-Inf	0	-Inf	-Inf	-Inf	-Inf	-Inf	-Inf	0	0
pycom01g01140	-Inf	-Inf	-Inf	-Inf	-Inf	-Inf	-Inf	-Inf	-Inf	-Inf	-Inf	-Inf	-Inf	-Inf	-Inf	-Inf	-Inf	-Inf	-Inf	-Inf	-Inf	-Inf	-Inf	-Inf	-Inf	-Inf	-Inf	-Inf	-Inf	-Inf	-Inf	-Inf	-Inf	-Inf	-Inf	-Inf	-Inf	-Inf	-Inf	-Inf	-Inf	-Inf	-Inf	-Inf	-Inf	-Inf	-Inf	-Inf	-Inf
pycom01g01160	-Inf	-Inf	-Inf	-Inf	-Inf	-Inf	-Inf	-Inf	-Inf	-Inf	-Inf	-Inf	-Inf	-Inf	-Inf	-Inf	-Inf	-Inf	-Inf	-Inf	-Inf	-Inf	-Inf	-Inf	-Inf	-Inf	-Inf	-Inf	-Inf	-Inf	-Inf	-Inf	-Inf	-Inf	-Inf	-Inf	-Inf	-Inf	-Inf	-Inf	-Inf	-Inf	-Inf	-Inf	-Inf	-Inf	-Inf	-Inf	-Inf
pycom01g01180	-Inf	-Inf	-Inf	-Inf	-Inf	-Inf	-Inf	-Inf	-Inf	-Inf	-Inf	-Inf	-Inf	-Inf	-Inf	-Inf	-Inf	-Inf	-Inf	-Inf	-Inf	-Inf	-Inf	-Inf	-Inf	-Inf	-Inf	-Inf	-Inf	-Inf	-Inf	-Inf	-Inf	-Inf	-Inf	-Inf	-Inf	-Inf	-Inf	-Inf	-Inf	-Inf	-Inf	-Inf	-Inf	-Inf	-Inf	-Inf	-Inf
pycom01g01210	-Inf	-Inf	0	-Inf	-Inf	1	0	-Inf	-Inf	-Inf	-Inf	0	-Inf	-Inf	0	-Inf	-Inf	0	0	-Inf	0	-Inf	-Inf	-Inf	-Inf	-Inf	-Inf	-Inf	-Inf	-Inf	-Inf	-Inf	1	-Inf	-Inf	0	-Inf	-Inf	-Inf	-Inf	-Inf	-Inf	-Inf	-Inf	-Inf	-Inf	0	-Inf	1
pycom01g01220	-Inf	-Inf	-Inf	-Inf	-Inf	-Inf	-Inf	-Inf	-Inf	-Inf	-Inf	-Inf	-Inf	-Inf	-Inf	-Inf	-Inf	-Inf	-Inf	-Inf	-Inf	-Inf	-Inf	-Inf	-Inf	-Inf	-Inf	-Inf	-Inf	-Inf	-Inf	-Inf	-Inf	-Inf	-Inf	-Inf	-Inf	-Inf	-Inf	-Inf	-Inf	-Inf	-Inf	-Inf	-Inf	-Inf	-Inf	-Inf	-Inf
pycom01g01230	-Inf	-Inf	-Inf	-Inf	0	-Inf	-Inf	-Inf	0	-Inf	0	-Inf	-Inf	0	-Inf	-Inf	-Inf	-Inf	-Inf	-Inf	-Inf	-Inf	-Inf	-Inf	-Inf	-Inf	-Inf	-Inf	-Inf	0	-Inf	-Inf	-Inf	-Inf	-Inf	-Inf	-Inf	-Inf	-Inf	-Inf	-Inf	-Inf	-Inf	1	-Inf	-Inf	-Inf	-Inf	-Inf
pycom01g01240	7.22881869049588	7.16992500144231	7.84549005094437	7.73470962022584	7.44294349584873	7.13955135239879	6.95419631038687	7.4594316186373	7	7.33091687811462	7.53915881110803	6.6724253419715	6.59991284218713	6.84549005094437	7.82654848729092	7.03342300153745	6.93073733756289	7.24792751344359	7.33091687811462	6.78135971352466	6.10852445677817	6.74146698640115	5.49185309632967	6.49185309632967	6.4594316186373	6.14974711950468	6.22881869049588	6.24792751344359	6.3037807481771	5.7279204545632	7.09803208296053	6.61470984411521	5.93073733756289	6.64385618977472	6	7.04439411935845	6.4594316186373	6.98868468677217	6.64385618977472	6.78135971352466	6.83289001416474	6.91886323727459	6.65821148275179	6.70043971814109	6.88264304936184	6.75488750216347	5.95419631038687	5.52356195605701	7.13955135239879
pycom01g01250	-Inf	-Inf	-Inf	-Inf	-Inf	-Inf	-Inf	-Inf	-Inf	-Inf	-Inf	-Inf	-Inf	-Inf	-Inf	-Inf	-Inf	-Inf	-Inf	-Inf	-Inf	-Inf	-Inf	-Inf	-Inf	-Inf	-Inf	-Inf	-Inf	-Inf	-Inf	-Inf	-Inf	-Inf	-Inf	-Inf	-Inf	-Inf	-Inf	-Inf	-Inf	-Inf	-Inf	-Inf	-Inf	-Inf	-Inf	-Inf	-Inf
pycom01g01270	-Inf	-Inf	-Inf	-Inf	-Inf	-Inf	-Inf	-Inf	-Inf	-Inf	-Inf	-Inf	-Inf	-Inf	-Inf	-Inf	-Inf	-Inf	-Inf	-Inf	-Inf	-Inf	-Inf	-Inf	-Inf	-Inf	-Inf	-Inf	-Inf	-Inf	-Inf	-Inf	-Inf	-Inf	-Inf	-Inf	-Inf	-Inf	-Inf	-Inf	-Inf	-Inf	-Inf	-Inf	-Inf	-Inf	-Inf	-Inf	-Inf
pycom01g01290	7.05528243550119	7.37503943134692	7.94836723158468	7.91288933622996	7.65105169117893	7.88264304936184	7.89481776330794	8.31741261376487	7.78790255939143	8.04439411935845	7.467605550083	6.94251450533924	6.53915881110803	7	7.65821148275179	7.89481776330794	7.97154355395077	8.12412131182919	7.96000193206808	7.67948009950545	6.78135971352466	7.4757334309664	7.09803208296053	7.29462074889163	7.91886323727459	7.4757334309664	8.16992500144231	7.98299357469431	7.98868468677217	7.77478705960117	7.15987133677839	7.02236781302845	6.4594316186373	7.29462074889163	7.27612440527424	8.09803208296053	7.40087943628218	7.78790255939143	7.4262647547021	7.36632221424582	7.21916852046216	7.4178525148859	6.94251450533924	7.72109918870719	7.78790255939143	7.59245703726808	7.25738784269265	6.79441586635011	8.15987133677839
pycom01g01320	-Inf	-Inf	-Inf	-Inf	-Inf	-Inf	-Inf	-Inf	-Inf	-Inf	-Inf	-Inf	-Inf	-Inf	-Inf	-Inf	-Inf	-Inf	-Inf	-Inf	-Inf	-Inf	-Inf	-Inf	-Inf	-Inf	-Inf	-Inf	-Inf	-Inf	-Inf	-Inf	-Inf	-Inf	-Inf	-Inf	-Inf	-Inf	-Inf	-Inf	-Inf	-Inf	-Inf	-Inf	-Inf	-Inf	-Inf	-Inf	-Inf
pycom01g01350	-Inf	-Inf	-Inf	-Inf	-Inf	-Inf	-Inf	-Inf	-Inf	-Inf	-Inf	-Inf	-Inf	-Inf	-Inf	-Inf	-Inf	-Inf	-Inf	-Inf	-Inf	-Inf	-Inf	-Inf	-Inf	-Inf	-Inf	-Inf	-Inf	-Inf	-Inf	-Inf	-Inf	-Inf	-Inf	-Inf	-Inf	-Inf	-Inf	-Inf	-Inf	-Inf	-Inf	-Inf	-Inf	-Inf	-Inf	-Inf	-Inf
pycom01g01360	-Inf	-Inf	-Inf	-Inf	-Inf	-Inf	-Inf	-Inf	-Inf	-Inf	-Inf	-Inf	-Inf	-Inf	-Inf	-Inf	-Inf	-Inf	-Inf	-Inf	-Inf	-Inf	-Inf	-Inf	-Inf	-Inf	-Inf	-Inf	-Inf	-Inf	-Inf	-Inf	-Inf	-Inf	-Inf	-Inf	-Inf	-Inf	-Inf	-Inf	-Inf	-Inf	-Inf	-Inf	-Inf	-Inf	-Inf	-Inf	-Inf
pycom01g01370	-Inf	-Inf	-Inf	-Inf	-Inf	-Inf	-Inf	-Inf	-Inf	-Inf	-Inf	-Inf	-Inf	-Inf	-Inf	-Inf	-Inf	-Inf	-Inf	-Inf	-Inf	-Inf	-Inf	-Inf	-Inf	-Inf	-Inf	-Inf	-Inf	-Inf	-Inf	-Inf	-Inf	-Inf	-Inf	-Inf	-Inf	-Inf	-Inf	-Inf	-Inf	-Inf	-Inf	-Inf	-Inf	-Inf	-Inf	-Inf	-Inf
pycom01g01410	-Inf	-Inf	-Inf	-Inf	-Inf	-Inf	-Inf	-Inf	-Inf	-Inf	-Inf	-Inf	-Inf	-Inf	-Inf	-Inf	-Inf	-Inf	-Inf	-Inf	-Inf	-Inf	-Inf	-Inf	-Inf	-Inf	-Inf	-Inf	-Inf	-Inf	-Inf	-Inf	-Inf	-Inf	-Inf	-Inf	-Inf	-Inf	-Inf	-Inf	-Inf	-Inf	-Inf	-Inf	-Inf	-Inf	-Inf	-Inf	-Inf
pycom01g01420	-Inf	-Inf	-Inf	-Inf	-Inf	-Inf	-Inf	-Inf	-Inf	-Inf	-Inf	-Inf	-Inf	-Inf	-Inf	-Inf	-Inf	-Inf	-Inf	-Inf	-Inf	-Inf	-Inf	-Inf	-Inf	-Inf	-Inf	-Inf	-Inf	-Inf	-Inf	-Inf	-Inf	-Inf	-Inf	-Inf	-Inf	-Inf	-Inf	-Inf	-Inf	-Inf	-Inf	-Inf	-Inf	-Inf	-Inf	-Inf	-Inf
pycom01g01440	-Inf	-Inf	-Inf	-Inf	-Inf	-Inf	-Inf	-Inf	-Inf	-Inf	-Inf	-Inf	-Inf	-Inf	-Inf	-Inf	-Inf	-Inf	-Inf	-Inf	-Inf	-Inf	-Inf	-Inf	-Inf	-Inf	-Inf	-Inf	-Inf	-Inf	-Inf	-Inf	-Inf	-Inf	-Inf	-Inf	-Inf	-Inf	-Inf	-Inf	-Inf	-Inf	-Inf	-Inf	-Inf	-Inf	-Inf	-Inf	-Inf
pycom01g01490	-Inf	-Inf	-Inf	-Inf	-Inf	-Inf	-Inf	-Inf	-Inf	-Inf	-Inf	-Inf	-Inf	-Inf	-Inf	-Inf	-Inf	-Inf	-Inf	-Inf	-Inf	-Inf	-Inf	-Inf	-Inf	-Inf	-Inf	-Inf	-Inf	-Inf	-Inf	-Inf	-Inf	-Inf	-Inf	-Inf	-Inf	-Inf	-Inf	-Inf	-Inf	-Inf	-Inf	-Inf	-Inf	-Inf	-Inf	-Inf	-Inf
pycom01g01500	-Inf	-Inf	-Inf	-Inf	-Inf	-Inf	-Inf	-Inf	-Inf	-Inf	-Inf	-Inf	-Inf	-Inf	-Inf	-Inf	-Inf	-Inf	-Inf	-Inf	-Inf	-Inf	-Inf	-Inf	-Inf	-Inf	-Inf	-Inf	-Inf	-Inf	-Inf	-Inf	-Inf	-Inf	-Inf	-Inf	-Inf	-Inf	-Inf	-Inf	-Inf	-Inf	-Inf	-Inf	-Inf	-Inf	-Inf	-Inf	-Inf
pycom01g01510	-Inf	-Inf	-Inf	-Inf	-Inf	-Inf	-Inf	-Inf	-Inf	-Inf	-Inf	-Inf	-Inf	-Inf	-Inf	-Inf	-Inf	-Inf	-Inf	-Inf	-Inf	-Inf	-Inf	-Inf	-Inf	-Inf	-Inf	-Inf	-Inf	-Inf	-Inf	-Inf	-Inf	-Inf	-Inf	-Inf	-Inf	-Inf	-Inf	-Inf	-Inf	-Inf	-Inf	-Inf	-Inf	-Inf	-Inf	-Inf	-Inf
pycom01g01560	-Inf	-Inf	-Inf	-Inf	-Inf	-Inf	-Inf	-Inf	-Inf	-Inf	-Inf	-Inf	-Inf	-Inf	-Inf	-Inf	-Inf	-Inf	-Inf	-Inf	-Inf	-Inf	-Inf	-Inf	-Inf	-Inf	-Inf	-Inf	-Inf	-Inf	-Inf	-Inf	-Inf	-Inf	-Inf	-Inf	0	-Inf	-Inf	-Inf	-Inf	-Inf	-Inf	-Inf	-Inf	-Inf	-Inf	-Inf	-Inf
pycom01g01580	-Inf	-Inf	-Inf	-Inf	-Inf	-Inf	-Inf	-Inf	-Inf	-Inf	-Inf	-Inf	-Inf	-Inf	-Inf	-Inf	-Inf	-Inf	-Inf	-Inf	-Inf	-Inf	-Inf	-Inf	-Inf	-Inf	-Inf	-Inf	-Inf	-Inf	-Inf	-Inf	-Inf	-Inf	-Inf	-Inf	-Inf	-Inf	-Inf	-Inf	-Inf	-Inf	-Inf	-Inf	-Inf	-Inf	-Inf	-Inf	-Inf
pycom01g01590	-Inf	-Inf	-Inf	-Inf	-Inf	-Inf	-Inf	-Inf	-Inf	-Inf	-Inf	-Inf	-Inf	-Inf	-Inf	-Inf	-Inf	-Inf	-Inf	-Inf	-Inf	-Inf	-Inf	-Inf	-Inf	-Inf	-Inf	-Inf	-Inf	-Inf	-Inf	-Inf	-Inf	-Inf	-Inf	-Inf	-Inf	-Inf	-Inf	-Inf	-Inf	-Inf	-Inf	-Inf	-Inf	-Inf	-Inf	-Inf	-Inf
pycom01g01620	-Inf	-Inf	-Inf	-Inf	-Inf	-Inf	-Inf	-Inf	-Inf	-Inf	-Inf	-Inf	-Inf	-Inf	-Inf	-Inf	-Inf	-Inf	-Inf	-Inf	-Inf	-Inf	-Inf	-Inf	-Inf	-Inf	-Inf	-Inf	-Inf	-Inf	-Inf	-Inf	-Inf	-Inf	-Inf	-Inf	-Inf	-Inf	-Inf	-Inf	-Inf	-Inf	-Inf	-Inf	-Inf	-Inf	-Inf	-Inf	-Inf
pycom01g01640	-Inf	-Inf	-Inf	-Inf	-Inf	-Inf	-Inf	-Inf	-Inf	-Inf	-Inf	-Inf	-Inf	-Inf	-Inf	-Inf	-Inf	-Inf	-Inf	-Inf	-Inf	-Inf	-Inf	-Inf	-Inf	-Inf	-Inf	-Inf	-Inf	-Inf	-Inf	-Inf	-Inf	-Inf	-Inf	-Inf	-Inf	-Inf	-Inf	-Inf	-Inf	-Inf	-Inf	-Inf	-Inf	-Inf	-Inf	-Inf	-Inf
pycom01g01650	-Inf	-Inf	-Inf	-Inf	-Inf	-Inf	-Inf	-Inf	-Inf	-Inf	-Inf	-Inf	-Inf	-Inf	-Inf	-Inf	-Inf	-Inf	-Inf	-Inf	-Inf	-Inf	-Inf	-Inf	-Inf	-Inf	-Inf	-Inf	-Inf	-Inf	-Inf	-Inf	-Inf	-Inf	-Inf	-Inf	-Inf	-Inf	-Inf	-Inf	-Inf	-Inf	-Inf	-Inf	-Inf	-Inf	-Inf	-Inf	-Inf
pycom01g01660	8.59618975614441	8.69348695749932	9.03066713624694	9.1873520732005	8.56985560833095	9.56224242422107	9.03342300153745	9.64205169292798	9.41362792902417	9.4797802640291	9.10328780841202	8.47167521439204	7.78790255939143	8.63662462054365	9.01959072835788	9.47775826644389	9.37937836707126	9.71252700043982	9.67595703294175	9.50581155391959	8.94836723158468	9.29691620687929	8.71424551766612	9.02236781302845	9.34651373316563	9.20945336562895	9.07414146275251	9.74819284958946	9.90989308377004	9.5352753766208	9.34872815423108	9.11113567023471	8.64745842645492	9.24555270625568	9.45121111183233	10.0279059965699	9.60177078840771	9.90689059560852	9.56605403817109	9.02236781302845	8.77478705960117	9.13185696060879	8.7176764230664	9.06069593168755	9.4241662888181	9.30149619498255	9.13185696060879	8.2807707701306	9.86418614465428
pycom01g01670	-Inf	-Inf	-Inf	-Inf	-Inf	-Inf	-Inf	-Inf	-Inf	-Inf	-Inf	-Inf	-Inf	-Inf	-Inf	-Inf	-Inf	-Inf	-Inf	-Inf	-Inf	-Inf	-Inf	-Inf	-Inf	-Inf	-Inf	-Inf	-Inf	-Inf	0	-Inf	-Inf	-Inf	-Inf	-Inf	-Inf	-Inf	-Inf	-Inf	-Inf	-Inf	-Inf	-Inf	-Inf	-Inf	-Inf	-Inf	-Inf
pycom01g01680	-Inf	-Inf	-Inf	-Inf	-Inf	-Inf	-Inf	-Inf	-Inf	-Inf	-Inf	-Inf	-Inf	-Inf	-Inf	-Inf	-Inf	-Inf	0	-Inf	-Inf	-Inf	-Inf	-Inf	-Inf	2	1	-Inf	-Inf	0	-Inf	-Inf	-Inf	-Inf	-Inf	-Inf	0	-Inf	-Inf	-Inf	-Inf	-Inf	-Inf	-Inf	-Inf	-Inf	-Inf	-Inf	-Inf
pycom01g01690	-Inf	-Inf	-Inf	-Inf	-Inf	-Inf	-Inf	-Inf	-Inf	-Inf	-Inf	-Inf	-Inf	-Inf	-Inf	-Inf	-Inf	-Inf	-Inf	-Inf	-Inf	-Inf	-Inf	-Inf	-Inf	-Inf	-Inf	-Inf	-Inf	-Inf	-Inf	-Inf	-Inf	-Inf	-Inf	-Inf	-Inf	-Inf	-Inf	-Inf	-Inf	-Inf	-Inf	-Inf	-Inf	-Inf	-Inf	-Inf	-Inf
pycom01g01700	-Inf	-Inf	-Inf	-Inf	-Inf	-Inf	-Inf	-Inf	-Inf	-Inf	-Inf	-Inf	-Inf	-Inf	-Inf	-Inf	-Inf	-Inf	-Inf	-Inf	-Inf	-Inf	-Inf	-Inf	-Inf	-Inf	-Inf	-Inf	-Inf	-Inf	-Inf	-Inf	-Inf	-Inf	-Inf	-Inf	-Inf	-Inf	-Inf	-Inf	-Inf	-Inf	-Inf	-Inf	-Inf	-Inf	-Inf	-Inf	-Inf
pycom01g01720	-Inf	-Inf	-Inf	-Inf	-Inf	-Inf	-Inf	-Inf	-Inf	-Inf	-Inf	-Inf	-Inf	-Inf	-Inf	-Inf	-Inf	-Inf	-Inf	-Inf	-Inf	-Inf	-Inf	-Inf	-Inf	-Inf	-Inf	-Inf	-Inf	-Inf	-Inf	-Inf	-Inf	-Inf	-Inf	-Inf	-Inf	-Inf	-Inf	-Inf	-Inf	-Inf	-Inf	-Inf	-Inf	-Inf	-Inf	-Inf	-Inf
pycom01g01740	-Inf	-Inf	-Inf	-Inf	-Inf	-Inf	-Inf	-Inf	-Inf	-Inf	-Inf	-Inf	-Inf	-Inf	-Inf	-Inf	-Inf	-Inf	-Inf	-Inf	-Inf	-Inf	-Inf	-Inf	-Inf	-Inf	-Inf	-Inf	-Inf	-Inf	-Inf	-Inf	-Inf	-Inf	-Inf	-Inf	-Inf	-Inf	-Inf	-Inf	-Inf	-Inf	-Inf	-Inf	-Inf	-Inf	-Inf	-Inf	-Inf
pycom01g01750	-Inf	-Inf	-Inf	-Inf	-Inf	-Inf	-Inf	-Inf	-Inf	-Inf	-Inf	-Inf	-Inf	-Inf	-Inf	-Inf	-Inf	-Inf	-Inf	-Inf	-Inf	-Inf	-Inf	-Inf	-Inf	-Inf	-Inf	-Inf	-Inf	-Inf	-Inf	-Inf	-Inf	-Inf	-Inf	-Inf	-Inf	-Inf	-Inf	-Inf	-Inf	-Inf	-Inf	-Inf	-Inf	-Inf	-Inf	-Inf	-Inf
pycom01g01760	-Inf	-Inf	-Inf	-Inf	-Inf	-Inf	-Inf	-Inf	-Inf	-Inf	-Inf	-Inf	-Inf	-Inf	-Inf	-Inf	-Inf	-Inf	-Inf	-Inf	-Inf	-Inf	-Inf	-Inf	-Inf	-Inf	-Inf	-Inf	-Inf	-Inf	-Inf	-Inf	-Inf	-Inf	-Inf	-Inf	-Inf	-Inf	-Inf	-Inf	-Inf	-Inf	-Inf	-Inf	-Inf	-Inf	-Inf	-Inf	-Inf
pycom01g01770	-Inf	-Inf	-Inf	-Inf	-Inf	-Inf	-Inf	-Inf	-Inf	0	-Inf	-Inf	-Inf	-Inf	-Inf	0	-Inf	-Inf	0	-Inf	-Inf	-Inf	-Inf	-Inf	-Inf	-Inf	-Inf	-Inf	-Inf	-Inf	-Inf	-Inf	-Inf	-Inf	-Inf	-Inf	-Inf	-Inf	-Inf	-Inf	-Inf	-Inf	-Inf	-Inf	-Inf	-Inf	-Inf	-Inf	-Inf
pycom01g01790	-Inf	-Inf	-Inf	-Inf	-Inf	-Inf	-Inf	1	-Inf	-Inf	-Inf	-Inf	-Inf	-Inf	-Inf	-Inf	-Inf	-Inf	-Inf	-Inf	-Inf	-Inf	-Inf	-Inf	-Inf	-Inf	-Inf	-Inf	-Inf	-Inf	-Inf	-Inf	-Inf	-Inf	-Inf	-Inf	-Inf	-Inf	-Inf	-Inf	-Inf	-Inf	-Inf	-Inf	-Inf	-Inf	-Inf	-Inf	-Inf
pycom01g01810	-Inf	-Inf	-Inf	-Inf	-Inf	-Inf	-Inf	-Inf	-Inf	-Inf	-Inf	-Inf	-Inf	-Inf	-Inf	-Inf	-Inf	-Inf	-Inf	-Inf	-Inf	-Inf	-Inf	-Inf	-Inf	-Inf	-Inf	-Inf	-Inf	-Inf	-Inf	-Inf	-Inf	-Inf	-Inf	-Inf	-Inf	-Inf	-Inf	-Inf	-Inf	-Inf	-Inf	-Inf	-Inf	-Inf	-Inf	-Inf	-Inf
pycom01g01860	-Inf	-Inf	-Inf	-Inf	-Inf	-Inf	-Inf	-Inf	-Inf	-Inf	-Inf	-Inf	-Inf	-Inf	-Inf	-Inf	-Inf	-Inf	-Inf	-Inf	-Inf	-Inf	-Inf	-Inf	-Inf	-Inf	-Inf	-Inf	-Inf	-Inf	-Inf	-Inf	-Inf	-Inf	-Inf	-Inf	-Inf	-Inf	-Inf	-Inf	-Inf	-Inf	-Inf	-Inf	-Inf	-Inf	-Inf	-Inf	-Inf
pycom01g01870	-Inf	-Inf	-Inf	-Inf	-Inf	-Inf	-Inf	-Inf	-Inf	-Inf	-Inf	-Inf	-Inf	-Inf	-Inf	-Inf	-Inf	-Inf	-Inf	-Inf	-Inf	-Inf	-Inf	-Inf	-Inf	-Inf	-Inf	-Inf	-Inf	-Inf	-Inf	-Inf	-Inf	-Inf	-Inf	-Inf	-Inf	-Inf	-Inf	-Inf	-Inf	-Inf	-Inf	-Inf	-Inf	-Inf	-Inf	-Inf	-Inf
pycom01g01890	1	1	0	2.32192809488736	-Inf	3.4594316186373	3.4594316186373	3.70043971814109	2.58496250072116	3.4594316186373	1	0	0	0	3	3	3.4594316186373	3.4594316186373	2.58496250072116	3.16992500144231	1	0	-Inf	-Inf	0	-Inf	2.32192809488736	1.58496250072116	1.58496250072116	-Inf	0	0	1	0	-Inf	-Inf	-Inf	1	0	1	2	1.58496250072116	2.58496250072116	1	2	1.58496250072116	1	-Inf	0
pycom01g01900	0	-Inf	0	1	1	-Inf	-Inf	2	-Inf	-Inf	1.58496250072116	-Inf	-Inf	0	1.58496250072116	-Inf	0	-Inf	0	1	1.58496250072116	0	-Inf	-Inf	1	-Inf	-Inf	1	0	-Inf	0	-Inf	-Inf	-Inf	-Inf	1	-Inf	1.58496250072116	-Inf	2	1	1	1.58496250072116	0	1.58496250072116	0	2	-Inf	1
pycom01g01910	-Inf	-Inf	-Inf	-Inf	-Inf	-Inf	-Inf	-Inf	-Inf	-Inf	-Inf	-Inf	-Inf	-Inf	-Inf	-Inf	-Inf	-Inf	-Inf	-Inf	-Inf	-Inf	-Inf	-Inf	-Inf	-Inf	-Inf	-Inf	-Inf	-Inf	-Inf	-Inf	-Inf	-Inf	-Inf	-Inf	-Inf	-Inf	-Inf	-Inf	-Inf	-Inf	-Inf	-Inf	-Inf	-Inf	-Inf	-Inf	-Inf
pycom01g01920	-Inf	-Inf	-Inf	-Inf	-Inf	-Inf	-Inf	-Inf	-Inf	-Inf	-Inf	-Inf	-Inf	-Inf	-Inf	-Inf	-Inf	-Inf	-Inf	-Inf	-Inf	-Inf	-Inf	-Inf	-Inf	-Inf	-Inf	-Inf	-Inf	-Inf	-Inf	-Inf	-Inf	-Inf	-Inf	-Inf	-Inf	-Inf	-Inf	-Inf	-Inf	-Inf	-Inf	-Inf	-Inf	-Inf	-Inf	-Inf	-Inf
pycom01g01940	-Inf	-Inf	-Inf	-Inf	-Inf	-Inf	-Inf	-Inf	-Inf	-Inf	-Inf	-Inf	-Inf	-Inf	-Inf	-Inf	-Inf	-Inf	-Inf	-Inf	-Inf	-Inf	-Inf	-Inf	-Inf	-Inf	-Inf	-Inf	-Inf	-Inf	-Inf	-Inf	-Inf	-Inf	-Inf	-Inf	-Inf	-Inf	-Inf	-Inf	-Inf	-Inf	-Inf	-Inf	-Inf	-Inf	-Inf	-Inf	-Inf
pycom01g01950	-Inf	-Inf	-Inf	-Inf	-Inf	-Inf	-Inf	-Inf	-Inf	-Inf	-Inf	-Inf	-Inf	-Inf	-Inf	-Inf	-Inf	-Inf	-Inf	-Inf	-Inf	-Inf	-Inf	-Inf	-Inf	-Inf	-Inf	-Inf	-Inf	-Inf	-Inf	-Inf	-Inf	-Inf	-Inf	-Inf	-Inf	-Inf	-Inf	-Inf	-Inf	-Inf	-Inf	-Inf	-Inf	-Inf	-Inf	-Inf	-Inf
pycom01g01960	-Inf	-Inf	-Inf	-Inf	-Inf	-Inf	-Inf	-Inf	-Inf	-Inf	-Inf	-Inf	-Inf	-Inf	-Inf	-Inf	-Inf	-Inf	-Inf	-Inf	-Inf	-Inf	-Inf	-Inf	-Inf	-Inf	-Inf	-Inf	-Inf	-Inf	-Inf	-Inf	-Inf	-Inf	-Inf	-Inf	-Inf	-Inf	-Inf	-Inf	-Inf	-Inf	-Inf	-Inf	-Inf	-Inf	-Inf	-Inf	-Inf
pycom01g01970	-Inf	-Inf	-Inf	-Inf	-Inf	-Inf	-Inf	-Inf	-Inf	-Inf	-Inf	-Inf	-Inf	-Inf	-Inf	-Inf	-Inf	-Inf	-Inf	-Inf	-Inf	-Inf	-Inf	-Inf	-Inf	-Inf	-Inf	-Inf	-Inf	-Inf	-Inf	-Inf	-Inf	-Inf	-Inf	-Inf	-Inf	-Inf	-Inf	-Inf	-Inf	-Inf	-Inf	-Inf	-Inf	-Inf	-Inf	-Inf	-Inf
pycom01g02000	2.32192809488736	1.58496250072116	0	0	-Inf	1.58496250072116	-Inf	1	1.58496250072116	2.32192809488736	0	0	1.58496250072116	1	1	0	1	0	1.58496250072116	1.58496250072116	1.58496250072116	3.70043971814109	3.58496250072116	4.16992500144231	2.58496250072116	2	3.32192809488736	3	3.16992500144231	2	1.58496250072116	2	-Inf	2.8073549220576	1.58496250072116	3.32192809488736	2.8073549220576	2	2.8073549220576	3.32192809488736	2.32192809488736	2.32192809488736	3.70043971814109	3	2.58496250072116	1	3.32192809488736	1	3
pycom01g02010	-Inf	-Inf	-Inf	-Inf	-Inf	-Inf	-Inf	0	-Inf	-Inf	-Inf	-Inf	-Inf	-Inf	0	-Inf	-Inf	-Inf	-Inf	-Inf	-Inf	-Inf	-Inf	-Inf	-Inf	-Inf	-Inf	-Inf	0	0	-Inf	-Inf	-Inf	-Inf	-Inf	-Inf	0	-Inf	-Inf	-Inf	-Inf	-Inf	-Inf	-Inf	-Inf	1	0	-Inf	-Inf
pycom01g02020	-Inf	-Inf	-Inf	-Inf	-Inf	-Inf	-Inf	-Inf	-Inf	-Inf	-Inf	-Inf	-Inf	-Inf	-Inf	-Inf	-Inf	-Inf	-Inf	-Inf	-Inf	-Inf	-Inf	-Inf	-Inf	-Inf	-Inf	-Inf	-Inf	-Inf	-Inf	-Inf	-Inf	-Inf	-Inf	-Inf	-Inf	-Inf	-Inf	-Inf	0	-Inf	-Inf	-Inf	-Inf	-Inf	-Inf	-Inf	-Inf
pycom01g02030	-Inf	-Inf	-Inf	-Inf	-Inf	-Inf	-Inf	-Inf	-Inf	-Inf	-Inf	-Inf	-Inf	-Inf	0	-Inf	-Inf	-Inf	-Inf	-Inf	-Inf	-Inf	-Inf	-Inf	-Inf	-Inf	-Inf	-Inf	-Inf	-Inf	-Inf	-Inf	-Inf	-Inf	-Inf	-Inf	0	-Inf	-Inf	-Inf	-Inf	-Inf	-Inf	-Inf	-Inf	-Inf	-Inf	-Inf	-Inf
pycom01g02040	0	2	0	-Inf	0	1.58496250072116	0	2	3.16992500144231	2.32192809488736	1.58496250072116	2.32192809488736	1	1	2.32192809488736	2	0	1	3.32192809488736	3.16992500144231	3.16992500144231	3	3.16992500144231	1	2.58496250072116	0	2	0	3	0	3.16992500144231	0	3.16992500144231	-Inf	1	3.32192809488736	3.70043971814109	3	3.16992500144231	3.8073549220576	1.58496250072116	3.16992500144231	2.58496250072116	3.16992500144231	2	2.58496250072116	3.8073549220576	-Inf	3.16992500144231
pycom01g02050	1.58496250072116	2.32192809488736	2.58496250072116	0	2.58496250072116	3.90689059560852	1	3.58496250072116	3.58496250072116	4	4.08746284125034	2.8073549220576	1	2.8073549220576	2.32192809488736	3.16992500144231	3.32192809488736	3.8073549220576	3.58496250072116	3.4594316186373	4.32192809488736	3.32192809488736	3.70043971814109	3.32192809488736	4.32192809488736	3.16992500144231	2.58496250072116	2.8073549220576	4.08746284125034	3.8073549220576	4.16992500144231	2.58496250072116	3	2.8073549220576	3.32192809488736	4.16992500144231	4	4.24792751344359	3.70043971814109	4.4594316186373	3.32192809488736	3.90689059560852	3.58496250072116	4.24792751344359	3.58496250072116	3.32192809488736	4.16992500144231	3	4.16992500144231
pycom01g02060	3.58496250072116	4.16992500144231	4.58496250072116	4.39231742277876	4.70043971814109	4.4594316186373	3	4.8073549220576	3.8073549220576	3.58496250072116	3.8073549220576	3	3.8073549220576	3.32192809488736	4.90689059560852	3.70043971814109	3.90689059560852	4.52356195605701	4.24792751344359	4.08746284125034	4.32192809488736	4.64385618977472	3.90689059560852	3.70043971814109	4.70043971814109	5.32192809488736	6.18982455888002	5.16992500144231	5.08746284125034	5.04439411935845	4.85798099512757	4.90689059560852	3.8073549220576	5	4.16992500144231	5.12928301694497	4.8073549220576	5.24792751344359	4.58496250072116	4.4594316186373	5.08746284125034	5.16992500144231	4.8073549220576	5.28540221886225	5.20945336562895	4.95419631038687	4.90689059560852	4	5.49185309632967
pycom01g02080	-Inf	-Inf	-Inf	-Inf	-Inf	-Inf	-Inf	-Inf	-Inf	-Inf	-Inf	-Inf	-Inf	-Inf	-Inf	-Inf	-Inf	-Inf	-Inf	-Inf	-Inf	-Inf	-Inf	-Inf	-Inf	-Inf	-Inf	-Inf	-Inf	-Inf	-Inf	-Inf	-Inf	-Inf	-Inf	-Inf	-Inf	-Inf	-Inf	-Inf	-Inf	-Inf	-Inf	-Inf	-Inf	-Inf	-Inf	-Inf	-Inf
pycom01g02090	-Inf	-Inf	-Inf	-Inf	-Inf	-Inf	-Inf	-Inf	-Inf	0	-Inf	-Inf	-Inf	-Inf	-Inf	-Inf	-Inf	-Inf	-Inf	-Inf	-Inf	-Inf	-Inf	-Inf	0	-Inf	-Inf	-Inf	-Inf	-Inf	-Inf	-Inf	-Inf	-Inf	-Inf	-Inf	-Inf	-Inf	-Inf	-Inf	-Inf	-Inf	-Inf	-Inf	-Inf	-Inf	-Inf	-Inf	-Inf
pycom01g02120	5.78135971352466	5.70043971814109	5.97727992349992	5.6724253419715	5.85798099512757	6.76818432477693	6.18982455888002	6.93073733756289	6.59991284218713	6.89481776330794	6.32192809488736	5.97727992349992	4	5.78135971352466	5.20945336562895	6.93073733756289	6.58496250072116	7.29462074889163	6.76818432477693	6.90689059560852	5.4262647547021	6	5.28540221886225	5.75488750216347	5.8073549220576	4.24792751344359	3.70043971814109	5.04439411935845	5.7279204545632	5.64385618977472	6.33985000288462	5.08746284125034	4.64385618977472	4.95419631038687	5.04439411935845	6.39231742277876	6.16992500144231	6.14974711950468	6.37503943134692	5.28540221886225	5.20945336562895	5.24792751344359	4.75488750216347	4.75488750216347	5.93073733756289	5.4594316186373	5.93073733756289	4.52356195605701	6.4594316186373
pycom01g02130	7.74146698640115	7.90689059560852	8.28540221886225	8.45532722030456	8.06608919045777	8.74146698640115	8.42206476617281	8.71424551766612	8.36194377373524	8.77807712953536	8.17990909001493	7.49185309632967	7.28540221886225	7.78135971352466	8.33539035469392	8.34429590791582	8.51175265376738	8.72451385311995	8.51175265376738	8.56605403817109	7.18982455888002	7.56985560833095	7.33091687811462	7.48381577726426	7.96578428466209	7.96578428466209	8.04439411935845	8.39231742277876	8.49585502688717	8.3264294871223	7.68650052718322	7.49185309632967	6.78135971352466	7.67948009950545	8.09275714091985	8.69696752623429	8.3037807481771	8.38801728534514	8.05528243550119	7.12928301694497	7.32192809488736	7.33985000288462	6.8703647195834	7.53138146051631	8.21431912080077	8.08746284125034	8.01122725542325	7.08746284125034	8.36194377373524
pycom01g02140	7.94836723158468	6.49185309632967	7.20945336562895	7.92481250360578	7.19967234483636	10.3331553503106	10.1724275086455	10.3264294871223	10.1045987535644	10.0953970227926	7.38370429247405	5.64385618977472	6.70043971814109	6.28540221886225	7.44294349584873	9.61654884377899	9.16741814583174	9.81217730551445	9.41996017784789	9.33762190199251	6.10852445677817	6.33985000288462	5.55458885167764	6.33985000288462	6.71424551766612	9.03066713624694	9.2807707701306	9.57553924683453	9.53138146051631	9.67065624911844	6.14974711950468	6.14974711950468	5.83289001416474	6.22881869049588	8.62205181945638	9.24792751344359	9.06877827798541	9.19967234483636	9.03617361255349	5.16992500144231	5.90689059560852	5.39231742277876	5	5.7279204545632	7.65105169117893	7.91886323727459	7.20945336562895	7.06608919045777	8.14974711950468
pycom01g02150	-Inf	-Inf	-Inf	-Inf	-Inf	-Inf	-Inf	-Inf	-Inf	-Inf	-Inf	-Inf	-Inf	-Inf	-Inf	-Inf	-Inf	-Inf	-Inf	-Inf	-Inf	-Inf	-Inf	-Inf	-Inf	-Inf	-Inf	-Inf	-Inf	-Inf	-Inf	-Inf	-Inf	-Inf	-Inf	-Inf	-Inf	-Inf	-Inf	-Inf	-Inf	-Inf	-Inf	-Inf	-Inf	-Inf	-Inf	-Inf	-Inf
pycom01g02170	-Inf	-Inf	-Inf	-Inf	-Inf	-Inf	-Inf	-Inf	-Inf	-Inf	-Inf	-Inf	-Inf	-Inf	-Inf	-Inf	-Inf	-Inf	-Inf	-Inf	-Inf	-Inf	-Inf	-Inf	-Inf	-Inf	-Inf	-Inf	-Inf	-Inf	-Inf	-Inf	-Inf	-Inf	-Inf	-Inf	-Inf	-Inf	-Inf	-Inf	-Inf	-Inf	-Inf	-Inf	-Inf	-Inf	-Inf	-Inf	-Inf
pycom01g02200	-Inf	-Inf	-Inf	-Inf	-Inf	-Inf	-Inf	-Inf	-Inf	-Inf	-Inf	-Inf	-Inf	-Inf	-Inf	-Inf	-Inf	-Inf	-Inf	-Inf	-Inf	-Inf	-Inf	-Inf	-Inf	-Inf	-Inf	-Inf	-Inf	-Inf	-Inf	-Inf	-Inf	-Inf	-Inf	-Inf	-Inf	-Inf	-Inf	-Inf	-Inf	-Inf	-Inf	-Inf	-Inf	0	-Inf	-Inf	-Inf
pycom01g02230	-Inf	-Inf	-Inf	-Inf	-Inf	-Inf	-Inf	-Inf	-Inf	-Inf	-Inf	-Inf	-Inf	-Inf	-Inf	-Inf	-Inf	-Inf	-Inf	-Inf	-Inf	-Inf	-Inf	-Inf	-Inf	-Inf	-Inf	-Inf	-Inf	-Inf	-Inf	-Inf	-Inf	-Inf	-Inf	-Inf	-Inf	-Inf	-Inf	-Inf	-Inf	-Inf	-Inf	-Inf	-Inf	-Inf	-Inf	-Inf	-Inf
pycom01g02240	-Inf	-Inf	-Inf	-Inf	-Inf	-Inf	-Inf	-Inf	-Inf	-Inf	-Inf	-Inf	-Inf	-Inf	-Inf	-Inf	-Inf	-Inf	-Inf	-Inf	-Inf	-Inf	-Inf	-Inf	-Inf	-Inf	-Inf	-Inf	-Inf	-Inf	-Inf	-Inf	-Inf	-Inf	-Inf	-Inf	-Inf	-Inf	-Inf	-Inf	-Inf	-Inf	-Inf	-Inf	-Inf	-Inf	-Inf	-Inf	-Inf
pycom01g02250	-Inf	-Inf	-Inf	-Inf	-Inf	-Inf	-Inf	-Inf	-Inf	-Inf	-Inf	-Inf	-Inf	-Inf	-Inf	-Inf	-Inf	-Inf	-Inf	-Inf	-Inf	-Inf	-Inf	-Inf	-Inf	-Inf	-Inf	-Inf	-Inf	-Inf	-Inf	-Inf	-Inf	-Inf	-Inf	-Inf	-Inf	-Inf	-Inf	-Inf	-Inf	-Inf	-Inf	-Inf	-Inf	-Inf	-Inf	-Inf	-Inf
pycom01g02260	-Inf	-Inf	-Inf	-Inf	-Inf	-Inf	-Inf	-Inf	-Inf	-Inf	-Inf	-Inf	-Inf	-Inf	-Inf	-Inf	-Inf	-Inf	-Inf	-Inf	-Inf	-Inf	-Inf	-Inf	-Inf	-Inf	-Inf	-Inf	-Inf	-Inf	-Inf	-Inf	-Inf	-Inf	-Inf	-Inf	-Inf	-Inf	-Inf	-Inf	-Inf	-Inf	-Inf	-Inf	-Inf	0	-Inf	-Inf	-Inf
pycom01g02270	-Inf	-Inf	-Inf	-Inf	-Inf	-Inf	-Inf	1	-Inf	-Inf	-Inf	-Inf	-Inf	-Inf	-Inf	0	-Inf	-Inf	-Inf	-Inf	-Inf	-Inf	-Inf	-Inf	-Inf	-Inf	-Inf	-Inf	-Inf	-Inf	-Inf	-Inf	-Inf	-Inf	-Inf	-Inf	-Inf	-Inf	-Inf	-Inf	-Inf	-Inf	-Inf	-Inf	-Inf	-Inf	-Inf	-Inf	-Inf
pycom01g02280	-Inf	-Inf	-Inf	-Inf	-Inf	-Inf	-Inf	-Inf	0	-Inf	-Inf	-Inf	-Inf	-Inf	-Inf	-Inf	-Inf	-Inf	-Inf	-Inf	-Inf	-Inf	-Inf	-Inf	-Inf	-Inf	-Inf	-Inf	-Inf	-Inf	-Inf	-Inf	-Inf	-Inf	-Inf	-Inf	-Inf	-Inf	-Inf	-Inf	-Inf	-Inf	-Inf	-Inf	-Inf	-Inf	-Inf	-Inf	-Inf
pycom01g02310	-Inf	-Inf	-Inf	-Inf	-Inf	-Inf	-Inf	-Inf	-Inf	-Inf	-Inf	-Inf	-Inf	-Inf	-Inf	-Inf	-Inf	-Inf	-Inf	-Inf	-Inf	-Inf	-Inf	-Inf	-Inf	-Inf	-Inf	-Inf	-Inf	-Inf	-Inf	-Inf	-Inf	-Inf	-Inf	-Inf	-Inf	-Inf	-Inf	-Inf	-Inf	-Inf	-Inf	-Inf	-Inf	-Inf	-Inf	-Inf	-Inf
pycom01g02330	-Inf	0	-Inf	-Inf	-Inf	-Inf	-Inf	-Inf	-Inf	-Inf	-Inf	-Inf	-Inf	-Inf	-Inf	-Inf	-Inf	-Inf	-Inf	-Inf	-Inf	-Inf	-Inf	-Inf	-Inf	-Inf	-Inf	-Inf	-Inf	-Inf	-Inf	-Inf	-Inf	-Inf	-Inf	-Inf	-Inf	-Inf	-Inf	-Inf	-Inf	-Inf	-Inf	-Inf	-Inf	-Inf	-Inf	-Inf	-Inf
pycom01g02340	7.03342300153745	7.33091687811462	7.56985560833095	7.49185309632967	7.12928301694497	7.15987133677839	6.83289001416474	7.65821148275179	7.31288295528436	7.53138146051631	7.5077946401987	7.07681559705083	5.95419631038687	7.10852445677817	7.21916852046216	7.16992500144231	7.09803208296053	7.45121111183233	7.29462074889163	7.08746284125034	7.09803208296053	7.4178525148859	6.74146698640115	7.04439411935845	7.48381577726426	7.4594316186373	7.54689445988764	7.59245703726808	7.88874324889826	7.4757334309664	7.21916852046216	6.97727992349992	6.52356195605701	7.27612440527424	7.57742882803575	8.2667865406949	7.8703647195834	8.01122725542325	7.88264304936184	6.94251450533924	6.91886323727459	6.85798099512757	6.5077946401987	6.98868468677217	7.59245703726808	7.53915881110803	7.4594316186373	6.70043971814109	8.11894107272351
pycom01g02350	3.8073549220576	4.90689059560852	4.90689059560852	5.8073549220576	4.58496250072116	5.49185309632967	5.08746284125034	6.06608919045777	5.49185309632967	5.4594316186373	4.85798099512757	4.39231742277876	4.39231742277876	4.8073549220576	5.35755200461808	4.24792751344359	4.70043971814109	4.8073549220576	4.32192809488736	4.24792751344359	3.32192809488736	3.32192809488736	1	3.58496250072116	3.90689059560852	4.90689059560852	4.39231742277876	4.08746284125034	4.64385618977472	4	2.32192809488736	2.58496250072116	3.16992500144231	4	4.75488750216347	4.95419631038687	3.70043971814109	4.52356195605701	3.4594316186373	3.58496250072116	3.8073549220576	3.58496250072116	2.58496250072116	3.90689059560852	4.52356195605701	3.32192809488736	3.8073549220576	1	3.90689059560852
pycom01g02380	-Inf	-Inf	-Inf	-Inf	-Inf	-Inf	-Inf	-Inf	-Inf	-Inf	-Inf	-Inf	-Inf	-Inf	-Inf	-Inf	-Inf	-Inf	-Inf	-Inf	-Inf	-Inf	-Inf	-Inf	-Inf	-Inf	-Inf	-Inf	-Inf	-Inf	-Inf	-Inf	-Inf	-Inf	-Inf	-Inf	-Inf	-Inf	-Inf	-Inf	-Inf	-Inf	-Inf	-Inf	-Inf	-Inf	-Inf	-Inf	-Inf
pycom01g02400	-Inf	-Inf	-Inf	-Inf	-Inf	-Inf	-Inf	-Inf	-Inf	-Inf	-Inf	-Inf	-Inf	-Inf	-Inf	-Inf	-Inf	-Inf	-Inf	-Inf	-Inf	-Inf	-Inf	-Inf	-Inf	-Inf	-Inf	-Inf	-Inf	-Inf	-Inf	-Inf	-Inf	-Inf	-Inf	-Inf	-Inf	-Inf	-Inf	-Inf	-Inf	-Inf	-Inf	-Inf	-Inf	-Inf	-Inf	-Inf	-Inf
pycom01g02470	-Inf	-Inf	-Inf	-Inf	-Inf	-Inf	-Inf	-Inf	-Inf	-Inf	-Inf	-Inf	-Inf	-Inf	-Inf	-Inf	-Inf	-Inf	-Inf	-Inf	-Inf	-Inf	-Inf	-Inf	-Inf	-Inf	-Inf	-Inf	-Inf	-Inf	-Inf	-Inf	-Inf	-Inf	-Inf	-Inf	-Inf	-Inf	-Inf	-Inf	-Inf	-Inf	-Inf	-Inf	-Inf	-Inf	-Inf	-Inf	-Inf
pycom01g02480	-Inf	-Inf	-Inf	-Inf	-Inf	-Inf	-Inf	-Inf	-Inf	-Inf	-Inf	-Inf	-Inf	-Inf	-Inf	-Inf	-Inf	-Inf	-Inf	-Inf	-Inf	-Inf	-Inf	-Inf	-Inf	-Inf	-Inf	-Inf	-Inf	-Inf	-Inf	-Inf	-Inf	-Inf	-Inf	-Inf	-Inf	-Inf	-Inf	-Inf	-Inf	-Inf	-Inf	-Inf	-Inf	-Inf	-Inf	-Inf	-Inf
pycom01g02490	-Inf	-Inf	-Inf	-Inf	-Inf	0	-Inf	0	-Inf	-Inf	-Inf	-Inf	-Inf	-Inf	-Inf	-Inf	-Inf	-Inf	-Inf	-Inf	-Inf	-Inf	-Inf	0	-Inf	-Inf	-Inf	-Inf	-Inf	-Inf	-Inf	-Inf	-Inf	-Inf	0	-Inf	-Inf	-Inf	-Inf	-Inf	-Inf	-Inf	-Inf	-Inf	-Inf	-Inf	-Inf	-Inf	-Inf
pycom01g02500	5.39231742277876	5.58496250072116	5.78135971352466	5.85798099512757	5.4262647547021	6.4757334309664	6.37503943134692	6.94251450533924	7.03342300153745	7.19967234483636	6.32192809488736	4.85798099512757	4.39231742277876	5.4594316186373	5.88264304936184	6.52356195605701	6.6724253419715	6.78135971352466	6.89481776330794	6.4594316186373	4.90689059560852	5.20945336562895	5.32192809488736	5.08746284125034	5.8073549220576	5.61470984411521	5.90689059560852	6.02236781302845	6.70043971814109	6.3037807481771	5.20945336562895	4.64385618977472	4	4.39231742277876	5.90689059560852	6.35755200461808	6.37503943134692	6.33985000288462	5.95419631038687	4.70043971814109	4.85798099512757	5.04439411935845	4.75488750216347	4.70043971814109	6.16992500144231	5.39231742277876	5.90689059560852	5.08746284125034	6.24792751344359
pycom01g02520	-Inf	0	-Inf	-Inf	-Inf	-Inf	0	-Inf	0	-Inf	0	-Inf	-Inf	0	2.32192809488736	1	0	-Inf	-Inf	-Inf	0	-Inf	-Inf	-Inf	-Inf	-Inf	1	-Inf	-Inf	-Inf	0	-Inf	0	0	0	-Inf	-Inf	1	-Inf	-Inf	1	-Inf	-Inf	-Inf	-Inf	1.58496250072116	0	-Inf	-Inf
pycom01g02530	-Inf	-Inf	-Inf	-Inf	-Inf	-Inf	-Inf	-Inf	-Inf	-Inf	-Inf	-Inf	-Inf	-Inf	-Inf	-Inf	-Inf	-Inf	-Inf	-Inf	-Inf	-Inf	-Inf	-Inf	-Inf	-Inf	-Inf	-Inf	-Inf	-Inf	-Inf	-Inf	-Inf	-Inf	-Inf	-Inf	0	-Inf	-Inf	-Inf	-Inf	-Inf	-Inf	-Inf	-Inf	-Inf	-Inf	-Inf	0
pycom01g02540	-Inf	-Inf	0	-Inf	-Inf	-Inf	-Inf	-Inf	0	-Inf	-Inf	-Inf	-Inf	-Inf	-Inf	-Inf	-Inf	0	-Inf	-Inf	0	-Inf	-Inf	-Inf	-Inf	-Inf	-Inf	-Inf	-Inf	-Inf	-Inf	-Inf	-Inf	-Inf	-Inf	-Inf	-Inf	1	0	-Inf	-Inf	-Inf	-Inf	-Inf	-Inf	-Inf	-Inf	-Inf	-Inf
pycom01g02550	-Inf	-Inf	0	1	1	1	-Inf	1.58496250072116	0	1	-Inf	-Inf	0	0	0	0	1	0	0	1.58496250072116	0	0	0	-Inf	1	0	1.58496250072116	-Inf	0	0	1	0	0	1.58496250072116	-Inf	0	1	-Inf	0	1.58496250072116	0	1	0	2.32192809488736	-Inf	-Inf	0	1	1.58496250072116
pycom01g02560	1	2.32192809488736	3.8073549220576	2.8073549220576	1	2.32192809488736	2.32192809488736	2.8073549220576	2	0	2	2	2.8073549220576	2.32192809488736	3.32192809488736	3.32192809488736	1.58496250072116	2.58496250072116	1	1	1.58496250072116	1	2	-Inf	1.58496250072116	2	0	2	2	2.8073549220576	2.32192809488736	2.32192809488736	1.58496250072116	2	1.58496250072116	1	1	2.32192809488736	2.32192809488736	1	2	3	1	1	1	0	2	1.58496250072116	2.8073549220576
pycom01g02580	-Inf	-Inf	-Inf	-Inf	-Inf	-Inf	-Inf	-Inf	-Inf	-Inf	-Inf	-Inf	-Inf	-Inf	-Inf	-Inf	-Inf	-Inf	-Inf	-Inf	-Inf	-Inf	-Inf	-Inf	-Inf	-Inf	-Inf	-Inf	-Inf	-Inf	-Inf	-Inf	-Inf	-Inf	-Inf	-Inf	-Inf	-Inf	-Inf	-Inf	-Inf	-Inf	-Inf	-Inf	-Inf	-Inf	-Inf	-Inf	-Inf
pycom01g02590	1	2.32192809488736	1	1.58496250072116	2.58496250072116	1.58496250072116	2.32192809488736	1	0	1.58496250072116	2	0	0	2.58496250072116	0	1.58496250072116	1	0	2	1	2	3	3	2.8073549220576	3.58496250072116	-Inf	1	2	2.58496250072116	0	2.58496250072116	2	0	0	1	2.8073549220576	1.58496250072116	1	2.32192809488736	-Inf	1.58496250072116	1	2.58496250072116	1.58496250072116	1.58496250072116	1	2.32192809488736	0	0
pycom01g02630	10.0056245491939	10.427312844135	10.4019461239765	10.0874628412503	10.3782948559119	9.98441845880114	9.61286849729104	10.2467405984931	9.92777796208234	9.8008998999203	10.977995368613	10.4948555844912	8.18487534290828	10.3847837500934	9.87344411251538	10.2300204357056	10.3106127816595	10.4356702609366	10.0375469539622	10.3944626946103	10.1586096882145	10.3695973462787	10.0808175276083	10.1736771363034	10.5008418795569	7.55458885167764	6.97727992349992	8.2336196767597	8.9915218460757	8.49984588708321	10.9113919878435	9.67595703294175	9.40726776424473	9.88569637333939	8.07681559705083	9.35093918154643	9.56224242422107	9.71080643369935	9.4797802640291	10.2911706993219	9.77478705960117	9.62935662007961	10.2300204357056	10.4346282276367	9.5980525001616	9.20945336562895	9.62388149001346	7.97727992349992	10.1749256825007
pycom01g02640	12.9006781587434	12.8411711892485	13.4923539451599	13.3054917921107	12.9179314442816	12.2626821423622	12.2667865406949	12.6452080827747	12.1510165388922	12.3586512008929	13.2607725523535	12.6017707884077	12.0365170704865	12.612868497291	13.2161395564251	12.3140167039014	12.5149605633302	12.5936245497061	12.2911706993219	12.3777527950222	12.2240016741981	12.4442384380781	11.9744145898055	12.3687792600413	12.4749733843911	11.0647427647503	10.6873756834375	11.427312844135	11.654636028528	11.2761244052742	12.892163309862	12.4817994316658	11.7210991887072	12.642728643769	11.240791332162	11.9080172610628	11.5410966153495	12.036860446673	11.5483402876761	12.5856667697324	12.4257404243162	12.2221911384563	12.4117757755765	12.6499297570366	12.0337671148464	11.8668925276766	11.6926155016946	10.7253662578956	12.4199601778479
pycom01g02670	-Inf	-Inf	-Inf	-Inf	-Inf	-Inf	-Inf	-Inf	-Inf	-Inf	-Inf	-Inf	-Inf	-Inf	-Inf	-Inf	-Inf	-Inf	-Inf	-Inf	-Inf	-Inf	-Inf	-Inf	-Inf	-Inf	-Inf	-Inf	-Inf	-Inf	-Inf	-Inf	-Inf	-Inf	-Inf	-Inf	-Inf	-Inf	-Inf	-Inf	-Inf	-Inf	-Inf	-Inf	-Inf	-Inf	-Inf	-Inf	-Inf
pycom01g02680	-Inf	-Inf	-Inf	-Inf	-Inf	-Inf	-Inf	-Inf	-Inf	-Inf	-Inf	-Inf	-Inf	-Inf	-Inf	-Inf	-Inf	-Inf	-Inf	-Inf	-Inf	-Inf	-Inf	-Inf	-Inf	-Inf	-Inf	-Inf	-Inf	-Inf	-Inf	-Inf	-Inf	0	-Inf	0	0	-Inf	1	-Inf	-Inf	-Inf	-Inf	-Inf	0	-Inf	-Inf	-Inf	-Inf
pycom01g02700	6.4262647547021	6.65821148275179	6.83289001416474	6.95419631038687	6.12928301694497	7.06608919045777	7.06608919045777	6.94251450533924	7.01122725542325	6.84549005094437	7.85798099512757	7.23840473932508	6.83289001416474	7.28540221886225	8.2045711442492	7.77478705960117	7.98868468677217	8.10852445677817	7.54689445988764	7.65821148275179	5.4262647547021	4.75488750216347	4.4594316186373	4.8073549220576	5.39231742277876	6.82017896241519	6.8703647195834	6.32192809488736	6.90689059560852	6.55458885167764	5	5.04439411935845	4.32192809488736	5.64385618977472	6.4262647547021	7.3037807481771	6.3037807481771	6.78135971352466	6.32192809488736	3.90689059560852	5.4262647547021	4.4594316186373	4.8073549220576	4.24792751344359	6.70043971814109	6.49185309632967	6.61470984411521	5.58496250072116	7.09803208296053
pycom01g02710	-Inf	-Inf	-Inf	-Inf	-Inf	-Inf	-Inf	-Inf	-Inf	-Inf	-Inf	-Inf	-Inf	-Inf	-Inf	-Inf	-Inf	-Inf	-Inf	-Inf	-Inf	0	-Inf	-Inf	-Inf	-Inf	-Inf	-Inf	-Inf	-Inf	-Inf	-Inf	-Inf	-Inf	-Inf	-Inf	-Inf	1	-Inf	-Inf	-Inf	-Inf	-Inf	-Inf	0	0	-Inf	0	0
pycom01g02720	-Inf	-Inf	-Inf	-Inf	-Inf	-Inf	-Inf	-Inf	-Inf	-Inf	-Inf	-Inf	-Inf	-Inf	-Inf	-Inf	-Inf	-Inf	-Inf	-Inf	-Inf	-Inf	-Inf	-Inf	-Inf	-Inf	-Inf	-Inf	-Inf	-Inf	-Inf	-Inf	-Inf	-Inf	-Inf	-Inf	-Inf	-Inf	-Inf	-Inf	-Inf	-Inf	-Inf	-Inf	-Inf	-Inf	-Inf	-Inf	-Inf
pycom01g02730	-Inf	0	-Inf	-Inf	-Inf	-Inf	-Inf	-Inf	-Inf	-Inf	-Inf	-Inf	-Inf	-Inf	-Inf	-Inf	-Inf	-Inf	-Inf	-Inf	-Inf	-Inf	-Inf	-Inf	-Inf	-Inf	-Inf	-Inf	-Inf	-Inf	-Inf	-Inf	-Inf	-Inf	-Inf	-Inf	-Inf	-Inf	-Inf	-Inf	-Inf	-Inf	-Inf	-Inf	-Inf	-Inf	-Inf	-Inf	-Inf
pycom01g02740	0	0	1	1	0	-Inf	-Inf	1.58496250072116	-Inf	-Inf	0	-Inf	-Inf	1	0	-Inf	1	-Inf	0	1.58496250072116	-Inf	1.58496250072116	0	0	-Inf	-Inf	-Inf	-Inf	-Inf	1	1	0	-Inf	0	-Inf	1.58496250072116	-Inf	-Inf	-Inf	0	1	2	1	-Inf	-Inf	-Inf	-Inf	-Inf	0
pycom01g02750	-Inf	-Inf	-Inf	-Inf	-Inf	-Inf	-Inf	-Inf	-Inf	-Inf	-Inf	-Inf	-Inf	-Inf	-Inf	-Inf	-Inf	-Inf	-Inf	-Inf	-Inf	-Inf	-Inf	-Inf	0	-Inf	-Inf	-Inf	-Inf	-Inf	-Inf	-Inf	-Inf	-Inf	-Inf	-Inf	-Inf	-Inf	-Inf	-Inf	-Inf	-Inf	-Inf	-Inf	-Inf	-Inf	-Inf	-Inf	-Inf
pycom01g02760	-Inf	-Inf	-Inf	-Inf	-Inf	-Inf	-Inf	-Inf	-Inf	-Inf	-Inf	-Inf	-Inf	-Inf	-Inf	-Inf	-Inf	-Inf	-Inf	-Inf	-Inf	-Inf	-Inf	-Inf	-Inf	-Inf	-Inf	-Inf	-Inf	-Inf	-Inf	-Inf	-Inf	-Inf	-Inf	-Inf	-Inf	-Inf	-Inf	-Inf	-Inf	-Inf	-Inf	-Inf	-Inf	-Inf	-Inf	-Inf	-Inf
pycom01g02770	-Inf	-Inf	-Inf	-Inf	-Inf	-Inf	-Inf	-Inf	-Inf	-Inf	-Inf	-Inf	-Inf	-Inf	-Inf	-Inf	-Inf	-Inf	-Inf	-Inf	-Inf	-Inf	-Inf	-Inf	-Inf	-Inf	-Inf	-Inf	-Inf	-Inf	-Inf	-Inf	-Inf	-Inf	-Inf	-Inf	-Inf	-Inf	-Inf	-Inf	-Inf	-Inf	-Inf	-Inf	-Inf	-Inf	-Inf	-Inf	-Inf
pycom01g02780	-Inf	-Inf	-Inf	-Inf	-Inf	0	-Inf	-Inf	-Inf	-Inf	-Inf	-Inf	-Inf	-Inf	-Inf	-Inf	0	-Inf	-Inf	-Inf	-Inf	-Inf	-Inf	-Inf	-Inf	-Inf	-Inf	-Inf	-Inf	-Inf	-Inf	-Inf	-Inf	-Inf	-Inf	-Inf	-Inf	-Inf	-Inf	-Inf	-Inf	-Inf	-Inf	-Inf	-Inf	-Inf	-Inf	-Inf	-Inf
pycom01g02790	-Inf	-Inf	-Inf	-Inf	-Inf	-Inf	-Inf	-Inf	-Inf	-Inf	-Inf	-Inf	-Inf	-Inf	-Inf	-Inf	-Inf	-Inf	-Inf	-Inf	-Inf	-Inf	-Inf	-Inf	-Inf	-Inf	-Inf	-Inf	-Inf	-Inf	-Inf	-Inf	-Inf	-Inf	-Inf	-Inf	-Inf	-Inf	-Inf	-Inf	-Inf	-Inf	-Inf	-Inf	-Inf	-Inf	-Inf	-Inf	-Inf
pycom01g02800	-Inf	-Inf	-Inf	-Inf	-Inf	-Inf	-Inf	-Inf	-Inf	-Inf	-Inf	-Inf	-Inf	-Inf	-Inf	-Inf	-Inf	-Inf	-Inf	-Inf	-Inf	-Inf	-Inf	-Inf	-Inf	-Inf	-Inf	-Inf	-Inf	-Inf	-Inf	-Inf	-Inf	-Inf	-Inf	-Inf	-Inf	-Inf	-Inf	-Inf	-Inf	-Inf	-Inf	-Inf	-Inf	-Inf	-Inf	-Inf	-Inf
pycom01g02810	7.09803208296053	7.20945336562895	7.4178525148859	7.4093909361377	6.93073733756289	6.83289001416474	6.4757334309664	7.03342300153745	6.97727992349992	7.44294349584873	7.18982455888002	6.85798099512757	6.44294349584873	6.96578428466209	7.19967234483636	6.78135971352466	6.49185309632967	7.05528243550119	6.71424551766612	6.6724253419715	6.20945336562895	6.64385618977472	6.3037807481771	6.82017896241519	6.4262647547021	6.2667865406949	6.33985000288462	6.64385618977472	6.7279204545632	6.4093909361377	6.44294349584873	6.16992500144231	5.4594316186373	6.2667865406949	6.12928301694497	6.94251450533924	6.68650052718322	6.68650052718322	6.5077946401987	6.4757334309664	6.44294349584873	6.8703647195834	6.3037807481771	7.01122725542325	6.55458885167764	6.64385618977472	6.4262647547021	5.7279204545632	7.05528243550119
pycom01g02830	-Inf	-Inf	-Inf	-Inf	-Inf	-Inf	-Inf	-Inf	-Inf	-Inf	-Inf	-Inf	-Inf	-Inf	-Inf	-Inf	-Inf	-Inf	-Inf	-Inf	-Inf	-Inf	-Inf	-Inf	-Inf	-Inf	-Inf	-Inf	-Inf	-Inf	-Inf	-Inf	-Inf	-Inf	-Inf	-Inf	-Inf	-Inf	-Inf	-Inf	-Inf	-Inf	-Inf	-Inf	-Inf	-Inf	-Inf	-Inf	-Inf
pycom01g02860	-Inf	-Inf	-Inf	-Inf	-Inf	-Inf	-Inf	-Inf	-Inf	-Inf	-Inf	-Inf	-Inf	-Inf	-Inf	-Inf	-Inf	-Inf	-Inf	-Inf	-Inf	-Inf	-Inf	-Inf	-Inf	-Inf	-Inf	-Inf	-Inf	-Inf	-Inf	-Inf	-Inf	-Inf	-Inf	-Inf	-Inf	-Inf	-Inf	-Inf	-Inf	-Inf	-Inf	-Inf	-Inf	-Inf	-Inf	-Inf	-Inf
pycom01g02880	-Inf	-Inf	-Inf	-Inf	-Inf	-Inf	-Inf	-Inf	-Inf	-Inf	-Inf	-Inf	-Inf	0	-Inf	-Inf	-Inf	-Inf	-Inf	-Inf	-Inf	-Inf	-Inf	-Inf	-Inf	-Inf	-Inf	-Inf	-Inf	-Inf	-Inf	-Inf	-Inf	-Inf	-Inf	-Inf	-Inf	-Inf	-Inf	-Inf	-Inf	-Inf	-Inf	-Inf	-Inf	-Inf	-Inf	-Inf	-Inf
pycom01g02890	-Inf	-Inf	-Inf	-Inf	-Inf	-Inf	-Inf	-Inf	-Inf	-Inf	-Inf	-Inf	-Inf	-Inf	-Inf	-Inf	-Inf	-Inf	-Inf	-Inf	-Inf	-Inf	-Inf	-Inf	-Inf	-Inf	-Inf	-Inf	-Inf	-Inf	-Inf	-Inf	-Inf	-Inf	-Inf	-Inf	-Inf	-Inf	-Inf	-Inf	-Inf	-Inf	-Inf	-Inf	-Inf	-Inf	-Inf	-Inf	-Inf
pycom01g02900	1	1.58496250072116	2	2.32192809488736	0	2.58496250072116	2.32192809488736	4	2.32192809488736	2.58496250072116	2.58496250072116	2.58496250072116	2.58496250072116	1.58496250072116	2.8073549220576	2.58496250072116	2.58496250072116	3.32192809488736	2.8073549220576	2.32192809488736	1	1.58496250072116	-Inf	-Inf	1	3.4594316186373	1.58496250072116	3.16992500144231	2	2.8073549220576	2.32192809488736	2.58496250072116	2	1.58496250072116	2.8073549220576	3.16992500144231	1.58496250072116	3.58496250072116	0	2.8073549220576	2.32192809488736	3.16992500144231	-Inf	1.58496250072116	2	2.58496250072116	2.58496250072116	1.58496250072116	3.16992500144231
pycom01g02910	-Inf	-Inf	-Inf	-Inf	-Inf	0	-Inf	-Inf	-Inf	-Inf	-Inf	-Inf	-Inf	-Inf	-Inf	-Inf	-Inf	-Inf	-Inf	-Inf	-Inf	-Inf	-Inf	-Inf	-Inf	-Inf	-Inf	-Inf	-Inf	-Inf	-Inf	-Inf	-Inf	-Inf	-Inf	-Inf	-Inf	-Inf	-Inf	-Inf	-Inf	-Inf	-Inf	-Inf	-Inf	-Inf	-Inf	-Inf	-Inf
pycom01g02920	-Inf	-Inf	-Inf	-Inf	-Inf	-Inf	-Inf	-Inf	-Inf	-Inf	-Inf	-Inf	-Inf	-Inf	-Inf	-Inf	-Inf	-Inf	-Inf	-Inf	-Inf	-Inf	-Inf	-Inf	-Inf	-Inf	-Inf	-Inf	-Inf	-Inf	-Inf	-Inf	-Inf	-Inf	-Inf	-Inf	-Inf	-Inf	-Inf	-Inf	-Inf	-Inf	-Inf	-Inf	-Inf	-Inf	-Inf	-Inf	-Inf
pycom01g02950	-Inf	-Inf	-Inf	-Inf	-Inf	-Inf	-Inf	-Inf	-Inf	-Inf	-Inf	-Inf	-Inf	-Inf	-Inf	-Inf	-Inf	-Inf	-Inf	-Inf	-Inf	-Inf	-Inf	-Inf	-Inf	-Inf	-Inf	-Inf	-Inf	-Inf	-Inf	-Inf	-Inf	-Inf	-Inf	-Inf	-Inf	-Inf	-Inf	-Inf	-Inf	-Inf	-Inf	-Inf	-Inf	-Inf	-Inf	-Inf	-Inf
pycom01g02960	-Inf	-Inf	-Inf	-Inf	-Inf	-Inf	-Inf	-Inf	-Inf	-Inf	-Inf	-Inf	-Inf	-Inf	-Inf	-Inf	-Inf	-Inf	-Inf	0	-Inf	-Inf	-Inf	-Inf	-Inf	-Inf	-Inf	-Inf	-Inf	-Inf	0	-Inf	-Inf	-Inf	-Inf	-Inf	-Inf	-Inf	-Inf	-Inf	-Inf	-Inf	-Inf	0	-Inf	-Inf	-Inf	-Inf	-Inf
pycom01g02980	-Inf	-Inf	-Inf	-Inf	-Inf	-Inf	-Inf	-Inf	-Inf	-Inf	-Inf	-Inf	-Inf	-Inf	-Inf	-Inf	-Inf	-Inf	-Inf	-Inf	-Inf	-Inf	-Inf	-Inf	-Inf	-Inf	-Inf	-Inf	-Inf	-Inf	-Inf	-Inf	-Inf	-Inf	-Inf	-Inf	-Inf	-Inf	-Inf	-Inf	-Inf	-Inf	-Inf	-Inf	-Inf	-Inf	-Inf	-Inf	-Inf
pycom01g03020	4.4594316186373	3.90689059560852	5	5.32192809488736	4.08746284125034	3.4594316186373	4.08746284125034	4.16992500144231	4.4594316186373	3.8073549220576	4.08746284125034	3.90689059560852	4.24792751344359	4.16992500144231	5.28540221886225	3.8073549220576	3.4594316186373	3.58496250072116	3.16992500144231	3.16992500144231	4.85798099512757	4.90689059560852	4.52356195605701	5	5.28540221886225	5.20945336562895	5.58496250072116	5.8073549220576	4.95419631038687	4.95419631038687	5.78135971352466	5.88264304936184	4.70043971814109	6.14974711950468	4.85798099512757	5.61470984411521	5	5.20945336562895	5.08746284125034	5.08746284125034	5.49185309632967	5.6724253419715	4.75488750216347	5.24792751344359	5.90689059560852	5.32192809488736	4.64385618977472	3.70043971814109	5.70043971814109
pycom01g03030	3.16992500144231	3.58496250072116	4.08746284125034	3.32192809488736	3.90689059560852	4.39231742277876	3.90689059560852	4.08746284125034	4.32192809488736	4.24792751344359	4.08746284125034	3.8073549220576	4.16992500144231	4.08746284125034	4.08746284125034	4.39231742277876	4.16992500144231	5.12928301694497	4.32192809488736	5	3.32192809488736	2	1.58496250072116	2	2.58496250072116	2	2.32192809488736	3.16992500144231	3.4594316186373	2	3.4594316186373	2	2	3	2.58496250072116	3.16992500144231	3.4594316186373	3.4594316186373	2.58496250072116	3.4594316186373	3.70043971814109	3.58496250072116	3	3.58496250072116	3.16992500144231	3	3.32192809488736	2	3.8073549220576
pycom01g03040	5.32192809488736	6.18982455888002	5.61470984411521	6.08746284125034	5.58496250072116	6.74146698640115	6.32192809488736	7	6.91886323727459	6.76818432477693	6.44294349584873	5.85798099512757	5.4594316186373	5.88264304936184	6.53915881110803	6.83289001416474	7.40087943628218	6.96578428466209	6.65821148275179	6.94251450533924	5.28540221886225	5.16992500144231	4.75488750216347	5.52356195605701	5.4262647547021	5.08746284125034	5.4262647547021	5.20945336562895	5.55458885167764	5.7279204545632	6.24792751344359	4.75488750216347	4.85798099512757	5.70043971814109	5.24792751344359	5.97727992349992	6	6.18982455888002	5.93073733756289	5.78135971352466	5.08746284125034	5.49185309632967	5.90689059560852	5.6724253419715	6.12928301694497	6.2667865406949	6.10852445677817	4.4594316186373	6.3037807481771
pycom01g03060	-Inf	0	0	1.58496250072116	2	1	1	1	1	2	0	0	-Inf	-Inf	-Inf	2.32192809488736	0	1.58496250072116	0	2	-Inf	-Inf	-Inf	-Inf	-Inf	1	-Inf	0	0	-Inf	-Inf	-Inf	-Inf	-Inf	1.58496250072116	0	0	1	1	-Inf	-Inf	1	0	0	-Inf	0	0	0	0
pycom01g03070	-Inf	-Inf	-Inf	-Inf	-Inf	-Inf	-Inf	-Inf	-Inf	-Inf	-Inf	-Inf	-Inf	-Inf	-Inf	-Inf	-Inf	-Inf	-Inf	-Inf	-Inf	-Inf	-Inf	-Inf	-Inf	-Inf	-Inf	-Inf	-Inf	-Inf	-Inf	-Inf	-Inf	-Inf	-Inf	-Inf	-Inf	-Inf	-Inf	-Inf	-Inf	-Inf	-Inf	-Inf	-Inf	-Inf	-Inf	-Inf	-Inf
pycom01g03100	-Inf	-Inf	-Inf	-Inf	-Inf	-Inf	-Inf	-Inf	-Inf	-Inf	-Inf	-Inf	-Inf	-Inf	-Inf	-Inf	-Inf	0	1	-Inf	-Inf	-Inf	-Inf	-Inf	-Inf	-Inf	-Inf	-Inf	-Inf	-Inf	-Inf	-Inf	-Inf	-Inf	-Inf	0	0	-Inf	-Inf	-Inf	-Inf	-Inf	-Inf	0	-Inf	-Inf	-Inf	-Inf	-Inf
pycom01g03110	0	-Inf	1.58496250072116	1.58496250072116	0	-Inf	-Inf	-Inf	0	-Inf	1.58496250072116	0	1	-Inf	1	-Inf	-Inf	0	-Inf	0	2.32192809488736	1	-Inf	-Inf	0	-Inf	-Inf	1	-Inf	-Inf	0	1.58496250072116	-Inf	0	-Inf	-Inf	-Inf	-Inf	0	-Inf	-Inf	-Inf	-Inf	-Inf	-Inf	-Inf	-Inf	0	-Inf
pycom01g03120	-Inf	-Inf	-Inf	-Inf	-Inf	-Inf	-Inf	-Inf	-Inf	-Inf	-Inf	-Inf	-Inf	-Inf	-Inf	-Inf	0	-Inf	-Inf	-Inf	-Inf	-Inf	-Inf	-Inf	-Inf	-Inf	-Inf	-Inf	-Inf	-Inf	-Inf	-Inf	-Inf	-Inf	-Inf	-Inf	-Inf	-Inf	-Inf	-Inf	-Inf	-Inf	-Inf	-Inf	-Inf	-Inf	-Inf	-Inf	0
pycom01g03140	-Inf	-Inf	-Inf	-Inf	-Inf	-Inf	-Inf	-Inf	-Inf	-Inf	-Inf	-Inf	-Inf	-Inf	-Inf	-Inf	-Inf	-Inf	-Inf	-Inf	-Inf	-Inf	-Inf	-Inf	-Inf	-Inf	-Inf	-Inf	-Inf	-Inf	-Inf	-Inf	-Inf	-Inf	-Inf	-Inf	-Inf	-Inf	-Inf	-Inf	-Inf	-Inf	-Inf	-Inf	-Inf	-Inf	-Inf	-Inf	-Inf
pycom01g03150	-Inf	-Inf	-Inf	-Inf	-Inf	-Inf	-Inf	-Inf	-Inf	-Inf	-Inf	-Inf	-Inf	-Inf	-Inf	-Inf	-Inf	-Inf	-Inf	-Inf	-Inf	0	-Inf	-Inf	-Inf	-Inf	-Inf	-Inf	-Inf	-Inf	-Inf	-Inf	-Inf	-Inf	-Inf	-Inf	-Inf	-Inf	-Inf	-Inf	-Inf	-Inf	-Inf	-Inf	-Inf	-Inf	-Inf	-Inf	-Inf
pycom01g03160	-Inf	-Inf	-Inf	-Inf	-Inf	-Inf	-Inf	-Inf	-Inf	-Inf	-Inf	-Inf	-Inf	-Inf	-Inf	-Inf	-Inf	-Inf	-Inf	-Inf	-Inf	-Inf	-Inf	-Inf	-Inf	-Inf	-Inf	-Inf	-Inf	-Inf	-Inf	-Inf	-Inf	-Inf	-Inf	-Inf	-Inf	-Inf	-Inf	-Inf	-Inf	-Inf	-Inf	-Inf	-Inf	-Inf	-Inf	-Inf	-Inf
pycom01g03170	-Inf	-Inf	-Inf	-Inf	-Inf	-Inf	-Inf	-Inf	-Inf	-Inf	-Inf	-Inf	-Inf	-Inf	-Inf	-Inf	-Inf	-Inf	-Inf	-Inf	-Inf	-Inf	-Inf	-Inf	-Inf	-Inf	-Inf	-Inf	-Inf	-Inf	-Inf	-Inf	-Inf	-Inf	-Inf	-Inf	-Inf	-Inf	-Inf	-Inf	-Inf	-Inf	-Inf	-Inf	-Inf	-Inf	-Inf	-Inf	-Inf
pycom01g03180	-Inf	-Inf	-Inf	-Inf	-Inf	-Inf	-Inf	-Inf	-Inf	-Inf	-Inf	-Inf	-Inf	-Inf	-Inf	-Inf	-Inf	-Inf	-Inf	-Inf	-Inf	-Inf	-Inf	-Inf	-Inf	-Inf	-Inf	-Inf	-Inf	-Inf	-Inf	-Inf	-Inf	-Inf	-Inf	-Inf	-Inf	-Inf	-Inf	-Inf	-Inf	-Inf	-Inf	-Inf	-Inf	-Inf	-Inf	-Inf	-Inf
pycom01g03200	-Inf	-Inf	-Inf	-Inf	-Inf	-Inf	-Inf	-Inf	0	-Inf	-Inf	-Inf	-Inf	-Inf	-Inf	-Inf	-Inf	-Inf	-Inf	-Inf	-Inf	-Inf	-Inf	-Inf	-Inf	-Inf	-Inf	-Inf	-Inf	-Inf	-Inf	-Inf	-Inf	-Inf	-Inf	-Inf	-Inf	-Inf	-Inf	-Inf	-Inf	-Inf	-Inf	-Inf	-Inf	-Inf	-Inf	-Inf	-Inf
pycom01g03240	-Inf	-Inf	-Inf	-Inf	-Inf	-Inf	-Inf	-Inf	-Inf	-Inf	-Inf	-Inf	-Inf	-Inf	-Inf	-Inf	-Inf	-Inf	-Inf	-Inf	-Inf	-Inf	-Inf	-Inf	-Inf	-Inf	-Inf	-Inf	-Inf	-Inf	-Inf	-Inf	-Inf	-Inf	-Inf	-Inf	-Inf	-Inf	-Inf	-Inf	-Inf	-Inf	-Inf	-Inf	-Inf	-Inf	-Inf	-Inf	0
pycom01g03250	0	2	1	1	1.58496250072116	1.58496250072116	-Inf	0	-Inf	0	1	1.58496250072116	1.58496250072116	1	2.32192809488736	2.32192809488736	-Inf	2	1.58496250072116	-Inf	1	3.16992500144231	1.58496250072116	2.58496250072116	3	1	1.58496250072116	1	1.58496250072116	1.58496250072116	1.58496250072116	2.58496250072116	1	2.58496250072116	0	2.8073549220576	1	2.58496250072116	3.58496250072116	2	3.16992500144231	2.58496250072116	1	2.32192809488736	2.58496250072116	2.58496250072116	3.58496250072116	0	3.32192809488736
pycom01g03260	-Inf	-Inf	-Inf	-Inf	-Inf	-Inf	-Inf	-Inf	-Inf	-Inf	-Inf	-Inf	-Inf	-Inf	-Inf	-Inf	-Inf	-Inf	-Inf	-Inf	-Inf	-Inf	-Inf	-Inf	-Inf	-Inf	-Inf	-Inf	-Inf	-Inf	-Inf	-Inf	-Inf	-Inf	-Inf	-Inf	-Inf	-Inf	-Inf	-Inf	-Inf	-Inf	-Inf	-Inf	-Inf	-Inf	-Inf	-Inf	-Inf
pycom01g03280	-Inf	-Inf	-Inf	-Inf	-Inf	-Inf	-Inf	-Inf	-Inf	-Inf	-Inf	-Inf	-Inf	-Inf	-Inf	-Inf	-Inf	-Inf	-Inf	-Inf	-Inf	-Inf	-Inf	-Inf	-Inf	-Inf	-Inf	-Inf	-Inf	-Inf	-Inf	-Inf	-Inf	-Inf	-Inf	-Inf	-Inf	-Inf	-Inf	-Inf	-Inf	-Inf	-Inf	-Inf	-Inf	-Inf	-Inf	-Inf	-Inf
pycom01g03330	-Inf	-Inf	-Inf	-Inf	-Inf	-Inf	-Inf	-Inf	-Inf	-Inf	-Inf	-Inf	-Inf	-Inf	-Inf	-Inf	-Inf	-Inf	-Inf	-Inf	-Inf	-Inf	-Inf	1.58496250072116	-Inf	-Inf	-Inf	-Inf	-Inf	-Inf	-Inf	-Inf	-Inf	-Inf	-Inf	-Inf	-Inf	-Inf	-Inf	-Inf	-Inf	-Inf	-Inf	-Inf	-Inf	-Inf	-Inf	-Inf	-Inf
pycom01g03340	-Inf	-Inf	-Inf	-Inf	-Inf	-Inf	-Inf	-Inf	-Inf	-Inf	0	-Inf	-Inf	0	-Inf	-Inf	-Inf	-Inf	-Inf	-Inf	-Inf	-Inf	-Inf	-Inf	-Inf	-Inf	-Inf	-Inf	-Inf	-Inf	-Inf	-Inf	0	-Inf	-Inf	-Inf	-Inf	0	-Inf	-Inf	-Inf	-Inf	-Inf	-Inf	-Inf	-Inf	-Inf	0	-Inf
pycom01g03350	8.68650052718322	8.70735913208088	9.05256805080415	9.12928301694497	8.77478705960117	8.5274770060604	8.35314682549808	8.76818432477693	8.47167521439204	8.73470962022584	9.04712391211403	8.2045711442492	8.06069593168755	8.76818432477693	9.27379559921426	8.5352753766208	8.467605550083	8.68299458368168	8.49585502688717	8.4093909361377	8.16992500144231	8.62570884306447	8.04984854945056	8.50382573799575	8.4178525148859	8.35314682549808	8.2807707701306	8.81378119121704	8.77478705960117	8.34429590791582	8.82654848729091	8.7515440590891	8.2336196767597	9.06608919045777	8.62935662007961	9.00281501560705	8.29920801838728	8.87344411251538	8.45121111183233	8.89481776330794	8.92777796208234	9.02513956227851	8.49585502688717	9.04712391211403	8.71424551766612	8.54303182025524	8.15987133677839	7.78135971352466	8.9915218460757
pycom01g03360	-Inf	-Inf	-Inf	0	-Inf	-Inf	-Inf	-Inf	-Inf	0	-Inf	-Inf	-Inf	-Inf	-Inf	0	-Inf	-Inf	-Inf	-Inf	-Inf	-Inf	-Inf	-Inf	0	-Inf	-Inf	-Inf	-Inf	0	-Inf	-Inf	-Inf	-Inf	-Inf	-Inf	-Inf	-Inf	-Inf	-Inf	-Inf	-Inf	-Inf	-Inf	-Inf	0	-Inf	-Inf	-Inf
pycom01g03370	7.94251450533924	7.73470962022584	8.3037807481771	8.48784003382305	7.52356195605701	8.2667865406949	8.29920801838728	8.57742882803575	8	8.10852445677817	7.89481776330794	7.38370429247405	7.60733031374961	7.4178525148859	8.59618975614441	7.97154355395077	8.06069593168755	8.25266543245025	8.13442632022093	8.25738784269265	7.38370429247405	7.88264304936184	7.29462074889163	7.59245703726808	7.8008998999203	8.64745842645492	8.5274770060604	8.84235034341381	8.58496250072116	8.11894107272351	8.5077946401987	8.19475685442225	7.37503943134692	8.41362792902417	8.34429590791582	8.85798099512757	7.83289001416474	8.77478705960117	8.36632221424582	8.13442632022093	8.2807707701306	8.23840473932508	7.60733031374961	8.02790599656988	8.61838550225861	8.45121111183233	8.19967234483636	7.4093909361377	8.74146698640115
pycom01g03380	-Inf	-Inf	-Inf	-Inf	-Inf	-Inf	-Inf	-Inf	-Inf	-Inf	-Inf	-Inf	-Inf	-Inf	-Inf	-Inf	-Inf	-Inf	-Inf	-Inf	-Inf	-Inf	-Inf	-Inf	-Inf	-Inf	-Inf	-Inf	-Inf	-Inf	-Inf	-Inf	-Inf	-Inf	-Inf	-Inf	-Inf	-Inf	-Inf	-Inf	-Inf	-Inf	-Inf	-Inf	-Inf	-Inf	-Inf	-Inf	-Inf
pycom01g03400	-Inf	-Inf	-Inf	-Inf	-Inf	-Inf	-Inf	-Inf	-Inf	-Inf	-Inf	-Inf	-Inf	-Inf	-Inf	-Inf	-Inf	-Inf	-Inf	-Inf	-Inf	-Inf	-Inf	-Inf	-Inf	-Inf	-Inf	-Inf	-Inf	-Inf	-Inf	-Inf	-Inf	-Inf	-Inf	-Inf	-Inf	-Inf	-Inf	-Inf	-Inf	-Inf	-Inf	-Inf	-Inf	-Inf	-Inf	-Inf	-Inf
pycom01g03410	3.58496250072116	3.58496250072116	4.32192809488736	4.32192809488736	3.16992500144231	3	3.16992500144231	4.39231742277876	3.32192809488736	3.32192809488736	3.90689059560852	3.90689059560852	0	3.4594316186373	3.32192809488736	3.4594316186373	3.4594316186373	4.32192809488736	4.32192809488736	3.70043971814109	2.32192809488736	2.8073549220576	2.32192809488736	3	2	2.58496250072116	0	2.58496250072116	2.8073549220576	2	3	3.16992500144231	3	3.32192809488736	1.58496250072116	2.8073549220576	3	3.70043971814109	2.58496250072116	3	2.8073549220576	3.32192809488736	2.32192809488736	3	2.8073549220576	2	1.58496250072116	1.58496250072116	2.32192809488736
pycom01g03420	2	0	2	1	2	1.58496250072116	2	2.32192809488736	2.32192809488736	3.32192809488736	2.58496250072116	2.32192809488736	3.16992500144231	2.8073549220576	3	2.58496250072116	2.32192809488736	2.32192809488736	3	0	0	0	1.58496250072116	-Inf	-Inf	2.58496250072116	1	1	1	0	2	1	0	1	1.58496250072116	1.58496250072116	0	2.32192809488736	1	1	2	2.58496250072116	-Inf	1.58496250072116	0	1	0	-Inf	2
pycom01g03430	-Inf	1.58496250072116	1	-Inf	-Inf	2.32192809488736	-Inf	2.58496250072116	1.58496250072116	1.58496250072116	0	1.58496250072116	-Inf	2	-Inf	1.58496250072116	0	2.8073549220576	2	-Inf	0	1	-Inf	1	-Inf	-Inf	-Inf	-Inf	-Inf	-Inf	1.58496250072116	-Inf	0	0	-Inf	-Inf	-Inf	1	1	-Inf	-Inf	-Inf	0	1	-Inf	-Inf	-Inf	-Inf	-Inf
pycom01g03440	0	0	1	-Inf	0	-Inf	-Inf	0	1	2	0	-Inf	-Inf	-Inf	0	1	0	1	-Inf	1.58496250072116	1.58496250072116	-Inf	-Inf	1	1	-Inf	1	-Inf	0	-Inf	0	-Inf	-Inf	-Inf	0	-Inf	-Inf	-Inf	-Inf	-Inf	-Inf	-Inf	0	-Inf	0	0	1	-Inf	0
pycom01g03450	2.32192809488736	3.32192809488736	3	3.8073549220576	3.16992500144231	3.4594316186373	2.32192809488736	3.90689059560852	3.70043971814109	3	3	3.32192809488736	1.58496250072116	3	3	3	3.70043971814109	3.32192809488736	3.32192809488736	2.8073549220576	2.58496250072116	2.8073549220576	1.58496250072116	1.58496250072116	2.8073549220576	0	2	1.58496250072116	2.58496250072116	2	2	1.58496250072116	1.58496250072116	1	-Inf	1	0	2	1	0	0	-Inf	1.58496250072116	0	2	1.58496250072116	1.58496250072116	0	1.58496250072116
pycom01g03460	3.70043971814109	4	3.90689059560852	4.32192809488736	3.90689059560852	4.08746284125034	2.32192809488736	4.75488750216347	3.8073549220576	4.64385618977472	4.8073549220576	3.58496250072116	2.8073549220576	3.8073549220576	3.16992500144231	3.70043971814109	4.39231742277876	4.08746284125034	3.4594316186373	4	3	2	1.58496250072116	-Inf	3.4594316186373	1.58496250072116	-Inf	1	2	2.32192809488736	2.32192809488736	0	2	1	1.58496250072116	2.8073549220576	-Inf	3.16992500144231	2.32192809488736	2	0	1	1	0	2	2	1.58496250072116	0	2.32192809488736
pycom01g03470	3.16992500144231	3.58496250072116	3.16992500144231	3.58496250072116	2.8073549220576	3.32192809488736	2.8073549220576	3.32192809488736	2.58496250072116	2	3.8073549220576	3.32192809488736	1.58496250072116	3.16992500144231	3	1.58496250072116	2.58496250072116	3.16992500144231	2.58496250072116	3	1.58496250072116	2.32192809488736	2.8073549220576	1	2	1	0	0	1.58496250072116	-Inf	2	2	1.58496250072116	2	0	0	2.32192809488736	-Inf	1	-Inf	-Inf	2.32192809488736	2	2.8073549220576	0	3.16992500144231	1	-Inf	1
pycom01g03480	3.90689059560852	2.32192809488736	4.70043971814109	4	3.58496250072116	3.16992500144231	1.58496250072116	4.08746284125034	2.32192809488736	2	2.32192809488736	2.58496250072116	2.58496250072116	3	4.52356195605701	2.58496250072116	3.16992500144231	1.58496250072116	0	0	2	2.58496250072116	1	0	0	-Inf	-Inf	1	2.32192809488736	2	1.58496250072116	1	1.58496250072116	2.32192809488736	0	2	1	2	-Inf	1.58496250072116	1.58496250072116	2.32192809488736	0	1	2.8073549220576	2	0	0	0
pycom01g03490	-Inf	-Inf	-Inf	-Inf	-Inf	-Inf	-Inf	-Inf	-Inf	-Inf	-Inf	-Inf	-Inf	-Inf	-Inf	-Inf	-Inf	-Inf	-Inf	-Inf	-Inf	-Inf	-Inf	-Inf	-Inf	-Inf	-Inf	-Inf	-Inf	-Inf	-Inf	-Inf	-Inf	-Inf	-Inf	-Inf	-Inf	-Inf	-Inf	-Inf	-Inf	-Inf	-Inf	-Inf	-Inf	-Inf	-Inf	-Inf	-Inf
pycom01g03510	-Inf	-Inf	-Inf	-Inf	-Inf	-Inf	-Inf	-Inf	-Inf	-Inf	-Inf	-Inf	-Inf	-Inf	-Inf	-Inf	-Inf	-Inf	-Inf	-Inf	-Inf	-Inf	-Inf	-Inf	-Inf	-Inf	-Inf	-Inf	-Inf	-Inf	-Inf	-Inf	-Inf	-Inf	-Inf	-Inf	-Inf	-Inf	-Inf	-Inf	-Inf	-Inf	-Inf	-Inf	-Inf	-Inf	-Inf	-Inf	-Inf
pycom01g03520	-Inf	-Inf	-Inf	-Inf	-Inf	-Inf	-Inf	-Inf	-Inf	-Inf	-Inf	-Inf	-Inf	-Inf	-Inf	-Inf	-Inf	-Inf	-Inf	-Inf	-Inf	-Inf	-Inf	-Inf	-Inf	-Inf	-Inf	-Inf	-Inf	-Inf	-Inf	-Inf	-Inf	-Inf	-Inf	-Inf	-Inf	-Inf	-Inf	-Inf	-Inf	-Inf	-Inf	-Inf	-Inf	-Inf	-Inf	-Inf	-Inf
pycom01g03530	-Inf	-Inf	-Inf	-Inf	-Inf	-Inf	-Inf	-Inf	-Inf	-Inf	-Inf	-Inf	-Inf	-Inf	-Inf	-Inf	-Inf	-Inf	-Inf	-Inf	-Inf	-Inf	-Inf	-Inf	-Inf	-Inf	-Inf	-Inf	-Inf	-Inf	-Inf	-Inf	-Inf	-Inf	-Inf	-Inf	-Inf	-Inf	-Inf	-Inf	-Inf	-Inf	-Inf	-Inf	-Inf	-Inf	-Inf	-Inf	-Inf
pycom01g03540	-Inf	-Inf	-Inf	-Inf	-Inf	-Inf	-Inf	-Inf	-Inf	-Inf	-Inf	-Inf	-Inf	-Inf	-Inf	-Inf	-Inf	-Inf	-Inf	-Inf	-Inf	-Inf	-Inf	-Inf	-Inf	-Inf	-Inf	-Inf	-Inf	-Inf	-Inf	-Inf	-Inf	-Inf	0	-Inf	-Inf	-Inf	-Inf	-Inf	-Inf	-Inf	-Inf	-Inf	-Inf	-Inf	-Inf	-Inf	-Inf
pycom01g03550	-Inf	-Inf	-Inf	-Inf	-Inf	-Inf	-Inf	-Inf	-Inf	-Inf	-Inf	-Inf	-Inf	-Inf	-Inf	-Inf	-Inf	-Inf	-Inf	-Inf	-Inf	-Inf	-Inf	-Inf	-Inf	-Inf	-Inf	-Inf	-Inf	-Inf	-Inf	-Inf	-Inf	-Inf	-Inf	-Inf	-Inf	-Inf	-Inf	-Inf	-Inf	-Inf	-Inf	-Inf	-Inf	-Inf	-Inf	-Inf	-Inf
pycom01g03560	-Inf	-Inf	-Inf	-Inf	-Inf	1	0	1.58496250072116	0	-Inf	-Inf	-Inf	-Inf	-Inf	0	2	1.58496250072116	0	-Inf	0	0	1.58496250072116	0	-Inf	1.58496250072116	2	3.58496250072116	0	2	2	3.58496250072116	1.58496250072116	0	2	2	3.16992500144231	1	3.58496250072116	2.58496250072116	2.8073549220576	1.58496250072116	1	2	2.8073549220576	3.90689059560852	2.32192809488736	3.70043971814109	2	3.8073549220576
pycom01g03580	1	2.58496250072116	1.58496250072116	3.16992500144231	1.58496250072116	3.32192809488736	2.32192809488736	3.16992500144231	3.16992500144231	3.16992500144231	2.58496250072116	1.58496250072116	0	2	3	3	3.32192809488736	2.32192809488736	3.32192809488736	3.16992500144231	2	1	1.58496250072116	1	1	3	3.32192809488736	2.58496250072116	2.58496250072116	3.4594316186373	2.32192809488736	2.8073549220576	1	1.58496250072116	2.32192809488736	3	3	3.16992500144231	3.32192809488736	3.16992500144231	2.58496250072116	3.4594316186373	2.32192809488736	3.32192809488736	4	3.4594316186373	3.70043971814109	2.58496250072116	4.64385618977472
pycom01g03590	-Inf	-Inf	-Inf	-Inf	-Inf	-Inf	-Inf	-Inf	-Inf	-Inf	-Inf	-Inf	-Inf	-Inf	-Inf	-Inf	-Inf	-Inf	-Inf	-Inf	-Inf	-Inf	-Inf	-Inf	-Inf	-Inf	-Inf	-Inf	-Inf	-Inf	-Inf	-Inf	-Inf	-Inf	-Inf	-Inf	-Inf	-Inf	-Inf	-Inf	-Inf	-Inf	-Inf	-Inf	-Inf	-Inf	-Inf	-Inf	-Inf
pycom01g03610	-Inf	-Inf	-Inf	-Inf	-Inf	-Inf	-Inf	-Inf	-Inf	-Inf	-Inf	-Inf	-Inf	-Inf	0	-Inf	-Inf	-Inf	-Inf	-Inf	-Inf	-Inf	-Inf	-Inf	-Inf	-Inf	-Inf	-Inf	-Inf	-Inf	-Inf	-Inf	-Inf	-Inf	-Inf	-Inf	-Inf	-Inf	-Inf	-Inf	-Inf	-Inf	-Inf	-Inf	-Inf	-Inf	-Inf	-Inf	-Inf
pycom01g03620	9.22158712126481	9.06339508128851	9.43462822763673	9.61470984411521	9.13442632022093	9.51569983828404	9.22641219278879	9.91139198784346	9.47775826644389	9.70043971814109	9.4858293087019	8.70390357344466	8.43879185257826	8.84549005094438	9.35093918154643	9.39446269461032	9.45327063401062	9.68474862042163	9.35535109642481	9.4858293087019	8.66177809777199	9.01680828768655	8.45121111183233	8.93369065495223	8.95710204156229	8.76487159073609	8.96000193206808	9.11894107272351	9.43879185257826	8.85798099512757	9.51766938813381	8.61102479730735	8.37503943134693	9.19229281447077	9.15987133677839	9.64205169292798	9.15987133677839	9.74146698640115	9.38370429247405	8.86418614465428	8.73131903102506	8.83289001416474	8.66533591718518	9.09539702279256	9.37068740680722	9.19475685442225	9.16741814583174	8.27146302790437	9.75822321472672
pycom01g03630	-Inf	-Inf	-Inf	-Inf	-Inf	-Inf	-Inf	-Inf	-Inf	-Inf	-Inf	-Inf	-Inf	0	-Inf	-Inf	-Inf	-Inf	-Inf	-Inf	-Inf	-Inf	-Inf	0	-Inf	-Inf	-Inf	-Inf	-Inf	-Inf	-Inf	-Inf	-Inf	-Inf	-Inf	-Inf	-Inf	-Inf	-Inf	-Inf	-Inf	-Inf	-Inf	-Inf	-Inf	-Inf	-Inf	-Inf	-Inf
pycom01g03660	-Inf	-Inf	-Inf	-Inf	-Inf	-Inf	-Inf	-Inf	-Inf	-Inf	-Inf	-Inf	-Inf	-Inf	-Inf	-Inf	-Inf	-Inf	-Inf	-Inf	-Inf	-Inf	-Inf	-Inf	-Inf	-Inf	-Inf	-Inf	-Inf	-Inf	-Inf	-Inf	-Inf	-Inf	-Inf	-Inf	-Inf	-Inf	-Inf	-Inf	-Inf	-Inf	-Inf	-Inf	-Inf	-Inf	-Inf	-Inf	-Inf
pycom01g03670	-Inf	-Inf	-Inf	-Inf	-Inf	-Inf	-Inf	-Inf	-Inf	-Inf	-Inf	-Inf	-Inf	-Inf	-Inf	-Inf	-Inf	-Inf	-Inf	-Inf	-Inf	-Inf	-Inf	-Inf	-Inf	-Inf	-Inf	-Inf	-Inf	-Inf	-Inf	-Inf	-Inf	-Inf	-Inf	-Inf	-Inf	-Inf	-Inf	-Inf	-Inf	-Inf	-Inf	-Inf	-Inf	-Inf	-Inf	-Inf	-Inf
pycom01g03700	-Inf	-Inf	-Inf	-Inf	-Inf	-Inf	-Inf	-Inf	-Inf	-Inf	-Inf	-Inf	-Inf	-Inf	-Inf	-Inf	-Inf	-Inf	-Inf	-Inf	-Inf	-Inf	-Inf	-Inf	-Inf	-Inf	-Inf	-Inf	-Inf	-Inf	-Inf	-Inf	-Inf	-Inf	-Inf	-Inf	-Inf	-Inf	-Inf	-Inf	-Inf	-Inf	-Inf	-Inf	-Inf	-Inf	-Inf	-Inf	-Inf
pycom01g03710	-Inf	-Inf	-Inf	-Inf	-Inf	-Inf	-Inf	-Inf	-Inf	-Inf	-Inf	-Inf	-Inf	-Inf	-Inf	-Inf	-Inf	-Inf	-Inf	-Inf	-Inf	-Inf	-Inf	-Inf	-Inf	-Inf	-Inf	-Inf	-Inf	-Inf	-Inf	-Inf	-Inf	-Inf	-Inf	-Inf	-Inf	-Inf	-Inf	-Inf	-Inf	-Inf	-Inf	-Inf	-Inf	-Inf	-Inf	-Inf	-Inf
pycom01g03730	-Inf	-Inf	-Inf	-Inf	-Inf	-Inf	-Inf	-Inf	-Inf	-Inf	-Inf	-Inf	-Inf	-Inf	-Inf	-Inf	-Inf	-Inf	-Inf	-Inf	-Inf	-Inf	-Inf	-Inf	-Inf	-Inf	-Inf	-Inf	-Inf	-Inf	-Inf	-Inf	-Inf	-Inf	-Inf	-Inf	-Inf	-Inf	-Inf	-Inf	-Inf	-Inf	-Inf	-Inf	-Inf	-Inf	-Inf	-Inf	-Inf
pycom01g03740	-Inf	-Inf	-Inf	-Inf	-Inf	-Inf	-Inf	-Inf	-Inf	-Inf	-Inf	-Inf	-Inf	-Inf	-Inf	-Inf	-Inf	-Inf	-Inf	-Inf	-Inf	-Inf	-Inf	-Inf	-Inf	-Inf	-Inf	-Inf	-Inf	-Inf	-Inf	-Inf	-Inf	-Inf	-Inf	-Inf	-Inf	-Inf	0	-Inf	-Inf	-Inf	-Inf	-Inf	-Inf	-Inf	-Inf	-Inf	-Inf
pycom01g03750	7	7.01122725542325	7.4093909361377	7	7.03342300153745	7.09803208296053	6.68650052718322	7.16992500144231	7.20945336562895	6.83289001416474	7.59245703726808	7.02236781302845	5.7279204545632	6.95419631038687	7.14974711950468	7.10852445677817	7.23840473932508	7.48381577726426	7.15987133677839	7.31288295528436	6.58496250072116	7.24792751344359	6.74146698640115	6.98868468677217	6.94251450533924	4.8073549220576	5.6724253419715	6.33985000288462	6.6724253419715	5.85798099512757	7.60733031374961	6.70043971814109	6.75488750216347	7.09803208296053	6.44294349584873	6.91886323727459	6.53915881110803	6.91886323727459	6.75488750216347	8.02236781302845	7.7279204545632	7.49984588708321	7.57742882803575	7.82654848729092	6.85798099512757	6.74146698640115	6.79441586635011	5.85798099512757	7.48381577726426
pycom01g03760	-Inf	-Inf	-Inf	-Inf	-Inf	-Inf	-Inf	-Inf	-Inf	-Inf	-Inf	-Inf	-Inf	-Inf	-Inf	-Inf	-Inf	-Inf	-Inf	-Inf	-Inf	-Inf	-Inf	-Inf	-Inf	-Inf	-Inf	0	-Inf	-Inf	-Inf	-Inf	-Inf	-Inf	-Inf	-Inf	-Inf	-Inf	-Inf	-Inf	-Inf	-Inf	-Inf	-Inf	-Inf	-Inf	-Inf	-Inf	-Inf
pycom01g03780	-Inf	-Inf	-Inf	-Inf	-Inf	-Inf	-Inf	-Inf	-Inf	-Inf	-Inf	-Inf	-Inf	-Inf	-Inf	-Inf	-Inf	-Inf	-Inf	0	-Inf	-Inf	-Inf	-Inf	-Inf	-Inf	-Inf	-Inf	0	-Inf	-Inf	-Inf	-Inf	-Inf	-Inf	-Inf	-Inf	-Inf	-Inf	-Inf	-Inf	-Inf	-Inf	-Inf	0	-Inf	-Inf	-Inf	-Inf
pycom01g03820	-Inf	-Inf	-Inf	-Inf	-Inf	-Inf	-Inf	-Inf	-Inf	-Inf	-Inf	-Inf	-Inf	-Inf	-Inf	-Inf	-Inf	-Inf	-Inf	-Inf	-Inf	-Inf	-Inf	-Inf	-Inf	-Inf	-Inf	-Inf	-Inf	-Inf	-Inf	-Inf	-Inf	-Inf	-Inf	-Inf	-Inf	-Inf	-Inf	-Inf	-Inf	-Inf	-Inf	-Inf	-Inf	-Inf	-Inf	-Inf	-Inf
pycom01g03860	-Inf	-Inf	-Inf	-Inf	-Inf	-Inf	-Inf	-Inf	-Inf	-Inf	-Inf	-Inf	-Inf	-Inf	-Inf	-Inf	-Inf	-Inf	-Inf	-Inf	-Inf	-Inf	-Inf	-Inf	-Inf	-Inf	-Inf	-Inf	-Inf	-Inf	-Inf	-Inf	-Inf	-Inf	-Inf	-Inf	-Inf	-Inf	-Inf	-Inf	-Inf	-Inf	-Inf	-Inf	-Inf	-Inf	-Inf	-Inf	-Inf
pycom01g03890	-Inf	-Inf	-Inf	-Inf	-Inf	-Inf	-Inf	-Inf	-Inf	-Inf	-Inf	-Inf	-Inf	-Inf	-Inf	-Inf	-Inf	0	-Inf	-Inf	-Inf	-Inf	-Inf	-Inf	-Inf	-Inf	-Inf	-Inf	-Inf	-Inf	-Inf	-Inf	-Inf	-Inf	-Inf	-Inf	-Inf	-Inf	-Inf	-Inf	-Inf	-Inf	-Inf	-Inf	-Inf	-Inf	-Inf	-Inf	-Inf
pycom01g03900	-Inf	-Inf	-Inf	-Inf	-Inf	-Inf	-Inf	-Inf	-Inf	-Inf	-Inf	-Inf	-Inf	-Inf	-Inf	-Inf	-Inf	-Inf	-Inf	-Inf	-Inf	-Inf	-Inf	-Inf	-Inf	-Inf	-Inf	-Inf	-Inf	-Inf	-Inf	-Inf	-Inf	-Inf	-Inf	-Inf	-Inf	-Inf	-Inf	-Inf	-Inf	-Inf	-Inf	-Inf	-Inf	-Inf	-Inf	-Inf	-Inf
pycom01g03940	-Inf	-Inf	-Inf	-Inf	-Inf	-Inf	-Inf	-Inf	-Inf	-Inf	-Inf	-Inf	-Inf	-Inf	-Inf	-Inf	-Inf	-Inf	-Inf	-Inf	-Inf	-Inf	-Inf	-Inf	-Inf	-Inf	-Inf	-Inf	-Inf	-Inf	-Inf	-Inf	-Inf	-Inf	-Inf	-Inf	-Inf	-Inf	-Inf	-Inf	-Inf	-Inf	-Inf	-Inf	-Inf	-Inf	-Inf	-Inf	-Inf
pycom01g03960	-Inf	-Inf	-Inf	-Inf	-Inf	-Inf	-Inf	-Inf	-Inf	-Inf	-Inf	-Inf	-Inf	-Inf	-Inf	-Inf	-Inf	-Inf	-Inf	-Inf	-Inf	-Inf	-Inf	-Inf	-Inf	-Inf	-Inf	-Inf	-Inf	-Inf	-Inf	-Inf	-Inf	-Inf	-Inf	-Inf	-Inf	-Inf	-Inf	-Inf	-Inf	-Inf	-Inf	-Inf	-Inf	-Inf	-Inf	-Inf	-Inf
pycom01g03980	-Inf	-Inf	-Inf	-Inf	-Inf	-Inf	-Inf	-Inf	-Inf	-Inf	-Inf	-Inf	-Inf	-Inf	-Inf	-Inf	-Inf	-Inf	-Inf	-Inf	-Inf	-Inf	-Inf	-Inf	-Inf	-Inf	-Inf	-Inf	-Inf	-Inf	-Inf	-Inf	-Inf	-Inf	-Inf	-Inf	-Inf	-Inf	-Inf	-Inf	-Inf	-Inf	-Inf	-Inf	-Inf	-Inf	-Inf	-Inf	-Inf
pycom01g03990	6.88264304936184	6.95419631038687	7.12928301694497	7.467605550083	7.02236781302845	6.64385618977472	7.01122725542325	7.08746284125034	6.59991284218713	6.97727992349992	6.3037807481771	6.37503943134692	5.55458885167764	5.97727992349992	6.55458885167764	6.28540221886225	6.61470984411521	6.61470984411521	6.10852445677817	6.2667865406949	5.70043971814109	6.4594316186373	5.83289001416474	6.04439411935845	6.28540221886225	5.4262647547021	5.12928301694497	6.20945336562895	6.33985000288462	5.28540221886225	7.10852445677817	6.33985000288462	5.49185309632967	7.05528243550119	6	6.4262647547021	5.90689059560852	6.56985560833095	5.95419631038687	6.20945336562895	5.88264304936184	5.70043971814109	5.95419631038687	5.64385618977472	5.97727992349992	5.7279204545632	5.75488750216347	4.85798099512757	6.02236781302845
pycom01g04080	-Inf	-Inf	-Inf	-Inf	-Inf	-Inf	-Inf	-Inf	-Inf	-Inf	-Inf	-Inf	-Inf	-Inf	-Inf	-Inf	-Inf	-Inf	-Inf	-Inf	-Inf	-Inf	-Inf	-Inf	-Inf	-Inf	-Inf	-Inf	-Inf	-Inf	-Inf	-Inf	-Inf	-Inf	-Inf	-Inf	-Inf	-Inf	-Inf	-Inf	-Inf	-Inf	-Inf	-Inf	-Inf	-Inf	-Inf	-Inf	-Inf
pycom01g04090	-Inf	-Inf	-Inf	-Inf	-Inf	-Inf	-Inf	-Inf	-Inf	-Inf	-Inf	-Inf	-Inf	-Inf	-Inf	-Inf	-Inf	-Inf	-Inf	-Inf	-Inf	-Inf	-Inf	-Inf	-Inf	-Inf	-Inf	-Inf	-Inf	-Inf	-Inf	-Inf	-Inf	-Inf	-Inf	-Inf	-Inf	-Inf	-Inf	-Inf	-Inf	-Inf	-Inf	-Inf	-Inf	-Inf	-Inf	-Inf	-Inf
pycom01g04100	-Inf	-Inf	-Inf	-Inf	0	-Inf	-Inf	-Inf	-Inf	-Inf	-Inf	-Inf	-Inf	-Inf	-Inf	-Inf	-Inf	-Inf	-Inf	-Inf	-Inf	-Inf	-Inf	-Inf	-Inf	-Inf	-Inf	-Inf	-Inf	-Inf	-Inf	-Inf	-Inf	-Inf	-Inf	-Inf	-Inf	-Inf	-Inf	-Inf	-Inf	-Inf	-Inf	-Inf	-Inf	-Inf	-Inf	-Inf	-Inf
pycom01g04140	-Inf	-Inf	-Inf	-Inf	-Inf	-Inf	-Inf	-Inf	-Inf	-Inf	-Inf	-Inf	-Inf	-Inf	-Inf	-Inf	-Inf	-Inf	-Inf	-Inf	-Inf	-Inf	-Inf	-Inf	-Inf	-Inf	-Inf	-Inf	-Inf	-Inf	-Inf	-Inf	-Inf	-Inf	-Inf	-Inf	-Inf	-Inf	-Inf	-Inf	-Inf	-Inf	-Inf	-Inf	-Inf	-Inf	-Inf	-Inf	-Inf
pycom01g04150	-Inf	1	0	-Inf	0	1	0	-Inf	0	0	-Inf	-Inf	-Inf	0	1	-Inf	1	0	1	0	-Inf	-Inf	-Inf	-Inf	0	-Inf	2	-Inf	1	-Inf	-Inf	-Inf	-Inf	0	0	1	0	-Inf	-Inf	-Inf	0	-Inf	-Inf	0	0	1.58496250072116	-Inf	-Inf	-Inf
pycom01g04160	-Inf	-Inf	-Inf	-Inf	-Inf	-Inf	-Inf	-Inf	-Inf	-Inf	-Inf	-Inf	-Inf	-Inf	-Inf	-Inf	-Inf	-Inf	-Inf	-Inf	-Inf	-Inf	-Inf	-Inf	-Inf	-Inf	-Inf	-Inf	-Inf	-Inf	-Inf	-Inf	-Inf	-Inf	-Inf	-Inf	-Inf	-Inf	-Inf	-Inf	-Inf	-Inf	-Inf	-Inf	-Inf	-Inf	-Inf	-Inf	-Inf
pycom01g04180	-Inf	-Inf	-Inf	-Inf	-Inf	-Inf	-Inf	-Inf	-Inf	-Inf	-Inf	-Inf	-Inf	-Inf	-Inf	-Inf	-Inf	-Inf	-Inf	-Inf	-Inf	-Inf	-Inf	-Inf	-Inf	-Inf	-Inf	-Inf	-Inf	-Inf	-Inf	-Inf	-Inf	-Inf	-Inf	-Inf	-Inf	-Inf	-Inf	-Inf	-Inf	-Inf	-Inf	-Inf	-Inf	-Inf	-Inf	-Inf	-Inf
pycom01g04190	-Inf	-Inf	-Inf	-Inf	-Inf	-Inf	-Inf	-Inf	-Inf	-Inf	-Inf	-Inf	-Inf	-Inf	-Inf	-Inf	-Inf	-Inf	-Inf	-Inf	-Inf	-Inf	-Inf	-Inf	-Inf	-Inf	-Inf	-Inf	-Inf	-Inf	-Inf	-Inf	-Inf	-Inf	-Inf	-Inf	-Inf	-Inf	-Inf	-Inf	-Inf	-Inf	-Inf	-Inf	-Inf	-Inf	-Inf	-Inf	-Inf
pycom01g04200	-Inf	-Inf	-Inf	-Inf	-Inf	-Inf	-Inf	-Inf	-Inf	-Inf	-Inf	-Inf	-Inf	-Inf	-Inf	-Inf	-Inf	-Inf	-Inf	-Inf	-Inf	-Inf	-Inf	-Inf	-Inf	-Inf	-Inf	-Inf	-Inf	-Inf	-Inf	-Inf	-Inf	-Inf	-Inf	-Inf	-Inf	0	-Inf	1	0	-Inf	-Inf	-Inf	-Inf	-Inf	0	-Inf	0
pycom01g04210	-Inf	-Inf	0	-Inf	-Inf	-Inf	-Inf	-Inf	-Inf	-Inf	-Inf	-Inf	-Inf	-Inf	-Inf	-Inf	-Inf	-Inf	0	-Inf	-Inf	-Inf	-Inf	-Inf	-Inf	-Inf	-Inf	-Inf	-Inf	-Inf	-Inf	-Inf	-Inf	-Inf	-Inf	-Inf	-Inf	-Inf	-Inf	-Inf	-Inf	-Inf	-Inf	-Inf	-Inf	-Inf	-Inf	-Inf	-Inf
pycom01g04230	-Inf	-Inf	-Inf	-Inf	-Inf	-Inf	-Inf	-Inf	-Inf	-Inf	-Inf	-Inf	-Inf	-Inf	-Inf	-Inf	-Inf	-Inf	-Inf	-Inf	-Inf	-Inf	-Inf	-Inf	-Inf	-Inf	-Inf	-Inf	-Inf	-Inf	-Inf	-Inf	-Inf	-Inf	-Inf	-Inf	-Inf	-Inf	-Inf	-Inf	-Inf	-Inf	-Inf	-Inf	-Inf	-Inf	-Inf	-Inf	-Inf
pycom01g04240	-Inf	-Inf	-Inf	-Inf	-Inf	-Inf	-Inf	-Inf	-Inf	-Inf	-Inf	-Inf	-Inf	-Inf	-Inf	-Inf	-Inf	0	-Inf	-Inf	0	-Inf	-Inf	-Inf	-Inf	-Inf	-Inf	-Inf	-Inf	0	-Inf	-Inf	-Inf	-Inf	0	-Inf	-Inf	-Inf	-Inf	0	-Inf	0	-Inf	-Inf	-Inf	0	0	-Inf	-Inf
pycom01g04250	-Inf	-Inf	-Inf	-Inf	-Inf	-Inf	-Inf	-Inf	-Inf	-Inf	-Inf	-Inf	-Inf	-Inf	-Inf	-Inf	-Inf	-Inf	-Inf	-Inf	-Inf	-Inf	-Inf	-Inf	-Inf	-Inf	-Inf	-Inf	-Inf	-Inf	-Inf	-Inf	-Inf	-Inf	-Inf	-Inf	-Inf	-Inf	-Inf	-Inf	-Inf	-Inf	-Inf	-Inf	-Inf	-Inf	-Inf	-Inf	-Inf
pycom01g04280	-Inf	-Inf	-Inf	-Inf	-Inf	-Inf	-Inf	-Inf	-Inf	-Inf	-Inf	-Inf	-Inf	-Inf	-Inf	-Inf	-Inf	-Inf	-Inf	-Inf	-Inf	-Inf	-Inf	-Inf	-Inf	-Inf	-Inf	-Inf	-Inf	-Inf	-Inf	-Inf	-Inf	-Inf	-Inf	-Inf	-Inf	-Inf	-Inf	-Inf	-Inf	-Inf	-Inf	-Inf	-Inf	-Inf	-Inf	-Inf	-Inf
pycom01g04290	4.16992500144231	4.70043971814109	4.4594316186373	4.70043971814109	4	5.04439411935845	4.58496250072116	5.04439411935845	4.64385618977472	5.04439411935845	4.90689059560852	4.39231742277876	2.58496250072116	3.90689059560852	5.08746284125034	4.95419631038687	4.95419631038687	5.61470984411521	5.39231742277876	4.85798099512757	4	4.4594316186373	3.70043971814109	4.24792751344359	5.20945336562895	4.32192809488736	4.32192809488736	5	5.4262647547021	4.90689059560852	4	3.90689059560852	3.90689059560852	4.08746284125034	5.08746284125034	5.16992500144231	5.16992500144231	5	4.58496250072116	3.32192809488736	3.58496250072116	4.16992500144231	3.70043971814109	3.70043971814109	4.85798099512757	4.58496250072116	4.4594316186373	3.70043971814109	5
pycom01g04310	7.38370429247405	7.14974711950468	7.67948009950545	7.88874324889826	6.97727992349992	7.5077946401987	7.4093909361377	8.04984854945056	7.5077946401987	7.70735913208088	7.45121111183233	6.8073549220576	6.96578428466209	7.03342300153745	8.18982455888002	7.52356195605701	7.4262647547021	7.75488750216347	7.7279204545632	7.4594316186373	5.35755200461808	5.70043971814109	6.04439411935845	5.39231742277876	5.64385618977472	6.74146698640115	6.82017896241519	7.04439411935845	7.24792751344359	6.4093909361377	6.33985000288462	6.20945336562895	5.8073549220576	6.4262647547021	6.28540221886225	6.70043971814109	6.14974711950468	7	6.06608919045777	6.85798099512757	6.56985560833095	6.65821148275179	6.06608919045777	6.75488750216347	6.53915881110803	6.65821148275179	6.3037807481771	5.64385618977472	6.91886323727459
pycom01g04320	2.8073549220576	3.90689059560852	3.8073549220576	4	2.58496250072116	3	3.16992500144231	3	3.4594316186373	2.58496250072116	3.90689059560852	2.8073549220576	2.58496250072116	2.32192809488736	3.90689059560852	3.16992500144231	3.32192809488736	3.16992500144231	3	3.8073549220576	2.8073549220576	3.16992500144231	3.32192809488736	2.58496250072116	2.8073549220576	1.58496250072116	2.58496250072116	2.8073549220576	3.16992500144231	2.58496250072116	3.32192809488736	2.8073549220576	2.58496250072116	3.32192809488736	3	3.58496250072116	2.58496250072116	4.16992500144231	3.16992500144231	1	3.58496250072116	3.16992500144231	2.58496250072116	2.8073549220576	3	3	1.58496250072116	2.58496250072116	4
pycom01g04330	-Inf	-Inf	-Inf	-Inf	-Inf	-Inf	-Inf	-Inf	-Inf	-Inf	-Inf	-Inf	-Inf	-Inf	-Inf	-Inf	-Inf	-Inf	-Inf	-Inf	-Inf	-Inf	-Inf	-Inf	-Inf	-Inf	-Inf	-Inf	-Inf	-Inf	-Inf	-Inf	-Inf	-Inf	-Inf	-Inf	-Inf	-Inf	-Inf	-Inf	-Inf	-Inf	-Inf	-Inf	-Inf	-Inf	-Inf	-Inf	-Inf
pycom01g04350	-Inf	-Inf	-Inf	-Inf	-Inf	-Inf	-Inf	-Inf	-Inf	-Inf	-Inf	-Inf	-Inf	-Inf	-Inf	-Inf	-Inf	-Inf	-Inf	-Inf	-Inf	-Inf	-Inf	-Inf	-Inf	-Inf	-Inf	-Inf	-Inf	-Inf	-Inf	-Inf	-Inf	-Inf	-Inf	-Inf	-Inf	-Inf	-Inf	-Inf	-Inf	-Inf	-Inf	-Inf	-Inf	-Inf	-Inf	-Inf	-Inf
pycom01g04360	0	-Inf	-Inf	-Inf	-Inf	-Inf	-Inf	-Inf	-Inf	-Inf	-Inf	-Inf	-Inf	-Inf	-Inf	-Inf	-Inf	0	0	-Inf	-Inf	1	-Inf	-Inf	-Inf	-Inf	-Inf	-Inf	-Inf	-Inf	-Inf	-Inf	-Inf	-Inf	-Inf	0	-Inf	-Inf	-Inf	-Inf	0	-Inf	-Inf	-Inf	-Inf	0	0	-Inf	0
pycom01g04400	-Inf	-Inf	-Inf	-Inf	-Inf	-Inf	-Inf	-Inf	-Inf	-Inf	-Inf	-Inf	-Inf	-Inf	-Inf	-Inf	-Inf	-Inf	-Inf	-Inf	-Inf	-Inf	-Inf	-Inf	-Inf	-Inf	-Inf	-Inf	-Inf	-Inf	-Inf	-Inf	-Inf	-Inf	-Inf	-Inf	-Inf	-Inf	-Inf	-Inf	-Inf	-Inf	-Inf	-Inf	-Inf	-Inf	-Inf	-Inf	-Inf
pycom01g04410	-Inf	-Inf	-Inf	-Inf	-Inf	-Inf	-Inf	-Inf	-Inf	-Inf	-Inf	-Inf	-Inf	-Inf	-Inf	-Inf	-Inf	-Inf	-Inf	-Inf	-Inf	-Inf	-Inf	-Inf	-Inf	-Inf	-Inf	-Inf	-Inf	-Inf	-Inf	-Inf	-Inf	-Inf	-Inf	-Inf	-Inf	-Inf	-Inf	-Inf	-Inf	-Inf	-Inf	-Inf	-Inf	-Inf	-Inf	-Inf	-Inf
pycom01g04430	-Inf	-Inf	-Inf	-Inf	-Inf	-Inf	-Inf	-Inf	-Inf	-Inf	-Inf	-Inf	-Inf	-Inf	-Inf	-Inf	-Inf	-Inf	-Inf	-Inf	-Inf	-Inf	-Inf	-Inf	-Inf	-Inf	-Inf	-Inf	-Inf	-Inf	-Inf	-Inf	-Inf	-Inf	-Inf	-Inf	-Inf	-Inf	-Inf	-Inf	-Inf	-Inf	-Inf	-Inf	-Inf	-Inf	-Inf	-Inf	-Inf
pycom01g04450	-Inf	-Inf	-Inf	-Inf	-Inf	-Inf	-Inf	-Inf	-Inf	-Inf	-Inf	-Inf	-Inf	-Inf	-Inf	-Inf	-Inf	-Inf	-Inf	-Inf	-Inf	-Inf	-Inf	-Inf	-Inf	-Inf	-Inf	-Inf	-Inf	-Inf	-Inf	-Inf	-Inf	-Inf	-Inf	-Inf	-Inf	-Inf	-Inf	-Inf	-Inf	-Inf	-Inf	-Inf	-Inf	-Inf	-Inf	-Inf	-Inf
pycom01g04460	9.38154295118458	9.59245703726808	9.65463602852797	9.70908381255034	9.48381577726426	9.69174351917128	9.22881869049588	9.99293833616581	9.72109918870719	9.95710204156229	10.0980320829605	9.50382573799575	8.45121111183233	9.60177078840771	9.5980525001616	9.62935662007961	9.82336724004623	10.1305705628054	9.84549005094438	9.81858217748086	8.92481250360578	9.46964181723952	8.93663793900257	9.11374216604919	9.31061278165953	8.52356195605701	8.48381577726426	8.78135971352466	9.41996017784789	9.01122725542325	9.65463602852797	8.76487159073609	8.57364718749332	9.04165915163721	9.02236781302845	9.68299458368168	9.51175265376738	9.72451385311995	9.47167521439204	8.93369065495223	8.72451385311995	8.74146698640115	8.81698362325538	9.211888294546	9.51569983828404	9.29001884693262	9.52943055414615	8.49185309632967	10.1163439612375
pycom01g04470	4.39231742277876	4.16992500144231	5.12928301694497	4.52356195605701	5.28540221886225	5.04439411935845	3.4594316186373	5.55458885167764	3.8073549220576	4.58496250072116	5.24792751344359	4.16992500144231	3.70043971814109	4.8073549220576	4.52356195605701	5.12928301694497	5.04439411935845	5.35755200461808	4.64385618977472	4.08746284125034	3.58496250072116	4.24792751344359	4.16992500144231	4.52356195605701	4.8073549220576	3.90689059560852	2.8073549220576	4.08746284125034	3.90689059560852	4	4.95419631038687	3.16992500144231	4.16992500144231	3.4594316186373	4.58496250072116	4.75488750216347	4.32192809488736	5.28540221886225	4.52356195605701	4.90689059560852	5.55458885167764	5.08746284125034	5.20945336562895	5.32192809488736	4.85798099512757	4.24792751344359	3.8073549220576	4.16992500144231	4.58496250072116
pycom01g04480	3.16992500144231	3	2.58496250072116	4	1	4.4594316186373	3.70043971814109	4.58496250072116	4.32192809488736	4.32192809488736	4.90689059560852	3.58496250072116	3	3.90689059560852	3.32192809488736	4.24792751344359	4.64385618977472	4	3.70043971814109	4.24792751344359	3.16992500144231	4.08746284125034	3.8073549220576	3.32192809488736	3.70043971814109	2.58496250072116	2.58496250072116	3	3.70043971814109	3.8073549220576	4.08746284125034	1.58496250072116	3.58496250072116	4	4	4.32192809488736	4.64385618977472	4.24792751344359	3.90689059560852	4	4	3.58496250072116	3.90689059560852	4.39231742277876	3.58496250072116	4	3.90689059560852	2.32192809488736	4.24792751344359
pycom01g04490	-Inf	-Inf	-Inf	-Inf	-Inf	-Inf	-Inf	-Inf	-Inf	-Inf	-Inf	-Inf	-Inf	-Inf	-Inf	-Inf	-Inf	-Inf	-Inf	-Inf	-Inf	-Inf	-Inf	-Inf	-Inf	-Inf	-Inf	-Inf	0	-Inf	-Inf	-Inf	-Inf	-Inf	0	-Inf	-Inf	-Inf	-Inf	-Inf	-Inf	-Inf	-Inf	-Inf	-Inf	-Inf	-Inf	-Inf	0
pycom01g04500	-Inf	-Inf	-Inf	-Inf	-Inf	-Inf	-Inf	-Inf	-Inf	-Inf	-Inf	-Inf	-Inf	-Inf	-Inf	-Inf	-Inf	-Inf	-Inf	-Inf	-Inf	-Inf	-Inf	-Inf	-Inf	-Inf	-Inf	-Inf	-Inf	-Inf	-Inf	-Inf	-Inf	-Inf	-Inf	-Inf	-Inf	-Inf	-Inf	-Inf	-Inf	-Inf	-Inf	-Inf	-Inf	-Inf	-Inf	-Inf	-Inf
pycom01g04510	-Inf	-Inf	-Inf	-Inf	-Inf	-Inf	-Inf	-Inf	-Inf	-Inf	-Inf	-Inf	-Inf	-Inf	-Inf	-Inf	-Inf	-Inf	-Inf	-Inf	-Inf	-Inf	-Inf	-Inf	0	-Inf	-Inf	-Inf	-Inf	-Inf	-Inf	-Inf	-Inf	-Inf	-Inf	-Inf	-Inf	-Inf	-Inf	0	-Inf	-Inf	-Inf	-Inf	-Inf	-Inf	-Inf	-Inf	-Inf
pycom01g04530	0	-Inf	-Inf	1.58496250072116	-Inf	1	-Inf	-Inf	-Inf	1	2.32192809488736	-Inf	1.58496250072116	0	2.32192809488736	1	-Inf	0	1.58496250072116	1	3.16992500144231	2.58496250072116	2.8073549220576	4.08746284125034	1	-Inf	1	1.58496250072116	2.32192809488736	1.58496250072116	4.64385618977472	4.8073549220576	4	4.8073549220576	1.58496250072116	1.58496250072116	1	2.32192809488736	2.8073549220576	5.49185309632967	6.5077946401987	6.2667865406949	5.88264304936184	6	3.90689059560852	4.39231742277876	3.70043971814109	3.58496250072116	4.64385618977472
pycom01g04540	6.93073733756289	7.20945336562895	7.06608919045777	6.98868468677217	6.83289001416474	8.30833903013941	7.40087943628218	8.44708322620965	8.12928301694497	8.29001884693262	7.96578428466209	7.2667865406949	5.12928301694497	7.19967234483636	6.4757334309664	8.2240016741981	8.2240016741981	8.70043971814109	8.33985000288462	8.26209484537018	7.76155123244448	7.8008998999203	6.90689059560852	7.71424551766612	7.63662462054365	5.95419631038687	5.58496250072116	6.22881869049588	7.70735913208088	6.65821148275179	8.01680828768655	6.68650052718322	6.52356195605701	6.95419631038687	6.70043971814109	8.01680828768655	8.10328780841202	8.13442632022093	7.8008998999203	7.52356195605701	6.98868468677217	6.89481776330794	7.27612440527424	7.76818432477693	7.53138146051631	7.27612440527424	7.82017896241519	6.32192809488736	8.46352437327118
pycom01g04550	3.8073549220576	3.16992500144231	4.75488750216347	4.8073549220576	4.24792751344359	4.32192809488736	4.24792751344359	5.24792751344359	4.75488750216347	4.70043971814109	4.4594316186373	4.32192809488736	3.58496250072116	4.85798099512757	5.52356195605701	4.8073549220576	4.64385618977472	5.24792751344359	4.64385618977472	5.35755200461808	4.24792751344359	5.4594316186373	3.90689059560852	4.75488750216347	4.90689059560852	5.28540221886225	5.4594316186373	5.6724253419715	5.55458885167764	5.7279204545632	5.16992500144231	5.16992500144231	3.58496250072116	5.52356195605701	5.35755200461808	5.32192809488736	5.39231742277876	4.90689059560852	5.4262647547021	4.39231742277876	4.58496250072116	4.4594316186373	4.4594316186373	4.08746284125034	5	4.32192809488736	4.70043971814109	3.4594316186373	5.95419631038687
pycom01g04590	-Inf	-Inf	-Inf	-Inf	-Inf	-Inf	-Inf	-Inf	-Inf	-Inf	-Inf	-Inf	-Inf	-Inf	-Inf	-Inf	-Inf	-Inf	-Inf	-Inf	-Inf	-Inf	-Inf	-Inf	-Inf	-Inf	-Inf	-Inf	-Inf	-Inf	-Inf	-Inf	-Inf	-Inf	-Inf	-Inf	-Inf	-Inf	-Inf	-Inf	-Inf	-Inf	-Inf	-Inf	-Inf	-Inf	-Inf	-Inf	-Inf
pycom01g04600	9.44914864537544	9.66711154207503	9.82336724004623	9.65642486327778	9.25266543245025	9.97584796800678	9.88874324889826	9.9469062744564	9.84705734609134	9.96000193206808	10.0525680508042	9.61286849729104	8.85798099512757	9.29462074889163	9.82177398197057	9.76155123244448	10.0056245491939	10.1421070573025	9.83289001416474	10.0647427647503	9.4093909361377	9.23601419190008	8.61838550225861	9.22881869049588	9.33985000288462	9.283088353024	9.44294349584873	9.45532722030456	9.69870466677034	9.37721053038855	9.59618975614441	9.29232163280204	8.75822321472672	9.65284497300198	9.29232163280204	10.1573469353628	9.67065624911844	10.211888294546	9.48784003382305	9.2240016741981	9.25738784269265	8.7279204545632	9.07681559705083	9.36632221424582	9.82813648419411	9.57742882803575	9.55842071326866	8.44294349584873	10.2021238238305
pycom01g04610	-Inf	-Inf	-Inf	-Inf	-Inf	-Inf	-Inf	-Inf	-Inf	-Inf	-Inf	-Inf	-Inf	-Inf	-Inf	-Inf	-Inf	-Inf	-Inf	-Inf	-Inf	-Inf	-Inf	-Inf	-Inf	-Inf	-Inf	-Inf	-Inf	-Inf	-Inf	-Inf	-Inf	-Inf	-Inf	-Inf	-Inf	-Inf	-Inf	-Inf	0	-Inf	-Inf	-Inf	-Inf	-Inf	-Inf	-Inf	-Inf
pycom01g04620	5.7279204545632	6.04439411935845	6.3037807481771	6.4757334309664	6.24792751344359	7.34872815423108	6.2667865406949	7.06608919045777	7.13955135239879	7.20945336562895	7.02236781302845	6.06608919045777	4.75488750216347	6.5077946401987	5.93073733756289	6.91886323727459	7.16992500144231	7.24792751344359	7.4262647547021	7.11894107272351	7.37503943134692	7.31288295528436	6.89481776330794	7.40087943628218	7.36632221424582	5.90689059560852	6.37503943134692	6.39231742277876	7.45121111183233	7.12928301694497	7.21916852046216	6.83289001416474	6.39231742277876	6.56985560833095	7.02236781302845	7.94836723158468	7.45121111183233	7.4262647547021	7.37503943134692	7.07681559705083	6.58496250072116	6.4093909361377	7.13955135239879	7.15987133677839	7.12928301694497	6.8073549220576	7.14974711950468	6.3037807481771	8.01122725542325
pycom01g04630	-Inf	-Inf	-Inf	-Inf	-Inf	-Inf	-Inf	-Inf	-Inf	-Inf	-Inf	-Inf	-Inf	-Inf	-Inf	-Inf	-Inf	-Inf	-Inf	-Inf	-Inf	-Inf	-Inf	-Inf	-Inf	-Inf	-Inf	-Inf	-Inf	0	-Inf	-Inf	-Inf	-Inf	-Inf	-Inf	-Inf	-Inf	-Inf	-Inf	-Inf	-Inf	-Inf	-Inf	-Inf	-Inf	-Inf	-Inf	-Inf
pycom01g04640	0	0	0	-Inf	-Inf	-Inf	-Inf	2	0	-Inf	0	0	-Inf	0	0	-Inf	0	0	-Inf	-Inf	0	1	-Inf	-Inf	1.58496250072116	-Inf	-Inf	0	1	1.58496250072116	0	-Inf	-Inf	-Inf	1	0	1.58496250072116	1	1.58496250072116	-Inf	-Inf	0	-Inf	-Inf	1.58496250072116	0	1	1	2.32192809488736
pycom01g04650	0	1	1	-Inf	2.8073549220576	2	2	0	-Inf	0	0	0	0	0	0	0	0	1.58496250072116	1	1	-Inf	1	-Inf	2	-Inf	0	-Inf	2.32192809488736	1.58496250072116	2.58496250072116	-Inf	0	-Inf	0	2	2.58496250072116	1.58496250072116	2.8073549220576	2.58496250072116	-Inf	-Inf	1	1	-Inf	2.58496250072116	0	2	0	1.58496250072116
pycom01g04680	7.33985000288462	7.72109918870719	7.97727992349992	7.6724253419715	7.65105169117893	8.40087943628218	7.91886323727459	8.61838550225861	8.44294349584873	8.57742882803575	8.2240016741981	7.44294349584873	5.83289001416474	7.72109918870719	7.81378119121704	8.56985560833095	8.3264294871223	8.71080643369935	8.27612440527424	8.49984588708321	7.91886323727459	8.22881869049588	7.68650052718322	7.84549005094437	8.29001884693262	7.18982455888002	6.5077946401987	7.70043971814109	8.28540221886225	7.93073733756289	8.51175265376738	7.65821148275179	7.59991284218713	7.59991284218713	7.75488750216347	8.63299519714296	8.53138146051631	8.6582114827518	8.33091687811462	8.08746284125034	7.62935662007961	7.56985560833095	7.70735913208088	8.18487534290828	8.38370429247405	8.15987133677839	8.41362792902417	7.05528243550119	8.97154355395077
pycom01g04690	7.4594316186373	7.31288295528436	7.68650052718322	8.01680828768655	7.44294349584873	7.7279204545632	7.81378119121704	7.94251450533924	7.59991284218713	7.79441586635011	7.55458885167764	6.68650052718322	7.3037807481771	7.23840473932508	8.12928301694497	7.52356195605701	7.73470962022584	7.8703647195834	7.6724253419715	7.05528243550119	6.8703647195834	7.11894107272351	7.01122725542325	7.33985000288462	7.32192809488736	8.01122725542325	8.02236781302845	8.62570884306447	8.19967234483636	7.96000193206808	7.69348695749933	7.4178525148859	7.10852445677817	7.85174904141606	8.01122725542325	8.55842071326866	7.74819284958946	8.00562454919388	7.45121111183233	7.66533591718518	8.04984854945056	7.88874324889826	7.32192809488736	7.78135971352466	8.33985000288462	8.2240016741981	7.7279204545632	7.13955135239879	8.35755200461808
pycom01g04700	8.82972273508606	8.39231742277876	8.73131903102506	8.96289600533726	8.13955135239879	10.0781508077346	9.32867492732795	10.0028150156071	9.87344411251538	9.79441586635011	9.84235034341381	8.96866679319521	7.8073549220576	8.91886323727459	9.15987133677839	10.3880172853451	10.2155329997457	10.4635243732712	10.4563544151083	10.393390457444	11.0450770519349	11.4120405145517	11.1305705628054	11.2550285698187	11.35149140932	10.3901689562002	10.1137421660492	10.632995197143	11.2946207488916	10.8757493514201	11.8249587405285	10.8273427042341	10.6275338844728	11.1743015444676	10.7992816215219	11.4883422775325	11.2082343583398	11.6077926419192	11.3111806600534	11.7719020806977	11.2502984179063	11.3575520046181	11.6215940390175	11.8411711892485	11.4635243732712	11.2258099406235	11.3896313392605	10.2597432636908	12.0738068471785
pycom01g04720	-Inf	-Inf	-Inf	-Inf	0	-Inf	-Inf	-Inf	0	-Inf	-Inf	-Inf	-Inf	-Inf	-Inf	0	-Inf	-Inf	0	0	-Inf	-Inf	-Inf	-Inf	0	-Inf	-Inf	-Inf	-Inf	0	-Inf	-Inf	-Inf	-Inf	0	0	-Inf	-Inf	0	-Inf	-Inf	-Inf	-Inf	0	0	2	0	0	-Inf
pycom01g04730	-Inf	0	1.58496250072116	-Inf	0	1	2	0	1	2	0	-Inf	-Inf	-Inf	-Inf	0	2.8073549220576	1.58496250072116	1.58496250072116	2	-Inf	2.32192809488736	0	0	1	-Inf	-Inf	0	1.58496250072116	0	2.32192809488736	1.58496250072116	2	1.58496250072116	0	-Inf	-Inf	2.58496250072116	0	1.58496250072116	0	0	1	2	1.58496250072116	0	2.58496250072116	1.58496250072116	2.8073549220576
pycom01g04750	-Inf	-Inf	-Inf	-Inf	-Inf	-Inf	-Inf	-Inf	-Inf	-Inf	-Inf	-Inf	-Inf	-Inf	-Inf	0	0	-Inf	1	-Inf	-Inf	-Inf	-Inf	-Inf	-Inf	0	-Inf	0	-Inf	1	-Inf	-Inf	-Inf	-Inf	-Inf	1	0	-Inf	0	-Inf	-Inf	-Inf	-Inf	-Inf	1	1	1	-Inf	-Inf
pycom01g04760	8.44708322620965	8.2667865406949	9.06069593168755	9.01122725542325	8.60733031374961	8.2240016741981	8.27612440527424	8.7279204545632	8.11374216604919	8.38801728534514	8.54689445988764	7.79441586635011	7.69348695749933	7.96000193206808	8.88874324889826	8.18982455888002	8.14974711950468	8.43879185257826	8.2667865406949	8.21916852046216	8.38801728534514	8.70390357344466	8.19967234483636	8.68299458368168	8.90989308377004	8.4757334309664	8.59245703726808	8.93957921431469	8.98584193700334	8.70390357344466	8.79441586635011	8.47167521439204	7.95419631038687	8.67948009950545	8.74483383749955	9.29232163280204	8.54303182025524	8.86108690599539	8.53138146051631	8.61838550225861	8.78790255939143	8.43045255166553	8.2807707701306	8.70043971814109	8.87344411251538	8.876516946565	8.3264294871223	7.62205181945638	9.14465824283188
pycom01g04770	-Inf	-Inf	-Inf	-Inf	-Inf	3.90689059560852	4.70043971814109	4.4594316186373	3.16992500144231	3	-Inf	-Inf	-Inf	-Inf	-Inf	2.8073549220576	3.32192809488736	3.32192809488736	3.58496250072116	3.58496250072116	-Inf	-Inf	-Inf	-Inf	-Inf	1	-Inf	2.58496250072116	0	0	-Inf	-Inf	-Inf	-Inf	-Inf	1.58496250072116	2	1	1.58496250072116	-Inf	-Inf	-Inf	-Inf	-Inf	-Inf	-Inf	1.58496250072116	-Inf	-Inf
pycom01g04780	4.85798099512757	4.75488750216347	5.78135971352466	5.58496250072116	5.4262647547021	4.90689059560852	4.08746284125034	4.64385618977472	4.90689059560852	4	4.95419631038687	4.58496250072116	4.32192809488736	4.75488750216347	5.16992500144231	4.16992500144231	3.70043971814109	3.4594316186373	3.90689059560852	3.90689059560852	3.8073549220576	4	3.16992500144231	3.70043971814109	4.52356195605701	3.70043971814109	4.08746284125034	4.08746284125034	4.32192809488736	4.08746284125034	4.58496250072116	3.32192809488736	1	4.32192809488736	2.8073549220576	4.32192809488736	3.16992500144231	4.95419631038687	4.32192809488736	3.90689059560852	3.70043971814109	3.8073549220576	3.4594316186373	4	4.08746284125034	3.32192809488736	3.4594316186373	2.58496250072116	4.75488750216347
pycom01g04790	7.61470984411521	7.96000193206808	8.17990909001493	8.17492568250068	7.81378119121704	7.91288933622996	7.40087943628218	7.82017896241519	7.61470984411521	7.96578428466209	8.12412131182919	7.68650052718322	6.94251450533924	7.58496250072116	8.07681559705083	7.83920378809694	7.91886323727459	8.13955135239879	7.92481250360578	8.01122725542325	7.08746284125034	7.33091687811462	6.88264304936184	7.33091687811462	7.44294349584873	6.78135971352466	6.7279204545632	7.32192809488736	7.44294349584873	7.06608919045777	7.49185309632967	7.09803208296053	6.6724253419715	7.45121111183233	6.95419631038687	7.71424551766612	7.16992500144231	7.63662462054365	7.18982455888002	6.82017896241519	6.78135971352466	6.7279204545632	6.75488750216347	7.18982455888002	7.44294349584873	7.03342300153745	6.95419631038687	6.32192809488736	7.56985560833095
pycom01g04800	4	3.58496250072116	1.58496250072116	3.16992500144231	3.32192809488736	5.58496250072116	5.04439411935845	5.88264304936184	5.83289001416474	5.58496250072116	4.95419631038687	3.58496250072116	2.58496250072116	4.24792751344359	2.8073549220576	5.70043971814109	5.20945336562895	6.33985000288462	5.83289001416474	5.8073549220576	4.52356195605701	4.4594316186373	3.8073549220576	4.32192809488736	3.90689059560852	2.58496250072116	3.16992500144231	3.58496250072116	4.16992500144231	4	4.95419631038687	2.8073549220576	3.70043971814109	3.8073549220576	3.32192809488736	5.04439411935845	5.12928301694497	5.49185309632967	4.90689059560852	4.58496250072116	3.70043971814109	3	3.90689059560852	4.32192809488736	4.08746284125034	4.70043971814109	4.64385618977472	2.8073549220576	4.95419631038687
pycom01g04810	7.22881869049588	7.52356195605701	7.64385618977472	7.4093909361377	7.4594316186373	7.38370429247405	6.93073733756289	7.72109918870719	7.57742882803575	8.07146236255662	7.8703647195834	7.3037807481771	6.49185309632967	7.43462822763672	7.36632221424582	7.53138146051631	7.39231742277876	7.53915881110803	7.55458885167764	7.467605550083	8.02236781302845	8.23840473932508	8.04984854945056	8.37937836707126	8.52356195605701	6.83289001416474	6.62935662007961	7.56224242422107	8.09275714091985	7.73470962022584	8.12412131182919	7.07681559705083	7.17990909001493	7.20945336562895	7.22881869049588	8.0389189892923	7.95419631038687	7.60733031374961	7.51569983828404	8.32192809488736	7.93073733756289	7.81378119121704	8.30833903013941	8.32192809488736	8.09275714091985	7.78135971352466	7.96578428466209	6.97727992349992	8.49585502688717
pycom01g04820	4.39231742277876	5.24792751344359	4.85798099512757	4.8073549220576	4.95419631038687	5.58496250072116	5.24792751344359	5.78135971352466	6.10852445677817	5.7279204545632	5.55458885167764	5.4594316186373	3.4594316186373	5.24792751344359	4.70043971814109	5.88264304936184	5.28540221886225	6.53915881110803	6.28540221886225	5.85798099512757	5.49185309632967	5.70043971814109	5.52356195605701	5.28540221886225	5.58496250072116	4.16992500144231	4.16992500144231	4.85798099512757	5.4594316186373	4.90689059560852	4.95419631038687	4.70043971814109	4.8073549220576	4.4594316186373	5.28540221886225	6.16992500144231	6.2667865406949	6.2667865406949	6	5.12928301694497	4.90689059560852	4.70043971814109	4.95419631038687	5.4594316186373	5.6724253419715	5.32192809488736	5.78135971352466	4.64385618977472	6.37503943134692
pycom01g04830	1.58496250072116	3.32192809488736	2	2.58496250072116	2	4.52356195605701	2.58496250072116	4.08746284125034	4.70043971814109	4.08746284125034	4	2.8073549220576	0	3.16992500144231	0	3.32192809488736	3	4.16992500144231	4	3.90689059560852	4.16992500144231	3.8073549220576	3.58496250072116	3.8073549220576	3.16992500144231	3	2.32192809488736	1.58496250072116	4.64385618977472	4.16992500144231	3.8073549220576	1.58496250072116	2	2.32192809488736	3.4594316186373	4.52356195605701	3.58496250072116	4.64385618977472	4.08746284125034	3.16992500144231	0	2.8073549220576	2.58496250072116	3.16992500144231	3.4594316186373	3.70043971814109	4.58496250072116	3.32192809488736	4.95419631038687
pycom01g04840	5.16992500144231	5.08746284125034	6.08746284125034	5.58496250072116	5.32192809488736	6.37503943134692	6.20945336562895	6.3037807481771	6.2667865406949	6.70043971814109	5.88264304936184	4.95419631038687	4.39231742277876	5.08746284125034	5.7279204545632	6.18982455888002	6.44294349584873	6.61470984411521	5.6724253419715	5.85798099512757	5.55458885167764	5.70043971814109	5.49185309632967	5.88264304936184	6.04439411935845	6.10852445677817	4.90689059560852	6.32192809488736	7.09803208296053	6.65821148275179	5.6724253419715	5.08746284125034	5.08746284125034	5.78135971352466	6.2667865406949	6.89481776330794	6.55458885167764	6.95419631038687	6.28540221886225	5.52356195605701	5.64385618977472	5.20945336562895	5.08746284125034	5.8073549220576	6.5077946401987	6.24792751344359	6.32192809488736	5.58496250072116	7.18982455888002
pycom01g04850	-Inf	-Inf	1	0	0	-Inf	0	-Inf	0	1	0	-Inf	-Inf	0	-Inf	0	-Inf	0	-Inf	0	-Inf	-Inf	0	-Inf	0	-Inf	-Inf	1	0	-Inf	-Inf	-Inf	-Inf	0	-Inf	-Inf	0	1.58496250072116	0	-Inf	-Inf	-Inf	1.58496250072116	0	0	-Inf	1	-Inf	0
pycom01g04860	1.58496250072116	3.32192809488736	2.8073549220576	3.16992500144231	3.32192809488736	4.52356195605701	3.4594316186373	4.08746284125034	4	3.58496250072116	4.4594316186373	3.4594316186373	0	2.8073549220576	2	3.4594316186373	4.08746284125034	4.24792751344359	3.4594316186373	3.90689059560852	2.58496250072116	2.32192809488736	1	3.32192809488736	3.70043971814109	1.58496250072116	-Inf	3.16992500144231	3.58496250072116	2.8073549220576	3.4594316186373	0	2.58496250072116	2	2.32192809488736	3.4594316186373	3.58496250072116	3	3.32192809488736	3.16992500144231	1	2.32192809488736	2	3.32192809488736	2	2.32192809488736	2	2.8073549220576	3.4594316186373
pycom01g04870	6.59991284218713	6.14974711950468	6.76818432477693	7.2667865406949	6.44294349584873	6.7279204545632	6.75488750216347	7.04439411935845	6.6724253419715	6.58496250072116	6.65821148275179	6.18982455888002	6.12928301694497	6.10852445677817	7.4757334309664	6.39231742277876	6.65821148275179	6.7279204545632	7	6.55458885167764	5.08746284125034	4.85798099512757	4.4594316186373	4.8073549220576	4.8073549220576	6.64385618977472	6.37503943134692	6.49185309632967	6.39231742277876	6.37503943134692	5.49185309632967	5.39231742277876	4.75488750216347	5.70043971814109	6.04439411935845	6.62935662007961	5.90689059560852	6.39231742277876	6.02236781302845	5.12928301694497	5.64385618977472	5.39231742277876	4.95419631038687	4.8073549220576	6.33985000288462	6.35755200461808	6.08746284125034	5.16992500144231	6.65821148275179
pycom01g04880	4.52356195605701	4.52356195605701	4.95419631038687	4.64385618977472	4.32192809488736	5.20945336562895	4.8073549220576	5.49185309632967	5.49185309632967	5.35755200461808	4.95419631038687	4	3.8073549220576	3.4594316186373	4.08746284125034	4.90689059560852	5.35755200461808	5	5.20945336562895	5.4594316186373	3	2.8073549220576	2	3.58496250072116	3.32192809488736	5.32192809488736	4.95419631038687	5	5.39231742277876	4.70043971814109	3.16992500144231	2.58496250072116	3.16992500144231	3.58496250072116	4.24792751344359	5.97727992349992	5.16992500144231	5.32192809488736	4.95419631038687	3.4594316186373	2.8073549220576	4.24792751344359	2.58496250072116	3.90689059560852	5.7279204545632	5.20945336562895	5.24792751344359	4.24792751344359	5.75488750216347
pycom01g04900	7.83289001416474	7.78790255939143	8	8.26209484537018	7.65105169117893	8.4757334309664	8.07146236255662	8.76487159073609	8.43879185257826	8.63662462054365	8.21431912080077	7.53138146051631	7.27612440527424	7.78790255939143	8.08746284125034	7.97154355395077	8.30833903013941	8.55458885167764	8.32192809488736	8.20945336562895	8.40087943628218	8.55842071326866	8.2807707701306	8.60362634498619	8.62205181945638	8.17492568250068	8.19475685442225	8.62570884306447	8.98299357469431	8.66177809777199	9.00842862207058	8.4594316186373	8.07146236255662	8.60362634498619	8.66177809777199	9.22641219278879	8.69696752623429	8.95710204156229	8.57364718749332	8.6582114827518	8.33985000288462	8.43462822763673	8.5274770060604	8.57364718749332	8.68299458368168	8.47167521439204	8.44294349584873	7.60733031374961	8.96289600533726
pycom01g04910	2	2.8073549220576	2.8073549220576	2.32192809488736	1.58496250072116	4.32192809488736	2.8073549220576	4.4594316186373	4.08746284125034	4.52356195605701	3	4	1	3	2.58496250072116	4.39231742277876	3.58496250072116	3.8073549220576	4.16992500144231	4.64385618977472	2	3.4594316186373	1.58496250072116	2.8073549220576	3.70043971814109	2.32192809488736	1.58496250072116	1	3	2	4.64385618977472	3	3.4594316186373	1.58496250072116	2	3.90689059560852	3.70043971814109	4.52356195605701	4	3.58496250072116	3.70043971814109	3.32192809488736	3	3.16992500144231	3.32192809488736	2.8073549220576	3.32192809488736	2	3.8073549220576
pycom01g04920	8.65105169117893	8.64024493622235	8.86418614465428	9.09539702279256	8.64745842645492	9.04439411935845	8.74146698640115	9.08746284125034	8.91886323727459	9.04439411935845	9.24555270625568	8.5274770060604	7.83920378809694	8.63662462054365	9.04712391211403	9.04984854945056	8.9915218460757	9.16490692667569	9.07948478382682	8.98584193700334	8.04984854945056	8.24317398347295	7.76818432477693	8.39660478118186	8.27146302790437	8.09275714091985	7.90689059560852	8.45121111183233	8.62935662007961	8.40514146313634	8.75488750216347	8.11374216604919	7.76818432477693	8.59618975614441	8.55074678538324	8.97154355395077	8.57364718749332	9.01122725542325	8.59245703726808	8.60733031374961	8.64385618977473	8.39231742277876	8.25738784269265	8.83605035505807	8.64385618977473	8.66177809777199	8.44708322620965	7.48381577726426	9.17492568250068
pycom01g04940	9.16741814583174	9.19229281447077	9.48179943166575	9.62753388447279	9.25029841790633	9.21431912080077	8.7714894695006	9.11374216604919	9.07681559705083	9.2667865406949	9.78626962764847	9.00281501560705	8.3264294871223	9.17492568250068	9.56033283421244	9.06877827798541	8.86418614465428	9.11374216604919	9.02790599656988	8.82017896241519	8.95419631038687	8.98868468677217	8.51569983828404	8.98299357469431	8.93073733756289	8.28540221886225	7.98299357469431	8.20945336562895	9.06339508128851	8.69348695749932	9.01959072835788	8.44708322620965	8.39231742277876	8.64024493622235	8.66177809777199	9.13185696060879	8.55842071326866	8.94251450533924	8.82654848729091	8.94836723158468	8.58871463558226	8.86727873970966	8.73470962022584	9.06608919045777	8.66888498426625	8.62935662007961	8.62935662007961	7.97154355395077	9.40087943628218
pycom01g04950	7.21916852046216	7.05528243550119	7.49984588708321	7.6724253419715	6.3037807481771	6.8703647195834	7.33091687811462	7.48381577726426	7.17990909001493	7.05528243550119	7.17990909001493	7.02236781302845	7.12928301694497	7.01122725542325	8.23840473932508	6.97727992349992	7.40087943628218	7.33985000288462	7.59245703726808	7.53138146051631	5.61470984411521	5.8073549220576	5.70043971814109	6.83289001416474	6.24792751344359	6.95419631038687	7.15987133677839	7.3037807481771	7.15987133677839	6.74146698640115	6.49185309632967	6.74146698640115	5.70043971814109	6.93073733756289	6.79441586635011	7.15987133677839	6.55458885167764	6.39231742277876	6.44294349584873	5.7279204545632	6.39231742277876	5.35755200461808	5.61470984411521	5.88264304936184	6.33985000288462	5.7279204545632	5.61470984411521	5.04439411935845	5.6724253419715
pycom01g04960	10.3208005488816	10.2167458581953	11.0781508077346	10.8121773055144	10.5830827675029	10.7698378436294	10.7507069862249	11.4512111118323	10.8241632097442	10.9628960053373	10.7829982089204	10.0389189892923	9.63299519714296	10.2252074369435	10.7030383889864	10.929998062609	10.9373738201921	11.1836353814732	10.9686667931952	11.0272148851598	9.83920378809694	10.1873520732005	9.68474862042163	10.0443941193585	10.2033480029798	9.85486838326024	9.97441458980553	10.3586512008929	10.4136279290242	9.98584193700334	10.6202198255075	10.1331422124006	9.35535109642481	10.4125698468052	9.97584796800678	10.6653359171852	10.3695973462787	10.8399910705399	10.3553510964248	10.4262647547021	10.4542992936199	10.1935253605012	10.2021238238305	10.5068034377956	10.5961897561444	10.5802585674998	10.4115109880121	9.3151495622563	11.1611318829843
pycom01g04970	7.35755200461808	8.02790599656988	7.88264304936184	8.14974711950468	7.73470962022584	9.0389189892923	8.66177809777199	9.04165915163721	8.93663793900257	9.23601419190008	8.46352437327118	7.67948009950545	6.5077946401987	7.74819284958946	8.02236781302845	8.95419631038687	8.6582114827518	8.96289600533726	8.92184093707449	8.92481250360578	7.69348695749933	8.28540221886225	7.53915881110803	7.97154355395077	8.12412131182919	8.19967234483636	7.94836723158468	8.62570884306447	9.10590850857116	8.57364718749332	8.20945336562895	7.94836723158468	6.96578428466209	7.94251450533924	8.33539035469392	9.18982455888002	8.88569637333939	9.07146236255662	8.67595703294175	7.85798099512757	7.4262647547021	7.39231742277876	7.58496250072116	7.74819284958946	8.55842071326866	8.57364718749332	8.35755200461808	7.25738784269265	9.09011241966429
pycom01g04980	6.8073549220576	6.24792751344359	6.62935662007961	7.09803208296053	6.20945336562895	5.55458885167764	5.70043971814109	5.7279204545632	5.4262647547021	5.58496250072116	7.74146698640115	6.98868468677217	6.91886323727459	7.15987133677839	8.07146236255662	6.24792751344359	6.65821148275179	6.91886323727459	6.52356195605701	6.06608919045777	7.01122725542325	7.4093909361377	6.97727992349992	7.35755200461808	7.74819284958946	6.16992500144231	6.22881869049588	6.58496250072116	6.5077946401987	5.88264304936184	7.38370429247405	7.59245703726808	6.56985560833095	7.44294349584873	6.62935662007961	6.91886323727459	6.4093909361377	6.62935662007961	6.74146698640115	6.58496250072116	6.98868468677217	6.8073549220576	6.22881869049588	6.94251450533924	6.39231742277876	5.83289001416474	5.58496250072116	5.12928301694497	6.74146698640115
pycom01g04990	8.2045711442492	8.49185309632967	8.69348695749932	8.7515440590891	8.31288295528435	8.16490692667569	7.91288933622996	8.44708322620965	8.16490692667569	8.4093909361377	8.62570884306447	8.07146236255662	7.20945336562895	8.08746284125034	8.55842071326866	8.12928301694497	7.85798099512757	8.19475685442225	8.18487534290828	8.24792751344359	8.1548181090521	8.32192809488736	8.04984854945056	8.37937836707126	8.40087943628218	7.56985560833095	7.37503943134692	8.01122725542325	8.37503943134693	8.02790599656988	8.50382573799575	7.76818432477693	7.74146698640115	8.4093909361377	7.97154355395077	8.4757334309664	7.96578428466209	8.5352753766208	8.07681559705083	8.11374216604919	8.14974711950468	8.01680828768655	7.89481776330794	8.38370429247405	8.2807707701306	8.02236781302845	8.02236781302845	7.28540221886225	8.81378119121704
pycom01g05010	8.90689059560852	9	9.35535109642481	9.39016895620018	9.11634396123747	9.69348695749932	9.62205181945638	10.007027266894	9.62570884306447	9.88417051910844	9.16239132875691	8.48784003382305	7.73470962022584	8.48381577726426	9.04439411935845	9.63843591399047	9.61102479730735	9.82336724004623	9.6724253419715	9.66533591718518	8.94544383637791	9.33539035469392	9.02513956227851	9.38801728534514	9.60547951806167	9.22158712126481	9	9.40726776424473	9.72962074355304	9.52356195605701	9.58120058192496	9.00281501560705	8.43045255166553	9.39016895620018	9.25974326369078	9.97297978606629	9.62570884306447	10.047123912114	9.71080643369935	8.90388184573618	9	9.05799172275918	8.63662462054365	9.12670447284319	9.7515440590891	9.57175264350355	9.4594316186373	8.6582114827518	10.2900188469326
pycom01g05030	-Inf	-Inf	-Inf	-Inf	-Inf	-Inf	-Inf	-Inf	-Inf	-Inf	-Inf	-Inf	-Inf	-Inf	-Inf	-Inf	-Inf	-Inf	-Inf	-Inf	-Inf	-Inf	-Inf	-Inf	-Inf	-Inf	-Inf	-Inf	-Inf	-Inf	-Inf	-Inf	-Inf	-Inf	-Inf	-Inf	-Inf	-Inf	-Inf	-Inf	-Inf	-Inf	-Inf	-Inf	-Inf	-Inf	-Inf	-Inf	-Inf
pycom01g05040	-Inf	0	-Inf	-Inf	-Inf	-Inf	-Inf	-Inf	-Inf	0	-Inf	-Inf	-Inf	-Inf	-Inf	-Inf	-Inf	-Inf	-Inf	-Inf	-Inf	0	-Inf	-Inf	-Inf	-Inf	-Inf	-Inf	-Inf	0	-Inf	-Inf	-Inf	-Inf	-Inf	-Inf	-Inf	-Inf	-Inf	-Inf	-Inf	-Inf	-Inf	-Inf	-Inf	-Inf	-Inf	-Inf	-Inf
pycom01g05050	0	-Inf	-Inf	0	-Inf	-Inf	0	0	-Inf	0	0	-Inf	-Inf	-Inf	-Inf	-Inf	-Inf	-Inf	-Inf	-Inf	-Inf	-Inf	-Inf	-Inf	0	-Inf	-Inf	-Inf	-Inf	0	-Inf	-Inf	-Inf	-Inf	-Inf	-Inf	-Inf	-Inf	-Inf	-Inf	0	-Inf	-Inf	-Inf	0	0	0	-Inf	-Inf
pycom01g05060	11.2137117981057	11.0216740428584	11.8205778826558	11.7903484967519	11.2743781532464	11.0209799389042	11.120237877342	11.5873087283335	11.1465686757408	11.2088439907346	11.3690520070014	10.6137894644726	10.6908710092923	10.8749813476538	11.7988767681333	11.1382718001722	11.0021117764799	11.1692986957928	11.1104833098162	11.2033480029798	10.3128829552844	10.5736471874933	10.3465137331656	10.4367115421372	10.7772553151919	10.4398308839814	10.7681843247769	11.1247675358225	11.0416591516372	10.5631962722167	10.6829945836817	10.6952282914958	9.97441458980553	10.871135184243	10.5896511465148	10.951284714967	10.3431857154479	10.90989308377	10.5774288280357	10.7151040092362	10.8153832958135	10.7030383889864	10.4325419003883	10.8225708309502	10.5333297323058	10.5679560754155	10.1072170755914	9.41151098801207	10.9957671508778
pycom01g05070	-Inf	-Inf	-Inf	-Inf	-Inf	-Inf	-Inf	-Inf	-Inf	-Inf	-Inf	-Inf	-Inf	-Inf	-Inf	-Inf	-Inf	-Inf	-Inf	-Inf	-Inf	-Inf	-Inf	-Inf	-Inf	-Inf	-Inf	-Inf	-Inf	-Inf	-Inf	-Inf	-Inf	-Inf	-Inf	-Inf	-Inf	-Inf	-Inf	-Inf	-Inf	-Inf	-Inf	-Inf	-Inf	-Inf	-Inf	-Inf	-Inf
pycom01g05080	-Inf	-Inf	-Inf	-Inf	-Inf	-Inf	-Inf	-Inf	-Inf	-Inf	-Inf	-Inf	-Inf	-Inf	-Inf	-Inf	-Inf	-Inf	-Inf	-Inf	-Inf	-Inf	-Inf	-Inf	-Inf	-Inf	-Inf	-Inf	-Inf	-Inf	-Inf	-Inf	-Inf	-Inf	-Inf	-Inf	-Inf	-Inf	-Inf	-Inf	-Inf	-Inf	-Inf	-Inf	-Inf	-Inf	-Inf	-Inf	-Inf
pycom01g05090	7.63662462054365	7.98868468677217	8.34872815423108	8.4797802640291	7.91288933622996	8.18487534290828	8.18982455888002	8.57742882803575	8.29001884693262	8.35314682549808	7.91886323727459	7.58496250072116	7.35755200461808	7.5077946401987	8.36194377373524	7.98868468677217	7.96578428466209	8.28540221886225	8.04984854945056	8.0389189892923	6.4594316186373	6.61470984411521	5.20945336562895	6.56985560833095	6.32192809488736	7.59991284218713	7.40087943628218	7.85798099512757	7.52356195605701	7.54689445988764	6.8703647195834	6.62935662007961	6.59991284218713	7.05528243550119	7.24792751344359	7.8008998999203	7.12928301694497	7.34872815423108	7.11894107272351	6.71424551766612	6.28540221886225	6.90689059560852	6.65821148275179	6.78135971352466	7.44294349584873	7.4093909361377	7.11894107272351	6.3037807481771	7.77478705960117
pycom01g05100	6.33985000288462	6.39231742277876	6.55458885167764	7.07681559705083	6.88264304936184	7.35755200461808	7.04439411935845	7.63662462054365	7.10852445677817	7.16992500144231	6.83289001416474	6.2667865406949	5.52356195605701	6.58496250072116	6.84549005094437	6.62935662007961	7.20945336562895	7.11894107272351	7.3037807481771	7.13955135239879	5.55458885167764	6.16992500144231	6.22881869049588	6.3037807481771	6.06608919045777	6.7279204545632	6.68650052718322	6.8703647195834	6.96578428466209	6.55458885167764	6.18982455888002	5.95419631038687	5.35755200461808	5.93073733756289	6.37503943134692	7.24792751344359	7.01122725542325	6.8703647195834	6.76818432477693	6.5077946401987	6.20945336562895	6.08746284125034	6.10852445677817	6.32192809488736	7.14974711950468	6.68650052718322	6.4594316186373	5.32192809488736	7.13955135239879
pycom01g05110	8.97727992349992	9.2667865406949	9.34429590791582	9.3037807481771	9.4178525148859	9.48179943166575	8.95128471496697	9.57364718749332	9.39874369193819	9.66177809777199	9.59432460392485	8.99717948093762	7.34872815423108	9.14974711950468	9.0389189892923	9.37286506011259	9.18487534290828	9.6582114827518	9.44708322620965	9.27612440527424	9.2807707701306	9.62570884306447	9.32867492732795	9.50382573799575	9.70217268536555	8.67595703294175	7.95419631038687	8.93957921431469	9.75655632252409	9.29462074889163	9.75655632252409	9.01680828768655	8.7176764230664	9.28540221886225	8.93663793900257	9.86727873970966	9.65999589242998	9.99717948093762	9.4797802640291	9.18487534290828	8.86727873970966	8.72109918870719	9.08214904135387	9.5077946401987	9.75822321472672	9.319672120947	9.54689445988764	8.34872815423108	10.1947568544222
pycom01g05120	3.4594316186373	3.58496250072116	3.16992500144231	2.8073549220576	3	3	2.8073549220576	3	3.16992500144231	2.32192809488736	2.8073549220576	2.58496250072116	2.58496250072116	3	3.32192809488736	2.58496250072116	3.32192809488736	2.32192809488736	3.70043971814109	1.58496250072116	2.32192809488736	1	0	2	1	0	0	2.8073549220576	3	2	0	1	2	1	3	2.58496250072116	2.58496250072116	2.32192809488736	0	0	0	1	1	1	1.58496250072116	1.58496250072116	1	1.58496250072116	2.32192809488736
pycom01g05130	6.75488750216347	6.74146698640115	7.17990909001493	7.4262647547021	6.95419631038687	7.34872815423108	7.06608919045777	7.37503943134692	6.97727992349992	7.18982455888002	7.31288295528436	6.71424551766612	6.75488750216347	6.6724253419715	7.67948009950545	7.21916852046216	7.16992500144231	7.23840473932508	7.33985000288462	7.36632221424582	6	6.44294349584873	6.06608919045777	6	6.4093909361377	6.28540221886225	6.12928301694497	6.3037807481771	6.52356195605701	6.4594316186373	6.84549005094437	6.44294349584873	6.08746284125034	6.49185309632967	6.4093909361377	6.84549005094437	6.02236781302845	6.88264304936184	6.61470984411521	6.49185309632967	6.10852445677817	6.35755200461808	6.20945336562895	6.3037807481771	6.4594316186373	6.53915881110803	5.75488750216347	5.04439411935845	6.74146698640115
pycom01g05140	6.52356195605701	6.4757334309664	6.68650052718322	7.25738784269265	6.22881869049588	7.33985000288462	7.25738784269265	7.68650052718322	7.25738784269265	7.29462074889163	7.04439411935845	5.8073549220576	6.14974711950468	6	7.49984588708321	7.32192809488736	7.467605550083	7.69348695749933	7.15987133677839	7.36632221424582	5.12928301694497	5.7279204545632	4.32192809488736	4.58496250072116	4.4594316186373	6.4757334309664	6.28540221886225	6.75488750216347	6.4262647547021	6.2667865406949	5.90689059560852	6.3037807481771	5.83289001416474	6.61470984411521	6.32192809488736	6.85798099512757	5.97727992349992	6.70043971814109	6.18982455888002	5.16992500144231	5.49185309632967	5.93073733756289	5.49185309632967	5.7279204545632	6.14974711950468	5.90689059560852	5.35755200461808	5.08746284125034	6.32192809488736
pycom01g05150	8.94544383637791	9.04165915163721	9.22641219278879	9.38154295118458	8.99435343685886	8.93073733756289	8.59245703726808	9.19721669311005	8.81378119121704	9.13442632022093	9.49185309632967	8.7714894695006	7.88874324889826	9.05256805080415	9.29462074889163	9.07948478382682	8.94836723158468	9.2807707701306	9.05256805080415	8.99435343685886	8.3264294871223	8.66177809777199	7.74146698640115	8.2807707701306	8.37068740680722	7.62935662007961	7.95419631038687	7.88874324889826	8.4594316186373	7.81378119121704	9.08746284125034	8.4797802640291	8.20945336562895	8.75488750216347	8.01122725542325	8.75488750216347	8.31741261376487	8.91886323727459	8.56985560833095	8.45121111183233	8.32192809488736	8.18487534290828	8.29920801838728	8.63662462054365	8.48381577726426	8.4594316186373	8.10852445677817	7.33091687811462	8.97154355395077
pycom01g05160	3	5.35755200461808	3.16992500144231	2.8073549220576	4.90689059560852	4.95419631038687	3.70043971814109	4.8073549220576	4.90689059560852	5.4594316186373	5.39231742277876	5.88264304936184	1.58496250072116	4.24792751344359	3.4594316186373	5.20945336562895	4.39231742277876	5.83289001416474	4.75488750216347	5.52356195605701	4.95419631038687	4.75488750216347	4.24792751344359	4.32192809488736	4.70043971814109	2.8073549220576	1	2.8073549220576	1	1.58496250072116	5.24792751344359	2.58496250072116	4	3.4594316186373	0	3.16992500144231	5.16992500144231	4	3	4.32192809488736	4.24792751344359	3.16992500144231	2	4.4594316186373	2.32192809488736	1.58496250072116	3.8073549220576	2.8073549220576	4.08746284125034
pycom01g05170	9.39016895620018	9.92777796208234	9.9901039638575	9.85953478638265	9.83447104998422	9.34872815423108	9.21431912080077	9.66711154207503	9.33985000288462	9.80896417491926	10.0593444608244	9.55650605467193	8.27612440527424	9.39446269461032	9.83920378809694	9.41362792902417	9.44914864537544	9.61470984411521	9.34872815423108	9.49585502688717	8.56605403817109	8.95128471496697	8.48784003382305	8.73809225962049	9.2045711442492	7.96000193206808	8.08746284125034	8.64024493622235	8.7176764230664	8.53915881110803	8.94544383637791	8.54303182025524	8.20945336562895	8.68650052718322	8.11894107272351	8.88874324889826	8.82654848729091	8.96000193206808	8.5274770060604	8.44294349584873	8.37503943134693	8.04439411935845	8.11894107272351	8.467605550083	8.35755200461808	8.32192809488736	8.22881869049588	7.33091687811462	8.91587937883577
pycom01g05180	7.12928301694497	7.36632221424582	7.35755200461808	7.45121111183233	6.8073549220576	6.4093909361377	6.4757334309664	6.58496250072116	6.37503943134692	6.78135971352466	7.33985000288462	7.04439411935845	6.56985560833095	6.89481776330794	7.70735913208088	6.93073733756289	7.09803208296053	6.97727992349992	6.97727992349992	6.91886323727459	3.70043971814109	4.16992500144231	3.32192809488736	3.90689059560852	4.16992500144231	2.58496250072116	4.24792751344359	4.64385618977472	4.39231742277876	4.75488750216347	5.28540221886225	3.70043971814109	3.4594316186373	4.16992500144231	4.16992500144231	4.58496250072116	3.8073549220576	4.58496250072116	4.32192809488736	4.58496250072116	4.52356195605701	4.08746284125034	4.39231742277876	4.39231742277876	5.12928301694497	5.04439411935845	4.8073549220576	4.16992500144231	5.49185309632967
pycom01g05190	-Inf	0	1	-Inf	-Inf	-Inf	-Inf	-Inf	-Inf	-Inf	-Inf	-Inf	1	0	0	-Inf	-Inf	-Inf	0	-Inf	-Inf	-Inf	-Inf	-Inf	-Inf	-Inf	-Inf	-Inf	-Inf	-Inf	-Inf	-Inf	-Inf	-Inf	-Inf	-Inf	-Inf	-Inf	0	-Inf	0	-Inf	-Inf	-Inf	-Inf	-Inf	-Inf	-Inf	-Inf
pycom01g05210	5.7279204545632	5.85798099512757	5.75488750216347	5.85798099512757	5.55458885167764	6.14974711950468	5.49185309632967	6.52356195605701	5.95419631038687	6.14974711950468	6.62935662007961	5.7279204545632	4.8073549220576	6.14974711950468	6.08746284125034	6.70043971814109	6.96578428466209	6.91886323727459	6.79441586635011	6.96578428466209	5.32192809488736	6.14974711950468	5.32192809488736	5.7279204545632	5.58496250072116	3.70043971814109	3.58496250072116	4.24792751344359	5.20945336562895	4.39231742277876	7.39231742277876	6.28540221886225	5.75488750216347	6.53915881110803	4.32192809488736	5.55458885167764	5.12928301694497	6.06608919045777	5.6724253419715	7.4594316186373	7.08746284125034	6.93073733756289	7.37503943134692	7.33091687811462	6.4262647547021	6	5.78135971352466	5.24792751344359	6.83289001416474
pycom01g05220	6.96578428466209	7.01122725542325	7.44294349584873	7.60733031374961	6.78135971352466	7.15987133677839	7.10852445677817	7.33091687811462	6.96578428466209	7.09803208296053	7.21916852046216	6.56985560833095	6.10852445677817	6.97727992349992	8.07681559705083	7.43462822763672	7.51569983828404	7.53138146051631	7.4178525148859	7.4262647547021	6.22881869049588	6.78135971352466	6.16992500144231	6.56985560833095	6.28540221886225	5.93073733756289	5.58496250072116	6.2667865406949	6.16992500144231	6.14974711950468	8.12412131182919	7.4594316186373	6.91886323727459	7.67948009950545	6.53915881110803	6.6724253419715	5.52356195605701	7.09803208296053	6.14974711950468	8.68650052718322	8.6582114827518	8.66888498426625	8.04984854945056	8.4262647547021	7.4757334309664	7.28540221886225	6.89481776330794	6.37503943134692	7.78135971352466
pycom01g05230	0	-Inf	-Inf	-Inf	-Inf	-Inf	-Inf	-Inf	0	0	-Inf	0	-Inf	-Inf	-Inf	-Inf	-Inf	-Inf	-Inf	-Inf	-Inf	0	-Inf	-Inf	-Inf	-Inf	-Inf	-Inf	-Inf	-Inf	-Inf	-Inf	-Inf	-Inf	-Inf	-Inf	-Inf	-Inf	-Inf	-Inf	-Inf	-Inf	-Inf	-Inf	0	-Inf	-Inf	-Inf	-Inf
pycom01g05240	-Inf	-Inf	-Inf	0	-Inf	-Inf	-Inf	-Inf	-Inf	-Inf	-Inf	-Inf	-Inf	0	0	-Inf	-Inf	-Inf	-Inf	-Inf	-Inf	-Inf	-Inf	-Inf	-Inf	-Inf	-Inf	-Inf	-Inf	-Inf	-Inf	0	0	-Inf	-Inf	-Inf	-Inf	-Inf	-Inf	-Inf	-Inf	-Inf	-Inf	-Inf	-Inf	-Inf	-Inf	-Inf	-Inf
pycom01g05250	-Inf	-Inf	-Inf	-Inf	-Inf	-Inf	-Inf	-Inf	-Inf	-Inf	-Inf	-Inf	-Inf	-Inf	-Inf	-Inf	-Inf	-Inf	-Inf	-Inf	-Inf	-Inf	-Inf	-Inf	-Inf	-Inf	-Inf	-Inf	-Inf	-Inf	-Inf	-Inf	-Inf	-Inf	-Inf	-Inf	-Inf	-Inf	-Inf	-Inf	-Inf	-Inf	-Inf	-Inf	-Inf	-Inf	-Inf	-Inf	-Inf
pycom01g05280	10.2008986050384	9.94544383637791	10.2455527062557	10.4706588740606	9.96578428466209	9.92777796208234	9.78626962764847	10.0861362250273	9.85642552862553	9.79928162152192	10.4938554492408	9.72962074355304	9.33315535031062	9.98299357469431	10.4918530963297	10.0808175276083	10.0347989625773	10.3487281542311	10.1045987535644	10.1522848423066	10.0834793273318	10.2324209271761	9.6582114827518	10.2900188469326	10.3253054550897	9.90086680798075	9.54882190845875	10.0430272835945	10.3772105303886	9.76652890859886	10.7523806465529	10.3837042924741	9.67771964164101	10.4938554492408	10.0292872269682	10.7927902943011	10.0848083878044	10.6978363579624	10.2888660741658	10.5679560754155	10.3944626946103	10.3465137331656	10.3409627642517	10.5166849493096	10.6679985356725	10.5166849493096	10.286557761608	9.51372759595244	11.0721326041672
pycom01g05310	10.18982455888	10.2131042196419	10.7202442582876	10.6934869574993	10.3476213685681	10.0781508077346	10.2714630279044	10.4522412404308	10.0701209444768	10.1548181090521	10.5410966153495	9.78299820892041	9.18487534290828	10.1369911120802	10.5068034377956	10.3442959079158	10.0674343607565	10.380461065089	10.2300204357056	10.0848083878044	8.14465824283188	8.79766152585376	8.31741261376487	8.63299519714296	8.88569637333939	7.94836723158468	7.83920378809694	8.66888498426625	8.34429590791582	7.98868468677217	9.05799172275918	8.74483383749955	7.96000193206808	8.81057163474115	8.38370429247405	9.06069593168755	8.47167521439204	9.12670447284319	8.49585502688717	9.12412131182919	9.07948478382682	8.88569637333939	8.82654848729091	9.40087943628218	9.00562454919388	8.83920378809694	8.70735913208088	7.8703647195834	9.42836017270429
pycom01g05330	3.16992500144231	-Inf	2	2.8073549220576	2.58496250072116	4.32192809488736	3.16992500144231	3.70043971814109	2.8073549220576	4	3.32192809488736	2.32192809488736	3.58496250072116	2.32192809488736	3.16992500144231	3.70043971814109	2.58496250072116	3	3.16992500144231	3.4594316186373	2	3	1.58496250072116	3	2.58496250072116	4.58496250072116	4	5.20945336562895	4.85798099512757	4.08746284125034	2	2.32192809488736	1	2.8073549220576	3	4.70043971814109	4.16992500144231	4.75488750216347	3.58496250072116	2.32192809488736	2.8073549220576	0	1.58496250072116	2.58496250072116	5.12928301694497	5.08746284125034	5	3.32192809488736	4.95419631038687
pycom01g05340	-Inf	-Inf	-Inf	-Inf	-Inf	-Inf	-Inf	-Inf	-Inf	-Inf	-Inf	-Inf	-Inf	-Inf	-Inf	-Inf	-Inf	-Inf	-Inf	-Inf	-Inf	-Inf	-Inf	-Inf	-Inf	-Inf	-Inf	-Inf	-Inf	-Inf	-Inf	-Inf	-Inf	-Inf	-Inf	-Inf	-Inf	-Inf	-Inf	-Inf	-Inf	-Inf	-Inf	-Inf	-Inf	-Inf	-Inf	-Inf	-Inf
pycom01g05350	8.32192809488736	7.6724253419715	8.29001884693262	8.60733031374961	8.5274770060604	8.46352437327118	8.14465824283188	8.76487159073609	8.37503943134693	9.32418054661874	8.72451385311995	6.56985560833095	7.13955135239879	7.34872815423108	7.6724253419715	8.82972273508606	8.36194377373524	8.91288933622996	8.71424551766612	8.46352437327118	5.08746284125034	5.78135971352466	4.4594316186373	5.75488750216347	5.88264304936184	4	4.4594316186373	4.08746284125034	5.28540221886225	4.39231742277876	6.10852445677817	5.12928301694497	4.95419631038687	6.08746284125034	4.75488750216347	5.4594316186373	4.64385618977472	5.49185309632967	5	6.4093909361377	5.88264304936184	6.4262647547021	6.24792751344359	6.56985560833095	6.04439411935845	5.4594316186373	5.20945336562895	4	6.8073549220576
pycom01g05360	-Inf	-Inf	-Inf	0	-Inf	-Inf	0	-Inf	0	0	-Inf	1	-Inf	-Inf	0	-Inf	-Inf	0	-Inf	1.58496250072116	-Inf	-Inf	-Inf	-Inf	-Inf	-Inf	-Inf	-Inf	-Inf	-Inf	-Inf	-Inf	-Inf	0	-Inf	-Inf	-Inf	-Inf	-Inf	-Inf	-Inf	-Inf	-Inf	-Inf	-Inf	-Inf	-Inf	-Inf	-Inf
pycom01g05370	-Inf	-Inf	0	-Inf	-Inf	0	0	1	2	-Inf	-Inf	-Inf	0	0	-Inf	-Inf	2	0	0	-Inf	-Inf	-Inf	-Inf	-Inf	0	-Inf	-Inf	-Inf	-Inf	0	-Inf	0	-Inf	-Inf	-Inf	-Inf	-Inf	-Inf	-Inf	-Inf	-Inf	0	0	-Inf	-Inf	-Inf	-Inf	-Inf	0
pycom01g05390	4.52356195605701	4.58496250072116	5.12928301694497	5	4.95419631038687	3.90689059560852	3.8073549220576	4.4594316186373	4.32192809488736	4.32192809488736	5.08746284125034	4.39231742277876	2.58496250072116	4.52356195605701	4.95419631038687	4.08746284125034	3.90689059560852	3.8073549220576	3.90689059560852	3	4.16992500144231	3.90689059560852	3.32192809488736	3.70043971814109	3.8073549220576	1	-Inf	2.32192809488736	2.8073549220576	2.32192809488736	3.32192809488736	3.16992500144231	3	2.58496250072116	1.58496250072116	3.70043971814109	2.58496250072116	3	2.32192809488736	3.32192809488736	3.32192809488736	3.4594316186373	2.8073549220576	3.32192809488736	3.70043971814109	3	2	2	2.58496250072116
pycom01g05420	-Inf	-Inf	-Inf	0	-Inf	0	-Inf	-Inf	-Inf	-Inf	-Inf	-Inf	-Inf	-Inf	-Inf	-Inf	-Inf	-Inf	-Inf	-Inf	-Inf	-Inf	-Inf	0	-Inf	1	-Inf	0	-Inf	0	-Inf	-Inf	-Inf	0	0	-Inf	0	-Inf	-Inf	-Inf	0	0	-Inf	0	0	-Inf	-Inf	-Inf	-Inf
pycom01g05430	-Inf	-Inf	-Inf	-Inf	-Inf	-Inf	-Inf	-Inf	-Inf	-Inf	-Inf	-Inf	-Inf	-Inf	-Inf	0	-Inf	-Inf	-Inf	1	-Inf	-Inf	-Inf	-Inf	-Inf	-Inf	-Inf	-Inf	-Inf	-Inf	-Inf	-Inf	-Inf	-Inf	-Inf	-Inf	-Inf	-Inf	-Inf	-Inf	-Inf	-Inf	-Inf	-Inf	-Inf	-Inf	-Inf	-Inf	-Inf
pycom01g05440	-Inf	-Inf	-Inf	-Inf	-Inf	-Inf	-Inf	-Inf	-Inf	-Inf	-Inf	-Inf	-Inf	-Inf	-Inf	-Inf	-Inf	-Inf	-Inf	-Inf	-Inf	-Inf	-Inf	-Inf	-Inf	-Inf	-Inf	-Inf	-Inf	-Inf	-Inf	-Inf	-Inf	-Inf	-Inf	-Inf	-Inf	-Inf	-Inf	-Inf	-Inf	-Inf	-Inf	-Inf	-Inf	-Inf	-Inf	-Inf	-Inf
pycom01g05450	0	1.58496250072116	2.32192809488736	1.58496250072116	0	3.58496250072116	1.58496250072116	2.58496250072116	2	-Inf	2.32192809488736	1.58496250072116	-Inf	2.32192809488736	2.8073549220576	3.16992500144231	2.8073549220576	2.8073549220576	2	1.58496250072116	1	1.58496250072116	2	1.58496250072116	1	0	-Inf	1.58496250072116	1	2	2.32192809488736	1	0	1	0	1.58496250072116	1.58496250072116	2.58496250072116	2.32192809488736	2	1.58496250072116	1	2	-Inf	1	2.32192809488736	1.58496250072116	0	2.58496250072116
pycom01g05460	7.93073733756289	7.55458885167764	8.08746284125034	8.21431912080077	8.04439411935845	8.04439411935845	7.24792751344359	8.0389189892923	7.81378119121704	8.43462822763673	7.88874324889826	7.03342300153745	6.32192809488736	7.20945336562895	7.33091687811462	7.28540221886225	7.48381577726426	8.10852445677817	7.24792751344359	7.06608919045777	7.43462822763672	7.76155123244448	8.14974711950468	7.74146698640115	8.45532722030456	7.11894107272351	7.27612440527424	7.76155123244448	8.1548181090521	7.65105169117893	7.62205181945638	6.95419631038687	6.82017896241519	7.467605550083	7.33091687811462	8.21431912080077	8.10328780841202	8.10852445677817	7.60733031374961	7.4093909361377	7.05528243550119	6.85798099512757	6.8703647195834	7.467605550083	8.19967234483636	8.13955135239879	8.12928301694497	6.83289001416474	8.62935662007961
pycom01g05490	4.39231742277876	3.32192809488736	4.70043971814109	4.52356195605701	4.4594316186373	4.64385618977472	5.4262647547021	5.55458885167764	4.64385618977472	5.28540221886225	4.70043971814109	4	2.58496250072116	4.32192809488736	4.52356195605701	5.20945336562895	5.4262647547021	5.16992500144231	5.12928301694497	4.85798099512757	6.18982455888002	6.35755200461808	6.65821148275179	6.98868468677217	7.11894107272351	5.35755200461808	5.4594316186373	5.88264304936184	6.37503943134692	5.85798099512757	6.68650052718322	5.97727992349992	5.4262647547021	5.6724253419715	5.49185309632967	6.4594316186373	6	6.44294349584873	5.6724253419715	8.34872815423108	7.6724253419715	7.65105169117893	8.10852445677817	8.11374216604919	7.49185309632967	7.37503943134692	7.12928301694497	6.20945336562895	7.74819284958946
pycom01g05500	5.6724253419715	4.16992500144231	4.32192809488736	5.90689059560852	5	5.70043971814109	4.24792751344359	5.61470984411521	5	4.70043971814109	4.64385618977472	4	4.39231742277876	3.70043971814109	4.85798099512757	4.8073549220576	4.90689059560852	5.6724253419715	5.12928301694497	4.8073549220576	7.12928301694497	6.83289001416474	7.4178525148859	7.70043971814109	6.5077946401987	6.39231742277876	4.8073549220576	6.4093909361377	7.02236781302845	5.83289001416474	6.44294349584873	6.76818432477693	6.04439411935845	7.14974711950468	7.29462074889163	7.3037807481771	6.12928301694497	7.31288295528436	6.97727992349992	8.37068740680722	7.67948009950545	7.81378119121704	8.30833903013941	8.33091687811462	9.23122118071119	8.77807712953536	8.51569983828404	7.25738784269265	9.37068740680722
pycom01g05510	4	3.90689059560852	2.32192809488736	4.16992500144231	2	1.58496250072116	1	2.32192809488736	1.58496250072116	1	5.52356195605701	5.08746284125034	4.08746284125034	4.90689059560852	5.64385618977472	2.8073549220576	4	3.8073549220576	4.24792751344359	3.8073549220576	3.8073549220576	2.58496250072116	-Inf	2.8073549220576	2.58496250072116	0	-Inf	-Inf	0	-Inf	2.8073549220576	3.32192809488736	2	3.4594316186373	1	2	1	0	-Inf	1	1.58496250072116	2.8073549220576	1	1.58496250072116	-Inf	1	0	-Inf	2
pycom01g05520	3.16992500144231	0	2.32192809488736	3	1.58496250072116	2	2.32192809488736	2.32192809488736	2.58496250072116	2.8073549220576	3	2.58496250072116	2	2	3.70043971814109	3.4594316186373	3	3	2.8073549220576	2.32192809488736	-Inf	1	0	-Inf	2	1.58496250072116	2.58496250072116	0	1.58496250072116	1.58496250072116	3	1.58496250072116	-Inf	2	2.32192809488736	2	1	2.32192809488736	0	1	2.58496250072116	1.58496250072116	1	2	3.16992500144231	3.32192809488736	1.58496250072116	1.58496250072116	3.16992500144231
pycom01g05530	3	3.70043971814109	2.8073549220576	4	2.58496250072116	1.58496250072116	3	3.8073549220576	3.4594316186373	4	4.32192809488736	3.58496250072116	4.08746284125034	4.52356195605701	4.24792751344359	2	1.58496250072116	3	3	2.32192809488736	3.4594316186373	3.4594316186373	3.58496250072116	4.08746284125034	3.90689059560852	2.8073549220576	4.16992500144231	3	3.32192809488736	3.4594316186373	4.32192809488736	3.8073549220576	3.8073549220576	4.4594316186373	3.4594316186373	3.90689059560852	4.16992500144231	3.58496250072116	3	3	3.4594316186373	3.16992500144231	3.32192809488736	3.90689059560852	3.8073549220576	4.52356195605701	4.08746284125034	3	4.08746284125034
pycom01g05540	9.84549005094438	10.3083390301394	10.5859014496908	10.6465587101545	10.6724253419715	9.3264294871223	9.85642552862553	9.75822321472672	9.4241662888181	9.7431513941125	10.9483672315847	9.55650605467193	10.3476213685681	10.3685064615077	11.297489501161	10.1811522568656	9.79116288855502	10.0279059965699	10.2300204357056	10.1736771363034	10.2348174311173	10.2240016741981	10.2264121927888	10.3553510964248	10.5989829710361	10.4726908392428	10.0112272554233	11.0416591516372	10.1484765821783	10.3652288492515	11.3777527950222	11.5877775163282	10.0633950812885	11.5033288566267	10.5840229402575	11.1267044728432	10.3847837500934	10.9121408562957	10.742309436084	10.8986013874039	11.2969162068793	11.0967151544885	10.4439795426013	11.0042204663182	11.2562086885274	11.5082899861403	10.7557221536423	10.3241805466187	11.642051692928
pycom01g05550	-Inf	-Inf	-Inf	-Inf	-Inf	0	-Inf	-Inf	-Inf	-Inf	-Inf	-Inf	0	-Inf	-Inf	0	-Inf	-Inf	-Inf	-Inf	-Inf	-Inf	-Inf	-Inf	-Inf	-Inf	2	-Inf	-Inf	-Inf	-Inf	-Inf	0	0	-Inf	-Inf	-Inf	-Inf	0	0	-Inf	-Inf	-Inf	-Inf	-Inf	-Inf	0	-Inf	-Inf
pycom01g05570	7.3037807481771	7.56985560833095	7.84549005094437	8.19967234483636	7.66533591718518	7.99435343685886	7.69348695749933	8.19967234483636	7.85174904141606	7.94836723158468	8.15987133677839	7.16992500144231	6.88264304936184	7.4757334309664	7.97727992349992	8.05528243550119	7.98299357469431	8.04984854945056	8.19475685442225	8.16490692667569	7.10852445677817	7.54689445988764	7.11894107272351	7.35755200461808	7.16992500144231	7.14974711950468	7.14974711950468	7.78135971352466	8.11894107272351	7.8008998999203	7.76155123244448	7.33091687811462	7.17990909001493	7.57742882803575	7.78790255939143	8.46352437327118	7.6724253419715	8.4262647547021	7.94251450533924	7.75488750216347	7.4757334309664	7.65105169117893	7.54689445988764	7.8073549220576	8.1548181090521	7.90086680798075	7.93073733756289	6.96578428466209	8.59245703726808
pycom01g05580	4	4.8073549220576	4.90689059560852	5.39231742277876	4.58496250072116	5.8073549220576	5.97727992349992	6.18982455888002	6.18982455888002	6.04439411935845	5.64385618977472	5.4594316186373	4.32192809488736	5.70043971814109	5.55458885167764	6.61470984411521	6.79441586635011	6.7279204545632	6.74146698640115	7.09803208296053	5.16992500144231	5.08746284125034	4	4.8073549220576	4.75488750216347	5.39231742277876	5.52356195605701	5.49185309632967	6.32192809488736	5.78135971352466	6.24792751344359	5.49185309632967	5.24792751344359	5.52356195605701	5.85798099512757	6.82017896241519	6.52356195605701	6.4757334309664	6.02236781302845	5.58496250072116	5.28540221886225	5.16992500144231	5.16992500144231	5.39231742277876	6.12928301694497	5.97727992349992	5.7279204545632	5.4594316186373	6.18982455888002
pycom01g05590	-Inf	-Inf	-Inf	-Inf	-Inf	-Inf	-Inf	-Inf	-Inf	-Inf	-Inf	-Inf	-Inf	-Inf	-Inf	-Inf	-Inf	-Inf	-Inf	-Inf	-Inf	-Inf	-Inf	-Inf	-Inf	-Inf	-Inf	-Inf	-Inf	-Inf	-Inf	-Inf	-Inf	-Inf	-Inf	-Inf	-Inf	-Inf	-Inf	-Inf	-Inf	-Inf	-Inf	-Inf	-Inf	-Inf	-Inf	-Inf	-Inf
pycom01g05610	-Inf	-Inf	-Inf	-Inf	-Inf	-Inf	-Inf	-Inf	-Inf	-Inf	-Inf	-Inf	-Inf	-Inf	-Inf	-Inf	-Inf	-Inf	0	-Inf	-Inf	-Inf	-Inf	-Inf	-Inf	-Inf	-Inf	-Inf	-Inf	-Inf	0	-Inf	-Inf	-Inf	-Inf	-Inf	-Inf	-Inf	-Inf	-Inf	-Inf	-Inf	-Inf	-Inf	-Inf	-Inf	-Inf	-Inf	-Inf
pycom01g05620	-Inf	-Inf	-Inf	-Inf	-Inf	-Inf	-Inf	-Inf	-Inf	-Inf	-Inf	-Inf	-Inf	-Inf	-Inf	-Inf	-Inf	-Inf	-Inf	-Inf	-Inf	-Inf	-Inf	-Inf	-Inf	-Inf	-Inf	-Inf	-Inf	-Inf	-Inf	-Inf	-Inf	-Inf	-Inf	-Inf	-Inf	-Inf	-Inf	-Inf	-Inf	-Inf	-Inf	-Inf	-Inf	-Inf	-Inf	-Inf	-Inf
pycom01g05630	-Inf	-Inf	-Inf	-Inf	-Inf	-Inf	-Inf	0	-Inf	-Inf	-Inf	-Inf	-Inf	-Inf	-Inf	-Inf	-Inf	-Inf	-Inf	-Inf	-Inf	-Inf	-Inf	-Inf	-Inf	-Inf	-Inf	-Inf	-Inf	-Inf	-Inf	-Inf	-Inf	-Inf	-Inf	-Inf	-Inf	-Inf	-Inf	-Inf	-Inf	-Inf	-Inf	-Inf	-Inf	-Inf	-Inf	-Inf	-Inf
pycom01g05640	6.4093909361377	6.68650052718322	6.8703647195834	6.88264304936184	6.18982455888002	7.19967234483636	7.16992500144231	7.60733031374961	6.85798099512757	7	6.71424551766612	6.65821148275179	5.78135971352466	6.49185309632967	6.97727992349992	7.07681559705083	7.31288295528436	7.44294349584873	6.91886323727459	7.21916852046216	5.28540221886225	5.28540221886225	4.08746284125034	5.35755200461808	4.58496250072116	5.35755200461808	5.04439411935845	5.16992500144231	5.88264304936184	4.85798099512757	7.68650052718322	6.35755200461808	6.39231742277876	7.12928301694497	5.78135971352466	6.18982455888002	6.06608919045777	6.97727992349992	6.18982455888002	6.78135971352466	6.64385618977472	6.14974711950468	6.7279204545632	6.8703647195834	6.44294349584873	6.37503943134692	6.16992500144231	5.04439411935845	7.22881869049588
pycom01g05650	7.8703647195834	8.26209484537018	8.4797802640291	8.60733031374961	8.18487534290828	8.61838550225861	8.37937836707126	8.89481776330794	8.82972273508606	8.75822321472672	8.97727992349992	8.07146236255662	7.13955135239879	8.31741261376487	8.4262647547021	8.7714894695006	8.87958324961278	9.2336196767597	8.88569637333939	8.85486838326024	5.4594316186373	5.88264304936184	4.58496250072116	5.16992500144231	5.4262647547021	6.10852445677817	5.75488750216347	5.4594316186373	6.39231742277876	5.95419631038687	5.6724253419715	5.58496250072116	4.95419631038687	5.93073733756289	6.16992500144231	6.93073733756289	6.58496250072116	7.08746284125034	6.91886323727459	5.16992500144231	5.08746284125034	4.4594316186373	4.32192809488736	4.90689059560852	5.97727992349992	5.85798099512757	5.95419631038687	4.75488750216347	6.4093909361377
pycom01g05660	7.38370429247405	7.44294349584873	7.74146698640115	8.18487534290828	7.7279204545632	8.51569983828404	8.63299519714296	8.89784545600551	8.63662462054365	8.82972273508606	7.3037807481771	6.75488750216347	6.70043971814109	6.96578428466209	7.45121111183233	8.04984854945056	8.23840473932508	8.33985000288462	7.94836723158468	7.97154355395077	6.93073733756289	6.97727992349992	6.71424551766612	7.467605550083	7.31288295528436	8.85798099512757	8.94836723158468	9.26209484537018	9.40087943628218	8.83605035505807	7.82017896241519	7.76155123244448	6.4757334309664	8.17492568250068	9.00562454919388	9.71424551766612	9.30149619498255	9.44708322620965	8.86108690599539	7.49185309632967	7.29462074889163	7.27612440527424	7.5077946401987	7.59245703726808	9.02790599656988	8.96289600533726	8.79116288855502	7.58496250072116	9.25502856981873
pycom01g05670	5.95419631038687	6.12928301694497	6.85798099512757	6.65821148275179	6.64385618977472	5.6724253419715	6.32192809488736	6.06608919045777	6.32192809488736	6.52356195605701	6.6724253419715	5.32192809488736	5.75488750216347	5.55458885167764	7	5.75488750216347	5.93073733756289	5.6724253419715	5.85798099512757	5.28540221886225	6.49185309632967	6.22881869049588	5.95419631038687	6.52356195605701	6.56985560833095	7.04439411935845	6.62935662007961	7.14974711950468	7.02236781302845	6.74146698640115	6.71424551766612	6.75488750216347	5.39231742277876	6.70043971814109	5.95419631038687	7.06608919045777	6.65821148275179	7	6.62935662007961	5	5.70043971814109	5.08746284125034	4.90689059560852	5.8073549220576	6.18982455888002	6.16992500144231	6.12928301694497	5.16992500144231	6.79441586635011
pycom01g05680	3	2.58496250072116	1.58496250072116	3.58496250072116	1	2	2.32192809488736	2.32192809488736	3.4594316186373	3	3	2	2.8073549220576	3.4594316186373	3.58496250072116	2.8073549220576	3.32192809488736	1.58496250072116	2.58496250072116	2.8073549220576	3	3.16992500144231	2.58496250072116	-Inf	3.16992500144231	2.58496250072116	0	1.58496250072116	2.8073549220576	2.8073549220576	2.8073549220576	3.32192809488736	2.32192809488736	2	1	4.08746284125034	2.8073549220576	3.4594316186373	2.8073549220576	2	0	3.16992500144231	1	2.58496250072116	3.90689059560852	3.16992500144231	2.58496250072116	0	2.8073549220576
pycom01g05690	-Inf	-Inf	-Inf	0	-Inf	-Inf	1	-Inf	-Inf	-Inf	-Inf	-Inf	-Inf	-Inf	-Inf	0	0	-Inf	-Inf	-Inf	-Inf	0	-Inf	-Inf	-Inf	1	-Inf	-Inf	1	-Inf	-Inf	0	-Inf	0	0	1	-Inf	1	-Inf	-Inf	-Inf	1.58496250072116	0	-Inf	-Inf	0	-Inf	-Inf	0
pycom01g05700	-Inf	1.58496250072116	-Inf	1.58496250072116	0	2	-Inf	1	1	0	1.58496250072116	0	0	1.58496250072116	1.58496250072116	1.58496250072116	1.58496250072116	2.32192809488736	2.32192809488736	2	-Inf	-Inf	-Inf	0	0	-Inf	-Inf	-Inf	1	0	1	0	1.58496250072116	-Inf	-Inf	0	-Inf	0	-Inf	0	-Inf	2.32192809488736	0	1	-Inf	1.58496250072116	-Inf	-Inf	0
pycom01g05710	9.76155123244448	9.88264304936184	10.3674147512468	10.4304525516655	9.77313920671969	9.40087943628218	9.58308276750293	9.95564990752837	9.51175265376738	9.64024493622235	10.1935253605012	9.39016895620018	9.22641219278879	9.5980525001616	10.5077946401987	9.78299820892041	9.80413102118332	10.0014081943928	9.8008998999203	9.87958324961278	7.37503943134692	7.4262647547021	6.4594316186373	7.11894107272351	6.96578428466209	7.29462074889163	7.49984588708321	7.54689445988764	7.51569983828404	7.10852445677817	7.93073733756289	7.93663793900257	6.6724253419715	8.07681559705083	7.5077946401987	8.04439411935845	7.53915881110803	8.01122725542325	7.55458885167764	7.7279204545632	7.73470962022584	7.97154355395077	7.39231742277876	7.5077946401987	7.92481250360578	7.74146698640115	7.01122725542325	6.53915881110803	7.93663793900257
pycom01g05720	13.702822011777	13.8083609154328	14.1679668928314	14.2939026686215	13.9202597993283	12.2900188469326	12.4665863377192	12.7710767402628	12.5060595888279	12.7118820283521	14.0244471240406	13.2501503504724	13.1530769661067	13.4887188456055	14.0354864512922	12.6197614632984	12.4790223469952	12.8035257369114	12.6633357234784	12.5028318040667	11.8876014245087	12.3193898760002	12.3314768218596	12.1234747982441	12.6651138103352	11.3009244909763	11.3072008091408	12.2215871212648	11.7502882675917	11.7927902943011	12.4918530963297	12.5505063161701	11.4873376152072	12.5719895976046	11.4625022725973	11.8470573460913	11.7163907894977	11.8305152069768	11.4299297413533	12.9270371687203	12.7077904955288	12.7925869689479	12.5788443915582	12.6781599575428	12.017852331906	11.7338627196785	11.3151495622563	10.7756102807595	12.2708792953288
pycom01g05740	1.58496250072116	0	3	2	1.58496250072116	-Inf	1	2.32192809488736	2	2.8073549220576	-Inf	1	0	0	-Inf	1	1.58496250072116	3.16992500144231	0	2.32192809488736	2.58496250072116	2.58496250072116	2.32192809488736	3.16992500144231	3.32192809488736	1.58496250072116	5	4.64385618977472	4.64385618977472	3.8073549220576	1.58496250072116	2.8073549220576	1	1.58496250072116	4	4.58496250072116	4	4.24792751344359	3.8073549220576	2.58496250072116	2	2	1	1	4.90689059560852	4.32192809488736	4.4594316186373	3.58496250072116	4.75488750216347
pycom01g05750	-Inf	-Inf	-Inf	-Inf	0	-Inf	-Inf	-Inf	-Inf	-Inf	-Inf	-Inf	-Inf	-Inf	-Inf	-Inf	-Inf	-Inf	-Inf	-Inf	-Inf	-Inf	-Inf	-Inf	-Inf	-Inf	-Inf	-Inf	-Inf	-Inf	-Inf	-Inf	-Inf	-Inf	-Inf	-Inf	-Inf	-Inf	-Inf	-Inf	-Inf	-Inf	-Inf	-Inf	-Inf	-Inf	-Inf	-Inf	-Inf
pycom01g05760	-Inf	-Inf	-Inf	0	2.32192809488736	1.58496250072116	1	0	0	2	1.58496250072116	0	-Inf	-Inf	-Inf	1	-Inf	1.58496250072116	-Inf	-Inf	2.58496250072116	2	1	-Inf	0	1	-Inf	1	0	1	5.64385618977472	3.58496250072116	3.90689059560852	3.8073549220576	-Inf	0	0	-Inf	1	7.13955135239879	7.08746284125034	7.876516946565	7.17990909001493	7.3037807481771	2.8073549220576	4.32192809488736	-Inf	2.32192809488736	1
pycom01g05770	1.58496250072116	1	1	1.58496250072116	1	1	2.58496250072116	2.8073549220576	2.32192809488736	1	0	1.58496250072116	1	1	0	0	1.58496250072116	1	0	-Inf	0	1	0	-Inf	2	1.58496250072116	1	1.58496250072116	0	0	1	0	0	1	3.32192809488736	1.58496250072116	1	2	1	2.32192809488736	2.58496250072116	0	-Inf	1.58496250072116	0	0	-Inf	0	1.58496250072116
pycom01g05780	6.32192809488736	5.88264304936184	6.62935662007961	6.84549005094437	6.02236781302845	5.75488750216347	5.32192809488736	6.06608919045777	5.95419631038687	5.7279204545632	6.33985000288462	5.35755200461808	5.70043971814109	5.85798099512757	6.91886323727459	5.95419631038687	5.6724253419715	5.90689059560852	6.22881869049588	5.83289001416474	4.90689059560852	5.7279204545632	4	5.08746284125034	5.61470984411521	4.4594316186373	5.12928301694497	5.52356195605701	5.4262647547021	5.04439411935845	6.06608919045777	5.55458885167764	4.70043971814109	5.75488750216347	4.64385618977472	5.70043971814109	5	5.55458885167764	5.28540221886225	6.02236781302845	5.8073549220576	5.93073733756289	5.58496250072116	6.14974711950468	5.70043971814109	5.7279204545632	5.70043971814109	4.95419631038687	6.04439411935845
pycom01g05790	10.2395985292491	10.3185428097027	10.4645457503339	10.6183855022586	10.2106713437856	10.7723145739217	10.2562086885274	10.9744145898055	10.5660540381711	10.7838167593202	10.9425145053392	10.3253054550897	9.95710204156229	10.3564519702218	11.0660891904578	10.602698865018	10.7648715907361	10.90989308377	10.6008421143873	10.7099453802325	9.43879185257826	9.62935662007961	9.15228484230658	9.54882190845875	9.66355810421727	9.5352753766208	9.67065624911844	10.007027266894	10.2443638351205	9.76818432477693	10.2167458581953	9.62570884306447	9.29691620687929	9.89633240390994	9.82495874052852	10.3219280948874	10.0084286220706	10.3695973462787	9.85330955540367	10.0443941193585	9.85953478638265	10.0834793273318	9.94397991434374	10.1836353814732	10.5008418795569	10.2502984179063	10.2312211807112	9.04712391211403	10.8113746935099
pycom01g05800	5.75488750216347	5.70043971814109	5.95419631038687	5.6724253419715	5.8073549220576	5.93073733756289	5.04439411935845	6.55458885167764	5.90689059560852	5.6724253419715	6.06608919045777	5.52356195605701	4.64385618977472	6.02236781302845	5.4594316186373	5.97727992349992	6.32192809488736	6.10852445677817	5.7279204545632	6.16992500144231	6.32192809488736	6.28540221886225	5.75488750216347	6.4594316186373	6.24792751344359	6.06608919045777	5.4262647547021	6.06608919045777	6.75488750216347	5.97727992349992	6.89481776330794	6.22881869049588	5.61470984411521	6.4262647547021	6.18982455888002	6.7279204545632	6.8703647195834	7.14974711950468	6.93073733756289	6.14974711950468	5.52356195605701	5.49185309632967	6.10852445677817	6.12928301694497	6.20945336562895	6.39231742277876	6.82017896241519	5.08746284125034	7.23840473932508
pycom01g05810	-Inf	-Inf	1	1	0	5.8073549220576	5.95419631038687	6.22881869049588	6.04439411935845	6.18982455888002	0	0	-Inf	0	-Inf	4.95419631038687	5.70043971814109	5.55458885167764	5.39231742277876	5.08746284125034	1	0	1.58496250072116	0	-Inf	0	1	1.58496250072116	1	2	-Inf	-Inf	0	0	1	3.32192809488736	2.58496250072116	2	2	-Inf	0	-Inf	-Inf	1	1.58496250072116	-Inf	0	1.58496250072116	1.58496250072116
pycom01g05820	7.27612440527424	7.17990909001493	7.91288933622996	7.8703647195834	7.36632221424582	6.93073733756289	6.4594316186373	7.09803208296053	6.4262647547021	6.83289001416474	7.65821148275179	6.55458885167764	7.03342300153745	6.76818432477693	7.8703647195834	7	6.39231742277876	6.82017896241519	6.64385618977472	6.61470984411521	7.85174904141606	8.11894107272351	8.04984854945056	8.21916852046216	8.33985000288462	7.15987133677839	6.98868468677217	7.57742882803575	7.59991284218713	7.4178525148859	9.25738784269265	8.29462074889163	7.74819284958946	8.33091687811462	7.20945336562895	7.39231742277876	7.15987133677839	7.54689445988764	7	9.21674585819531	8.90388184573618	8.82017896241519	9.02236781302845	8.98584193700334	8.07146236255662	7.98868468677217	7.35755200461808	6.96578428466209	8.09275714091985
pycom01g05830	5.70043971814109	5.64385618977472	6.06608919045777	6.22881869049588	5.4262647547021	5.93073733756289	5.61470984411521	6.28540221886225	4.95419631038687	5.75488750216347	5.4262647547021	4.32192809488736	4.75488750216347	5.16992500144231	6.16992500144231	5.28540221886225	5.16992500144231	5.90689059560852	5.75488750216347	5.4262647547021	5.83289001416474	5.97727992349992	6.08746284125034	5.97727992349992	6.14974711950468	5.8073549220576	5.35755200461808	6.08746284125034	6.61470984411521	6.32192809488736	5.88264304936184	6.10852445677817	5.12928301694497	5.85798099512757	6.08746284125034	6.58496250072116	6.20945336562895	6.04439411935845	5.61470984411521	6.28540221886225	5.95419631038687	6.20945336562895	4.85798099512757	5.85798099512757	5.78135971352466	5.97727992349992	5.28540221886225	4.90689059560852	6.14974711950468
pycom01g05840	6.24792751344359	6.3037807481771	6.7279204545632	6.39231742277876	6.28540221886225	6.75488750216347	5.93073733756289	6.65821148275179	6.62935662007961	6.56985560833095	6.97727992349992	6.02236781302845	4.95419631038687	6.06608919045777	6.62935662007961	6.3037807481771	6.4757334309664	6.4594316186373	6.58496250072116	6.37503943134692	6.5077946401987	6.95419631038687	6.4262647547021	7.19967234483636	6.84549005094437	5.61470984411521	5.4262647547021	5.97727992349992	6.4262647547021	6.06608919045777	7.3037807481771	6.35755200461808	6.18982455888002	6.70043971814109	6.2667865406949	7.16992500144231	6.65821148275179	7.06608919045777	6.61470984411521	6.65821148275179	6.3037807481771	6.56985560833095	6.55458885167764	6.7279204545632	6.4757334309664	6.20945336562895	6.33985000288462	5.35755200461808	6.8073549220576
pycom01g05850	7.45121111183233	7.85798099512757	8.17990909001493	8.02236781302845	7.64385618977472	8.23840473932508	7.5077946401987	8.30833903013941	8.25738784269265	8.13442632022093	8.12928301694497	7.75488750216347	6.76818432477693	7.53915881110803	7.69348695749933	8.10328780841202	8.33985000288462	8.43045255166553	8.37503943134693	8.16992500144231	7.68650052718322	7.8703647195834	6.90689059560852	7.75488750216347	7.57742882803575	7.44294349584873	7.43462822763672	7.56224242422107	8.04984854945056	7.66533591718518	8.56985560833095	7.73470962022584	7.4757334309664	7.91288933622996	7.8008998999203	8.43045255166553	8.24792751344359	8.61102479730735	8.19967234483636	7.82654848729092	7.49984588708321	7.68650052718322	7.77478705960117	7.91288933622996	8.45121111183233	8.13442632022093	8.3037807481771	7.4178525148859	8.92184093707449
pycom01g05860	9.04165915163721	9.06608919045777	9.44914864537544	9.319672120947	9.02513956227851	8.76155123244448	8.71424551766612	9.1873520732005	8.90989308377004	9.10852445677817	9.47370574961942	8.85486838326024	8.17492568250068	8.91886323727459	9.15228484230658	8.96578428466209	8.85798099512757	8.94836723158468	8.8073549220576	8.83920378809694	8.99435343685886	9.16490692667569	8.5352753766208	9.10852445677817	9.04984854945056	8.56224242422107	8.21431912080077	8.80413102118332	9.10590850857116	8.70390357344466	9.35755200461808	8.74146698640115	8.38801728534514	8.98013957763916	8.59618975614441	9.38370429247405	8.88264304936184	9.35314682549808	9.05256805080415	8.99435343685886	8.83605035505807	8.77807712953536	8.95128471496697	9.07414146275251	9.10328780841202	8.84862294042934	8.7176764230664	7.8703647195834	9.5274770060604
pycom01g05880	-Inf	-Inf	-Inf	-Inf	-Inf	-Inf	-Inf	-Inf	-Inf	-Inf	-Inf	-Inf	-Inf	-Inf	-Inf	-Inf	-Inf	-Inf	-Inf	-Inf	-Inf	-Inf	-Inf	-Inf	-Inf	-Inf	-Inf	-Inf	-Inf	-Inf	-Inf	-Inf	-Inf	-Inf	-Inf	-Inf	-Inf	-Inf	-Inf	-Inf	-Inf	-Inf	-Inf	-Inf	-Inf	-Inf	-Inf	-Inf	-Inf
pycom01g05890	8.5077946401987	8.25266543245025	8.89178370321831	9.13955135239879	8.64745842645492	9.93073733756289	9.93957921431469	10.240791332162	9.7515440590891	9.93663793900257	8.57364718749332	7.74146698640115	8.13955135239879	7.77478705960117	8.74483383749955	9.68999797141945	9.62205181945638	9.83447104998422	9.66533591718518	9.57364718749332	7.49984588708321	7.61470984411521	7.34872815423108	7.62205181945638	7.93663793900257	9.56605403817109	9.62205181945638	9.92481250360578	9.8376279331714	9.29232163280204	8.09275714091985	8.17990909001493	7.4594316186373	8.5274770060604	9.403012023575	9.90237511448603	9.16239132875691	9.7632123668144	9.30149619498255	7.70735913208088	7.78135971352466	7.82017896241519	7.4757334309664	7.65105169117893	9.44294349584873	9.43879185257826	9.05799172275918	8.22881869049588	9.60733031374961
pycom01g05900	4	3.32192809488736	3.4594316186373	4.64385618977472	4.32192809488736	4.52356195605701	4.58496250072116	5.4594316186373	4.16992500144231	4.75488750216347	4.16992500144231	3.32192809488736	1.58496250072116	3.58496250072116	3.4594316186373	4.08746284125034	4.32192809488736	3.8073549220576	4.16992500144231	4.08746284125034	2	3.8073549220576	2	3.58496250072116	3.70043971814109	4	2.32192809488736	4.24792751344359	4.16992500144231	4.08746284125034	2	3.16992500144231	2.58496250072116	3.58496250072116	4.4594316186373	5.04439411935845	4.39231742277876	4.8073549220576	4.39231742277876	3.16992500144231	2.32192809488736	0	2.8073549220576	3.32192809488736	3.8073549220576	3.90689059560852	4	1.58496250072116	4.58496250072116
pycom01g05910	0	-Inf	-Inf	-Inf	-Inf	-Inf	-Inf	-Inf	-Inf	0	-Inf	-Inf	-Inf	-Inf	-Inf	-Inf	-Inf	-Inf	-Inf	-Inf	-Inf	-Inf	-Inf	-Inf	-Inf	-Inf	-Inf	-Inf	-Inf	-Inf	-Inf	-Inf	-Inf	-Inf	-Inf	-Inf	-Inf	-Inf	1	-Inf	-Inf	-Inf	-Inf	-Inf	-Inf	-Inf	-Inf	-Inf	-Inf
pycom01g05920	-Inf	-Inf	-Inf	-Inf	-Inf	1	-Inf	2.32192809488736	3.32192809488736	1	-Inf	-Inf	-Inf	-Inf	-Inf	2.58496250072116	2.8073549220576	2.32192809488736	1	1.58496250072116	-Inf	-Inf	-Inf	-Inf	-Inf	-Inf	-Inf	-Inf	-Inf	-Inf	-Inf	-Inf	-Inf	-Inf	-Inf	-Inf	1	-Inf	-Inf	-Inf	-Inf	-Inf	-Inf	-Inf	-Inf	-Inf	0	-Inf	-Inf
pycom01g05930	2.8073549220576	2	2	2.32192809488736	3.16992500144231	5.75488750216347	5.4594316186373	6.06608919045777	5.32192809488736	5.24792751344359	3.8073549220576	2	3	2.32192809488736	3.58496250072116	5.61470984411521	5.61470984411521	5.75488750216347	5.58496250072116	5.61470984411521	3.4594316186373	4.70043971814109	3.58496250072116	4.08746284125034	3.4594316186373	5.55458885167764	5.08746284125034	5.58496250072116	5.39231742277876	5.39231742277876	6.62935662007961	5.39231742277876	4.70043971814109	5.83289001416474	5.8073549220576	6.56985560833095	6.12928301694497	6.7279204545632	5.88264304936184	5.70043971814109	5.08746284125034	5.35755200461808	5.32192809488736	5.61470984411521	6.18982455888002	6.14974711950468	6.10852445677817	4.8073549220576	6.71424551766612
pycom01g05940	8.73470962022584	8.58871463558226	9.11374216604919	9.25738784269265	8.65105169117893	8.9915218460757	8.94836723158468	9.43879185257826	9.06877827798541	9.11894107272351	8.73809225962049	7.99435343685886	7.79441586635011	8.24317398347295	8.88264304936184	8.86108690599539	9.00842862207058	9.05528243550119	8.93957921431469	8.82017896241519	7.89481776330794	8.04439411935845	7.15987133677839	7.88874324889826	7.76818432477693	8.21916852046216	8.3037807481771	8.4757334309664	8.8703647195834	8.27612440527424	8.79441586635011	8.21431912080077	7.56985560833095	8.5274770060604	8.56605403817109	9.08746284125034	8.32192809488736	9.09275714091985	8.56224242422107	8.63299519714296	8.23840473932508	8.35314682549808	8.4797802640291	8.56224242422107	9.04165915163721	8.89784545600551	8.67595703294175	7.81378119121704	9.283088353024
pycom01g05950	3.32192809488736	4	4	3.32192809488736	3.4594316186373	4.08746284125034	3.32192809488736	3.70043971814109	3.8073549220576	3.90689059560852	4.64385618977472	3.90689059560852	2.32192809488736	4.32192809488736	3.90689059560852	4.08746284125034	3.16992500144231	4.24792751344359	3.58496250072116	4.58496250072116	1.58496250072116	1.58496250072116	1	0	0	0	0	-Inf	3.32192809488736	-Inf	-Inf	-Inf	0	1.58496250072116	1	2.8073549220576	2	2.32192809488736	1.58496250072116	2.32192809488736	1	1	2.32192809488736	1	0	0	0	1	1.58496250072116
pycom01g05960	6.82017896241519	6.2667865406949	7.06608919045777	6.89481776330794	6.4262647547021	7.52356195605701	7.40087943628218	7.86418614465428	7.4093909361377	7.44294349584873	6.22881869049588	6.18982455888002	5.61470984411521	6.08746284125034	6.88264304936184	7.57742882803575	7.14974711950468	7.55458885167764	7.33985000288462	7.6724253419715	4.90689059560852	5.4262647547021	4.16992500144231	5.20945336562895	5.20945336562895	6.2667865406949	5.61470984411521	5.85798099512757	6.4757334309664	5.83289001416474	6.28540221886225	5.78135971352466	5.58496250072116	5.90689059560852	6.44294349584873	6.65821148275179	6.18982455888002	7.12928301694497	6.55458885167764	5.75488750216347	5.35755200461808	5.64385618977472	5.4262647547021	5.52356195605701	6.94251450533924	6.4594316186373	6.6724253419715	5.24792751344359	6.7279204545632
pycom01g05980	3.90689059560852	3.58496250072116	3.70043971814109	4.85798099512757	3.70043971814109	1.58496250072116	2.32192809488736	2.32192809488736	2	4	4.16992500144231	3.4594316186373	3.70043971814109	3.4594316186373	4.39231742277876	1	2	2.8073549220576	3.16992500144231	3.32192809488736	3.4594316186373	5.32192809488736	3.4594316186373	5.24792751344359	4.32192809488736	1.58496250072116	0	2.58496250072116	2.58496250072116	1.58496250072116	3.4594316186373	4.4594316186373	3.90689059560852	4.85798099512757	2	2.58496250072116	0	1	1	1.58496250072116	3.32192809488736	-Inf	2.58496250072116	0	-Inf	-Inf	0	-Inf	0
pycom01g06000	-Inf	-Inf	-Inf	-Inf	-Inf	-Inf	-Inf	-Inf	-Inf	-Inf	-Inf	-Inf	-Inf	-Inf	-Inf	-Inf	-Inf	-Inf	-Inf	-Inf	-Inf	-Inf	-Inf	-Inf	-Inf	-Inf	-Inf	-Inf	-Inf	-Inf	-Inf	-Inf	-Inf	-Inf	-Inf	-Inf	-Inf	-Inf	-Inf	-Inf	-Inf	-Inf	-Inf	-Inf	-Inf	-Inf	-Inf	-Inf	-Inf
pycom01g06010	-Inf	-Inf	-Inf	-Inf	-Inf	-Inf	-Inf	-Inf	-Inf	-Inf	-Inf	-Inf	-Inf	-Inf	-Inf	-Inf	-Inf	-Inf	-Inf	-Inf	-Inf	-Inf	-Inf	-Inf	-Inf	-Inf	-Inf	1	-Inf	-Inf	-Inf	-Inf	-Inf	-Inf	-Inf	-Inf	-Inf	-Inf	-Inf	-Inf	-Inf	-Inf	-Inf	-Inf	-Inf	-Inf	-Inf	-Inf	-Inf
pycom01g06040	-Inf	-Inf	-Inf	-Inf	-Inf	-Inf	-Inf	-Inf	-Inf	-Inf	-Inf	-Inf	-Inf	-Inf	-Inf	-Inf	-Inf	-Inf	-Inf	-Inf	-Inf	-Inf	-Inf	-Inf	-Inf	-Inf	-Inf	-Inf	-Inf	-Inf	-Inf	-Inf	-Inf	-Inf	-Inf	-Inf	-Inf	-Inf	-Inf	-Inf	-Inf	-Inf	-Inf	-Inf	-Inf	-Inf	-Inf	-Inf	-Inf
pycom01g06080	-Inf	-Inf	-Inf	-Inf	-Inf	0	0	0	-Inf	1	0	-Inf	-Inf	-Inf	1	-Inf	1	-Inf	2	0	-Inf	-Inf	-Inf	-Inf	-Inf	-Inf	-Inf	-Inf	0	-Inf	-Inf	-Inf	-Inf	-Inf	-Inf	0	-Inf	0	-Inf	-Inf	-Inf	-Inf	-Inf	-Inf	0	-Inf	-Inf	-Inf	-Inf
pycom01g06090	8.93073733756289	8.68650052718322	9.45327063401062	9.34872815423108	8.87344411251538	8.76487159073609	8.68299458368168	9.12153351734003	8.67595703294175	8.83605035505807	9.06877827798541	8.2045711442492	8.20945336562895	8.53138146051631	9.15987133677839	8.76818432477693	8.68299458368168	8.84235034341381	8.89178370321831	8.67595703294175	7.60733031374961	7.89481776330794	7.36632221424582	7.72109918870719	7.96578428466209	8.37503943134693	8.14974711950468	8.70390357344466	8.74146698640115	8.40087943628218	8.06608919045777	7.7279204545632	7.4262647547021	8.10852445677817	8.62570884306447	8.93369065495223	8.43879185257826	8.97154355395077	8.42206476617281	7.63662462054365	7.82654848729092	7.73470962022584	7.44294349584873	7.91886323727459	8.3037807481771	8.20945336562895	8.16992500144231	7.40087943628218	8.78790255939143
pycom01g06100	3.8073549220576	4.24792751344359	4.8073549220576	4.32192809488736	3.8073549220576	5.55458885167764	4.95419631038687	5.20945336562895	5.16992500144231	5.4594316186373	4.52356195605701	3.8073549220576	2.8073549220576	3.4594316186373	4	4.64385618977472	4.95419631038687	6.24792751344359	5.28540221886225	5.20945336562895	1.58496250072116	3.4594316186373	3.58496250072116	3.70043971814109	2.8073549220576	1	4.16992500144231	4.8073549220576	4.70043971814109	4.52356195605701	4.16992500144231	2.58496250072116	3	2.8073549220576	4.39231742277876	4.39231742277876	4.4594316186373	4.8073549220576	4.8073549220576	3.32192809488736	3.16992500144231	2.58496250072116	3	3.32192809488736	3.32192809488736	4.58496250072116	4.75488750216347	3.4594316186373	4.39231742277876
pycom01g06110	5.95419631038687	5.88264304936184	6.95419631038687	6.62935662007961	6.56985560833095	6.39231742277876	6.52356195605701	7.11894107272351	6.33985000288462	6.64385618977472	6.64385618977472	6.04439411935845	5	5.35755200461808	6.2667865406949	6.4757334309664	6.79441586635011	6.7279204545632	6.18982455888002	6.49185309632967	7.74819284958946	7.11894107272351	7.23840473932508	7.49984588708321	7.4093909361377	7.61470984411521	6.82017896241519	8.46352437327118	8.36194377373524	8.2807707701306	7.56985560833095	7.15987133677839	6.22881869049588	7.62935662007961	7.4757334309664	8.63662462054365	8.61470984411521	8.08746284125034	7.6724253419715	7.70735913208088	7.54689445988764	6.49185309632967	7.69348695749933	7.69348695749933	8.73809225962049	8.82017896241519	8.62205181945638	7.7279204545632	8.80413102118332
pycom01g06120	8.37068740680722	8.04439411935845	8.75822321472672	8.57742882803575	8.19967234483636	8.73809225962049	8.82017896241519	9.75988818322183	8.75488750216347	8.93957921431469	7.93663793900257	7.33985000288462	7.95419631038687	7.71424551766612	8.83920378809694	8.66888498426625	8.74819284958946	8.98013957763916	9.04712391211403	8.65463602852797	7.43462822763672	7.57742882803575	7.32192809488736	7.59245703726808	7.74146698640115	8.58120058192496	8.97441458980553	9.16490692667569	9.04712391211403	8.50382573799575	8.06069593168755	7.70735913208088	7.22881869049588	8.21431912080077	8.64385618977473	8.96000193206808	8.39660478118186	8.7515440590891	8.2667865406949	7.79441586635011	8.02236781302845	7.83920378809694	7.65821148275179	7.88264304936184	8.89178370321831	8.55842071326866	8.30833903013941	7.4757334309664	8.97727992349992
pycom01g06130	9.37503943134693	9.319672120947	9.86573327085176	9.72962074355304	9.19229281447077	8.91288933622996	9.17242750864548	9.2336196767597	9.09011241966429	8.76818432477693	9.38154295118458	8.98584193700334	8.56985560833095	8.98584193700334	9.9901039638575	8.99435343685886	9.1548181090521	9.05256805080415	9.03617361255349	9.01122725542325	6.93073733756289	6.6724253419715	5.58496250072116	6.4093909361377	6.39231742277876	6.88264304936184	6.98868468677217	7.3037807481771	7.6724253419715	7.07681559705083	7.32192809488736	7.53915881110803	6.33985000288462	7.43462822763672	7.08746284125034	7.6724253419715	7.11894107272351	7.49185309632967	7.06608919045777	7.02236781302845	7.04439411935845	6.93073733756289	6.71424551766612	7.05528243550119	7.88264304936184	7.81378119121704	7.48381577726426	6.65821148275179	8.30833903013941
pycom01g06140	7.36632221424582	7.83289001416474	7.61470984411521	7.49984588708321	7.4594316186373	9.01402047031493	8.37068740680722	9.11113567023471	8.98868468677217	8.90989308377004	8.83605035505807	7.94251450533924	5.97727992349992	7.91886323727459	7.58496250072116	9.35535109642481	9.29001884693262	9.5352753766208	9.09803208296053	9.39231742277876	7.81378119121704	8.47167521439204	7.49984588708321	7.99435343685886	7.88264304936184	6.97727992349992	6.97727992349992	6.94251450533924	7.65821148275179	7.24792751344359	8.90989308377004	7.63662462054365	7.54689445988764	7.76155123244448	7.76155123244448	8.37068740680722	8.26209484537018	8.83289001416474	8.36194377373524	8.12412131182919	7.57742882803575	7.78135971352466	7.876516946565	8.23840473932508	7.97154355395077	7.76818432477693	8.25738784269265	6.64385618977472	8.89784545600551
pycom01g06150	6.68650052718322	6.64385618977472	6.84549005094437	7.15987133677839	6.59991284218713	7.07681559705083	7.02236781302845	7.15987133677839	7.11894107272351	6.95419631038687	7	6.53915881110803	6.70043971814109	6.71424551766612	7.36632221424582	7.44294349584873	7.3037807481771	7.33091687811462	7.56224242422107	7.2667865406949	6.65821148275179	7.02236781302845	6.06608919045777	6.8073549220576	6.93073733756289	6.5077946401987	6.97727992349992	6.71424551766612	6.98868468677217	6.44294349584873	7.57742882803575	6.68650052718322	6.4093909361377	7.38370429247405	6.49185309632967	7.3037807481771	6.5077946401987	7.4594316186373	6.90689059560852	8.00562454919388	7.51569983828404	7.90086680798075	7.49185309632967	7.78790255939143	7.23840473932508	6.93073733756289	6.65821148275179	6.24792751344359	7.55458885167764
pycom01g06160	-Inf	-Inf	-Inf	-Inf	0	-Inf	-Inf	-Inf	-Inf	-Inf	1.58496250072116	-Inf	-Inf	-Inf	2	2.8073549220576	1.58496250072116	2.32192809488736	3.32192809488736	1.58496250072116	2	3.16992500144231	1	2.58496250072116	3.32192809488736	3.8073549220576	2	0	2.8073549220576	1	5.16992500144231	4.24792751344359	3.8073549220576	4.16992500144231	4	3.8073549220576	3.16992500144231	4.4594316186373	3.70043971814109	6	5.90689059560852	6.16992500144231	5.35755200461808	6.02236781302845	3.90689059560852	4.08746284125034	4.24792751344359	3.32192809488736	4.39231742277876
pycom01g06170	0	-Inf	0	1.58496250072116	-Inf	-Inf	-Inf	-Inf	-Inf	-Inf	-Inf	0	-Inf	2.32192809488736	0	1.58496250072116	1.58496250072116	1	-Inf	-Inf	1	0	1	0	2	-Inf	-Inf	-Inf	0	-Inf	2.58496250072116	0	-Inf	2.58496250072116	0	1	1	0	-Inf	2.8073549220576	2.58496250072116	2.32192809488736	3	3	2	1	0	0	2
pycom01g06180	-Inf	0	0	-Inf	-Inf	-Inf	0	-Inf	0	-Inf	0	-Inf	-Inf	-Inf	-Inf	1	0	0	0	0	0	-Inf	-Inf	-Inf	0	-Inf	-Inf	-Inf	0	-Inf	0	-Inf	0	-Inf	-Inf	-Inf	0	-Inf	-Inf	-Inf	-Inf	0	-Inf	-Inf	0	1	0	0	2
pycom01g06190	-Inf	-Inf	-Inf	-Inf	-Inf	1.58496250072116	2.32192809488736	2	1	1.58496250072116	0	-Inf	-Inf	-Inf	-Inf	2	2.32192809488736	2.58496250072116	2.8073549220576	2.32192809488736	-Inf	-Inf	0	-Inf	-Inf	1.58496250072116	-Inf	0	1	0	-Inf	-Inf	-Inf	0	1.58496250072116	-Inf	-Inf	0	1.58496250072116	-Inf	-Inf	-Inf	-Inf	0	-Inf	-Inf	-Inf	-Inf	-Inf
pycom01g06220	2.32192809488736	3.58496250072116	4	3.4594316186373	4.08746284125034	2	4	2.8073549220576	3.4594316186373	3.58496250072116	4.39231742277876	3.8073549220576	2.32192809488736	2.58496250072116	3.16992500144231	3.32192809488736	3.70043971814109	3.16992500144231	2.8073549220576	3.16992500144231	2.58496250072116	4.24792751344359	2.8073549220576	0	4.24792751344359	3.32192809488736	3.70043971814109	3.8073549220576	4.16992500144231	3	3	0	3.32192809488736	3	3	4.16992500144231	3.90689059560852	3.8073549220576	3.8073549220576	1.58496250072116	2	2.58496250072116	1	2.58496250072116	3.58496250072116	4.16992500144231	3	3.16992500144231	4.64385618977472
pycom01g06230	2.58496250072116	3.16992500144231	2.8073549220576	-Inf	2	2	0	3.90689059560852	-Inf	2	2.32192809488736	2.58496250072116	-Inf	2	2	1	1.58496250072116	1.58496250072116	2.32192809488736	0	-Inf	2.32192809488736	1	-Inf	2.8073549220576	-Inf	0	0	0	2.32192809488736	-Inf	0	1	-Inf	1.58496250072116	-Inf	-Inf	-Inf	-Inf	0	-Inf	-Inf	0	0	0	0	-Inf	2	0
pycom01g06240	12.3409627642517	12.0164601049792	12.8538943132476	12.7776662808808	12.3014961949825	13.4060721055025	13.3052067590087	13.8484273340239	13.1421070573025	13.447858104954	12.2825093062408	11.5304063370991	11.7948219733312	11.7313190310251	12.8454900509444	13.1910592145317	13.3224915375975	13.4974776455236	13.3087656316035	13.3346922876939	11.5328429109613	11.8845521339872	11.4257404243162	11.9083926207737	11.8883627411706	12.8881724496659	12.9561946290908	13.2678108183672	13.161446847518	12.860699032612	12.0640690803855	12.0573148777827	11.1642784383012	12.3434633436679	12.8149829364268	13.2085392067384	12.5736471874933	13.1296050111525	12.61194694182	11.9121408562957	12.0484868739923	11.7960396088298	11.5107641679179	11.7627972624982	13.1318569606088	12.9520131648895	12.6036263449862	11.8177831217745	13.3904376895605
pycom01g06250	7.05528243550119	7.49984588708321	7.5077946401987	7.59245703726808	7.66533591718518	8.31741261376487	7.77478705960117	8.32192809488736	8.25266543245025	8.35314682549808	7.85174904141606	7.32192809488736	5.85798099512757	7.33985000288462	7.14974711950468	8.36194377373524	8.43045255166553	8.69348695749932	8.2807707701306	8.20945336562895	6.59991284218713	6.84549005094437	6.35755200461808	6.64385618977472	6.96578428466209	6.65821148275179	6.8703647195834	6.85798099512757	7.55458885167764	7.04439411935845	6.74146698640115	5.8073549220576	5.97727992349992	6.35755200461808	6.89481776330794	7.98868468677217	7.64385618977472	7.74146698640115	7.38370429247405	6.35755200461808	6.35755200461808	6.10852445677817	6.12928301694497	6.82017896241519	7.53138146051631	7.49185309632967	7.32192809488736	6.10852445677817	7.88874324889826
pycom01g06260	8.69696752623429	8.6582114827518	8.97154355395077	9.33762190199251	8.66533591718518	9.18982455888002	8.80413102118332	9.28771237954945	9.06608919045777	9.10328780841202	9.1006623390052	8.64024493622235	8.467605550083	8.55458885167764	9.44501484586842	8.82972273508606	8.98584193700334	9.25029841790633	8.95710204156229	8.91587937883577	8.18487534290828	8.50382573799575	7.96000193206808	8.30833903013941	8.43045255166553	8.18487534290828	8.2336196767597	8.69696752623429	8.79766152585376	8.39660478118186	8.84235034341381	8.14465824283188	7.97727992349992	8.51963625284321	8.4797802640291	9.01402047031493	8.45532722030456	8.89481776330794	8.4594316186373	8.51175265376738	8.7176764230664	8.52356195605701	8.49585502688717	8.56985560833095	8.69348695749932	8.79766152585376	8.58120058192496	7.98299357469431	9.33985000288462
pycom01g06270	1	3.4594316186373	2	3	2.58496250072116	2.8073549220576	1.58496250072116	1.58496250072116	3.16992500144231	2.58496250072116	3.70043971814109	3.16992500144231	0	3.16992500144231	3.58496250072116	3.16992500144231	2.8073549220576	3.4594316186373	3	1.58496250072116	5.16992500144231	5.24792751344359	4.64385618977472	4.4594316186373	4.85798099512757	0	2	2.32192809488736	3.8073549220576	2.32192809488736	5.28540221886225	3.58496250072116	3.8073549220576	4.16992500144231	2	3.8073549220576	4.39231742277876	4.32192809488736	3.8073549220576	3.58496250072116	4	3.90689059560852	4.16992500144231	4.70043971814109	3.58496250072116	3.16992500144231	3.58496250072116	3.90689059560852	4.85798099512757
pycom01g06280	5.04439411935845	5.24792751344359	5.12928301694497	5.4594316186373	4.58496250072116	4.75488750216347	4.24792751344359	4.8073549220576	4.52356195605701	4.4594316186373	5.61470984411521	4.85798099512757	3.90689059560852	5.24792751344359	5.28540221886225	4.70043971814109	4.39231742277876	4.52356195605701	4.4594316186373	4.70043971814109	6.12928301694497	6.70043971814109	6.20945336562895	6.70043971814109	6.55458885167764	5.20945336562895	4.24792751344359	5.83289001416474	6.10852445677817	5.88264304936184	6.68650052718322	6	5.90689059560852	6.16992500144231	5.4262647547021	6.53915881110803	5.97727992349992	6.4262647547021	5.70043971814109	6.44294349584873	6.02236781302845	6.06608919045777	6.56985560833095	6.39231742277876	6.4757334309664	6.12928301694497	5.58496250072116	5.7279204545632	6.76818432477693
pycom01g06300	-Inf	-Inf	-Inf	-Inf	-Inf	-Inf	-Inf	-Inf	-Inf	-Inf	-Inf	-Inf	-Inf	-Inf	-Inf	-Inf	-Inf	-Inf	-Inf	-Inf	-Inf	-Inf	-Inf	-Inf	-Inf	-Inf	-Inf	-Inf	-Inf	-Inf	-Inf	-Inf	-Inf	-Inf	-Inf	-Inf	-Inf	-Inf	-Inf	-Inf	-Inf	-Inf	-Inf	-Inf	-Inf	-Inf	-Inf	-Inf	-Inf
pycom01g06310	9.6724253419715	9.65463602852797	10.0660891904578	10.1189410727235	9.29691620687929	11.1091777033553	11.1150436501617	11.6179265567988	11.103287808412	11.0443941193585	9.97154355395077	9.403012023575	8.89784545600551	9.53915881110803	10.0498485494506	10.9858419370033	11.1554507313121	11.243173983473	11.1465686757408	11.3269911749008	8.07146236255662	8.16490692667569	6.89481776330794	8.51175265376738	7.36632221424582	9.57175264350355	9.33315535031062	9.12153351734003	9.81538329581354	9.00842862207058	9.02236781302845	8.68299458368168	7.82654848729092	8.89178370321831	9.58871463558226	10.3674147512468	9.62021982550749	10.4199601778479	9.95855271543101	8.53138146051631	8.68299458368168	8.55074678538324	8.29001884693262	8.78463484555752	9.83130724380205	9.76652890859886	9.403012023575	8.75488750216347	10.4481163054095
pycom01g06320	9.05528243550119	8.92777796208234	9.50581155391959	9.52356195605701	9.13699111208023	9.53915881110803	9.35535109642481	9.87498134765377	9.5372184005386	9.72962074355304	9.45121111183233	8.74146698640115	8.37937836707126	8.89178370321831	9.48381577726426	9.57742882803575	9.50382573799575	9.88264304936184	9.58496250072116	9.44294349584873	9.89784545600551	10.0361736125535	9.77807712953536	10.1045987535644	10.1176431013891	9.70563238736142	9.54689445988764	10.0279059965699	10.3185428097027	9.90086680798075	10.3320365483617	9.868822554775	9.27379559921426	10.0633950812885	10.0237543532994	10.6284455401372	10.2094533656289	10.6429542234803	10.211888294546	10.0098286173681	10.0781508077346	9.72451385311995	9.7797193551434	10.2819300269554	10.6348110501717	10.4838157772643	10.3923174227788	9.32418054661874	11.0347989625773
pycom01g06330	0	-Inf	0	1	-Inf	1	-Inf	0	2.32192809488736	1.58496250072116	2.58496250072116	2.32192809488736	1.58496250072116	-Inf	1.58496250072116	2	2.58496250072116	2.32192809488736	2	2.32192809488736	0	2.8073549220576	1.58496250072116	0	2.32192809488736	-Inf	2	-Inf	-Inf	0	3	0	2.58496250072116	2.32192809488736	1	0	2	1	2.8073549220576	1	1.58496250072116	0	0	1.58496250072116	-Inf	-Inf	1	-Inf	1.58496250072116
pycom01g06340	2.32192809488736	3.16992500144231	1.58496250072116	2.58496250072116	2	2.58496250072116	2.32192809488736	3.70043971814109	3.4594316186373	4.16992500144231	3.4594316186373	4.16992500144231	1	3.16992500144231	3.16992500144231	4	3.8073549220576	4.85798099512757	4	4.4594316186373	3.8073549220576	4.75488750216347	3.4594316186373	3.4594316186373	4.16992500144231	1.58496250072116	-Inf	1	1	1	4.08746284125034	2.8073549220576	3.8073549220576	2.32192809488736	2.32192809488736	2.58496250072116	4.08746284125034	3.4594316186373	4	3.90689059560852	4.24792751344359	3.70043971814109	3.4594316186373	4.08746284125034	1	2	3.70043971814109	1	3.8073549220576
pycom01g06350	7.35755200461808	7.53915881110803	7.467605550083	7.74146698640115	7.53915881110803	8.01680828768655	7.60733031374961	7.98868468677217	7.78135971352466	8.13442632022093	8.16992500144231	7.52356195605701	6.24792751344359	7.45121111183233	7.66533591718518	7.89481776330794	7.96000193206808	8.12928301694497	7.876516946565	8.09803208296053	7.28540221886225	7.77478705960117	7.12928301694497	7.57742882803575	7.77478705960117	6.8703647195834	7.01122725542325	7.15987133677839	7.82654848729092	7.44294349584873	7.65821148275179	7.25738784269265	6.7279204545632	7.55458885167764	7.2667865406949	8.07681559705083	7.88264304936184	8.19967234483636	7.62935662007961	7.88264304936184	7.4178525148859	7.27612440527424	7.56224242422107	7.83920378809694	7.78135971352466	7.82017896241519	8.02236781302845	6.74146698640115	8.49984588708321
pycom01g06360	0	-Inf	-Inf	-Inf	-Inf	-Inf	-Inf	-Inf	-Inf	-Inf	-Inf	-Inf	-Inf	-Inf	-Inf	-Inf	-Inf	-Inf	-Inf	-Inf	-Inf	-Inf	-Inf	-Inf	-Inf	-Inf	-Inf	0	-Inf	-Inf	-Inf	-Inf	-Inf	-Inf	-Inf	0	-Inf	-Inf	-Inf	-Inf	-Inf	-Inf	-Inf	-Inf	-Inf	-Inf	-Inf	-Inf	-Inf
pycom01g06370	-Inf	-Inf	-Inf	-Inf	-Inf	0	-Inf	-Inf	-Inf	-Inf	-Inf	-Inf	-Inf	-Inf	-Inf	-Inf	-Inf	-Inf	-Inf	-Inf	-Inf	-Inf	-Inf	-Inf	-Inf	-Inf	-Inf	-Inf	-Inf	-Inf	-Inf	-Inf	-Inf	-Inf	-Inf	-Inf	-Inf	-Inf	-Inf	-Inf	-Inf	-Inf	-Inf	-Inf	-Inf	-Inf	-Inf	-Inf	-Inf
pycom01g06390	3.32192809488736	4.32192809488736	4.24792751344359	4.58496250072116	3.70043971814109	6.94251450533924	6.6724253419715	7.16992500144231	6.6724253419715	6.97727992349992	4.70043971814109	4.24792751344359	2	4.32192809488736	4.32192809488736	6.95419631038687	6.85798099512757	7.22881869049588	6.82017896241519	6.75488750216347	5.52356195605701	5.97727992349992	4.08746284125034	5.85798099512757	5.16992500144231	6.24792751344359	6.24792751344359	6.37503943134692	6.8073549220576	5.8073549220576	7.24792751344359	5.8073549220576	5.49185309632967	6.22881869049588	6.71424551766612	7.76155123244448	6.95419631038687	7.57742882803575	6.93073733756289	7.35755200461808	6.85798099512757	6.85798099512757	7.04439411935845	7.44294349584873	7.33985000288462	7.25738784269265	7.44294349584873	6.62935662007961	8.29920801838728
pycom01g06400	-Inf	-Inf	-Inf	-Inf	-Inf	1	-Inf	-Inf	-Inf	-Inf	-Inf	-Inf	-Inf	-Inf	-Inf	-Inf	-Inf	-Inf	-Inf	-Inf	1	2	1	2.58496250072116	2.58496250072116	1	-Inf	2	1	2.32192809488736	2.32192809488736	0	2.32192809488736	1.58496250072116	2	2.8073549220576	1.58496250072116	1	2.8073549220576	3.32192809488736	2.58496250072116	2.32192809488736	3.16992500144231	4.24792751344359	4.90689059560852	4.90689059560852	4.70043971814109	3	5.52356195605701
pycom01g06410	6	6.5077946401987	6	5.78135971352466	5.90689059560852	7.59245703726808	6.97727992349992	7.93073733756289	7.90689059560852	8.00562454919388	6.4757334309664	5.75488750216347	4.4594316186373	5.83289001416474	6.06608919045777	7.65821148275179	7.4178525148859	7.76155123244448	7.64385618977472	7.54689445988764	6.04439411935845	6.20945336562895	5.85798099512757	5.95419631038687	6.04439411935845	7.05528243550119	6.35755200461808	7.08746284125034	8.07146236255662	7.4262647547021	6.06608919045777	5.70043971814109	5.12928301694497	5.8073549220576	7.49984588708321	8.2807707701306	8.12928301694497	8.2667865406949	8.02236781302845	5.78135971352466	5.52356195605701	5.4262647547021	5.93073733756289	5.78135971352466	8.13955135239879	7.65821148275179	8.46352437327118	6.75488750216347	8.73470962022584
pycom01g06420	-Inf	-Inf	-Inf	-Inf	0	-Inf	-Inf	-Inf	-Inf	-Inf	-Inf	0	-Inf	-Inf	-Inf	-Inf	-Inf	-Inf	-Inf	-Inf	-Inf	-Inf	-Inf	-Inf	0	-Inf	-Inf	-Inf	-Inf	-Inf	-Inf	-Inf	-Inf	-Inf	-Inf	0	-Inf	-Inf	-Inf	-Inf	-Inf	-Inf	-Inf	-Inf	-Inf	-Inf	-Inf	-Inf	-Inf
pycom01g06430	-Inf	-Inf	-Inf	-Inf	-Inf	-Inf	-Inf	-Inf	-Inf	-Inf	-Inf	-Inf	-Inf	-Inf	-Inf	-Inf	-Inf	-Inf	-Inf	-Inf	-Inf	-Inf	-Inf	-Inf	-Inf	-Inf	-Inf	-Inf	-Inf	-Inf	-Inf	-Inf	-Inf	-Inf	-Inf	-Inf	-Inf	-Inf	-Inf	-Inf	-Inf	-Inf	-Inf	-Inf	-Inf	-Inf	-Inf	-Inf	-Inf
pycom01g06440	5.28540221886225	5.08746284125034	5.28540221886225	4.8073549220576	4.75488750216347	3	3	3.4594316186373	1	2.32192809488736	6	4.70043971814109	4.08746284125034	4.16992500144231	5.12928301694497	3.90689059560852	3.58496250072116	3.4594316186373	3	3.32192809488736	6.62935662007961	6.95419631038687	6.4594316186373	6.64385618977472	6.93073733756289	5.75488750216347	6.12928301694497	5.97727992349992	6.52356195605701	5.90689059560852	7.09803208296053	6.98868468677217	6.44294349584873	7.4093909361377	6.06608919045777	6.4757334309664	5.83289001416474	6.37503943134692	6.22881869049588	7.4262647547021	7.78790255939143	7.64385618977472	7.52356195605701	7.86418614465428	7.14974711950468	6.91886323727459	6.82017896241519	6.10852445677817	7.58496250072116
pycom01g06450	4.70043971814109	2.58496250072116	4.90689059560852	4.95419631038687	4.39231742277876	5.75488750216347	4.95419631038687	6.61470984411521	5.64385618977472	5.61470984411521	3.58496250072116	3.16992500144231	3.4594316186373	3.32192809488736	3	6.12928301694497	5.6724253419715	5.75488750216347	5.49185309632967	5.12928301694497	4.70043971814109	5.78135971352466	4.4594316186373	5.6724253419715	4.52356195605701	4.16992500144231	3.4594316186373	4.58496250072116	4.32192809488736	3.16992500144231	7.72109918870719	6.04439411935845	6.39231742277876	6.5077946401987	4.90689059560852	4.32192809488736	4.16992500144231	5.49185309632967	4.32192809488736	8.32192809488736	7.96000193206808	8.29462074889163	8.26209484537018	8.29462074889163	6.68650052718322	6.4093909361377	5.97727992349992	5.58496250072116	7.10852445677817
pycom01g06460	7.59245703726808	7.6724253419715	8.07146236255662	7.90689059560852	7.61470984411521	6.53915881110803	6.64385618977472	7.44294349584873	6.58496250072116	6.89481776330794	7.81378119121704	7.11894107272351	6.24792751344359	7.28540221886225	7.98299357469431	6.4262647547021	6.61470984411521	6.76818432477693	6.74146698640115	6.28540221886225	7.58496250072116	7.90689059560852	7.27612440527424	7.97727992349992	7.68650052718322	6.90689059560852	6.7279204545632	6.94251450533924	7.40087943628218	6.94251450533924	8.63299519714296	7.96000193206808	7.60733031374961	8.13442632022093	6.98868468677217	7.64385618977472	7.12928301694497	7.75488750216347	7.29462074889163	8.56985560833095	8.21916852046216	8.02790599656988	8.21431912080077	8.5352753766208	7.97154355395077	7.65105169117893	7.6724253419715	6.82017896241519	8.15987133677839
pycom01g06470	1	-Inf	-Inf	0	-Inf	-Inf	-Inf	-Inf	-Inf	0	-Inf	-Inf	-Inf	-Inf	-Inf	-Inf	-Inf	-Inf	-Inf	-Inf	0	-Inf	-Inf	-Inf	0	-Inf	-Inf	-Inf	-Inf	-Inf	0	0	1	-Inf	0	0	-Inf	-Inf	0	-Inf	0	-Inf	-Inf	0	-Inf	-Inf	-Inf	0	-Inf
pycom01g06490	0	0	1	-Inf	1.58496250072116	-Inf	-Inf	2	1	-Inf	1	1	-Inf	0	0	0	-Inf	0	0	0	1.58496250072116	1	-Inf	1	-Inf	-Inf	-Inf	-Inf	0	1.58496250072116	1	0	1	2.32192809488736	0	0	0	-Inf	1	0	0	-Inf	0	1	-Inf	0	0	-Inf	-Inf
pycom01g06500	4.70043971814109	4.90689059560852	4.16992500144231	4.39231742277876	4.70043971814109	5.35755200461808	3.16992500144231	4	4.52356195605701	4.85798099512757	4.32192809488736	4.95419631038687	2.8073549220576	4.24792751344359	4	3.90689059560852	3.8073549220576	4.70043971814109	5.12928301694497	4.32192809488736	5.83289001416474	5.75488750216347	5.39231742277876	5.93073733756289	5.58496250072116	5.39231742277876	4.4594316186373	4.39231742277876	6.20945336562895	5.4594316186373	5.95419631038687	4.90689059560852	5.20945336562895	5.04439411935845	5.49185309632967	6	5.4262647547021	5.55458885167764	5.32192809488736	6.02236781302845	5.08746284125034	5.7279204545632	5.7279204545632	6.06608919045777	5.83289001416474	5.6724253419715	5.75488750216347	4.64385618977472	6.04439411935845
pycom01g06510	7.33985000288462	6.90689059560852	7.40087943628218	7.56985560833095	6.90689059560852	6.83289001416474	7.01122725542325	7.49185309632967	6.18982455888002	7.01122725542325	6.56985560833095	5.97727992349992	6.91886323727459	6.61470984411521	7.52356195605701	6.2667865406949	6.61470984411521	6.85798099512757	6.5077946401987	6.16992500144231	7.20945336562895	7.34872815423108	6.98868468677217	7.61470984411521	7.16992500144231	7.88874324889826	8.467605550083	8.51569983828404	8.13442632022093	7.52356195605701	7.82017896241519	7.82654848729092	7.11894107272351	8.17492568250068	7.84549005094437	8.4262647547021	7.37503943134692	7.89481776330794	7.53138146051631	7.97154355395077	8.4178525148859	8.27146302790437	7.7279204545632	7.85798099512757	8.26209484537018	8.14465824283188	7.467605550083	7.02236781302845	8.24317398347295
pycom01g06530	4.8073549220576	5.39231742277876	5.52356195605701	5.39231742277876	3.90689059560852	4.64385618977472	4.70043971814109	4.8073549220576	4.64385618977472	4.58496250072116	5.4594316186373	4.64385618977472	4	4.95419631038687	5.24792751344359	4.90689059560852	5	5.28540221886225	5.04439411935845	4.70043971814109	1.58496250072116	3.58496250072116	2.32192809488736	3.90689059560852	3.4594316186373	3.32192809488736	3.32192809488736	3.90689059560852	3.90689059560852	4	4.95419631038687	3.32192809488736	3.8073549220576	4.32192809488736	3.4594316186373	4.39231742277876	4.32192809488736	4.52356195605701	4.70043971814109	4.4594316186373	4	4.16992500144231	3.58496250072116	3.4594316186373	4	3.90689059560852	3.32192809488736	3.32192809488736	4.75488750216347
pycom01g06540	4.70043971814109	5.52356195605701	5.58496250072116	5.85798099512757	4.64385618977472	4.16992500144231	4.16992500144231	4.08746284125034	4.8073549220576	4.90689059560852	5.93073733756289	5.49185309632967	3.58496250072116	5.4262647547021	5.7279204545632	4.39231742277876	4.52356195605701	4.8073549220576	5.39231742277876	5.12928301694497	3.8073549220576	4.24792751344359	2.8073549220576	3.58496250072116	3.90689059560852	1	-Inf	1	2.8073549220576	3.16992500144231	4.64385618977472	4.52356195605701	3.4594316186373	4.08746284125034	2.32192809488736	3.58496250072116	3.90689059560852	3.70043971814109	3.70043971814109	5.20945336562895	4.52356195605701	5.12928301694497	4.24792751344359	4.64385618977472	2	2.58496250072116	2.32192809488736	2.58496250072116	3.4594316186373
pycom01g06550	0	-Inf	-Inf	0	-Inf	0	1	2.32192809488736	0	2.32192809488736	0	-Inf	-Inf	1	0	0	-Inf	0	1.58496250072116	-Inf	-Inf	0	-Inf	-Inf	0	-Inf	-Inf	-Inf	1	-Inf	-Inf	-Inf	-Inf	1.58496250072116	0	1.58496250072116	-Inf	-Inf	0	-Inf	0	-Inf	1	-Inf	0	-Inf	-Inf	-Inf	-Inf
pycom01g06560	12.0150665332303	11.9192357860283	12.3351111684249	12.4752267777423	11.8380220583045	11.9876193119243	12.0035179121086	12.4640351521899	11.9102679558108	11.8776675740679	12.18982455888	11.4320198468125	11.2986354067342	11.5698556083309	12.3638609767295	11.9722618487333	11.981567281903	12.0474647733184	11.9679467058127	12.0056245491939	10.9277779620823	10.9992953870234	10.8841705191084	11.0443941193585	11.3128829552844	11.1674181458317	10.9534689622288	11.7747870596012	11.495355392236	11.2836671674915	11.3772105303886	11.2419831496943	10.3901689562002	11.5617652636277	11.2644426002266	11.6443069615456	11.353698209048	11.7452541419573	11.2360141919001	11.1286388128526	11.1395513523988	10.9046346216682	10.8049376720519	11.1680452682241	11.6728672764338	11.5919897676151	11.2986354067342	10.3619437737352	12.010877723007
pycom01g06570	1	0	0	1	-Inf	-Inf	0	0	0	-Inf	-Inf	-Inf	1.58496250072116	-Inf	-Inf	0	-Inf	1	-Inf	-Inf	0	-Inf	-Inf	0	0	-Inf	0	0	0	-Inf	0	-Inf	-Inf	-Inf	-Inf	-Inf	-Inf	2	-Inf	-Inf	-Inf	-Inf	0	-Inf	-Inf	-Inf	0	0	-Inf
pycom01g06590	-Inf	-Inf	-Inf	-Inf	-Inf	-Inf	-Inf	-Inf	-Inf	-Inf	-Inf	-Inf	-Inf	-Inf	-Inf	-Inf	0	-Inf	-Inf	-Inf	-Inf	1.58496250072116	0	-Inf	-Inf	-Inf	-Inf	0	-Inf	-Inf	1	-Inf	-Inf	-Inf	-Inf	-Inf	-Inf	-Inf	-Inf	0	-Inf	0	1.58496250072116	2	-Inf	0	-Inf	0	-Inf
pycom01g06600	6.39231742277876	6.06608919045777	6.39231742277876	6.71424551766612	5.97727992349992	6.4757334309664	6.4594316186373	7.07681559705083	5.8073549220576	6.10852445677817	6.91886323727459	6.52356195605701	5.75488750216347	6.39231742277876	6.62935662007961	7.39231742277876	7.56224242422107	7.467605550083	7.18982455888002	7.49984588708321	7.16992500144231	7.40087943628218	6.3037807481771	7.63662462054365	7.34872815423108	6.08746284125034	6.06608919045777	6.58496250072116	6.8703647195834	6.14974711950468	9.15228484230658	7.69348695749933	6.95419631038687	8.14974711950468	6.62935662007961	7.24792751344359	6.61470984411521	7.86418614465428	6.88264304936184	8.71424551766612	7.73470962022584	7.96000193206808	8.3037807481771	8.33539035469392	8.39231742277876	7.91886323727459	8.06069593168755	6.6724253419715	8.61838550225861
pycom01g06610	-Inf	-Inf	-Inf	-Inf	-Inf	-Inf	-Inf	-Inf	-Inf	-Inf	-Inf	-Inf	-Inf	-Inf	-Inf	-Inf	-Inf	-Inf	-Inf	-Inf	-Inf	-Inf	-Inf	-Inf	-Inf	-Inf	-Inf	-Inf	-Inf	-Inf	-Inf	-Inf	-Inf	-Inf	-Inf	-Inf	-Inf	-Inf	-Inf	-Inf	-Inf	-Inf	-Inf	-Inf	-Inf	-Inf	-Inf	-Inf	-Inf
pycom01g06620	6.84549005094437	6.79441586635011	7.15987133677839	6.83289001416474	6.94251450533924	7.4178525148859	7.19967234483636	7.7279204545632	7.37503943134692	7.77478705960117	6.83289001416474	6.4594316186373	5.64385618977472	6.4594316186373	6.53915881110803	7.49185309632967	7.59245703726808	7.93073733756289	7.52356195605701	7.63662462054365	7.06608919045777	7.25738784269265	6.71424551766612	7.04439411935845	7.18982455888002	7.07681559705083	7.24792751344359	7.54689445988764	8.00562454919388	7.4262647547021	7.65105169117893	6.76818432477693	6.58496250072116	7.24792751344359	7.18982455888002	8.09803208296053	7.8073549220576	7.88264304936184	7.73470962022584	7.21916852046216	7.22881869049588	7.14974711950468	6.96578428466209	7.32192809488736	7.94251450533924	7.70043971814109	7.53915881110803	7.04439411935845	8.3264294871223
pycom01g06630	-Inf	-Inf	-Inf	-Inf	0	3.58496250072116	2.58496250072116	2.58496250072116	2.58496250072116	3.4594316186373	0	0	-Inf	1	1	5	5.61470984411521	5.16992500144231	5.35755200461808	5.90689059560852	-Inf	0	-Inf	-Inf	1	3	2.8073549220576	3.4594316186373	2	1	2.58496250072116	1.58496250072116	2.32192809488736	1.58496250072116	3.16992500144231	3.58496250072116	1.58496250072116	1.58496250072116	3.8073549220576	3.16992500144231	3	3.32192809488736	2.32192809488736	3.8073549220576	2.32192809488736	3.32192809488736	3.4594316186373	1	3.32192809488736
pycom01g06640	9.01680828768655	9.2045711442492	9.50581155391959	9.54303182025524	9.21916852046216	9.67595703294175	9.49785183695112	9.88417051910844	9.70908381255034	9.73809225962049	9.55458885167764	8.71080643369935	8.45532722030456	8.94836723158468	9.67771964164101	9.71252700043982	9.60733031374961	10.0154150523867	9.71080643369935	9.68650052718322	8.98584193700334	9.31288295528435	8.95419631038687	9.36632221424582	9.37503943134693	9.24555270625568	9.5274770060604	9.60362634498619	9.84705734609134	9.4594316186373	9.31288295528435	8.85486838326024	8.48784003382305	9.2240016741981	9.3037807481771	9.99717948093762	9.65105169117893	9.93073733756289	9.55266909751427	9.44708322620965	9.39874369193819	9.15987133677839	9.12412131182919	9.56224242422107	9.67771964164101	9.73301532168596	9.4594316186373	8.61102479730735	10.1189410727235
pycom01g06650	-Inf	-Inf	-Inf	-Inf	-Inf	-Inf	-Inf	-Inf	-Inf	-Inf	-Inf	-Inf	-Inf	-Inf	-Inf	-Inf	-Inf	-Inf	-Inf	-Inf	-Inf	-Inf	-Inf	-Inf	-Inf	-Inf	-Inf	-Inf	-Inf	-Inf	-Inf	-Inf	-Inf	-Inf	-Inf	-Inf	-Inf	-Inf	-Inf	-Inf	-Inf	-Inf	-Inf	-Inf	-Inf	-Inf	-Inf	-Inf	-Inf
pycom01g06660	1.58496250072116	1	1.58496250072116	2	0	2.32192809488736	1.58496250072116	0	1	2	1	1.58496250072116	-Inf	1.58496250072116	1	1.58496250072116	0	1.58496250072116	1	1	2.32192809488736	1.58496250072116	1.58496250072116	2.32192809488736	3.32192809488736	3.32192809488736	2	3.16992500144231	1	0	3	1.58496250072116	2.58496250072116	2.32192809488736	2.32192809488736	2.58496250072116	3	2.58496250072116	2.58496250072116	3	3.16992500144231	3.90689059560852	3.32192809488736	4.16992500144231	3.32192809488736	3.70043971814109	3.90689059560852	2.32192809488736	3.90689059560852
pycom01g06670	7.56985560833095	7.45121111183233	7.39231742277876	7.74819284958946	7.35755200461808	9.30606168942834	9.22641219278879	9.27612440527424	8.95128471496697	9.07414146275251	7.48381577726426	6.83289001416474	6.58496250072116	7.27612440527424	7.73470962022584	8.83920378809694	8.81378119121704	8.86108690599539	8.93957921431469	8.98299357469431	4.85798099512757	6.12928301694497	4.70043971814109	5.85798099512757	5.39231742277876	7.65821148275179	7.6724253419715	8.08746284125034	8.22881869049588	7.58496250072116	6.10852445677817	6.14974711950468	5.52356195605701	6.35755200461808	7.94836723158468	8.46352437327118	7.76155123244448	8.12928301694497	7.8073549220576	5.85798099512757	5.24792751344359	5.6724253419715	5.49185309632967	5.90689059560852	7.62205181945638	7.57742882803575	7.44294349584873	6.44294349584873	8.0389189892923
pycom01g06680	7.6724253419715	8.00562454919388	8.54303182025524	8.37068740680722	8.33539035469392	8.39231742277876	8.34429590791582	8.8008998999203	8.44294349584873	8.78135971352466	8.26209484537018	7.55458885167764	7.34872815423108	7.74819284958946	8.25738784269265	8.24317398347295	8.03342300153745	8.63299519714296	8.33539035469392	8.34872815423108	7.76155123244448	7.85174904141606	8.09803208296053	7.84549005094437	8.18982455888002	8.16490692667569	8.31288295528435	8.56985560833095	8.8008998999203	8.34872815423108	7.75488750216347	7.38370429247405	6.83289001416474	7.62935662007961	8.11894107272351	8.76155123244448	8.47167521439204	8.59991284218713	8.09803208296053	7.58496250072116	7.54689445988764	7.38370429247405	7.2667865406949	7.70043971814109	8.46352437327118	8.58120058192496	8.23840473932508	7.58496250072116	9.08480838780436
pycom01g06690	10.2737955992143	10.3060616894283	10.7364019313183	10.6293566200796	10.3174126137649	10.2395985292491	10.2726297849764	10.6555307231556	10.2807707701306	10.429406741514	10.677719641641	10.0347989625773	9.43879185257826	10.0768155970508	10.7952279660287	10.3454052467178	10.3998119593257	10.5679560754155	10.4757334309664	10.5698556083309	9.55266909751427	9.88569637333939	9.09011241966429	9.84705734609134	9.77807712953536	9.24792751344359	9.07681559705083	9.5274770060604	9.62021982550749	9.34429590791582	10.4522412404308	9.93073733756289	9.43462822763673	10.211888294546	9.45327063401062	9.95564990752837	9.56414948998573	10.1959872980285	9.56033283421244	9.48784003382305	9.4898479604393	9.33762190199251	9.25974326369078	9.59618975614441	9.56985560833095	9.27612440527424	9.29001884693262	8.20945336562895	10.1072170755914
pycom01g06700	6.04439411935845	6.04439411935845	6.08746284125034	6.35755200461808	5.35755200461808	6.24792751344359	5.70043971814109	7.08746284125034	6.53915881110803	5.95419631038687	6.59991284218713	5.4262647547021	5.61470984411521	6.14974711950468	7.20945336562895	6.4262647547021	6.5077946401987	6.10852445677817	6.71424551766612	6.56985560833095	4.32192809488736	5.52356195605701	3.8073549220576	5	4.58496250072116	5.7279204545632	5.4262647547021	5.58496250072116	5.28540221886225	5.04439411935845	6.24792751344359	5.85798099512757	5.39231742277876	6.24792751344359	5.55458885167764	5.88264304936184	5.20945336562895	5.52356195605701	5.52356195605701	6.6724253419715	6.10852445677817	6.33985000288462	5.8073549220576	6.06608919045777	5.32192809488736	5.35755200461808	4.39231742277876	5.08746284125034	5.49185309632967
pycom01g06710	-Inf	-Inf	0	-Inf	-Inf	-Inf	0	-Inf	-Inf	0	-Inf	-Inf	0	-Inf	-Inf	0	1	-Inf	-Inf	1.58496250072116	-Inf	-Inf	-Inf	-Inf	-Inf	-Inf	-Inf	-Inf	-Inf	-Inf	-Inf	-Inf	-Inf	0	-Inf	-Inf	-Inf	-Inf	-Inf	-Inf	-Inf	-Inf	-Inf	-Inf	-Inf	-Inf	-Inf	-Inf	-Inf
pycom01g06720	6.64385618977472	7.03342300153745	7.78790255939143	7.44294349584873	7.49185309632967	7.49185309632967	7.31288295528436	8.01122725542325	7.467605550083	7.76155123244448	7.29462074889163	6.56985560833095	6.12928301694497	6.49185309632967	7.14974711950468	7.54689445988764	7.60733031374961	7.78790255939143	7.66533591718518	7.63662462054365	5.8073549220576	6.10852445677817	5.49185309632967	6.12928301694497	6.35755200461808	6.82017896241519	6.59991284218713	7.09803208296053	7.04439411935845	6.95419631038687	5.78135971352466	5.83289001416474	4.90689059560852	5.95419631038687	6.64385618977472	7.34872815423108	6.71424551766612	7.21916852046216	6.62935662007961	6.24792751344359	5.90689059560852	5.35755200461808	6.18982455888002	6.02236781302845	7.11894107272351	6.88264304936184	6.83289001416474	6.28540221886225	7.55458885167764
pycom01g06730	4.58496250072116	5.08746284125034	4.70043971814109	3.8073549220576	5.49185309632967	5.7279204545632	5.4262647547021	5.97727992349992	6.18982455888002	6.4262647547021	5.4594316186373	5.35755200461808	0	4.8073549220576	4.16992500144231	6.02236781302845	5.4262647547021	6.4093909361377	5.28540221886225	5.7279204545632	8.54689445988764	8.81698362325538	8.39231742277876	8.31288295528435	8.86418614465428	5.24792751344359	5.70043971814109	6.16992500144231	7.14974711950468	6.2667865406949	8.57742882803575	6.91886323727459	7.17990909001493	7.03342300153745	5.4594316186373	7.27612440527424	8.4594316186373	8.04439411935845	7.33985000288462	8.11894107272351	7.4594316186373	7.18982455888002	7.4262647547021	7.98299357469431	7.10852445677817	7.02236781302845	7.82017896241519	5.83289001416474	8.21916852046216
pycom01g06740	4.64385618977472	5.64385618977472	6.12928301694497	5.12928301694497	5.93073733756289	6.35755200461808	6.12928301694497	6.88264304936184	6.71424551766612	6.64385618977472	5.95419631038687	5.75488750216347	1.58496250072116	5	4.16992500144231	5.85798099512757	5.55458885167764	6.4594316186373	5.7279204545632	5.95419631038687	8.59245703726808	8.80413102118332	8.58496250072116	8.62935662007961	9.15228484230658	6.04439411935845	6.16992500144231	7.27612440527424	8.13955135239879	7.25738784269265	8.81698362325538	7.91288933622996	7.25738784269265	7.84549005094437	6.95419631038687	7.97154355395077	8.48784003382305	8.51963625284321	7.94251450533924	8.08746284125034	7.8008998999203	7.23840473932508	7.91288933622996	8.35314682549808	7.85174904141606	7.70735913208088	8.2240016741981	6.44294349584873	8.70043971814109
pycom01g06750	8.14974711950468	7.94251450533924	8.67595703294175	8.4757334309664	8.5077946401987	8.28540221886225	8.22881869049588	8.65463602852797	8.59245703726808	8.84235034341381	7.61470984411521	6.95419631038687	6.78135971352466	6.91886323727459	7.65821148275179	7.61470984411521	7.71424551766612	7.96000193206808	7.3037807481771	7.4262647547021	10.3420746679991	10.4747199465265	10.4210128557792	10.6429542234803	10.963618617444	9.91587937883577	9.98726401207254	10.3037807481771	10.7193888209421	10.3998119593257	10.103287808412	10.1150436501617	9.34651373316563	10.3049216695817	9.73131903102506	10.5459297690855	10.243173983473	10.3342732853072	9.7714894695006	10.3685064615077	10.0251395622785	9.8811139606751	10.1910592145317	10.3880172853451	10.5536292939164	10.1548181090521	10.0741414627525	9.2644426002266	10.6934869574993
pycom01g06760	7.03342300153745	7.01122725542325	7.74146698640115	7.38370429247405	6.78135971352466	8.4178525148859	8.18487534290828	8.90086680798075	8.44708322620965	8.29920801838728	7.68650052718322	6.5077946401987	6.3037807481771	7.36632221424582	7.82654848729092	8.49185309632967	8.57364718749332	8.67595703294175	8.82336724004623	8.68650052718322	6.65821148275179	7.18982455888002	6.58496250072116	7.60733031374961	7	7.32192809488736	6.76818432477693	6.98868468677217	7.467605550083	6.55458885167764	7.94251450533924	7.3037807481771	6.78135971352466	7.92481250360578	7.5077946401987	7.86418614465428	7.02236781302845	8.2240016741981	7.90086680798075	7.53915881110803	7.33091687811462	7.58496250072116	6.84549005094437	7.56985560833095	7.54689445988764	7.60733031374961	7.27612440527424	6.68650052718322	8.34429590791582
pycom01g06770	5.93073733756289	5.78135971352466	5.85798099512757	6.20945336562895	5.70043971814109	7.34872815423108	6.78135971352466	7.467605550083	7.04439411935845	6.8073549220576	7.02236781302845	6	6.32192809488736	6.24792751344359	7.19967234483636	7.33985000288462	7.18982455888002	7.55458885167764	7.18982455888002	7.44294349584873	4.52356195605701	4	3	3.70043971814109	3.58496250072116	5.08746284125034	5.64385618977472	5.12928301694497	5.88264304936184	5.55458885167764	4.64385618977472	4.32192809488736	4.85798099512757	5.16992500144231	5.8073549220576	6.10852445677817	5.49185309632967	6.4757334309664	6.02236781302845	4.95419631038687	4.4594316186373	4.8073549220576	4	4	5.28540221886225	5.4262647547021	5.35755200461808	4.4594316186373	5.97727992349992
pycom01g06780	-Inf	-Inf	-Inf	-Inf	-Inf	1	3	2.32192809488736	1	-Inf	-Inf	-Inf	-Inf	-Inf	-Inf	0	-Inf	-Inf	0	1	0	0	-Inf	-Inf	-Inf	-Inf	-Inf	-Inf	-Inf	-Inf	-Inf	-Inf	-Inf	-Inf	-Inf	0	-Inf	0	-Inf	-Inf	-Inf	-Inf	-Inf	-Inf	-Inf	1	1	-Inf	-Inf
pycom01g06820	-Inf	0	-Inf	1.58496250072116	-Inf	0	-Inf	-Inf	0	0	0	1	-Inf	1	2.32192809488736	-Inf	-Inf	0	-Inf	0	-Inf	2	0	1.58496250072116	1.58496250072116	-Inf	-Inf	-Inf	0	1	0	1	-Inf	1.58496250072116	1.58496250072116	-Inf	0	-Inf	1	0	1	2	2	1	0	0	-Inf	0	1
pycom01g06830	4.24792751344359	3.70043971814109	4.24792751344359	4.75488750216347	3.70043971814109	4.90689059560852	4.08746284125034	4.85798099512757	4.16992500144231	4	4.85798099512757	3.32192809488736	4	3.8073549220576	5.7279204545632	4.24792751344359	4.08746284125034	4.39231742277876	4.52356195605701	4.95419631038687	2.58496250072116	4.32192809488736	2.32192809488736	3.70043971814109	3.4594316186373	4.95419631038687	5.55458885167764	4.70043971814109	4.58496250072116	3.90689059560852	4.32192809488736	4.08746284125034	3.16992500144231	5.08746284125034	4.52356195605701	5.39231742277876	3.8073549220576	5.20945336562895	4.32192809488736	5.16992500144231	5.4262647547021	4.85798099512757	4	5.08746284125034	5.08746284125034	4.95419631038687	5.12928301694497	3.8073549220576	5.95419631038687
pycom01g06840	1.58496250072116	0	3.4594316186373	1.58496250072116	1.58496250072116	4.24792751344359	4.32192809488736	4.39231742277876	4.39231742277876	3.32192809488736	3.16992500144231	0	0	2.32192809488736	1	4	4.08746284125034	3.58496250072116	3.4594316186373	3	9.06339508128851	8.7279204545632	9.15734693536284	9.02513956227851	9.37937836707126	8.84862294042934	8.20945336562895	9.32192809488736	9.85174904141606	9.52552080909507	8.31741261376487	8.08746284125034	7.35755200461808	8.33091687811462	8.82654848729091	9.40514146313634	9.84235034341381	9.73131903102506	9.29462074889163	7.61470984411521	8.467605550083	7.17990909001493	7.77478705960117	8.08214904135387	9.36632221424582	9.2045711442492	9.41151098801207	8.02790599656988	9.73640193131829
pycom01g06850	7.64385618977472	7.52356195605701	7.88874324889826	8.05528243550119	7.60733031374961	8.2807707701306	7.79441586635011	8.49585502688717	8.16992500144231	8.43045255166553	7.97727992349992	7.01122725542325	6.91886323727459	7.49185309632967	7.81378119121704	8.05528243550119	8.10852445677817	8.37068740680722	8.25266543245025	8.0389189892923	7.44294349584873	7.78135971352466	7.10852445677817	7.52356195605701	7.88264304936184	7.70735913208088	8.08214904135387	8.29001884693262	8.53915881110803	8.1548181090521	7.76818432477693	7.31288295528436	6.95419631038687	7.53138146051631	8.30833903013941	8.79766152585376	8.40514146313634	8.61470984411521	8.31741261376487	7.467605550083	7.53138146051631	7.54689445988764	7.38370429247405	7.7279204545632	8.68999797141945	8.24317398347295	8.21431912080077	7.40087943628218	8.89784545600551
pycom01g06860	-Inf	-Inf	-Inf	-Inf	-Inf	-Inf	-Inf	-Inf	-Inf	-Inf	-Inf	-Inf	-Inf	-Inf	-Inf	-Inf	-Inf	-Inf	-Inf	-Inf	0	-Inf	-Inf	-Inf	-Inf	-Inf	-Inf	-Inf	-Inf	-Inf	-Inf	-Inf	-Inf	-Inf	-Inf	-Inf	-Inf	-Inf	-Inf	-Inf	-Inf	-Inf	-Inf	-Inf	-Inf	-Inf	-Inf	-Inf	-Inf
pycom01g06870	-Inf	-Inf	-Inf	-Inf	-Inf	-Inf	-Inf	-Inf	-Inf	-Inf	-Inf	-Inf	-Inf	-Inf	-Inf	-Inf	-Inf	-Inf	-Inf	-Inf	-Inf	-Inf	-Inf	-Inf	-Inf	-Inf	-Inf	-Inf	-Inf	-Inf	-Inf	-Inf	-Inf	-Inf	-Inf	-Inf	-Inf	-Inf	-Inf	-Inf	-Inf	-Inf	-Inf	-Inf	-Inf	-Inf	-Inf	-Inf	-Inf
pycom01g06880	6.20945336562895	6.37503943134692	6.59991284218713	6.61470984411521	5.70043971814109	6.85798099512757	6.4262647547021	6.94251450533924	6.59991284218713	6.79441586635011	6.91886323727459	6.06608919045777	6.02236781302845	6.44294349584873	7.08746284125034	6.83289001416474	6.58496250072116	7.17990909001493	6.98868468677217	6.98868468677217	5.39231742277876	5.49185309632967	4.39231742277876	5	5.39231742277876	4.8073549220576	5.35755200461808	5.55458885167764	5.55458885167764	5.28540221886225	5.85798099512757	5.4262647547021	4.8073549220576	5.97727992349992	5.6724253419715	6.28540221886225	5.83289001416474	6.61470984411521	6.08746284125034	6.12928301694497	5.7279204545632	5.97727992349992	5.64385618977472	6.16992500144231	6.53915881110803	6.33985000288462	6.32192809488736	5.55458885167764	7.36632221424582
pycom01g06890	7.8008998999203	8.27146302790437	8.15987133677839	8.40514146313634	7.93663793900257	7.48381577726426	7.28540221886225	7.74146698640115	7.84549005094437	7.4757334309664	8.22881869049588	7.90689059560852	6.88264304936184	7.876516946565	7.90689059560852	7.58496250072116	7.65821148275179	7.82017896241519	7.68650052718322	7.7279204545632	6.76818432477693	6.98868468677217	6.33985000288462	7.04439411935845	6.74146698640115	5.16992500144231	5.70043971814109	6	6.3037807481771	6.2667865406949	7.23840473932508	6.4594316186373	6.06608919045777	6.90689059560852	5.93073733756289	6.82017896241519	6.18982455888002	6.33985000288462	6.56985560833095	6.88264304936184	6.08746284125034	6.04439411935845	6.5077946401987	6.68650052718322	6.79441586635011	6.20945336562895	6.18982455888002	5.52356195605701	6.93073733756289
pycom01g06900	4.4594316186373	4.75488750216347	4	4	4.95419631038687	5.20945336562895	5	5.52356195605701	4.75488750216347	6.18982455888002	5.61470984411521	4.85798099512757	1.58496250072116	4.64385618977472	4.24792751344359	5.70043971814109	5.58496250072116	5.49185309632967	5.4262647547021	5.4262647547021	4.85798099512757	5.28540221886225	4.16992500144231	3.32192809488736	4.85798099512757	2.58496250072116	1	2.8073549220576	2.8073549220576	3.70043971814109	5.61470984411521	4	4.4594316186373	3.32192809488736	2	3	3.90689059560852	5.04439411935845	4.32192809488736	4.16992500144231	5.35755200461808	4.4594316186373	4.58496250072116	4.39231742277876	3.70043971814109	3.58496250072116	4.64385618977472	3.58496250072116	4.90689059560852
pycom01g06910	7.82017896241519	8.23840473932508	8.49984588708321	8.59618975614441	8.2045711442492	7.73470962022584	8.16490692667569	8.4093909361377	7.91288933622996	8.5274770060604	8.67948009950545	8.02790599656988	7.06608919045777	8.20945336562895	8.72109918870719	7.86418614465428	7.78135971352466	8.09275714091985	8.06608919045777	8.07681559705083	6.44294349584873	7.22881869049588	6.14974711950468	6.6724253419715	6.65821148275179	5.52356195605701	5.52356195605701	6.24792751344359	6.04439411935845	6.3037807481771	7.65821148275179	7.01122725542325	6.35755200461808	6.74146698640115	5.8073549220576	6.49185309632967	6.12928301694497	7.33091687811462	6.79441586635011	7.01122725542325	7.6724253419715	7	6.68650052718322	7.09803208296053	7.09803208296053	7.01122725542325	6.12928301694497	6.28540221886225	7.74146698640115
pycom01g06920	0	1.58496250072116	-Inf	0	-Inf	1	0	-Inf	0	0	-Inf	0	-Inf	-Inf	1.58496250072116	2	2	2	3.16992500144231	2.8073549220576	3.58496250072116	4.32192809488736	3.58496250072116	4	4.08746284125034	5.4262647547021	4.64385618977472	4.24792751344359	5	4.58496250072116	3.90689059560852	3.16992500144231	2.8073549220576	3.90689059560852	5.20945336562895	5.28540221886225	5.35755200461808	5.93073733756289	5.39231742277876	3.90689059560852	3.16992500144231	3.16992500144231	3.32192809488736	3.4594316186373	5.93073733756289	5.32192809488736	5.78135971352466	5.08746284125034	6.64385618977472
pycom01g06930	-Inf	-Inf	-Inf	0	-Inf	3.4594316186373	2.8073549220576	2.32192809488736	2.32192809488736	0	-Inf	-Inf	-Inf	0	-Inf	2.32192809488736	2.32192809488736	1	1	0	-Inf	-Inf	-Inf	-Inf	-Inf	0	0	1.58496250072116	0	0	-Inf	-Inf	-Inf	0	0	1	-Inf	-Inf	0	-Inf	-Inf	0	-Inf	-Inf	0	0	-Inf	-Inf	1
pycom01g06940	-Inf	-Inf	-Inf	-Inf	-Inf	-Inf	-Inf	-Inf	-Inf	-Inf	-Inf	-Inf	-Inf	-Inf	-Inf	-Inf	-Inf	-Inf	-Inf	-Inf	-Inf	-Inf	-Inf	-Inf	-Inf	-Inf	-Inf	-Inf	-Inf	-Inf	-Inf	-Inf	-Inf	-Inf	-Inf	-Inf	-Inf	-Inf	-Inf	-Inf	-Inf	-Inf	-Inf	-Inf	-Inf	-Inf	-Inf	-Inf	-Inf
pycom01g06950	-Inf	-Inf	-Inf	-Inf	-Inf	-Inf	-Inf	-Inf	-Inf	-Inf	-Inf	-Inf	-Inf	-Inf	-Inf	-Inf	-Inf	-Inf	-Inf	-Inf	-Inf	-Inf	-Inf	-Inf	-Inf	-Inf	-Inf	-Inf	-Inf	-Inf	-Inf	-Inf	-Inf	-Inf	-Inf	-Inf	-Inf	-Inf	-Inf	-Inf	-Inf	-Inf	-Inf	-Inf	-Inf	-Inf	-Inf	-Inf	-Inf
pycom01g06960	6.94251450533924	6.90689059560852	7.14974711950468	7.5077946401987	7.12928301694497	7.69348695749933	7.48381577726426	7.79441586635011	7.59245703726808	7.73470962022584	7.58496250072116	6.7279204545632	6.32192809488736	6.85798099512757	7.39231742277876	7.58496250072116	7.85174904141606	7.92481250360578	7.74819284958946	7.60733031374961	6.08746284125034	6	6.02236781302845	6.10852445677817	6.14974711950468	6.39231742277876	6.35755200461808	6.32192809488736	7.03342300153745	6.55458885167764	6.6724253419715	6.12928301694497	6.02236781302845	6.33985000288462	6.68650052718322	7.35755200461808	6.61470984411521	6.88264304936184	6.70043971814109	6.71424551766612	6.04439411935845	6.52356195605701	6.12928301694497	6.75488750216347	6.76818432477693	6.64385618977472	6.39231742277876	5.32192809488736	7.12928301694497
pycom01g06970	1	2.32192809488736	3.32192809488736	2	3.4594316186373	-Inf	1	0	-Inf	1	3.8073549220576	3	2.32192809488736	2.58496250072116	3.90689059560852	1.58496250072116	1	2.58496250072116	0	0	1.58496250072116	2.8073549220576	1.58496250072116	2.58496250072116	3.16992500144231	-Inf	1	0	1.58496250072116	0	3	3	1.58496250072116	2.8073549220576	2	0	1	2	-Inf	5.55458885167764	3.32192809488736	3.70043971814109	4.64385618977472	3.58496250072116	3.4594316186373	3.90689059560852	2.8073549220576	3	3.58496250072116
pycom01g06980	-Inf	-Inf	-Inf	-Inf	-Inf	-Inf	-Inf	-Inf	0	-Inf	-Inf	-Inf	-Inf	-Inf	-Inf	-Inf	-Inf	-Inf	-Inf	-Inf	-Inf	-Inf	-Inf	-Inf	-Inf	-Inf	-Inf	-Inf	-Inf	-Inf	-Inf	-Inf	-Inf	-Inf	-Inf	-Inf	-Inf	-Inf	-Inf	-Inf	-Inf	-Inf	-Inf	-Inf	-Inf	-Inf	-Inf	-Inf	-Inf
pycom01g06990	0	0	0	-Inf	1.58496250072116	1	1	-Inf	-Inf	-Inf	0	-Inf	-Inf	0	1.58496250072116	-Inf	1	-Inf	1	1	-Inf	0	-Inf	1	1.58496250072116	-Inf	-Inf	-Inf	0	-Inf	-Inf	-Inf	-Inf	-Inf	0	0	-Inf	-Inf	-Inf	-Inf	-Inf	-Inf	-Inf	-Inf	-Inf	0	-Inf	-Inf	-Inf
pycom01g07010	-Inf	-Inf	-Inf	-Inf	-Inf	-Inf	-Inf	-Inf	-Inf	-Inf	-Inf	-Inf	-Inf	-Inf	-Inf	-Inf	-Inf	-Inf	-Inf	-Inf	-Inf	-Inf	-Inf	-Inf	-Inf	-Inf	-Inf	-Inf	-Inf	-Inf	-Inf	-Inf	-Inf	-Inf	-Inf	-Inf	-Inf	-Inf	-Inf	-Inf	-Inf	-Inf	-Inf	-Inf	-Inf	-Inf	-Inf	-Inf	0
pycom01g07020	-Inf	-Inf	-Inf	-Inf	-Inf	-Inf	-Inf	-Inf	-Inf	-Inf	-Inf	-Inf	-Inf	-Inf	-Inf	-Inf	-Inf	-Inf	-Inf	-Inf	-Inf	-Inf	-Inf	-Inf	-Inf	-Inf	-Inf	-Inf	-Inf	-Inf	-Inf	-Inf	-Inf	-Inf	-Inf	-Inf	-Inf	0	-Inf	0	-Inf	-Inf	-Inf	-Inf	-Inf	0	-Inf	-Inf	-Inf
pycom01g07030	-Inf	-Inf	0	-Inf	-Inf	9.27612440527424	9.44294349584873	10.007027266894	9.17242750864548	9.34872815423108	0	-Inf	-Inf	2.58496250072116	-Inf	9.24555270625568	9.30606168942834	9.10852445677817	8.90689059560852	8.93073733756289	-Inf	0	-Inf	-Inf	-Inf	1.58496250072116	1.58496250072116	2.32192809488736	2	2.58496250072116	-Inf	-Inf	-Inf	-Inf	1	0	-Inf	0	0	-Inf	-Inf	0	-Inf	-Inf	1.58496250072116	1	1	0	1
pycom01g07040	-Inf	-Inf	-Inf	-Inf	-Inf	-Inf	-Inf	-Inf	-Inf	-Inf	-Inf	-Inf	-Inf	-Inf	-Inf	-Inf	-Inf	-Inf	-Inf	-Inf	-Inf	-Inf	-Inf	-Inf	-Inf	-Inf	-Inf	-Inf	-Inf	-Inf	-Inf	-Inf	-Inf	-Inf	-Inf	-Inf	-Inf	-Inf	-Inf	-Inf	-Inf	-Inf	-Inf	-Inf	-Inf	-Inf	-Inf	-Inf	-Inf
pycom01g07060	-Inf	-Inf	-Inf	-Inf	0	-Inf	-Inf	-Inf	-Inf	-Inf	-Inf	0	-Inf	-Inf	-Inf	-Inf	-Inf	-Inf	-Inf	0	-Inf	-Inf	0	-Inf	-Inf	-Inf	-Inf	-Inf	-Inf	-Inf	-Inf	-Inf	-Inf	-Inf	-Inf	-Inf	-Inf	-Inf	-Inf	-Inf	-Inf	-Inf	-Inf	-Inf	-Inf	-Inf	-Inf	-Inf	-Inf
pycom01g07070	0	0	-Inf	-Inf	1	0	1	0	0	-Inf	2	0	-Inf	1	2.58496250072116	-Inf	-Inf	-Inf	-Inf	-Inf	-Inf	-Inf	-Inf	-Inf	1	-Inf	-Inf	-Inf	-Inf	-Inf	-Inf	-Inf	0	-Inf	-Inf	-Inf	-Inf	-Inf	-Inf	-Inf	-Inf	-Inf	-Inf	-Inf	-Inf	-Inf	-Inf	-Inf	-Inf
pycom01g07080	-Inf	-Inf	-Inf	-Inf	-Inf	0	1	1	-Inf	1	-Inf	-Inf	-Inf	0	-Inf	2.58496250072116	0	-Inf	-Inf	0	-Inf	1.58496250072116	-Inf	0	1	-Inf	-Inf	1	2	0	3.8073549220576	0	0	-Inf	-Inf	0	0	1	1	2.32192809488736	1.58496250072116	2.58496250072116	2.58496250072116	3.4594316186373	3.32192809488736	2	3.16992500144231	-Inf	3
pycom01g07090	-Inf	-Inf	-Inf	-Inf	-Inf	0	-Inf	1.58496250072116	-Inf	1.58496250072116	-Inf	-Inf	-Inf	-Inf	-Inf	-Inf	-Inf	0	-Inf	0	-Inf	-Inf	-Inf	-Inf	-Inf	-Inf	-Inf	-Inf	-Inf	-Inf	-Inf	-Inf	-Inf	-Inf	-Inf	0	0	-Inf	-Inf	-Inf	-Inf	-Inf	-Inf	-Inf	-Inf	-Inf	-Inf	-Inf	-Inf
pycom01g07100	-Inf	-Inf	0	-Inf	-Inf	1.58496250072116	-Inf	2.32192809488736	-Inf	2	-Inf	-Inf	-Inf	-Inf	1.58496250072116	1	-Inf	2	0	1	-Inf	-Inf	-Inf	-Inf	0	-Inf	0	0	-Inf	0	0	-Inf	-Inf	-Inf	2	1	-Inf	0	0	0	0	-Inf	-Inf	-Inf	0	0	-Inf	-Inf	0
pycom01g07110	6.04439411935845	5.49185309632967	5.6724253419715	5.78135971352466	5.04439411935845	8.25738784269265	7.4262647547021	8.47167521439204	7.61470984411521	7.19967234483636	3.70043971814109	3.16992500144231	2	3.70043971814109	3.32192809488736	6.44294349584873	5.49185309632967	6.24792751344359	6.28540221886225	5.70043971814109	0	1.58496250072116	0	1	1.58496250072116	2	2.32192809488736	2.8073549220576	3	3.16992500144231	2	1	2.32192809488736	0	2.58496250072116	2	1.58496250072116	2	2.8073549220576	2.58496250072116	2.58496250072116	2.32192809488736	2.32192809488736	3	3.32192809488736	3.32192809488736	2	1	3.90689059560852
pycom01g07120	6.94251450533924	7.15987133677839	6.98868468677217	7.16992500144231	6.70043971814109	7.09803208296053	7	7.52356195605701	7.19967234483636	7.29462074889163	7.4757334309664	7.05528243550119	6.2667865406949	6.91886323727459	7.2667865406949	7.33985000288462	7.55458885167764	7.85174904141606	7.467605550083	7.33091687811462	6.20945336562895	6.82017896241519	6.70043971814109	6.78135971352466	7.01122725542325	6.4093909361377	5.78135971352466	6.06608919045777	6.59991284218713	6.08746284125034	7.09803208296053	6.4757334309664	6.4262647547021	6.44294349584873	6.10852445677817	6.8703647195834	6.65821148275179	6.91886323727459	6.7279204545632	6.79441586635011	6.85798099512757	6.49185309632967	6.4093909361377	6.85798099512757	6.68650052718322	6.44294349584873	6.55458885167764	5.7279204545632	7.11894107272351
pycom01g07160	3.8073549220576	4.24792751344359	3.90689059560852	4.75488750216347	4	4.4594316186373	4.39231742277876	5.20945336562895	4.52356195605701	5.04439411935845	4.85798099512757	4.39231742277876	2.58496250072116	3.90689059560852	4.85798099512757	4.90689059560852	5.20945336562895	5.16992500144231	4.95419631038687	4.58496250072116	4.4594316186373	5	4	4.16992500144231	4.64385618977472	4.39231742277876	4	4.16992500144231	4.4594316186373	4.95419631038687	3.58496250072116	3.58496250072116	3	5.04439411935845	4.32192809488736	5.20945336562895	4.52356195605701	4.16992500144231	4.08746284125034	3.58496250072116	4	3.16992500144231	4.58496250072116	4.24792751344359	4.95419631038687	4.58496250072116	4.75488750216347	3.58496250072116	5.04439411935845
pycom01g07170	2	3.16992500144231	3.32192809488736	2.32192809488736	3.16992500144231	2.8073549220576	3.90689059560852	3.70043971814109	3.4594316186373	3.90689059560852	3.16992500144231	2.32192809488736	2	3	3.70043971814109	4.08746284125034	3.58496250072116	3.70043971814109	3.16992500144231	3.16992500144231	2.32192809488736	4	2	3.4594316186373	0	1	2.58496250072116	2.32192809488736	3.58496250072116	2	3.32192809488736	1.58496250072116	1	3.4594316186373	2.8073549220576	4	2	3.32192809488736	3	3.58496250072116	3.32192809488736	2.8073549220576	4.24792751344359	3.8073549220576	3.70043971814109	3.90689059560852	3.4594316186373	2.32192809488736	2.32192809488736
pycom01g07180	9.36413465500805	9.33762190199251	9.77478705960117	9.94397991434374	9.44708322620965	10.0714623625566	10.1922928144708	10.3509391815464	10.1305705628054	10.2526654324502	9.91737207947684	8.95419631038687	9.09803208296053	9.18982455888002	10.047123912114	10.1699250014423	10.1548181090521	10.5186531556734	10.0714623625566	10.1984450414524	9.42206476617281	9.73131903102506	9.31288295528435	9.56414948998573	9.85486838326024	9.96289600533726	10.1996723448364	10.5488219084588	10.5313814605163	10.007027266894	9.81698362325538	9.62935662007961	8.77807712953536	9.90538700501813	10.0714623625566	10.631177055704	10.1836353814732	10.4062050054189	10.0633950812885	9.403012023575	9.24555270625568	9.29232163280204	8.95419631038687	9.51175265376738	10.2419831496943	10.2609195336629	10.0292872269682	9.06069593168755	10.7176764230664
pycom01g07190	-Inf	-Inf	-Inf	-Inf	-Inf	-Inf	-Inf	-Inf	-Inf	-Inf	-Inf	-Inf	-Inf	-Inf	-Inf	-Inf	-Inf	-Inf	-Inf	-Inf	-Inf	-Inf	-Inf	-Inf	-Inf	-Inf	-Inf	-Inf	-Inf	-Inf	-Inf	-Inf	-Inf	-Inf	-Inf	-Inf	-Inf	-Inf	-Inf	-Inf	-Inf	-Inf	-Inf	-Inf	-Inf	-Inf	0	-Inf	-Inf
pycom01g07210	12.9931152996792	12.7848392946531	13.2590076076446	13.3740885471464	12.8697866009458	12.6664459388148	12.7082217300384	12.9514668619328	12.5786085607378	12.6452080827747	13.6245670186749	12.8362476466879	12.7272823292122	12.8809227105865	13.702822011777	13.115693952197	13.3656389582345	13.4160057805593	13.1411491984375	13.3705511942743	12.5715156504778	13.0143692422351	12.7116669735643	13.0332509140987	13.4263958075287	13.0791514054219	13.3508010915687	13.704119788513	13.5291865052509	13.326008077731	13.0645743731491	13.1176431013891	12.2243032093734	13.1511751378086	13.0157634873699	13.7402023887679	13.5096513111781	13.7279204545632	13.1678885131806	12.3320365483617	12.8237652797897	12.326710358347	12.0728025345442	12.5755392468345	13.3956680096368	13.2733585292667	12.95474158096	12.1241213118292	13.4951055100078
pycom01g07220	7.4262647547021	7.6724253419715	8.17492568250068	7.91288933622996	7.57742882803575	7.49185309632967	7	7.52356195605701	7.61470984411521	7.81378119121704	7.75488750216347	7.38370429247405	6.4093909361377	7.34872815423108	7.49984588708321	7.4178525148859	7.48381577726426	7.73470962022584	7.58496250072116	7.20945336562895	6.33985000288462	6.75488750216347	6.2667865406949	6.3037807481771	7.12928301694497	5.55458885167764	5.93073733756289	6.32192809488736	7.12928301694497	6.7279204545632	6.65821148275179	5.8073549220576	5.85798099512757	6.35755200461808	6.8073549220576	7.68650052718322	6.97727992349992	7.33985000288462	7.13955135239879	6.59991284218713	6.62935662007961	6.74146698640115	6.75488750216347	7	7.20945336562895	6.8703647195834	6.95419631038687	6.39231742277876	7.76155123244448
pycom01g07230	5.08746284125034	4.24792751344359	4.64385618977472	6.22881869049588	4.52356195605701	4.16992500144231	4.08746284125034	3.70043971814109	3.90689059560852	4.4594316186373	5.49185309632967	3.70043971814109	5.4594316186373	5.35755200461808	6.33985000288462	4	3.70043971814109	4.58496250072116	4.52356195605701	4.24792751344359	5.97727992349992	6.12928301694497	5.4594316186373	6.5077946401987	5.49185309632967	5.4262647547021	5.28540221886225	4.85798099512757	5.08746284125034	4.08746284125034	5.85798099512757	5.55458885167764	5.58496250072116	7.08746284125034	4.95419631038687	5.78135971352466	4.52356195605701	6	4.39231742277876	5.35755200461808	6.20945336562895	4.4594316186373	5.4594316186373	5.4262647547021	5.24792751344359	4.75488750216347	4.4594316186373	4.16992500144231	5.04439411935845
pycom01g07240	3	2.32192809488736	3.4594316186373	3	1.58496250072116	2.58496250072116	2	2.8073549220576	2	2	3.32192809488736	3.16992500144231	2.32192809488736	3.4594316186373	2.58496250072116	1.58496250072116	1	1.58496250072116	2	1	2.32192809488736	3.58496250072116	2.32192809488736	3.8073549220576	3.16992500144231	-Inf	-Inf	2.58496250072116	2.8073549220576	2	2	1	1.58496250072116	1	2	2.32192809488736	1.58496250072116	1	2.32192809488736	3.32192809488736	1.58496250072116	3.16992500144231	2	2.8073549220576	3	2	2.32192809488736	1.58496250072116	3
pycom01g07250	8.45532722030456	8.54303182025524	8.98868468677217	8.81698362325538	8.61102479730735	9.03066713624694	8.56605403817109	9.12153351734003	8.8703647195834	9.27612440527424	9.01680828768655	8.43462822763673	7.55458885167764	8.53915881110803	8.93957921431469	8.82017896241519	8.94544383637791	9.22158712126481	8.84549005094438	8.93073733756289	8.14974711950468	8.45121111183233	8	8.3264294871223	8.74819284958946	7.74819284958946	8.08746284125034	8.43879185257826	8.71080643369935	8.33539035469392	8.43045255166553	7.96578428466209	7.69348695749933	8.2045711442492	8.2045711442492	8.90989308377004	8.64385618977473	8.86418614465428	8.37937836707126	8.28540221886225	8.33985000288462	8.2336196767597	8.11374216604919	8.61838550225861	8.32192809488736	8.28540221886225	8.2240016741981	7.18982455888002	8.90086680798075
pycom01g07260	3.90689059560852	3.32192809488736	4.52356195605701	4	3.32192809488736	1.58496250072116	2	1.58496250072116	1.58496250072116	0	4.32192809488736	3.70043971814109	1.58496250072116	4.08746284125034	4	2	2	1.58496250072116	2.58496250072116	2.32192809488736	5.20945336562895	5.75488750216347	5.49185309632967	5.58496250072116	5.20945336562895	3.90689059560852	3	3.58496250072116	4.52356195605701	4.52356195605701	5.4594316186373	4.52356195605701	4.24792751344359	5.16992500144231	4.08746284125034	4.95419631038687	4.52356195605701	4.16992500144231	4.39231742277876	5.32192809488736	4.39231742277876	4.70043971814109	4.58496250072116	5.32192809488736	3.70043971814109	3.70043971814109	3.58496250072116	3.32192809488736	4.95419631038687
pycom01g07270	-Inf	-Inf	2	1	0	1.58496250072116	-Inf	1	1	-Inf	-Inf	-Inf	-Inf	-Inf	0	1	1	1.58496250072116	0	1.58496250072116	-Inf	-Inf	-Inf	-Inf	0	-Inf	-Inf	-Inf	0	0	1	0	0	-Inf	1	1	0	1	1	2	0	1.58496250072116	1	-Inf	0	0	-Inf	1.58496250072116	1
pycom01g07280	5.61470984411521	6.20945336562895	6.18982455888002	6.18982455888002	6	6.37503943134692	6.18982455888002	6.89481776330794	6.49185309632967	6.4757334309664	7	6.22881869049588	4.64385618977472	6.33985000288462	6.06608919045777	6.59991284218713	6.49185309632967	6.8073549220576	6.83289001416474	6.61470984411521	6.20945336562895	6.4093909361377	6.28540221886225	6.32192809488736	6.37503943134692	5.49185309632967	4.75488750216347	5.93073733756289	6.61470984411521	5.8073549220576	6.61470984411521	5.97727992349992	5.4262647547021	5.90689059560852	6.14974711950468	6.68650052718322	6.76818432477693	6.56985560833095	6.5077946401987	6.24792751344359	5.97727992349992	5.75488750216347	6.20945336562895	6.64385618977472	6.8073549220576	6.32192809488736	6.49185309632967	4.90689059560852	7.15987133677839
pycom01g07290	8.10852445677817	8.53138146051631	8.876516946565	8.7279204545632	8.55458885167764	9.17242750864548	8.94251450533924	9.39874369193819	9.04439411935845	9.18487534290828	8.58871463558226	8.00562454919388	7.34872815423108	8.00562454919388	8.61470984411521	9.09539702279256	9.21916852046216	9.33539035469392	9.12412131182919	9.29920801838728	6.97727992349992	6.97727992349992	6.83289001416474	7.27612440527424	7.19967234483636	7.59245703726808	7.55458885167764	7.85174904141606	7.97727992349992	7.90086680798075	7.03342300153745	6.79441586635011	6.68650052718322	7.21916852046216	7.876516946565	8.5077946401987	7.94251450533924	8.14974711950468	7.67948009950545	8.00562454919388	7.15987133677839	7.01122725542325	7.81378119121704	7.78790255939143	8.02790599656988	7.78135971352466	7.54689445988764	6.78135971352466	8.12412131182919
pycom01g07300	-Inf	-Inf	0	0	-Inf	-Inf	-Inf	-Inf	-Inf	-Inf	0	0	-Inf	0	1	0	-Inf	-Inf	-Inf	0	0	-Inf	0	-Inf	0	-Inf	-Inf	-Inf	0	-Inf	0	-Inf	-Inf	-Inf	-Inf	-Inf	-Inf	1	-Inf	-Inf	0	0	-Inf	-Inf	-Inf	-Inf	0	0	1
pycom01g07310	0	-Inf	-Inf	-Inf	-Inf	-Inf	-Inf	-Inf	-Inf	0	-Inf	-Inf	-Inf	-Inf	-Inf	-Inf	0	0	-Inf	-Inf	-Inf	-Inf	-Inf	-Inf	0	-Inf	-Inf	-Inf	-Inf	-Inf	-Inf	-Inf	0	-Inf	0	-Inf	-Inf	0	-Inf	-Inf	-Inf	-Inf	-Inf	-Inf	-Inf	-Inf	-Inf	-Inf	-Inf
pycom01g07320	-Inf	-Inf	-Inf	-Inf	-Inf	0	-Inf	-Inf	0	-Inf	-Inf	-Inf	-Inf	-Inf	-Inf	0	-Inf	-Inf	0	-Inf	-Inf	-Inf	-Inf	-Inf	-Inf	-Inf	-Inf	-Inf	-Inf	0	-Inf	-Inf	-Inf	-Inf	-Inf	-Inf	-Inf	-Inf	-Inf	-Inf	-Inf	-Inf	-Inf	-Inf	-Inf	-Inf	-Inf	-Inf	-Inf
pycom01g07350	-Inf	-Inf	-Inf	-Inf	-Inf	-Inf	-Inf	-Inf	-Inf	-Inf	-Inf	-Inf	-Inf	-Inf	-Inf	-Inf	-Inf	-Inf	-Inf	-Inf	-Inf	-Inf	-Inf	-Inf	-Inf	-Inf	-Inf	-Inf	-Inf	-Inf	-Inf	-Inf	-Inf	-Inf	-Inf	0	-Inf	-Inf	-Inf	-Inf	-Inf	-Inf	-Inf	-Inf	-Inf	0	-Inf	-Inf	-Inf
pycom01g07360	-Inf	-Inf	-Inf	0	-Inf	-Inf	0	0	0	-Inf	0	-Inf	-Inf	-Inf	-Inf	-Inf	-Inf	-Inf	-Inf	-Inf	-Inf	0	-Inf	0	1	-Inf	0	0	0	0	-Inf	-Inf	-Inf	0	-Inf	0	-Inf	-Inf	0	-Inf	-Inf	0	-Inf	-Inf	0	-Inf	-Inf	-Inf	-Inf
pycom01g07370	7.71424551766612	7.93073733756289	8.25738784269265	8.12928301694497	7.76818432477693	7.90689059560852	7.76155123244448	7.88264304936184	7.72109918870719	7.97727992349992	8.04984854945056	7.31288295528436	7.02236781302845	7.49185309632967	8.07681559705083	7.75488750216347	7.69348695749933	8.00562454919388	7.82654848729092	7.85174904141606	7.59245703726808	7.76818432477693	7.12928301694497	7.43462822763672	7.61470984411521	7.62935662007961	7.75488750216347	8.08746284125034	8.36194377373524	7.83289001416474	7.7279204545632	7.4178525148859	7.16992500144231	7.93663793900257	8.16490692667569	8.34429590791582	7.78135971352466	8.29462074889163	7.78790255939143	7.77478705960117	7.36632221424582	7.70043971814109	7.4178525148859	7.84549005094437	8.04984854945056	7.93663793900257	7.96578428466209	7.13955135239879	8.73809225962049
pycom01g07380	9.53332973230583	9.3037807481771	9.87498134765377	9.79116288855502	9.44294349584873	9.38370429247405	9.18487534290828	9.64385618977473	9.33091687811462	9.55842071326866	9.67595703294175	9.01402047031493	8.57364718749332	9.08214904135387	9.72109918870719	9.25738784269265	9.12670447284319	9.4241662888181	9.33762190199251	9.22158712126481	9.62935662007961	9.93073733756289	9.30833903013941	9.83605035505807	9.79116288855502	9.46147944728616	9.43671154213721	9.73809225962049	9.90086680798075	9.50382573799575	10.1848753429083	9.57742882803575	9.15987133677839	9.95274124718649	9.62935662007961	10.0861362250273	9.51372759595244	10.2502984179063	9.62021982550749	10.0927571409199	9.87805091272854	9.78135971352466	9.57742882803575	9.97154355395077	10.1045987535644	9.78299820892041	9.7714894695006	8.88264304936184	10.5924570372681
pycom01g07390	3.90689059560852	4.16992500144231	4.90689059560852	4.64385618977472	4.4594316186373	4.08746284125034	4.75488750216347	4.64385618977472	4.52356195605701	4.4594316186373	4.58496250072116	3.90689059560852	4	4	5.12928301694497	5.20945336562895	4.64385618977472	4.8073549220576	4.58496250072116	3.8073549220576	4.8073549220576	4.08746284125034	3.4594316186373	4.64385618977472	3.90689059560852	4.52356195605701	4.4594316186373	4.4594316186373	5.28540221886225	4.75488750216347	4.75488750216347	4.39231742277876	3.16992500144231	4.4594316186373	4.64385618977472	4.85798099512757	4.32192809488736	4.64385618977472	4	4.24792751344359	4	4.4594316186373	4.08746284125034	4.75488750216347	4.64385618977472	4.08746284125034	4.08746284125034	3.16992500144231	4.52356195605701
pycom01g07400	11.1649069266757	11.0907740546408	11.8025163651212	11.6577650352654	11.1072170755914	9.85330955540367	9.9915218460757	10.4408691676109	9.95419631038687	10.1045987535644	11.3202364452416	10.7245138531199	10.8447057644119	10.9285183752579	11.9136374280491	10.0887882387169	10.0182001788132	9.94251450533924	10.0443941193585	10.2070143201775	10.3286749273279	10.7565563225241	10.211888294546	10.5196362528432	10.6501542136751	9.41151098801207	9.41362792902417	9.96289600533726	9.42206476617281	9.34872815423108	10.8313072438021	10.8595347863827	9.92184093707449	10.9001120629775	9.38370429247405	9.58120058192496	9.09275714091985	9.5372184005386	9.37937836707126	11.0056245491939	10.7313190310251	10.8407779235951	10.6284455401372	10.8834069863884	9.93663793900257	9.83289001416474	9.20945336562895	8.8008998999203	10.1984450414524
pycom01g07410	1	1.58496250072116	1.58496250072116	1	1	0	3	2.32192809488736	2	1	1	1	2	1	2	2.58496250072116	1.58496250072116	1.58496250072116	0	1	0	1	-Inf	1.58496250072116	1	-Inf	-Inf	-Inf	-Inf	1	2	1.58496250072116	-Inf	1.58496250072116	1.58496250072116	1	1	1.58496250072116	-Inf	2.8073549220576	3	2.8073549220576	1.58496250072116	2.32192809488736	1.58496250072116	1.58496250072116	1	0	2.58496250072116
pycom01g07420	3.70043971814109	2.8073549220576	4.39231742277876	3.90689059560852	3.16992500144231	-Inf	1.58496250072116	2.32192809488736	-Inf	0	2.58496250072116	2.8073549220576	-Inf	2.58496250072116	3.16992500144231	-Inf	-Inf	-Inf	-Inf	-Inf	-Inf	-Inf	0	-Inf	-Inf	0	-Inf	-Inf	-Inf	-Inf	-Inf	1	0	0	-Inf	-Inf	-Inf	-Inf	0	-Inf	-Inf	0	-Inf	0	-Inf	0	-Inf	0	-Inf
pycom01g07430	9.13442632022093	8.78790255939143	9.57742882803575	9.57553924683453	8.95710204156229	8.876516946565	8.96289600533726	9.2644426002266	8.74483383749955	9.08480838780436	9.03066713624694	8.5352753766208	8.37503943134693	8.69696752623429	9.4594316186373	8.93957921431469	8.92184093707449	9.04712391211403	9.06339508128851	9.03342300153745	8.81698362325538	9.08214904135387	8.71424551766612	9.2336196767597	9.19229281447077	8.98584193700334	8.91886323727459	9.53332973230583	9.24792751344359	9.06608919045777	9.20701432017753	9.30833903013941	8.4093909361377	9.46147944728616	8.86727873970966	9.36194377373524	8.93073733756289	9.41996017784789	8.83920378809694	9.00281501560705	9.13442632022093	8.91886323727459	8.54303182025524	8.96578428466209	9.21916852046216	9.20212382383046	8.72451385311995	8.09275714091985	9.57742882803575
pycom01g07440	-Inf	-Inf	-Inf	-Inf	-Inf	0	0	2	-Inf	0	-Inf	-Inf	-Inf	-Inf	-Inf	-Inf	-Inf	1	0	0	-Inf	-Inf	-Inf	-Inf	-Inf	-Inf	1	1	-Inf	-Inf	-Inf	-Inf	-Inf	-Inf	-Inf	-Inf	-Inf	-Inf	-Inf	-Inf	-Inf	-Inf	-Inf	-Inf	2	1	2	0	1
pycom01g07460	4.70043971814109	4.75488750216347	4.85798099512757	5	5.04439411935845	4.85798099512757	4.75488750216347	4.90689059560852	3.8073549220576	4.75488750216347	4.08746284125034	3.70043971814109	3.4594316186373	3.58496250072116	3.8073549220576	3	3.4594316186373	3.70043971814109	2.8073549220576	3.90689059560852	3	2.8073549220576	3.32192809488736	4.39231742277876	3.16992500144231	4.16992500144231	2.58496250072116	3.8073549220576	3.58496250072116	3	3.4594316186373	2.58496250072116	1.58496250072116	3.90689059560852	3.32192809488736	3.4594316186373	3.58496250072116	3.32192809488736	2.32192809488736	5.28540221886225	5.04439411935845	5.28540221886225	5.24792751344359	5.75488750216347	5.55458885167764	5.12928301694497	4.32192809488736	3.8073549220576	5.83289001416474
pycom01g07470	7.70735913208088	7.8008998999203	8.02790599656988	8.09275714091985	7.53138146051631	7.4178525148859	7.3037807481771	7.57742882803575	7.53138146051631	7.60733031374961	7.95419631038687	7.34872815423108	7.24792751344359	7.56224242422107	8.13955135239879	7.44294349584873	7.15987133677839	7.39231742277876	7.51569983828404	7.32192809488736	6.64385618977472	6.95419631038687	6.44294349584873	7.01122725542325	6.97727992349992	7.10852445677817	7.19967234483636	6.94251450533924	7.32192809488736	7.19967234483636	7.17990909001493	7.11894107272351	6.5077946401987	6.91886323727459	6.96578428466209	7.74819284958946	6.8073549220576	7.49185309632967	7.22881869049588	7.05528243550119	7.65821148275179	7.52356195605701	6.94251450533924	7.32192809488736	7.75488750216347	7.60733031374961	7.56985560833095	6.6724253419715	8.33985000288462
pycom01g07490	-Inf	1	-Inf	0	0	8.37068740680722	8.57364718749332	8.91587937883577	8.39231742277876	8.55458885167764	0	-Inf	-Inf	1	0	8.13442632022093	7.93663793900257	8.2336196767597	7.98299357469431	8.08214904135387	-Inf	-Inf	-Inf	-Inf	-Inf	6.4093909361377	6.08746284125034	6.68650052718322	6.83289001416474	6.4262647547021	-Inf	-Inf	-Inf	-Inf	6.44294349584873	7.12928301694497	6.7279204545632	7.21916852046216	6.8703647195834	-Inf	-Inf	-Inf	-Inf	-Inf	6.6724253419715	6.7279204545632	7.04439411935845	5.39231742277876	7.63662462054365
pycom01g07520	9.43254190038826	9.4757334309664	9.72962074355304	9.80896417491926	9.47370574961942	8.62570884306447	8.62205181945638	8.8703647195834	8.56985560833095	8.79766152585376	9.85018683764577	9.42206476617281	8.40514146313634	9.25502856981873	9.7262181593322	8.7515440590891	8.95128471496697	8.91587937883577	8.66533591718518	9	8.23840473932508	8.63662462054365	8.02236781302845	8.58120058192496	8.43045255166553	7.02236781302845	7.15987133677839	7.62205181945638	7.94251450533924	7.56985560833095	8.95128471496697	8.34429590791582	7.94251450533924	8.58871463558226	7.58496250072116	8.40514146313634	7.85174904141606	8.35755200461808	8.03342300153745	8.48784003382305	8.67595703294175	8.35314682549808	8.53915881110803	8.87958324961278	8.12412131182919	7.90689059560852	7.84549005094437	6.83289001416474	8.66177809777199
pycom01g07530	8.36194377373524	8.5274770060604	8.90086680798075	8.70390357344466	8.73131903102506	9.4757334309664	8.98584193700334	9.68825030913318	9.47775826644389	10.0223678130285	8.8008998999203	7.97154355395077	6.55458885167764	8.25266543245025	8.08746284125034	9.06339508128851	9.16741814583174	9.57175264350355	9.33315535031062	9.35535109642481	8.2667865406949	8.38801728534514	8.45121111183233	8.70390357344466	9.07414146275251	8.37503943134693	8.66533591718518	9	9.70563238736142	9.54689445988764	7.98299357469431	7.57742882803575	7.33985000288462	7.6724253419715	9.07681559705083	9.46352437327118	9.52552080909507	9.49585502688717	9.15734693536284	7.89481776330794	7.97727992349992	7.6724253419715	7.40087943628218	7.82017896241519	8.7714894695006	8.77807712953536	8.97154355395077	8.0389189892923	9.56224242422107
pycom01g07540	-Inf	-Inf	-Inf	0	-Inf	0	-Inf	1	-Inf	-Inf	-Inf	-Inf	-Inf	0	1	-Inf	-Inf	-Inf	1	1	-Inf	0	-Inf	-Inf	-Inf	-Inf	1.58496250072116	0	-Inf	-Inf	-Inf	0	0	0	-Inf	-Inf	-Inf	0	-Inf	0	-Inf	-Inf	-Inf	0	-Inf	-Inf	-Inf	-Inf	-Inf
pycom01g07550	-Inf	-Inf	-Inf	-Inf	-Inf	-Inf	-Inf	-Inf	-Inf	0	-Inf	-Inf	-Inf	-Inf	-Inf	-Inf	-Inf	-Inf	0	0	-Inf	-Inf	-Inf	-Inf	-Inf	-Inf	-Inf	0	-Inf	-Inf	-Inf	-Inf	-Inf	-Inf	-Inf	-Inf	-Inf	-Inf	-Inf	-Inf	-Inf	-Inf	0	-Inf	-Inf	-Inf	-Inf	-Inf	-Inf
pycom01g07570	10.7202442582876	10.7481928495895	11.2252074369435	11.2076244682268	10.6320864128352	11.5745935273376	11.3162815317462	11.5367328898354	11.3525952311343	11.1260591160707	10.8680508537452	10.0768155970508	9.82813648419411	10.4051414631363	11.0188956211216	11.3275526440812	11.4691330198296	11.6257088430645	11.5957236941016	11.6142497276894	8.76818432477693	8.8703647195834	8.467605550083	9.11113567023471	9.04984854945056	9.96722625883599	9.94251450533924	10.1573469353628	10.5186531556734	10.0014081943928	8.66888498426625	8.83605035505807	7.98299357469431	9.11894107272351	10.3106127816595	10.7590559391602	10.2167458581953	10.4878400338231	10.2348174311173	8.4797802640291	8.42206476617281	7.89481776330794	8.2240016741981	8.6582114827518	10.0195907283579	9.97727992349992	9.69870466677034	8.72451385311995	10.2819300269554
pycom01g07580	9.40726776424473	9.45327063401062	9.89935692292311	9.82813648419411	9.38370429247405	9.41151098801207	9.27379559921426	9.4241662888181	9.2807707701306	9.37937836707126	9.81698362325538	9.12153351734003	8.4093909361377	9.33762190199251	9.73131903102506	9.33315535031062	9.44708322620965	9.52552080909507	9.467605550083	9.35755200461808	8.82654848729091	9.1873520732005	8.60733031374961	9.07414146275251	9.04165915163721	8.3037807481771	8.32192809488736	8.68999797141945	8.74483383749955	8.56224242422107	9.03617361255349	8.63299519714296	8.14465824283188	9.01680828768655	8.35755200461808	8.89178370321831	8.40087943628218	8.93663793900257	8.51569983828404	8.35755200461808	8.31741261376487	8.21431912080077	8.14465824283188	8.42206476617281	8.35755200461808	8.04984854945056	8.06608919045777	7.13955135239879	8.81698362325538
pycom01g07590	11.1401907031918	10.7821791938312	11.5107641679179	11.6626683755175	11.0443941193585	11.189206834597	11.1472049249422	11.5191447879974	11.0768155970508	11.3723209548673	11.1085244567782	10.2443638351205	10.7498694273968	10.4878400338231	11.617008227652	11.0126245388651	10.9454438363779	11.2871351860867	11.1059085085712	10.9950604670327	10.6036263449862	10.7838167593202	10.4252159032994	10.9076418036655	10.8517490414161	10.8447057644119	11.1579784499454	11.2413873639989	11.1817734388088	10.9076418036655	11.0518886559054	10.8703647195834	10.4178525148859	11.1491119907069	11.0674343607565	11.2992080183873	10.5840229402575	11.1579784499454	10.769011321097	11.4599438483749	11.6174674652942	11.4393114618188	11.0035179121086	11.3761253892762	11.407798850222	11.3213644320394	10.8963324039099	10.3309168781146	11.6352646565395
pycom01g07600	8.5352753766208	8.73131903102506	9.49185309632967	9.18982455888002	8.78790255939143	9.03617361255349	9.06069593168755	9.54882190845875	8.93073733756289	9	8.64024493622235	8.03342300153745	7.90689059560852	8.19967234483636	8.78790255939143	8.76155123244448	8.71080643369935	8.88264304936184	8.77807712953536	8.72109918870719	5.90689059560852	6.14974711950468	4.4594316186373	5.8073549220576	5.61470984411521	6.49185309632967	6.39231742277876	6.78135971352466	6.75488750216347	6.20945336562895	7.22881869049588	7.04439411935845	6.28540221886225	7.06608919045777	6.84549005094437	7.35755200461808	6.06608919045777	7.34872815423108	6.90689059560852	6.70043971814109	6.24792751344359	6.59991284218713	6.28540221886225	6.55458885167764	6.55458885167764	6.70043971814109	5.75488750216347	5.35755200461808	6.98868468677217
pycom01g07610	9.14210705730255	8.92777796208234	9.36632221424582	9.56414948998573	9.03617361255349	9.79603960882977	9.85642552862553	10.1649069266757	9.80574387215162	9.82177398197057	9.38586240064146	8.60733031374961	8.4594316186373	8.84862294042934	9.60362634498619	9.72280753116955	9.70908381255034	10	9.70043971814109	9.81698362325538	8.08214904135387	8.3264294871223	7.8703647195834	8.4262647547021	8.42206476617281	8.79116288855502	8.66533591718518	9.20945336562895	9.283088353024	8.8703647195834	8.87958324961278	8.4262647547021	7.97154355395077	8.95419631038687	8.77478705960117	9.58496250072116	9.01680828768655	9.54689445988764	8.99717948093762	8.4093909361377	8.45532722030456	8.34872815423108	8.26209484537018	8.53915881110803	9.5274770060604	9.14210705730255	8.99717948093762	7.876516946565	9.76487159073609
pycom01g07620	6.90689059560852	6.62935662007961	6.94251450533924	7	6.88264304936184	6.64385618977472	6.06608919045777	6.84549005094437	6.39231742277876	6.70043971814109	6.70043971814109	6.20945336562895	5.75488750216347	6.5077946401987	7.23840473932508	6.16992500144231	6.3037807481771	6.62935662007961	6.37503943134692	6.71424551766612	5.16992500144231	5.39231742277876	4	4.8073549220576	5.20945336562895	5.4594316186373	5.39231742277876	6.33985000288462	6.28540221886225	5.95419631038687	5.8073549220576	6.20945336562895	4.75488750216347	6.04439411935845	6.12928301694497	6.56985560833095	5.39231742277876	6.22881869049588	5.97727992349992	5.93073733756289	5.58496250072116	5.93073733756289	5.24792751344359	5.61470984411521	6.4093909361377	5.6724253419715	5.39231742277876	4.64385618977472	6.74146698640115
pycom01g07630	0	1	1	0	1	0	0	2.32192809488736	1	1	1.58496250072116	2.32192809488736	-Inf	0	1	3	1	2.8073549220576	0	2.32192809488736	2.58496250072116	2.32192809488736	0	1	0	1.58496250072116	-Inf	2	1.58496250072116	0	1	-Inf	0	0	-Inf	-Inf	0	1.58496250072116	0	1	-Inf	1.58496250072116	0	-Inf	-Inf	-Inf	1	0	-Inf
pycom01g07640	-Inf	0	1	-Inf	0	0	-Inf	2	-Inf	1.58496250072116	0	-Inf	-Inf	0	-Inf	-Inf	-Inf	0	0	0	1	-Inf	1.58496250072116	-Inf	-Inf	2.58496250072116	2.32192809488736	4	4.24792751344359	4.4594316186373	-Inf	-Inf	-Inf	-Inf	4.16992500144231	5.4262647547021	4.32192809488736	4.64385618977472	4.08746284125034	-Inf	-Inf	-Inf	-Inf	0	6.88264304936184	6.02236781302845	5.90689059560852	5.88264304936184	7.56224242422107
pycom01g07650	3.32192809488736	3	3.4594316186373	4.16992500144231	4	4	4.39231742277876	4.58496250072116	4.16992500144231	4.39231742277876	3.16992500144231	3	3	3	3.16992500144231	4.08746284125034	3.32192809488736	4	4.39231742277876	3.58496250072116	3.32192809488736	3	3	4.16992500144231	3.32192809488736	4.39231742277876	3.4594316186373	4.64385618977472	4.8073549220576	4.16992500144231	3	2.8073549220576	2	3.58496250072116	4.16992500144231	4.32192809488736	4.32192809488736	4.39231742277876	4.16992500144231	1	3	2.58496250072116	2.32192809488736	4.16992500144231	4.75488750216347	4.90689059560852	3.58496250072116	3.32192809488736	4.8073549220576
pycom01g07660	4.58496250072116	4.58496250072116	4.24792751344359	5.08746284125034	3.70043971814109	3	3.4594316186373	3	3	2.8073549220576	5.4262647547021	3.16992500144231	4.58496250072116	4.4594316186373	5.70043971814109	3	3.32192809488736	3.16992500144231	3.90689059560852	2.8073549220576	2	3	2	3	1	3.90689059560852	3.8073549220576	3.70043971814109	3.4594316186373	3.58496250072116	3.90689059560852	2	3	4.85798099512757	3.32192809488736	3.8073549220576	3	2.32192809488736	2.8073549220576	3.4594316186373	4.58496250072116	4.24792751344359	2.32192809488736	3.32192809488736	3	3.16992500144231	2.32192809488736	2	3.4594316186373
pycom01g07670	-Inf	-Inf	-Inf	-Inf	-Inf	-Inf	-Inf	-Inf	-Inf	-Inf	-Inf	-Inf	-Inf	-Inf	-Inf	-Inf	-Inf	-Inf	-Inf	-Inf	-Inf	-Inf	-Inf	-Inf	-Inf	-Inf	-Inf	0	0	-Inf	0	-Inf	-Inf	-Inf	-Inf	-Inf	-Inf	-Inf	-Inf	-Inf	-Inf	0	-Inf	1	-Inf	0	-Inf	-Inf	-Inf
pycom01g07690	3	3.32192809488736	4.64385618977472	4.24792751344359	3.90689059560852	4.58496250072116	4.32192809488736	5.24792751344359	4.4594316186373	4.8073549220576	4.16992500144231	2.8073549220576	3.90689059560852	3.16992500144231	4.8073549220576	4.95419631038687	4.39231742277876	4.16992500144231	4.32192809488736	4.16992500144231	3.16992500144231	3.58496250072116	2	3.8073549220576	3.4594316186373	4.08746284125034	4.39231742277876	4.8073549220576	4.75488750216347	4.58496250072116	3	2.32192809488736	1.58496250072116	3.58496250072116	4.24792751344359	5.32192809488736	3.8073549220576	4.8073549220576	3.58496250072116	2.32192809488736	3.58496250072116	3.32192809488736	3	3.32192809488736	4.52356195605701	4.58496250072116	4.24792751344359	3.4594316186373	5.28540221886225
pycom01g07700	2.8073549220576	1.58496250072116	1	3	3.58496250072116	2.32192809488736	2.8073549220576	3.8073549220576	2.32192809488736	2.32192809488736	2.58496250072116	1.58496250072116	1.58496250072116	2	3.70043971814109	2.58496250072116	2.32192809488736	2	1	2.32192809488736	2.32192809488736	1.58496250072116	1	1.58496250072116	1	1.58496250072116	0	2.32192809488736	2.8073549220576	2.32192809488736	1.58496250072116	2	0	3.32192809488736	2	0	2.32192809488736	1	-Inf	1	2	3	2.58496250072116	2.32192809488736	1	1	2.58496250072116	0	3.70043971814109
pycom01g07710	7.88874324889826	7.64385618977472	8.54303182025524	7.82017896241519	7.39231742277876	6.7279204545632	5.83289001416474	7.64385618977472	6.5077946401987	6.20945336562895	8.61102479730735	7.59991284218713	7	8.25266543245025	7.67948009950545	6.96578428466209	5.97727992349992	6.91886323727459	7.05528243550119	6.33985000288462	7.78790255939143	8.05528243550119	7.93073733756289	8.10328780841202	7.81378119121704	6.79441586635011	5.32192809488736	6.79441586635011	7.65821148275179	6.78135971352466	8.6582114827518	7.15987133677839	7.16992500144231	7.53138146051631	7.55458885167764	8.06069593168755	7.77478705960117	8.45121111183233	8.28540221886225	8.36194377373524	7.59245703726808	7.78790255939143	8.07681559705083	8.31288295528435	8.53915881110803	8.18487534290828	8.74146698640115	7.18982455888002	9.49785183695112
pycom01g07720	15.8383914528565	15.8462984001263	16.0001981104109	16.2277663416464	16.0926745667252	16.1542445554164	15.7560089536008	16.2974178518331	16.0792764313517	16.4438824448183	16.562600191127	15.4394413348928	15.0743087414403	15.7718762959548	15.894391483971	16.2489652636077	15.831035030186	16.298760684955	16.0876907306129	15.9418729205451	15.479748692101	15.8070278231152	15.9308528150622	15.4217689938881	15.8584667346833	15.2935434944118	15.2384793801426	15.9783976506278	16.0308826278963	15.6953370551161	15.4579579442729	15.0606959316876	14.963257356633	15.3039590766332	15.703119522074	16.1328611613933	15.7486383806374	16.2543458730691	15.9311991921114	15.3374476866053	15.0114019898801	15.2842095952307	14.9853082972559	15.3202011814395	16.238236783365	15.9256935104558	15.9596850402995	15.2324584031815	16.6368936281823
pycom01g07730	3.32192809488736	4.16992500144231	3.32192809488736	3.8073549220576	3.32192809488736	2.58496250072116	0	1.58496250072116	2.58496250072116	1.58496250072116	3.90689059560852	2.58496250072116	3.4594316186373	3.8073549220576	4.32192809488736	1.58496250072116	2	2.8073549220576	2	1.58496250072116	1	1	1.58496250072116	1.58496250072116	2.32192809488736	0	1	2	-Inf	-Inf	2	2.32192809488736	2	2	-Inf	0	0	2.32192809488736	-Inf	0	2.32192809488736	1	0	0	1.58496250072116	0	1	-Inf	1.58496250072116
pycom01g07740	-Inf	-Inf	-Inf	-Inf	-Inf	-Inf	-Inf	-Inf	-Inf	-Inf	-Inf	-Inf	-Inf	-Inf	-Inf	-Inf	-Inf	-Inf	-Inf	-Inf	-Inf	-Inf	-Inf	-Inf	-Inf	-Inf	-Inf	-Inf	-Inf	-Inf	-Inf	-Inf	-Inf	-Inf	-Inf	-Inf	-Inf	-Inf	-Inf	-Inf	-Inf	-Inf	-Inf	-Inf	-Inf	-Inf	-Inf	-Inf	-Inf
pycom01g07750	-Inf	-Inf	-Inf	-Inf	-Inf	-Inf	-Inf	-Inf	-Inf	-Inf	-Inf	-Inf	-Inf	-Inf	-Inf	-Inf	-Inf	-Inf	-Inf	-Inf	-Inf	-Inf	-Inf	-Inf	-Inf	-Inf	-Inf	-Inf	-Inf	-Inf	-Inf	-Inf	-Inf	-Inf	-Inf	-Inf	-Inf	-Inf	-Inf	-Inf	-Inf	-Inf	-Inf	-Inf	-Inf	-Inf	-Inf	-Inf	-Inf
pycom01g07760	-Inf	-Inf	-Inf	-Inf	-Inf	-Inf	-Inf	-Inf	-Inf	-Inf	-Inf	-Inf	-Inf	-Inf	-Inf	-Inf	-Inf	-Inf	-Inf	-Inf	-Inf	-Inf	-Inf	-Inf	-Inf	-Inf	-Inf	-Inf	-Inf	-Inf	-Inf	-Inf	-Inf	-Inf	-Inf	-Inf	-Inf	-Inf	-Inf	-Inf	-Inf	-Inf	-Inf	-Inf	-Inf	-Inf	-Inf	-Inf	-Inf
pycom01g07770	-Inf	-Inf	-Inf	-Inf	-Inf	-Inf	-Inf	-Inf	-Inf	-Inf	-Inf	0	-Inf	-Inf	-Inf	-Inf	0	-Inf	-Inf	-Inf	-Inf	-Inf	-Inf	-Inf	-Inf	-Inf	-Inf	0	-Inf	-Inf	-Inf	-Inf	-Inf	0	-Inf	-Inf	-Inf	-Inf	-Inf	-Inf	-Inf	-Inf	-Inf	-Inf	-Inf	-Inf	-Inf	-Inf	0
pycom01g07780	-Inf	-Inf	-Inf	-Inf	-Inf	-Inf	-Inf	-Inf	-Inf	-Inf	-Inf	0	-Inf	-Inf	-Inf	-Inf	-Inf	-Inf	-Inf	-Inf	-Inf	-Inf	-Inf	-Inf	-Inf	-Inf	-Inf	-Inf	-Inf	-Inf	-Inf	-Inf	-Inf	-Inf	-Inf	-Inf	-Inf	-Inf	-Inf	-Inf	-Inf	-Inf	-Inf	-Inf	-Inf	-Inf	-Inf	-Inf	-Inf
pycom01g07790	8.4262647547021	8.45121111183233	8.76818432477693	9.05528243550119	8.35755200461808	7.43462822763672	7.93073733756289	8.02236781302845	7.68650052718322	7.43462822763672	8.42206476617281	8.05528243550119	8.08214904135387	7.97727992349992	9.02513956227851	7.75488750216347	7.58496250072116	7.86418614465428	7.876516946565	7.75488750216347	6.8073549220576	7.03342300153745	6.62935662007961	6.98868468677217	6.98868468677217	7	6.91886323727459	7.54689445988764	7.08746284125034	7.01122725542325	7.94836723158468	7.81378119121704	7.16992500144231	7.94251450533924	7.19967234483636	7.31288295528436	6.44294349584873	7.33985000288462	6.94251450533924	7.45121111183233	7.53915881110803	7.63662462054365	7.03342300153745	7.4594316186373	6.79441586635011	7.07681559705083	6.28540221886225	5.70043971814109	7.33985000288462
pycom01g07800	0	1	1.58496250072116	0	-Inf	0	0	1.58496250072116	-Inf	0	0	1	0	1	0	-Inf	-Inf	0	-Inf	-Inf	-Inf	1	-Inf	1	1	-Inf	-Inf	0	0	-Inf	0	1	2.32192809488736	-Inf	0	0	0	1	1	0	1	0	0	-Inf	-Inf	-Inf	2	1.58496250072116	0
pycom01g07810	10.1749256825007	10.3955341354623	10.7347096202258	10.6591039634737	10.2900188469326	10.283088353024	9.97871045910636	10.5555477716471	10.292321632802	10.4346282276367	10.6275338844728	10.0279059965699	8.92481250360578	10.1736771363034	10.467605550083	10.4797802640291	10.3465137331656	10.6366246205436	10.3564519702218	10.4481163054095	9.84077792359505	10.129283016945	9.71080643369935	9.80896417491926	10.1586096882145	8.77478705960117	8.4797802640291	9.21916852046216	9.62205181945638	9.37937836707126	10.2179576978641	9.80574387215162	9.25029841790633	9.88417051910844	9.21916852046216	9.88569637333939	9.73301532168596	10.1072170755914	9.55266909751427	9.4594316186373	9.37503943134693	9.33762190199251	9.33539035469392	9.57931593758001	9.22641219278879	9.22641219278879	9.05256805080415	8.18982455888002	9.87805091272854
pycom01g07820	1	3.58496250072116	3.32192809488736	2.32192809488736	3.4594316186373	4.39231742277876	3.58496250072116	3.90689059560852	4.58496250072116	3.4594316186373	4.39231742277876	3.32192809488736	2.32192809488736	3.32192809488736	4.08746284125034	5.52356195605701	4.85798099512757	5.39231742277876	5.24792751344359	5.12928301694497	4	4.75488750216347	2.32192809488736	4.70043971814109	3.4594316186373	4.4594316186373	3.16992500144231	2.8073549220576	4.24792751344359	3.4594316186373	6.71424551766612	5.08746284125034	5.39231742277876	5.83289001416474	5	5.4594316186373	3.4594316186373	6.12928301694497	5.70043971814109	6.16992500144231	5.64385618977472	5.83289001416474	6.10852445677817	6.08746284125034	5.35755200461808	5.04439411935845	4.8073549220576	4.8073549220576	6.20945336562895
pycom01g07830	-Inf	-Inf	1	-Inf	-Inf	0	0	-Inf	-Inf	1.58496250072116	0	-Inf	-Inf	-Inf	1	-Inf	-Inf	-Inf	-Inf	-Inf	-Inf	1	-Inf	1.58496250072116	1	2	0	1.58496250072116	0	-Inf	0	-Inf	-Inf	-Inf	1.58496250072116	-Inf	2.32192809488736	-Inf	1	0	-Inf	-Inf	1.58496250072116	0	1.58496250072116	0	0	0	2
pycom01g07840	-Inf	0	-Inf	-Inf	-Inf	1.58496250072116	0	1	1	1	-Inf	-Inf	-Inf	-Inf	-Inf	1	1	3.32192809488736	2	1	1	1	-Inf	-Inf	1	0	-Inf	0	2	1	0	0	1	-Inf	2.58496250072116	1.58496250072116	0	2.58496250072116	1	2.58496250072116	-Inf	2.8073549220576	2.8073549220576	2.8073549220576	1.58496250072116	0	2.32192809488736	1	2
pycom01g07850	7.04439411935845	6.84549005094437	7	7.31288295528436	7.07681559705083	5.75488750216347	5.28540221886225	6.02236781302845	5.39231742277876	5.58496250072116	7.14974711950468	6.44294349584873	6.22881869049588	6.79441586635011	7.27612440527424	5.24792751344359	5.32192809488736	5.90689059560852	5.95419631038687	5.8073549220576	8.72109918870719	8.58496250072116	10.0821490413539	9.24317398347295	9.96289600533726	6.97727992349992	7.03342300153745	9.06339508128851	8.09275714091985	8.55458885167764	7.7279204545632	8.01122725542325	7.37503943134692	8.12928301694497	6.93073733756289	7.08746284125034	7.59991284218713	7.33091687811462	6.5077946401987	8.76818432477693	9.23840473932508	8.31741261376487	8.3037807481771	8.69348695749932	7.97727992349992	8.21431912080077	7.49984588708321	7.06608919045777	7.73470962022584
pycom01g07860	5.4594316186373	5.83289001416474	5.78135971352466	6.28540221886225	5.08746284125034	2.58496250072116	2.8073549220576	3	3.16992500144231	2.32192809488736	6.55458885167764	5.49185309632967	5	5.90689059560852	6.10852445677817	3	2	3.58496250072116	3.8073549220576	2.58496250072116	4.90689059560852	5.58496250072116	4.16992500144231	5.12928301694497	5	3.70043971814109	3.90689059560852	3	3.16992500144231	3.8073549220576	5.88264304936184	4.90689059560852	5.04439411935845	4.58496250072116	3.32192809488736	4.58496250072116	3.70043971814109	4.24792751344359	3.32192809488736	6.10852445677817	5.61470984411521	6.02236781302845	5.97727992349992	5.88264304936184	4.4594316186373	4.24792751344359	3.8073549220576	3.90689059560852	4.70043971814109
pycom01g07880	2.32192809488736	2.32192809488736	1	2.8073549220576	3	0	-Inf	0	0	-Inf	2.58496250072116	1.58496250072116	0	1.58496250072116	2.58496250072116	1	-Inf	0	1	-Inf	1.58496250072116	1.58496250072116	2	3.32192809488736	2	0	2	1	1.58496250072116	2.58496250072116	1	0	2.58496250072116	1	1	1	-Inf	1.58496250072116	1.58496250072116	2.8073549220576	1.58496250072116	3.16992500144231	2.58496250072116	2.8073549220576	-Inf	2	2	-Inf	1.58496250072116
pycom01g07890	-Inf	-Inf	-Inf	-Inf	-Inf	-Inf	-Inf	-Inf	-Inf	-Inf	-Inf	-Inf	-Inf	-Inf	-Inf	-Inf	-Inf	-Inf	-Inf	-Inf	-Inf	-Inf	-Inf	-Inf	-Inf	-Inf	-Inf	-Inf	-Inf	-Inf	-Inf	-Inf	-Inf	-Inf	-Inf	-Inf	-Inf	-Inf	-Inf	-Inf	-Inf	-Inf	-Inf	-Inf	-Inf	-Inf	-Inf	-Inf	-Inf
pycom01g07900	6.98868468677217	7.25738784269265	7.56224242422107	7.5077946401987	7.44294349584873	8.49585502688717	8.28540221886225	8.876516946565	8.56605403817109	8.85798099512757	7.65105169117893	6.4757334309664	6.56985560833095	6.90689059560852	7.467605550083	8.64745842645492	8.1548181090521	8.76155123244448	8.64745842645492	8.44294349584873	7.66533591718518	7.66533591718518	7.56224242422107	7.98868468677217	7.8008998999203	7.98868468677217	8.10328780841202	8.54689445988764	8.49984588708321	8.27612440527424	8.27612440527424	7.51569983828404	7.4093909361377	7.90689059560852	8.38370429247405	8.7515440590891	8.33539035469392	8.58871463558226	8.06608919045777	8.3037807481771	8.04984854945056	7.97154355395077	8.08214904135387	8.2240016741981	8.77478705960117	8.65463602852797	8.28540221886225	7.63662462054365	9.04984854945056
pycom01g07910	9.98441845880114	9.96289600533726	10.3858624006415	10.5999128421871	10.0182001788132	9.67419226814568	9.58120058192496	9.88569637333939	9.7262181593322	9.90689059560852	10.4146852358072	9.59245703726808	9.3264294871223	9.82972273508606	10.3553510964248	9.75321674917896	9.64745842645492	10.0014081943928	9.79279029430106	9.69348695749932	9.69696752623429	9.97727992349992	9.5274770060604	9.70390357344466	9.84077792359505	9.19721669311005	9.20701432017753	9.44914864537544	9.72280753116955	9.31288295528435	9.97010589061218	9.7279204545632	9.25266543245025	10.0389189892923	9.22158712126481	9.99717948093762	9.34872815423108	9.7515440590891	9.4655664048094	9.92481250360578	9.45738087907253	9.50581155391959	9.52552080909507	9.90237511448603	9.50977500432694	9.35093918154643	9.2336196767597	8.4797802640291	9.85953478638265
pycom01g07920	3.8073549220576	3.8073549220576	3.8073549220576	4.08746284125034	3.70043971814109	5.16992500144231	4.90689059560852	5.28540221886225	4.32192809488736	5.49185309632967	4.24792751344359	3.32192809488736	2	4.08746284125034	4.58496250072116	4.95419631038687	5.49185309632967	4.85798099512757	5.4594316186373	4.24792751344359	3.4594316186373	4.32192809488736	3.32192809488736	4.08746284125034	4	5.12928301694497	4.90689059560852	5.20945336562895	5.93073733756289	5.08746284125034	4.39231742277876	4.64385618977472	4	4.85798099512757	5.8073549220576	5.88264304936184	5	6.16992500144231	5.4594316186373	3.8073549220576	4.52356195605701	4.8073549220576	3.58496250072116	4.39231742277876	5	5.08746284125034	4.8073549220576	4.4594316186373	5.88264304936184
pycom01g07930	9.85953478638265	9.94544383637791	10.0223678130285	10.1484765821783	9.85953478638265	10.7473538294781	10.2714630279044	10.6873756834375	10.6293566200796	10.90989308377	10.4019461239765	9.79441586635011	8.79116288855502	9.72451385311995	10.0714623625566	10.5488219084588	10.5284541107648	10.9173720794768	10.5802585674998	10.515699838284	9.61286849729104	9.92184093707449	9.5372184005386	9.64205169292798	10.0525680508042	9.96289600533726	10.2491134527137	10.2784494582205	10.6573184495813	10.1611318829843	9.89633240390994	9.34651373316563	9.13442632022093	9.49785183695112	10.2021238238305	10.9143851321554	10.5048189876328	10.8201789624152	10.3630396302565	9.89481776330794	9.8008998999203	9.83447104998422	9.56414948998573	10.0347989625773	10.5989829710361	10.471675214392	10.5362472156881	9.56605403817109	11.0854724591813
pycom01g07950	9.7176764230664	9.90237511448603	9.95419631038687	10.1241213118292	9.89633240390994	10.6054795180617	10.0361736125535	10.6856248397264	10.5166849493096	10.9614496943982	10.3531468254981	9.77807712953536	8.61470984411521	9.89026427702111	9.88569637333939	10.3976746329483	10.4115109880121	10.8153832958135	10.6891244049133	10.3847837500934	10.3241805466187	10.5574637015978	10.2179576978641	10.3826240265749	10.6064052126978	9.94982671075911	9.74819284958946	10.18982455888	10.7151040092362	10.2691266791494	10.3923174227788	9.72280753116955	9.52943055414615	9.92629599478111	10.2957689344205	10.9262959947811	10.4563544151083	10.6829945836817	10.4283601727043	10.3652288492515	9.83605035505807	9.88722061546838	10.2252074369435	10.4625022725973	10.5206186805563	10.2597432636908	10.5362472156881	9.46352437327118	11.0505289055306
pycom01g07960	10.9483672315847	10.7681843247769	11.3269911749008	11.4450148458684	10.9381093262192	10.4532706340106	10.1959872980285	10.6759570329417	10.2819300269554	10.4429434958487	11.2986354067342	10.4817994316658	10.3331553503106	10.6847486204216	11.4109812670438	10.5821419816588	10.6768386064742	10.7772553151919	10.6465587101545	10.5868397879618	10.868822554775	11.0525680508042	10.6908710092923	10.9879745242962	11.0828143376723	10.380461065089	10.4419067045422	10.7030383889864	10.8818787076004	10.5323559252888	11.2015113445001	11.0126245388651	10.3761253892762	11.2167458581953	10.631177055704	11.0586682503406	10.4157417682901	11.1623913287569	10.7064960180612	10.4655664048094	10.8525295094042	10.5961897561444	10.2877123795494	10.6519486107234	10.9578275608337	10.8328900141647	10.5439984501345	9.876516946565	11.5028318040667
pycom01g07970	4.39231742277876	3.58496250072116	4.52356195605701	2.8073549220576	4.32192809488736	2.58496250072116	3.16992500144231	3.70043971814109	-Inf	1	3.70043971814109	4.24792751344359	3.16992500144231	3	4.08746284125034	2.58496250072116	2.32192809488736	1	3.16992500144231	1	0	2.32192809488736	1	1	2.32192809488736	0	-Inf	2.58496250072116	2.58496250072116	2.8073549220576	0	2	1.58496250072116	2.8073549220576	1	1.58496250072116	2	2.32192809488736	0	2.32192809488736	3.32192809488736	2	2.58496250072116	2.32192809488736	1	2.32192809488736	1	2	-Inf
pycom01g07990	-Inf	-Inf	-Inf	-Inf	-Inf	-Inf	-Inf	-Inf	-Inf	-Inf	-Inf	-Inf	-Inf	-Inf	-Inf	-Inf	-Inf	-Inf	-Inf	-Inf	-Inf	-Inf	-Inf	-Inf	-Inf	-Inf	-Inf	-Inf	-Inf	-Inf	-Inf	-Inf	-Inf	-Inf	-Inf	-Inf	0	-Inf	-Inf	-Inf	-Inf	-Inf	-Inf	-Inf	-Inf	-Inf	-Inf	-Inf	-Inf
pycom01g08000	-Inf	-Inf	-Inf	-Inf	-Inf	0	-Inf	-Inf	0	0	-Inf	-Inf	-Inf	-Inf	-Inf	-Inf	-Inf	-Inf	-Inf	-Inf	-Inf	-Inf	-Inf	-Inf	-Inf	-Inf	1	-Inf	-Inf	-Inf	-Inf	-Inf	-Inf	-Inf	-Inf	-Inf	-Inf	-Inf	-Inf	-Inf	-Inf	-Inf	-Inf	-Inf	-Inf	-Inf	-Inf	-Inf	-Inf
pycom01g08020	-Inf	-Inf	0	-Inf	-Inf	4.95419631038687	4.95419631038687	5.12928301694497	4.85798099512757	4.4594316186373	-Inf	-Inf	-Inf	-Inf	-Inf	5.12928301694497	4.52356195605701	4.64385618977472	4	4.39231742277876	-Inf	-Inf	-Inf	-Inf	-Inf	1.58496250072116	-Inf	0	1	-Inf	-Inf	-Inf	-Inf	-Inf	0	1	1	1.58496250072116	1	-Inf	-Inf	-Inf	-Inf	-Inf	-Inf	-Inf	1	-Inf	1
pycom01g08040	12.4642904738508	12.2685420003001	12.8261512148002	12.9740560226256	12.3208005488816	12.2109756777264	12.4630134134497	12.7047682393626	12.1901333218648	12.2940463132715	12.554109152574	11.7034710460719	11.928148216169	11.951284714967	12.9955905123663	12.3467907217507	12.2819300269554	12.4782640315817	12.2740869056344	12.4260026133294	9.79116288855502	10.1724275086455	9.1873520732005	10.0457596613827	9.79603960882977	10.7439928610602	10.9729797860663	11.115693952197	11.1947568544222	10.7262181593322	10.3465137331656	10.4737057496194	9.57931593758001	10.6856248397264	10.8169836232554	11.2620948453702	10.6375305515253	11.1879705919842	10.6293566200796	9.54882190845875	9.44914864537544	8.87344411251538	9.29462074889163	9.50581155391959	10.3728650601126	10.3409627642517	10.0168082876866	9.19475685442225	10.7772553151919
pycom01g08050	4.85798099512757	5.4262647547021	5.6724253419715	5.6724253419715	5	6.22881869049588	6.08746284125034	6.85798099512757	6.3037807481771	6.58496250072116	5.4594316186373	4.8073549220576	4.39231742277876	4.90689059560852	5.52356195605701	6.06608919045777	6.20945336562895	6.83289001416474	6.4594316186373	6.32192809488736	5	5.61470984411521	4.08746284125034	4.08746284125034	4.70043971814109	5.58496250072116	5.61470984411521	4.8073549220576	5.8073549220576	5.55458885167764	7.59245703726808	6.04439411935845	5.90689059560852	6.37503943134692	6.14974711950468	6.3037807481771	5.93073733756289	6.8073549220576	6.12928301694497	5.35755200461808	5.08746284125034	5.64385618977472	4.70043971814109	5.28540221886225	5.35755200461808	5.35755200461808	5.16992500144231	4.95419631038687	6.32192809488736
pycom01g08070	-Inf	-Inf	-Inf	-Inf	-Inf	-Inf	-Inf	-Inf	-Inf	-Inf	-Inf	-Inf	-Inf	-Inf	-Inf	-Inf	-Inf	-Inf	-Inf	-Inf	-Inf	-Inf	-Inf	-Inf	-Inf	-Inf	-Inf	-Inf	-Inf	-Inf	-Inf	-Inf	-Inf	-Inf	-Inf	-Inf	-Inf	-Inf	-Inf	-Inf	-Inf	-Inf	-Inf	-Inf	-Inf	-Inf	-Inf	-Inf	-Inf
pycom01g08080	0	-Inf	0	-Inf	-Inf	-Inf	-Inf	-Inf	-Inf	-Inf	-Inf	1	0	-Inf	1.58496250072116	-Inf	-Inf	-Inf	-Inf	-Inf	0	0	-Inf	-Inf	-Inf	-Inf	-Inf	-Inf	-Inf	-Inf	0	-Inf	-Inf	1	-Inf	0	-Inf	0	-Inf	0	0	-Inf	-Inf	-Inf	-Inf	-Inf	-Inf	0	-Inf
pycom01g08090	10.7013064619586	10.7879025593914	11.1674181458317	11.004922678569	10.8217739819706	10.7788984760084	10.4008794362822	10.9498267107591	10.5859014496908	10.90989308377	11.102631888855	10.4419067045422	9.62021982550749	10.5008418795569	10.733015321686	10.5401280385821	10.5631962722167	10.876516946565	10.5381889320524	10.5186531556734	10.0901124196643	10.380461065089	9.59058704991503	10.1910592145317	10.3454052467178	9.35535109642481	9.22641219278879	9.72280753116955	10.0993478104032	9.44086916761087	10.7473538294781	10.0320457269308	9.67065624911844	10.2215871212648	9.82654848729091	10.3782948559119	10.0768155970508	10.5323559252888	10.1459321458205	10.2667865406949	10.1959872980285	10.1472049249422	9.92777796208234	10.298062567719	10.0168082876866	9.91737207947684	9.92481250360578	9.06339508128851	10.7515440590891
pycom01g08110	-Inf	-Inf	-Inf	-Inf	-Inf	-Inf	-Inf	-Inf	-Inf	-Inf	-Inf	-Inf	-Inf	-Inf	-Inf	-Inf	-Inf	-Inf	-Inf	-Inf	-Inf	-Inf	-Inf	-Inf	-Inf	-Inf	-Inf	-Inf	0	-Inf	-Inf	-Inf	-Inf	-Inf	-Inf	-Inf	-Inf	0	-Inf	-Inf	-Inf	-Inf	-Inf	-Inf	-Inf	-Inf	-Inf	-Inf	-Inf
pycom01g08120	-Inf	-Inf	-Inf	-Inf	-Inf	-Inf	-Inf	-Inf	-Inf	-Inf	-Inf	-Inf	-Inf	-Inf	-Inf	-Inf	-Inf	-Inf	-Inf	-Inf	-Inf	-Inf	-Inf	-Inf	-Inf	-Inf	-Inf	-Inf	-Inf	-Inf	-Inf	-Inf	-Inf	-Inf	-Inf	-Inf	-Inf	-Inf	-Inf	-Inf	-Inf	-Inf	-Inf	-Inf	-Inf	-Inf	-Inf	-Inf	-Inf
pycom01g08140	1	2	1	1.58496250072116	0	1	-Inf	-Inf	1	1	2	2.58496250072116	0	2	1	0	0	-Inf	1.58496250072116	0	1	0	0	2.58496250072116	0	-Inf	-Inf	0	1	1.58496250072116	0	-Inf	0	0	1.58496250072116	1.58496250072116	1	2	1.58496250072116	0	-Inf	1.58496250072116	1	1	-Inf	-Inf	1	-Inf	0
pycom01g08160	-Inf	-Inf	-Inf	-Inf	-Inf	-Inf	-Inf	-Inf	-Inf	-Inf	-Inf	-Inf	-Inf	-Inf	-Inf	-Inf	-Inf	-Inf	-Inf	-Inf	-Inf	-Inf	-Inf	-Inf	-Inf	-Inf	-Inf	-Inf	-Inf	-Inf	-Inf	-Inf	-Inf	-Inf	-Inf	-Inf	-Inf	-Inf	-Inf	-Inf	-Inf	-Inf	-Inf	-Inf	-Inf	-Inf	-Inf	-Inf	-Inf
pycom01g08170	5.8073549220576	4.70043971814109	5.55458885167764	5.88264304936184	5.12928301694497	7.94836723158468	7.91886323727459	8.02236781302845	8.09275714091985	7.89481776330794	6.2667865406949	5	5.39231742277876	5.39231742277876	6.16992500144231	7.98868468677217	7.77478705960117	8.38801728534514	8.11374216604919	8.01680828768655	6.4262647547021	5.90689059560852	4.64385618977472	6.18982455888002	5.83289001416474	7.55458885167764	7.63662462054365	7.5077946401987	8.04984854945056	7.5077946401987	6.14974711950468	5.7279204545632	5.16992500144231	6.62935662007961	7.74146698640115	8.49585502688717	7.7279204545632	8.4757334309664	7.89481776330794	5.24792751344359	5.90689059560852	5.64385618977472	5.24792751344359	5.32192809488736	8.2336196767597	8.07681559705083	7.77478705960117	7.32192809488736	8.76487159073609
pycom01g08180	7.97727992349992	7.36632221424582	7.99435343685886	8.43879185257826	7.49984588708321	8.0389189892923	8.2240016741981	8.93369065495223	8.25738784269265	8.39231742277876	8.04439411935845	7.03342300153745	7.77478705960117	7.4178525148859	8.71080643369935	8.34872815423108	8.43462822763673	8.34429590791582	8.1548181090521	8.18982455888002	6.59991284218713	6.98868468677217	6.22881869049588	6.75488750216347	6.4262647547021	7.67948009950545	7.95419631038687	8.03342300153745	7.71424551766612	6.95419631038687	7.59991284218713	7.21916852046216	6.44294349584873	7.62205181945638	7.43462822763672	7.93663793900257	7.06608919045777	7.81378119121704	7.4594316186373	7.31288295528436	7.23840473932508	6.8073549220576	7.19967234483636	7.39231742277876	7.69348695749933	7.75488750216347	7.43462822763672	6.55458885167764	7.86418614465428
pycom01g08190	-Inf	-Inf	-Inf	-Inf	-Inf	0	-Inf	-Inf	-Inf	0	-Inf	-Inf	-Inf	0	-Inf	0	-Inf	-Inf	-Inf	-Inf	1	1.58496250072116	1.58496250072116	0	-Inf	-Inf	-Inf	-Inf	-Inf	-Inf	0	-Inf	-Inf	-Inf	-Inf	0	-Inf	1	-Inf	-Inf	-Inf	-Inf	-Inf	2	0	-Inf	-Inf	0	1
pycom01g08200	2	1	0	2	0	0	1	2.32192809488736	1	2.58496250072116	1.58496250072116	1.58496250072116	-Inf	-Inf	1	2.32192809488736	2	0	0	0	1.58496250072116	2.8073549220576	2.58496250072116	3.4594316186373	2.58496250072116	-Inf	1.58496250072116	1.58496250072116	1	1.58496250072116	2.32192809488736	1.58496250072116	0	1	1	1.58496250072116	-Inf	2	1	2	1.58496250072116	1.58496250072116	2	-Inf	1	1	0	-Inf	2.32192809488736
pycom01g08210	6.74146698640115	6.75488750216347	6.91886323727459	7.18982455888002	6.75488750216347	7.3037807481771	7.12928301694497	7.68650052718322	7.40087943628218	7.58496250072116	7.13955135239879	6.53915881110803	5.97727992349992	6.8703647195834	7.09803208296053	7.63662462054365	7.40087943628218	7.45121111183233	7.37503943134692	7.40087943628218	6.75488750216347	6.91886323727459	6.28540221886225	6.8073549220576	6.64385618977472	6.52356195605701	6.71424551766612	7.04439411935845	7.61470984411521	7.21916852046216	7.3037807481771	6.61470984411521	6.3037807481771	7.05528243550119	7.19967234483636	7.62205181945638	7.4262647547021	7.63662462054365	7.17990909001493	6.3037807481771	6.65821148275179	6.4093909361377	6.28540221886225	6.75488750216347	7.24792751344359	6.7279204545632	6.71424551766612	6.20945336562895	7.76155123244448
pycom01g08230	1.58496250072116	1	0	2.58496250072116	1	2.8073549220576	2.32192809488736	2	1.58496250072116	1	2.58496250072116	1.58496250072116	-Inf	1.58496250072116	1	2.58496250072116	1.58496250072116	1	2.58496250072116	1.58496250072116	0	1	1	2.58496250072116	1.58496250072116	0	-Inf	1	1.58496250072116	0	1.58496250072116	1	1	1	1	0	1	2.32192809488736	0	0	-Inf	-Inf	0	-Inf	2.32192809488736	1.58496250072116	1.58496250072116	-Inf	0
pycom01g08240	-Inf	-Inf	-Inf	-Inf	-Inf	-Inf	-Inf	-Inf	-Inf	0	-Inf	0	-Inf	-Inf	-Inf	-Inf	-Inf	-Inf	-Inf	-Inf	-Inf	-Inf	-Inf	-Inf	-Inf	-Inf	-Inf	-Inf	-Inf	-Inf	-Inf	-Inf	-Inf	-Inf	-Inf	-Inf	-Inf	-Inf	-Inf	-Inf	-Inf	-Inf	-Inf	-Inf	-Inf	-Inf	-Inf	-Inf	-Inf
pycom01g08250	4.4594316186373	4.58496250072116	5	5.20945336562895	4.8073549220576	3.70043971814109	3.8073549220576	5.04439411935845	4.52356195605701	5.52356195605701	4.32192809488736	4	3.90689059560852	3.90689059560852	4.90689059560852	3.8073549220576	4.16992500144231	5	5.20945336562895	4.58496250072116	4.08746284125034	3.70043971814109	3.16992500144231	3.4594316186373	3.16992500144231	4.90689059560852	4.75488750216347	4.4594316186373	4.85798099512757	4.95419631038687	4.16992500144231	3.16992500144231	3.4594316186373	2.58496250072116	4.39231742277876	5.12928301694497	3.90689059560852	4.95419631038687	4.75488750216347	4.24792751344359	3	3.90689059560852	3.90689059560852	3.32192809488736	4.52356195605701	3.58496250072116	4.8073549220576	3.90689059560852	4.95419631038687
pycom01g08260	3	3.70043971814109	4.52356195605701	4.39231742277876	3.16992500144231	3.8073549220576	3.32192809488736	4.58496250072116	4.24792751344359	4.16992500144231	3.90689059560852	3.58496250072116	3	4.58496250072116	2	4	4.08746284125034	4.4594316186373	4.16992500144231	2.58496250072116	3.8073549220576	3.32192809488736	1.58496250072116	4.24792751344359	2.58496250072116	3.8073549220576	2.58496250072116	2.58496250072116	4.08746284125034	3.58496250072116	3.70043971814109	2.32192809488736	1.58496250072116	3.32192809488736	4.08746284125034	4.08746284125034	4.24792751344359	4.08746284125034	4.08746284125034	3	1.58496250072116	3.8073549220576	3.58496250072116	3.70043971814109	2.8073549220576	3.32192809488736	4.08746284125034	2.32192809488736	4.08746284125034
pycom01g08280	-Inf	-Inf	-Inf	-Inf	0	1	-Inf	-Inf	-Inf	0	-Inf	-Inf	-Inf	0	-Inf	-Inf	0	-Inf	0	0	-Inf	-Inf	-Inf	0	0	-Inf	-Inf	0	0	-Inf	-Inf	0	0	-Inf	-Inf	0	-Inf	-Inf	-Inf	0	0	1	1	1	0	-Inf	-Inf	-Inf	2
pycom01g08290	5.78135971352466	6.2667865406949	6.49185309632967	6.33985000288462	6.7279204545632	6.83289001416474	6.49185309632967	6.98868468677217	6.78135971352466	6.85798099512757	6.24792751344359	6.02236781302845	5.49185309632967	6.08746284125034	6.65821148275179	6.8073549220576	7.01122725542325	6.96578428466209	7.10852445677817	6.97727992349992	5.75488750216347	6.02236781302845	5.39231742277876	6.4093909361377	5.6724253419715	5.64385618977472	5.4594316186373	6.22881869049588	6.68650052718322	6.58496250072116	6.02236781302845	5.4594316186373	4.64385618977472	5.95419631038687	6.22881869049588	7.04439411935845	6.49185309632967	6.79441586635011	6.4093909361377	5.6724253419715	5.49185309632967	4.90689059560852	5.28540221886225	5.55458885167764	6.06608919045777	5.83289001416474	5.8073549220576	5.16992500144231	6.4093909361377
pycom01g08300	1.58496250072116	2.32192809488736	2.58496250072116	1.58496250072116	1.58496250072116	2	1.58496250072116	2.58496250072116	2	3.8073549220576	1.58496250072116	2.58496250072116	2	2.8073549220576	2.32192809488736	2	1	2.32192809488736	2.58496250072116	2.58496250072116	-Inf	1	0	0	1.58496250072116	1	-Inf	-Inf	-Inf	1	1	2.58496250072116	1.58496250072116	1.58496250072116	0	1.58496250072116	1.58496250072116	2.32192809488736	1.58496250072116	0	1	-Inf	1	1.58496250072116	0	2.32192809488736	1	1	2
pycom01g08310	4.58496250072116	4.39231742277876	4.52356195605701	4.58496250072116	4.16992500144231	4.70043971814109	4.16992500144231	4.24792751344359	4.32192809488736	4.8073549220576	4.52356195605701	3.58496250072116	4.16992500144231	4	5.20945336562895	4.4594316186373	3.90689059560852	4.16992500144231	4.39231742277876	4.24792751344359	2.58496250072116	2	3	-Inf	2	2.32192809488736	3	3.58496250072116	2.8073549220576	3	2.58496250072116	2.32192809488736	3.16992500144231	2.8073549220576	3.16992500144231	4.16992500144231	2.58496250072116	2.8073549220576	2.32192809488736	3.4594316186373	3.16992500144231	3.32192809488736	3	3.4594316186373	3.90689059560852	3.90689059560852	3	1	2.58496250072116
pycom01g08320	3	2	2.58496250072116	3.70043971814109	2	3.16992500144231	3	3.32192809488736	1.58496250072116	3.16992500144231	2.58496250072116	1.58496250072116	3.16992500144231	2	2.8073549220576	2.8073549220576	2.32192809488736	3	2.8073549220576	2.8073549220576	3	2.8073549220576	2.32192809488736	2.32192809488736	2.32192809488736	1.58496250072116	-Inf	2.32192809488736	2	2	2	3.16992500144231	2	2.58496250072116	1.58496250072116	2	2.58496250072116	3.16992500144231	3	2	1	2.58496250072116	0	0	2	1	2.58496250072116	2.32192809488736	3
pycom01g08330	2.8073549220576	2.58496250072116	3.8073549220576	3.70043971814109	2.8073549220576	3.90689059560852	3.16992500144231	3.58496250072116	4.16992500144231	4.75488750216347	3.4594316186373	2.8073549220576	2.32192809488736	3.32192809488736	1.58496250072116	4.08746284125034	3.58496250072116	3.58496250072116	4.39231742277876	3.8073549220576	2.58496250072116	3.8073549220576	3	2.58496250072116	2	4.64385618977472	3.32192809488736	4.24792751344359	5.12928301694497	4.39231742277876	3.32192809488736	1	2	2	5	5.20945336562895	4.90689059560852	4.4594316186373	4.24792751344359	3.58496250072116	2.58496250072116	3.32192809488736	2	3.16992500144231	4.70043971814109	4.08746284125034	4.16992500144231	4	5
pycom01g08340	5.49185309632967	5.32192809488736	5.24792751344359	4.85798099512757	3.90689059560852	0	-Inf	2.58496250072116	2.32192809488736	1.58496250072116	5.85798099512757	4.95419631038687	3.8073549220576	5.39231742277876	5.61470984411521	1.58496250072116	2	1	2.58496250072116	2	4	4.4594316186373	4.4594316186373	4.64385618977472	4.16992500144231	1	3.32192809488736	3.4594316186373	4.08746284125034	1.58496250072116	4.75488750216347	3.4594316186373	3.32192809488736	4.16992500144231	2.8073549220576	2.8073549220576	3.16992500144231	3.32192809488736	3.58496250072116	3.8073549220576	3.70043971814109	3.70043971814109	3	3.70043971814109	0	0	2.58496250072116	1	2.58496250072116
pycom01g08370	2.8073549220576	2.58496250072116	3.4594316186373	3.8073549220576	3	2.32192809488736	2.58496250072116	3.4594316186373	3.8073549220576	2.58496250072116	2.8073549220576	0	3	3	1.58496250072116	2.8073549220576	2.32192809488736	3.16992500144231	3	3	2	1	2	3	2.32192809488736	3.16992500144231	2.58496250072116	3.4594316186373	3.70043971814109	4	2	2.32192809488736	1	2	2.58496250072116	3	3.4594316186373	3.32192809488736	3.58496250072116	0	1.58496250072116	1	3	2.58496250072116	3.4594316186373	3	2.8073549220576	2	2.58496250072116
pycom01g08380	4.52356195605701	4.32192809488736	5.32192809488736	4.75488750216347	4.52356195605701	4.52356195605701	4.75488750216347	5.24792751344359	4.16992500144231	5	4.90689059560852	3.58496250072116	2	4.24792751344359	3.58496250072116	4.16992500144231	4.32192809488736	4.32192809488736	4.64385618977472	4.4594316186373	3.4594316186373	4.08746284125034	3.32192809488736	4.08746284125034	3.58496250072116	4.95419631038687	5.32192809488736	4.58496250072116	5.39231742277876	4.85798099512757	3.90689059560852	3.70043971814109	4.24792751344359	3.70043971814109	5	6.02236781302845	4.08746284125034	5.49185309632967	5.24792751344359	4.08746284125034	4.58496250072116	5	4.39231742277876	4.4594316186373	5.16992500144231	4.75488750216347	3.90689059560852	4.16992500144231	5.55458885167764
pycom01g08390	3	3.70043971814109	2.8073549220576	2	1	3.58496250072116	2.8073549220576	4.24792751344359	3.8073549220576	3.16992500144231	2.58496250072116	2.58496250072116	1	2.58496250072116	1	3.32192809488736	3.32192809488736	2.8073549220576	3.4594316186373	3	2	1.58496250072116	-Inf	0	-Inf	2.8073549220576	2.58496250072116	2.8073549220576	2.8073549220576	2.8073549220576	0	0	1.58496250072116	1.58496250072116	3	3.4594316186373	2.32192809488736	2.8073549220576	3.16992500144231	-Inf	0	0	2	1	3	2.32192809488736	3	2	4.32192809488736
pycom01g08410	0	2	3.16992500144231	3.32192809488736	3	2.58496250072116	3.16992500144231	3.90689059560852	3	3.16992500144231	3.16992500144231	2.58496250072116	2.32192809488736	2.58496250072116	3.58496250072116	2.8073549220576	1.58496250072116	3.70043971814109	2.8073549220576	3	1.58496250072116	1	-Inf	1	1.58496250072116	1.58496250072116	3.16992500144231	3.16992500144231	3.16992500144231	3.70043971814109	0	2.32192809488736	-Inf	2	2.8073549220576	2.32192809488736	2	1.58496250072116	2.8073549220576	3.32192809488736	2.58496250072116	1	2.32192809488736	2.32192809488736	2.58496250072116	2.8073549220576	2.58496250072116	1	1.58496250072116
pycom01g08420	1.58496250072116	2.58496250072116	3	0	2.32192809488736	2	2	2.58496250072116	3	2.58496250072116	2.58496250072116	1	-Inf	1.58496250072116	2	2	0	3.4594316186373	2.32192809488736	1.58496250072116	1.58496250072116	1.58496250072116	1.58496250072116	1.58496250072116	3.16992500144231	0	-Inf	1	1	1	3	-Inf	0	1	-Inf	2.32192809488736	2.58496250072116	3.16992500144231	0	1	-Inf	1.58496250072116	1	1.58496250072116	2	1	2	0	2.58496250072116
pycom01g08430	1	2	1	0	1	0	1	2.32192809488736	1.58496250072116	3.4594316186373	0	1	1	1	1	-Inf	2	1.58496250072116	2	2.58496250072116	2	1.58496250072116	0	0	0	-Inf	1	2	1.58496250072116	-Inf	-Inf	-Inf	1	0	-Inf	2	2	2.32192809488736	0	-Inf	0	-Inf	0	0	1.58496250072116	2.32192809488736	1	2	1.58496250072116
pycom01g08440	0	1	0	1.58496250072116	1	-Inf	1	0	0	-Inf	0	2	-Inf	0	0	0	-Inf	1	-Inf	1	0	2	2.32192809488736	1	1	-Inf	1	-Inf	1.58496250072116	0	3	2	0	2.32192809488736	-Inf	1.58496250072116	-Inf	0	-Inf	1	2	2.58496250072116	1.58496250072116	2.32192809488736	2	1.58496250072116	1	-Inf	2.58496250072116
pycom01g08450	1.58496250072116	1	2	2.32192809488736	1.58496250072116	2.32192809488736	-Inf	2.58496250072116	2	2	2	0	1.58496250072116	2.58496250072116	-Inf	2.58496250072116	1	1.58496250072116	1	1.58496250072116	2.8073549220576	2.8073549220576	3	2.32192809488736	3.4594316186373	1	-Inf	-Inf	3.32192809488736	2.32192809488736	3	2.32192809488736	2	2.32192809488736	2	2.58496250072116	1.58496250072116	2.32192809488736	1	2.32192809488736	2	2	2.8073549220576	3.4594316186373	2	2.32192809488736	3.4594316186373	2.8073549220576	3
pycom01g08460	5.93073733756289	6.16992500144231	6.18982455888002	6.75488750216347	6.4262647547021	6.6724253419715	6.4594316186373	6.6724253419715	6.74146698640115	6.98868468677217	6.55458885167764	5.88264304936184	5.24792751344359	6.16992500144231	6.37503943134692	6.7279204545632	6.4093909361377	7	6.91886323727459	6.70043971814109	6.06608919045777	6.16992500144231	5.32192809488736	6.14974711950468	5.85798099512757	6.32192809488736	6.39231742277876	6.62935662007961	6.85798099512757	6.71424551766612	6.35755200461808	6.18982455888002	5.95419631038687	6.08746284125034	6.53915881110803	6.7279204545632	6.4594316186373	6.98868468677217	6.61470984411521	5.88264304936184	6.12928301694497	5.8073549220576	5.75488750216347	6.22881869049588	6.08746284125034	6.04439411935845	5.8073549220576	5.4594316186373	6.82017896241519
pycom01g08470	-Inf	2.32192809488736	2	0	2	1.58496250072116	1.58496250072116	0	1.58496250072116	-Inf	1.58496250072116	-Inf	1.58496250072116	1.58496250072116	-Inf	1	1	-Inf	0	-Inf	0	0	-Inf	-Inf	-Inf	-Inf	-Inf	0	-Inf	-Inf	2	0	1.58496250072116	2	1.58496250072116	2	0	-Inf	0	1.58496250072116	1.58496250072116	1.58496250072116	1.58496250072116	2.32192809488736	0	2	1.58496250072116	-Inf	-Inf
pycom01g08480	4.8073549220576	4.8073549220576	5.04439411935845	4.70043971814109	4.64385618977472	4.16992500144231	4	4.24792751344359	4.39231742277876	4.64385618977472	4.85798099512757	4.24792751344359	3.32192809488736	4.24792751344359	5.04439411935845	4.24792751344359	3.90689059560852	4.52356195605701	4.64385618977472	4.24792751344359	3.8073549220576	4.16992500144231	4	4	4.32192809488736	3.8073549220576	5.28540221886225	4.39231742277876	5.04439411935845	4.85798099512757	4.32192809488736	4.16992500144231	3.58496250072116	4.75488750216347	4.52356195605701	5.39231742277876	5	5.12928301694497	4.8073549220576	3.90689059560852	3.90689059560852	4.58496250072116	4.32192809488736	4.16992500144231	4.64385618977472	4.8073549220576	4.58496250072116	3.70043971814109	5.55458885167764
pycom01g08490	2.32192809488736	1	3.16992500144231	3	1.58496250072116	2.58496250072116	2.58496250072116	2.8073549220576	2.8073549220576	2.58496250072116	2.32192809488736	-Inf	-Inf	1.58496250072116	3	3.32192809488736	3	2.32192809488736	0	1.58496250072116	2.58496250072116	2.8073549220576	2	3	2.58496250072116	3.16992500144231	3.32192809488736	3.58496250072116	3.8073549220576	4.08746284125034	2.58496250072116	0	1	2	3.58496250072116	3.16992500144231	3	3.90689059560852	2.8073549220576	2.58496250072116	1	3.4594316186373	4.16992500144231	3.32192809488736	3.4594316186373	3.90689059560852	3.4594316186373	2.58496250072116	3.8073549220576
pycom01g08500	0	3	3.70043971814109	2.58496250072116	3.58496250072116	1	1.58496250072116	1	2.8073549220576	2.32192809488736	3.70043971814109	2	-Inf	2.8073549220576	2	3.16992500144231	2	3	2.32192809488736	2.8073549220576	1.58496250072116	3	1.58496250072116	1	2.8073549220576	0	1	0	3.16992500144231	2.32192809488736	3.70043971814109	2.58496250072116	1.58496250072116	0	2.8073549220576	3.32192809488736	3.90689059560852	3.90689059560852	3.4594316186373	2.58496250072116	2.58496250072116	2.8073549220576	2	3.16992500144231	1.58496250072116	2	1	0	3.32192809488736
pycom01g08510	1.58496250072116	1	1.58496250072116	2.8073549220576	2.8073549220576	1.58496250072116	2	3.4594316186373	2.58496250072116	3.70043971814109	3.32192809488736	1.58496250072116	-Inf	2.8073549220576	1	3.70043971814109	1.58496250072116	2	2.58496250072116	2.58496250072116	1.58496250072116	2	1.58496250072116	2.32192809488736	1	-Inf	3	1.58496250072116	2.8073549220576	2.32192809488736	2.32192809488736	-Inf	1.58496250072116	1	1	2	2	2.32192809488736	2	1	1.58496250072116	-Inf	1	2.32192809488736	2	2.8073549220576	2.32192809488736	1	2
pycom01g08520	1.58496250072116	-Inf	1	0	-Inf	-Inf	-Inf	0	-Inf	1	-Inf	0	0	0	-Inf	0	0	-Inf	2	0	1.58496250072116	-Inf	1	0	0	3	2.58496250072116	-Inf	-Inf	-Inf	1	-Inf	0	-Inf	0	2	-Inf	1.58496250072116	1	1	0	0	-Inf	0	0	2.32192809488736	2	-Inf	1.58496250072116
pycom01g08530	1	2.32192809488736	1.58496250072116	-Inf	1	0	0	2	2	1.58496250072116	2	1	0	-Inf	0	1.58496250072116	1	1.58496250072116	2.32192809488736	0	0	-Inf	-Inf	-Inf	0	1	0	0	1.58496250072116	0	1	1	-Inf	0	1.58496250072116	1.58496250072116	0	-Inf	1	0	-Inf	0	1	0	1.58496250072116	0	-Inf	2	0
pycom01g08540	-Inf	-Inf	-Inf	-Inf	-Inf	-Inf	-Inf	-Inf	0	-Inf	-Inf	-Inf	0	0	-Inf	-Inf	-Inf	-Inf	-Inf	-Inf	-Inf	-Inf	-Inf	-Inf	-Inf	-Inf	-Inf	-Inf	-Inf	-Inf	-Inf	-Inf	-Inf	-Inf	-Inf	-Inf	-Inf	-Inf	-Inf	0	-Inf	0	-Inf	-Inf	-Inf	-Inf	-Inf	-Inf	-Inf
pycom01g08550	-Inf	-Inf	-Inf	-Inf	0	-Inf	0	-Inf	-Inf	-Inf	1.58496250072116	-Inf	-Inf	-Inf	-Inf	0	-Inf	1.58496250072116	0	-Inf	-Inf	-Inf	-Inf	-Inf	-Inf	-Inf	-Inf	-Inf	0	1	-Inf	-Inf	-Inf	-Inf	0	-Inf	1.58496250072116	-Inf	-Inf	-Inf	-Inf	-Inf	-Inf	-Inf	-Inf	-Inf	-Inf	-Inf	-Inf
pycom01g08560	-Inf	-Inf	-Inf	-Inf	-Inf	-Inf	-Inf	-Inf	-Inf	-Inf	1	-Inf	-Inf	-Inf	-Inf	-Inf	-Inf	-Inf	-Inf	-Inf	-Inf	-Inf	-Inf	-Inf	-Inf	-Inf	-Inf	-Inf	-Inf	-Inf	-Inf	-Inf	-Inf	0	0	-Inf	1	-Inf	-Inf	-Inf	-Inf	-Inf	-Inf	0	-Inf	-Inf	-Inf	-Inf	-Inf
pycom01g08570	-Inf	-Inf	-Inf	-Inf	-Inf	-Inf	-Inf	-Inf	-Inf	-Inf	-Inf	-Inf	-Inf	-Inf	-Inf	-Inf	-Inf	0	-Inf	-Inf	-Inf	-Inf	-Inf	-Inf	-Inf	-Inf	-Inf	-Inf	0	0	-Inf	-Inf	-Inf	0	-Inf	1.58496250072116	-Inf	-Inf	-Inf	0	-Inf	-Inf	-Inf	-Inf	-Inf	-Inf	0	-Inf	0
pycom01g08580	0	2.58496250072116	2	-Inf	1	2.8073549220576	2.32192809488736	2.58496250072116	1.58496250072116	2.32192809488736	2	1	0	1	0	2.32192809488736	2.32192809488736	1.58496250072116	2.8073549220576	1.58496250072116	1.58496250072116	1	0	1	2	-Inf	-Inf	0	1	-Inf	2.32192809488736	2	2	0	-Inf	2.58496250072116	2	2.58496250072116	1	1	2.32192809488736	1	0	1	2	1.58496250072116	2.8073549220576	1	2.58496250072116
pycom01g08590	4.39231742277876	4.85798099512757	4.52356195605701	4.8073549220576	4.4594316186373	5.32192809488736	5.4594316186373	5.52356195605701	5.32192809488736	5.61470984411521	4.39231742277876	3.4594316186373	3	4.24792751344359	3.90689059560852	4.95419631038687	5.32192809488736	5.55458885167764	5.61470984411521	5.12928301694497	4	3.90689059560852	3.70043971814109	4.58496250072116	4.24792751344359	4.90689059560852	5.39231742277876	5.28540221886225	5.88264304936184	5.16992500144231	3	3.32192809488736	3.16992500144231	3.16992500144231	4.8073549220576	5.70043971814109	4.75488750216347	5	5.12928301694497	4.16992500144231	3.32192809488736	3.8073549220576	4.24792751344359	4.4594316186373	5.04439411935845	4.75488750216347	5.16992500144231	4.39231742277876	5.32192809488736
pycom01g08600	3.90689059560852	4	4.24792751344359	3.8073549220576	3.4594316186373	4.70043971814109	3.70043971814109	5.04439411935845	4.24792751344359	5.4262647547021	3.70043971814109	2.58496250072116	2.58496250072116	3	3.16992500144231	3.70043971814109	4.4594316186373	3.8073549220576	4.39231742277876	3.58496250072116	2.32192809488736	3.4594316186373	2.8073549220576	2.58496250072116	2.8073549220576	1	2.8073549220576	3	3.32192809488736	3	0	0	-Inf	2	3.32192809488736	3.58496250072116	3.70043971814109	2.58496250072116	2.8073549220576	1.58496250072116	2	-Inf	0	0	2.32192809488736	2	2	2.32192809488736	3
pycom01g08610	-Inf	2.8073549220576	-Inf	1	0	-Inf	-Inf	-Inf	-Inf	-Inf	0	1.58496250072116	-Inf	-Inf	2	-Inf	-Inf	-Inf	-Inf	0	-Inf	0	-Inf	-Inf	0	-Inf	-Inf	-Inf	1	-Inf	-Inf	-Inf	-Inf	-Inf	-Inf	-Inf	0	-Inf	-Inf	-Inf	-Inf	0	0	-Inf	0	-Inf	1	-Inf	-Inf
pycom01g08620	4.39231742277876	4.64385618977472	4.32192809488736	4.16992500144231	4.39231742277876	4.8073549220576	3.32192809488736	4	4.32192809488736	4.24792751344359	4.70043971814109	3.90689059560852	3	4.39231742277876	4.64385618977472	3.16992500144231	3.90689059560852	4.58496250072116	4.08746284125034	4	2.8073549220576	3.90689059560852	2.58496250072116	3.16992500144231	3.4594316186373	4.24792751344359	3.90689059560852	5.04439411935845	4.32192809488736	4.90689059560852	2.8073549220576	4	3.4594316186373	3.32192809488736	4.32192809488736	4.85798099512757	3.58496250072116	5.04439411935845	4.08746284125034	2.8073549220576	3.4594316186373	3.58496250072116	2.58496250072116	3.16992500144231	4.08746284125034	4.16992500144231	4	3.16992500144231	4.39231742277876
pycom01g08630	-Inf	-Inf	-Inf	-Inf	0	-Inf	-Inf	-Inf	-Inf	-Inf	-Inf	-Inf	-Inf	-Inf	-Inf	-Inf	-Inf	-Inf	-Inf	-Inf	0	0	-Inf	-Inf	-Inf	-Inf	-Inf	1.58496250072116	-Inf	0	0	-Inf	-Inf	-Inf	0	0	0	-Inf	-Inf	1	-Inf	-Inf	0	-Inf	0	-Inf	0	0	-Inf
pycom01g08640	0	2.58496250072116	2.32192809488736	2.32192809488736	2.32192809488736	1.58496250072116	2.32192809488736	2.58496250072116	2.32192809488736	1.58496250072116	1.58496250072116	-Inf	1	1.58496250072116	1.58496250072116	2.8073549220576	3.16992500144231	2.8073549220576	3.16992500144231	3.16992500144231	1	1.58496250072116	1	2	2.32192809488736	1	-Inf	1	2.32192809488736	1.58496250072116	2	1.58496250072116	0	1	0	1.58496250072116	3	1.58496250072116	2.8073549220576	2	2	1	-Inf	2.58496250072116	1.58496250072116	2	2	1	2
pycom01g08650	3.58496250072116	3.32192809488736	4.52356195605701	3.4594316186373	3	4.24792751344359	4	4.24792751344359	3	3.32192809488736	3.8073549220576	2.32192809488736	3	3	3.8073549220576	2.8073549220576	3.70043971814109	3.4594316186373	3.70043971814109	3.4594316186373	2.32192809488736	1	1.58496250072116	2.32192809488736	3	2	3.58496250072116	2.8073549220576	3.16992500144231	3.70043971814109	2.58496250072116	2.58496250072116	2	1	4.24792751344359	3.58496250072116	2.32192809488736	3.4594316186373	2.32192809488736	3.16992500144231	3	3.32192809488736	3.32192809488736	2.58496250072116	4.08746284125034	3.16992500144231	3.4594316186373	2	4.16992500144231
pycom01g08660	0	1	1	1	3	2.32192809488736	1	1	2	2.32192809488736	0	2.58496250072116	1.58496250072116	1.58496250072116	-Inf	1	1.58496250072116	1	1	1.58496250072116	0	0	0	-Inf	0	-Inf	2.32192809488736	1	1.58496250072116	0	0	0	-Inf	1	-Inf	1	1.58496250072116	1	1	-Inf	-Inf	-Inf	0	-Inf	0	0	1	1	-Inf
pycom01g08680	-Inf	-Inf	0	-Inf	-Inf	-Inf	-Inf	-Inf	-Inf	0	-Inf	-Inf	-Inf	-Inf	-Inf	-Inf	-Inf	-Inf	-Inf	0	-Inf	-Inf	-Inf	-Inf	-Inf	-Inf	-Inf	0	-Inf	-Inf	-Inf	-Inf	-Inf	-Inf	-Inf	-Inf	-Inf	0	-Inf	-Inf	-Inf	-Inf	-Inf	-Inf	-Inf	-Inf	-Inf	1	-Inf
pycom01g08690	-Inf	-Inf	-Inf	-Inf	-Inf	-Inf	-Inf	-Inf	-Inf	-Inf	-Inf	-Inf	-Inf	-Inf	-Inf	-Inf	-Inf	-Inf	-Inf	-Inf	-Inf	-Inf	-Inf	-Inf	-Inf	-Inf	-Inf	-Inf	-Inf	-Inf	-Inf	-Inf	-Inf	-Inf	-Inf	-Inf	-Inf	-Inf	-Inf	-Inf	-Inf	-Inf	-Inf	-Inf	-Inf	-Inf	-Inf	-Inf	-Inf
pycom01g08700	0	0	-Inf	-Inf	0	-Inf	2	0	-Inf	0	-Inf	0	-Inf	0	-Inf	-Inf	-Inf	-Inf	-Inf	0	0	-Inf	-Inf	0	0	-Inf	-Inf	0	0	-Inf	0	-Inf	-Inf	-Inf	0	-Inf	-Inf	-Inf	-Inf	-Inf	-Inf	-Inf	-Inf	0	-Inf	0	0	-Inf	-Inf
pycom01g08710	0	2.58496250072116	3	2	-Inf	2	1.58496250072116	1	0	1	2	1	-Inf	1	2.32192809488736	-Inf	0	2	1	1	-Inf	1.58496250072116	0	1.58496250072116	1	0	-Inf	1.58496250072116	1.58496250072116	2.58496250072116	0	1	1	-Inf	1	1	1	2	0	2	1.58496250072116	1.58496250072116	2.32192809488736	-Inf	2.8073549220576	1.58496250072116	1.58496250072116	1	0
pycom01g08720	0	1	1	-Inf	-Inf	1	0	0	2.32192809488736	2	2	0	-Inf	1	0	2	0	2	1.58496250072116	0	1.58496250072116	0	2.32192809488736	0	0	0	-Inf	-Inf	0	1.58496250072116	0	0	0	-Inf	0	-Inf	0	1	1	1.58496250072116	-Inf	0	0	0	-Inf	-Inf	0	0	-Inf
pycom01g08730	6.65821148275179	6.76818432477693	7.14974711950468	7.17990909001493	7.04439411935845	7.33091687811462	7.06608919045777	7.67948009950545	7.07681559705083	7.06608919045777	7.17990909001493	6.3037807481771	6.14974711950468	6.71424551766612	7.05528243550119	7.18982455888002	7.4594316186373	7.65821148275179	7.12928301694497	7.32192809488736	6.35755200461808	6.75488750216347	6.6724253419715	6.56985560833095	6.79441586635011	6.74146698640115	6.65821148275179	7.05528243550119	7.31288295528436	7.09803208296053	7.4178525148859	6.94251450533924	6.5077946401987	7.18982455888002	7	7.59991284218713	7.49185309632967	7.44294349584873	7.08746284125034	7.23840473932508	7.04439411935845	7.07681559705083	7.23840473932508	7.37503943134692	7.57742882803575	7.20945336562895	7.24792751344359	6.08746284125034	7.59245703726808
pycom01g08760	7.75488750216347	7.66533591718518	7.65821148275179	8.11374216604919	7.51569983828404	8.70735913208088	8.29920801838728	8.70390357344466	8.49984588708321	8.45532722030456	8.02236781302845	7.35755200461808	6.94251450533924	7.31288295528436	8.29920801838728	8.04439411935845	8.12928301694497	8.42206476617281	8.3037807481771	8.24317398347295	4.85798099512757	5.08746284125034	4.85798099512757	5.32192809488736	5.16992500144231	5.24792751344359	5.83289001416474	5.83289001416474	6.02236781302845	6.20945336562895	5.64385618977472	4.70043971814109	4.39231742277876	5.64385618977472	5.12928301694497	6.28540221886225	5.64385618977472	6.02236781302845	5.39231742277876	5.93073733756289	5.78135971352466	5.58496250072116	5.52356195605701	6.02236781302845	6.28540221886225	5.93073733756289	5.35755200461808	4.8073549220576	6.24792751344359
pycom01g08770	3	2	2	2.8073549220576	1.58496250072116	2.8073549220576	2	1.58496250072116	2.58496250072116	1.58496250072116	2	2.32192809488736	2	2.8073549220576	2	2.32192809488736	1.58496250072116	1	1.58496250072116	0	0	1.58496250072116	-Inf	-Inf	0	-Inf	2	-Inf	-Inf	1	-Inf	1	0	1	0	0	0	-Inf	0	2.58496250072116	1	1.58496250072116	-Inf	-Inf	2	-Inf	0	-Inf	1
pycom01g08780	8	7.81378119121704	8.29920801838728	8.27146302790437	7.90689059560852	7.56224242422107	7.77478705960117	8.07681559705083	7.59991284218713	8.07681559705083	8.01122725542325	7.40087943628218	7.21916852046216	7.76155123244448	8.2336196767597	7.72109918870719	7.8073549220576	7.94251450533924	7.85174904141606	7.78135971352466	7.56224242422107	7.65821148275179	7.4757334309664	7.97154355395077	7.72109918870719	7.62205181945638	7.61470984411521	7.95419631038687	8.08214904135387	7.83289001416474	7.82017896241519	7.55458885167764	7	7.82654848729092	8.01122725542325	8.27146302790437	7.95419631038687	8	7.74146698640115	7.65821148275179	7.4757334309664	7.36632221424582	7.52356195605701	7.75488750216347	7.8073549220576	8.03342300153745	7.53138146051631	6.82017896241519	8.19967234483636
pycom01g08790	6.98868468677217	6.82017896241519	7.35755200461808	7.48381577726426	7.16992500144231	7.55458885167764	6.93073733756289	7.49984588708321	7.34872815423108	7.66533591718518	7.14974711950468	6.71424551766612	5.8073549220576	6.78135971352466	7.19967234483636	7.25738784269265	7.31288295528436	7.60733031374961	7.43462822763672	7.04439411935845	6.61470984411521	7.12928301694497	6.8703647195834	7.23840473932508	7.12928301694497	7.43462822763672	7.72109918870719	7.86418614465428	8.4178525148859	7.98299357469431	7.03342300153745	6.32192809488736	6.53915881110803	6.75488750216347	7.95419631038687	8.5077946401987	8	8.38370429247405	8.05528243550119	7.21916852046216	6.93073733756289	7.01122725542325	7.05528243550119	7.25738784269265	8.11894107272351	8.0389189892923	7.94251450533924	7.59245703726808	8.73809225962049
pycom01g08800	3.16992500144231	4.90689059560852	4.32192809488736	3.90689059560852	4.39231742277876	5.04439411935845	4.16992500144231	5.24792751344359	5.39231742277876	4.8073549220576	5	4.32192809488736	0	4.08746284125034	3	5.04439411935845	5.16992500144231	5.28540221886225	5	4.95419631038687	4.75488750216347	5.04439411935845	4.70043971814109	4.16992500144231	4.90689059560852	3.32192809488736	3.90689059560852	3.32192809488736	4.95419631038687	4.4594316186373	5	3.16992500144231	3.70043971814109	3.70043971814109	4.4594316186373	5.04439411935845	5.78135971352466	5.55458885167764	5.08746284125034	4.8073549220576	3.58496250072116	3.4594316186373	4	4.08746284125034	5.24792751344359	4.70043971814109	5.08746284125034	4	5.85798099512757
pycom01g08810	9.24792751344359	9.39016895620018	9.52943055414615	9.64385618977473	9.35535109642481	9.74986942739684	9.41151098801207	9.97441458980553	9.69522829149575	9.82017896241519	9.75822321472672	8.98013957763916	8.4093909361377	9.16992500144231	9.63299519714296	9.84077792359505	9.79279029430106	10.0914353863236	9.79603960882977	9.67771964164101	9.10328780841202	9.33315535031062	8.79441586635011	9.19967234483636	9.29001884693262	8.96289600533726	8.64024493622235	9.13699111208023	9.77313920671969	9.18487534290828	9.53138146051631	9.03066713624694	8.78463484555752	9.36413465500805	9.28540221886225	10.0140204703149	9.59618975614441	9.88264304936184	9.5018371849023	9.17741953798924	8.79116288855502	8.81378119121704	8.79441586635011	9.23601419190008	9.37068740680722	9.1548181090521	9.14974711950468	8.2336196767597	9.67419226814568
pycom01g08820	7.22881869049588	7.34872815423108	7.59991284218713	7.84549005094437	7.37503943134692	7.45121111183233	7.19967234483636	7.5077946401987	7.20945336562895	7.59245703726808	7.85798099512757	7.11894107272351	6.5077946401987	7.03342300153745	7.66533591718518	7.28540221886225	7.37503943134692	7.45121111183233	7.40087943628218	7.4262647547021	6.82017896241519	7.24792751344359	6.58496250072116	7	7.11894107272351	6.71424551766612	6.6724253419715	7.09803208296053	7.39231742277876	6.78135971352466	7.3037807481771	7.15987133677839	6.37503943134692	6.88264304936184	6.7279204545632	7.83289001416474	7.35755200461808	7.89481776330794	7.36632221424582	7.60733031374961	7.12928301694497	7.07681559705083	7.22881869049588	7.467605550083	7.31288295528436	7.24792751344359	7.15987133677839	6.02236781302845	8.00562454919388
pycom01g08830	5.12928301694497	4.70043971814109	5.85798099512757	5.39231742277876	5	4.75488750216347	4.08746284125034	5.4262647547021	4.52356195605701	5.04439411935845	5.7279204545632	4.70043971814109	4.75488750216347	3.8073549220576	5.64385618977472	4.58496250072116	4.08746284125034	4.70043971814109	5.08746284125034	4.85798099512757	5.12928301694497	5.12928301694497	4.95419631038687	4.8073549220576	5.04439411935845	5.32192809488736	4.70043971814109	5.24792751344359	4.52356195605701	4.32192809488736	5.39231742277876	4.64385618977472	4.95419631038687	5.61470984411521	4.52356195605701	5.39231742277876	4.4594316186373	5.90689059560852	4.39231742277876	4.90689059560852	5.58496250072116	5.16992500144231	5.20945336562895	5.24792751344359	5.90689059560852	5.39231742277876	4.85798099512757	4.24792751344359	5.95419631038687
pycom01g08840	1	0	2.8073549220576	1.58496250072116	-Inf	7.12928301694497	6.82017896241519	7.8703647195834	6.71424551766612	7.29462074889163	1	-Inf	-Inf	-Inf	1	6.79441586635011	6.39231742277876	6.5077946401987	6.78135971352466	6.35755200461808	1.58496250072116	1	-Inf	2	1	5.35755200461808	5.35755200461808	4.4594316186373	5.6724253419715	4.58496250072116	3.58496250072116	2.58496250072116	-Inf	1.58496250072116	6	6.56985560833095	5.75488750216347	6.90689059560852	6.35755200461808	4.58496250072116	2	4.16992500144231	4.08746284125034	2.8073549220576	5.64385618977472	5.4262647547021	5.6724253419715	5.39231742277876	6.44294349584873
pycom01g08850	4.52356195605701	3.16992500144231	5.28540221886225	4.70043971814109	3.4594316186373	8.41362792902417	8.0389189892923	8.86727873970966	8.04439411935845	8.14465824283188	4.16992500144231	3	2.32192809488736	4.08746284125034	4.24792751344359	7.85798099512757	7.89481776330794	8.07681559705083	7.6724253419715	7.77478705960117	3.90689059560852	4.58496250072116	3.70043971814109	3.8073549220576	4.52356195605701	6.28540221886225	6.59991284218713	6.28540221886225	6.85798099512757	6	6.02236781302845	5.7279204545632	4.4594316186373	5.20945336562895	7.12928301694497	7.68650052718322	7.02236781302845	8.00562454919388	7.05528243550119	5.4594316186373	4.8073549220576	5.04439411935845	5.16992500144231	5.4262647547021	7.02236781302845	6.71424551766612	7.02236781302845	6.22881869049588	8.12928301694497
pycom01g08860	-Inf	0	-Inf	-Inf	-Inf	5.85798099512757	4.58496250072116	5.93073733756289	5.4262647547021	5.6724253419715	1	0	0	1	0	5.12928301694497	4.52356195605701	4.95419631038687	5.08746284125034	5.35755200461808	-Inf	0	-Inf	2	-Inf	1.58496250072116	3.4594316186373	1.58496250072116	3.8073549220576	1.58496250072116	2.32192809488736	1.58496250072116	2.32192809488736	1	4.58496250072116	5.28540221886225	3.4594316186373	5	3.70043971814109	3.16992500144231	2	2.32192809488736	1	2.32192809488736	4	3.58496250072116	4.24792751344359	2.8073549220576	4.58496250072116
pycom01g08870	2	1	2.32192809488736	2.32192809488736	-Inf	1	1.58496250072116	0	1	0	-Inf	-Inf	-Inf	3.32192809488736	0	1	0	2	2	1	2.32192809488736	2.8073549220576	1.58496250072116	0	1.58496250072116	2	0	-Inf	-Inf	1	0	1	2.32192809488736	3	2.8073549220576	2	2.32192809488736	1.58496250072116	1	2	1	1	1.58496250072116	2.58496250072116	2.32192809488736	1	2.32192809488736	0	3.4594316186373
pycom01g08880	-Inf	-Inf	-Inf	0	-Inf	1.58496250072116	2	2	0	0	0	-Inf	-Inf	-Inf	-Inf	0	2	2.32192809488736	2	1.58496250072116	-Inf	-Inf	-Inf	-Inf	-Inf	-Inf	-Inf	-Inf	1	-Inf	1	-Inf	-Inf	-Inf	1.58496250072116	1.58496250072116	1	2.32192809488736	1.58496250072116	-Inf	0	0	-Inf	-Inf	1	1	2	0	2.8073549220576
pycom01g08890	-Inf	-Inf	-Inf	-Inf	-Inf	-Inf	-Inf	-Inf	-Inf	-Inf	-Inf	-Inf	-Inf	-Inf	-Inf	-Inf	-Inf	-Inf	-Inf	-Inf	-Inf	-Inf	-Inf	-Inf	-Inf	-Inf	-Inf	-Inf	-Inf	-Inf	-Inf	-Inf	-Inf	-Inf	-Inf	-Inf	-Inf	-Inf	-Inf	-Inf	-Inf	-Inf	-Inf	-Inf	-Inf	-Inf	-Inf	-Inf	-Inf
pycom01g08910	-Inf	1.58496250072116	1	-Inf	0	1	1	1.58496250072116	0	0	-Inf	-Inf	-Inf	1	-Inf	0	-Inf	1.58496250072116	2.32192809488736	1	-Inf	-Inf	-Inf	0	-Inf	0	-Inf	1	2	0	2	1	0	1	0	1.58496250072116	-Inf	1.58496250072116	-Inf	1	1	0	0	0	1	1.58496250072116	2.58496250072116	-Inf	2
pycom01g08920	-Inf	-Inf	1.58496250072116	0	-Inf	5.97727992349992	6.2667865406949	6.39231742277876	6.32192809488736	6.4594316186373	0	1	-Inf	-Inf	2.32192809488736	5.64385618977472	6.08746284125034	6.22881869049588	5.78135971352466	5.58496250072116	0	1	-Inf	0	-Inf	4.64385618977472	5.16992500144231	3.8073549220576	4.32192809488736	4.08746284125034	1.58496250072116	1	-Inf	1	4.85798099512757	5.16992500144231	4.58496250072116	5.83289001416474	4.85798099512757	2.58496250072116	0	1	2.58496250072116	1.58496250072116	5.20945336562895	4.39231742277876	4	4.4594316186373	5.75488750216347
pycom01g08930	4.52356195605701	5	5.16992500144231	5.70043971814109	4.39231742277876	5.95419631038687	6.16992500144231	6.62935662007961	6.22881869049588	5.64385618977472	5.20945336562895	4.4594316186373	5.20945336562895	4.39231742277876	6.16992500144231	5.85798099512757	5.95419631038687	6	6.14974711950468	6.04439411935845	5.12928301694497	4.52356195605701	4	4.32192809488736	5	5.78135971352466	6	6.2667865406949	5.6724253419715	5.55458885167764	4.85798099512757	5.08746284125034	4.39231742277876	5.4262647547021	5.49185309632967	5.95419631038687	4.70043971814109	4.95419631038687	4.85798099512757	5.20945336562895	6.10852445677817	5.6724253419715	5.04439411935845	5.4262647547021	6	6.08746284125034	5.20945336562895	4.90689059560852	5.8073549220576
pycom01g08940	-Inf	0	2.32192809488736	0	0	1.58496250072116	-Inf	2.32192809488736	1.58496250072116	1	1.58496250072116	0	-Inf	0	1	1.58496250072116	0	2.58496250072116	2	2	1	0	1	0	1	-Inf	-Inf	0	3	1.58496250072116	2.58496250072116	0	0	1.58496250072116	0	2.8073549220576	1	2.32192809488736	2.58496250072116	2	2	1	1.58496250072116	2.32192809488736	3.90689059560852	3.16992500144231	3.58496250072116	-Inf	4.32192809488736
pycom01g08950	1.58496250072116	1	2.58496250072116	1.58496250072116	-Inf	4.90689059560852	4.39231742277876	4.75488750216347	4.4594316186373	4.75488750216347	0	0	0	-Inf	2	3.90689059560852	4.16992500144231	4.24792751344359	3.70043971814109	3.90689059560852	-Inf	0	-Inf	-Inf	-Inf	2.32192809488736	-Inf	2.32192809488736	2.32192809488736	1	2.32192809488736	1	0	1.58496250072116	2	2.8073549220576	3.16992500144231	3.90689059560852	2	-Inf	0	1	-Inf	1.58496250072116	3.16992500144231	2.32192809488736	2.58496250072116	1.58496250072116	3.8073549220576
pycom01g08960	-Inf	-Inf	0	-Inf	-Inf	5.70043971814109	4.58496250072116	5.64385618977472	5.49185309632967	5.8073549220576	-Inf	-Inf	-Inf	-Inf	-Inf	4.24792751344359	4.58496250072116	4.58496250072116	5.04439411935845	4.8073549220576	0	0	-Inf	-Inf	0	1.58496250072116	1	2.8073549220576	1.58496250072116	2.8073549220576	1.58496250072116	-Inf	0	1	2.58496250072116	3.16992500144231	3.8073549220576	4.52356195605701	3.32192809488736	-Inf	-Inf	1	-Inf	0	3	2	4.08746284125034	2.8073549220576	4.70043971814109
pycom01g08970	-Inf	-Inf	1	2	2.8073549220576	1.58496250072116	1	3	2.58496250072116	1	1	1	-Inf	0	1	1.58496250072116	2.58496250072116	2	1.58496250072116	2	1	2.58496250072116	1.58496250072116	0	2.8073549220576	2.58496250072116	1	2	2.8073549220576	3	2	2.32192809488736	-Inf	1	-Inf	2	2	2.58496250072116	1	1.58496250072116	1.58496250072116	0	1	2.32192809488736	0	1	1	0	2
pycom01g08990	-Inf	0	1	-Inf	1	6.22881869049588	4.64385618977472	6.33985000288462	6.28540221886225	6.08746284125034	2	-Inf	0	-Inf	2	5.83289001416474	5.88264304936184	5.39231742277876	5.55458885167764	5.70043971814109	3.16992500144231	3.70043971814109	2	2.32192809488736	2	4.70043971814109	2.58496250072116	3.8073549220576	4.90689059560852	3.70043971814109	4.85798099512757	3.32192809488736	3.58496250072116	2.58496250072116	5.49185309632967	5.90689059560852	5.6724253419715	6.74146698640115	6.04439411935845	5.7279204545632	3.70043971814109	5.04439411935845	5.49185309632967	5.16992500144231	5.8073549220576	5.55458885167764	6.16992500144231	4.95419631038687	6.5077946401987
pycom01g09000	-Inf	-Inf	1	-Inf	-Inf	4.85798099512757	4.08746284125034	5.52356195605701	4.08746284125034	4.75488750216347	-Inf	-Inf	-Inf	-Inf	-Inf	4.39231742277876	4.52356195605701	4.52356195605701	3.70043971814109	4.52356195605701	-Inf	0	-Inf	1	-Inf	3.16992500144231	3.32192809488736	1.58496250072116	3.90689059560852	3.32192809488736	2.8073549220576	-Inf	-Inf	0	4.75488750216347	5.12928301694497	3.4594316186373	6	4.4594316186373	2.32192809488736	-Inf	1	1.58496250072116	2	4.85798099512757	4.64385618977472	4.8073549220576	4.58496250072116	5.90689059560852
pycom01g09010	7.48381577726426	7.58496250072116	7.8008998999203	7.99435343685886	7.53138146051631	8.37503943134693	8.14974711950468	8.47167521439204	8.46352437327118	8.44708322620965	7.96000193206808	7.38370429247405	6.98868468677217	7.32192809488736	7.93663793900257	8.5077946401987	8.63662462054365	8.94544383637791	8.56605403817109	8.63662462054365	7.83920378809694	7.76818432477693	7.65105169117893	7.70735913208088	7.90689059560852	7.33091687811462	7.55458885167764	8.01122725542325	8.18487534290828	7.70735913208088	7.97727992349992	7.88264304936184	6.91886323727459	7.71424551766612	7.6724253419715	8.31288295528435	8.3037807481771	8.47167521439204	8.09803208296053	7.74146698640115	7.92481250360578	7.63662462054365	7.62935662007961	8.01122725542325	8.51963625284321	8.34429590791582	8.11894107272351	7.15987133677839	8.84862294042934
pycom01g09030	3.90689059560852	4	2.58496250072116	4.16992500144231	2.8073549220576	4.95419631038687	4.58496250072116	4.52356195605701	5.08746284125034	4.90689059560852	5.12928301694497	4.64385618977472	3.58496250072116	4.08746284125034	5.16992500144231	5.61470984411521	5.75488750216347	5.4262647547021	5.12928301694497	5.61470984411521	4.39231742277876	5.08746284125034	4.39231742277876	4.64385618977472	4.32192809488736	3.4594316186373	3.4594316186373	4.08746284125034	4.32192809488736	2.58496250072116	6.14974711950468	5.16992500144231	4.4594316186373	5.28540221886225	4.64385618977472	4.8073549220576	3.58496250072116	4.70043971814109	4.52356195605701	7.6724253419715	7.13955135239879	7.21916852046216	7.36632221424582	7.86418614465428	6.82017896241519	6.93073733756289	6.52356195605701	5.52356195605701	7.37503943134692
pycom01g09040	2	-Inf	0	2	1.58496250072116	3.4594316186373	3.8073549220576	4.64385618977472	4.24792751344359	3.90689059560852	2.8073549220576	2	1.58496250072116	2.32192809488736	3.16992500144231	3.70043971814109	3.8073549220576	3.4594316186373	3	4.08746284125034	-Inf	0	1	2.8073549220576	2.58496250072116	3	0	3	3	2.58496250072116	1	1.58496250072116	-Inf	1	1.58496250072116	3	3.16992500144231	3	2.32192809488736	-Inf	-Inf	-Inf	-Inf	-Inf	2.58496250072116	2	3	1	2.32192809488736
pycom01g09050	1	-Inf	-Inf	1	0	3.16992500144231	2	2.32192809488736	2	1	0	-Inf	-Inf	1	0	2	2.58496250072116	2	1.58496250072116	1	-Inf	0	0	-Inf	-Inf	2.58496250072116	0	2.32192809488736	1.58496250072116	1	1	-Inf	-Inf	1	0	2.8073549220576	1	2	1.58496250072116	1	0	-Inf	-Inf	0	0	2	0	0	1
pycom01g09070	7.59245703726808	7.43462822763672	7.876516946565	8.15987133677839	7.4262647547021	7.71424551766612	7.90086680798075	8.14974711950468	7.70043971814109	8.04439411935845	7.69348695749933	6.71424551766612	6.65821148275179	7.12928301694497	7.66533591718518	7.53138146051631	7.67948009950545	7.86418614465428	7.57742882803575	7.78135971352466	7.3037807481771	7.49984588708321	7.10852445677817	7.35755200461808	7.79441586635011	7.49984588708321	7.59991284218713	7.8073549220576	8.35755200461808	7.71424551766612	7.75488750216347	7.43462822763672	6.65821148275179	7.6724253419715	7.90086680798075	8.53138146051631	7.76818432477693	8.2807707701306	7.83920378809694	7.68650052718322	7.59245703726808	7.38370429247405	7.17990909001493	7.74146698640115	8.24792751344359	8.16992500144231	7.90086680798075	7.21916852046216	8.57364718749332
pycom01g09080	6.4594316186373	7.17990909001493	6.68650052718322	6.5077946401987	7.08746284125034	8.09275714091985	6.98868468677217	8.09803208296053	8.16490692667569	8.29920801838728	8.07681559705083	7.59245703726808	5.28540221886225	7.37503943134692	6.37503943134692	8.14974711950468	8.11374216604919	8.55458885167764	7.92481250360578	8.44708322620965	8.2807707701306	8.17990909001493	7.88874324889826	7.85174904141606	8.2240016741981	5.85798099512757	6.22881869049588	6.14974711950468	7.56224242422107	6.7279204545632	8.5352753766208	6.32192809488736	7.34872815423108	6.8073549220576	6.56985560833095	7.91288933622996	8.63662462054365	8.53138146051631	8.11374216604919	7.96000193206808	7.53138146051631	7.36632221424582	7.4178525148859	7.92481250360578	7.63662462054365	7.31288295528436	8.23840473932508	6.35755200461808	8.74819284958946
pycom01g09090	6.85798099512757	6.4757334309664	6.8703647195834	7.4594316186373	6.8703647195834	7.13955135239879	7.10852445677817	7.4178525148859	7.06608919045777	7.32192809488736	6.85798099512757	6.18982455888002	6.18982455888002	6.4594316186373	6.89481776330794	7.15987133677839	7.06608919045777	7.4594316186373	7.24792751344359	6.93073733756289	5.93073733756289	6.4594316186373	5.64385618977472	6.3037807481771	6.37503943134692	7.18982455888002	7.35755200461808	7.40087943628218	7.27612440527424	7.05528243550119	6.76818432477693	6.28540221886225	5.8073549220576	6.4093909361377	6.97727992349992	7.23840473932508	6.83289001416474	7.48381577726426	6.75488750216347	6.6724253419715	6.44294349584873	6.35755200461808	6.3037807481771	6.4757334309664	7.2667865406949	7.21916852046216	6.90689059560852	6	7.31288295528436
pycom01g09100	0	1	2.32192809488736	2	2	1	1.58496250072116	1	3.4594316186373	2.8073549220576	1	1	-Inf	3	1	0	1	1.58496250072116	2.32192809488736	2.32192809488736	0	1.58496250072116	1.58496250072116	3	1	0	-Inf	-Inf	-Inf	-Inf	0	1	1	-Inf	0	0	-Inf	1.58496250072116	-Inf	0	1	1	1	2.32192809488736	0	0	-Inf	0	1
pycom01g09110	-Inf	-Inf	-Inf	-Inf	-Inf	-Inf	-Inf	-Inf	-Inf	-Inf	-Inf	-Inf	-Inf	-Inf	-Inf	0	-Inf	-Inf	-Inf	-Inf	-Inf	-Inf	-Inf	-Inf	-Inf	-Inf	-Inf	-Inf	-Inf	-Inf	-Inf	-Inf	-Inf	-Inf	-Inf	-Inf	-Inf	-Inf	-Inf	-Inf	-Inf	-Inf	-Inf	0	-Inf	-Inf	-Inf	-Inf	-Inf
pycom01g09130	-Inf	-Inf	-Inf	-Inf	-Inf	-Inf	-Inf	-Inf	-Inf	-Inf	0	-Inf	-Inf	-Inf	-Inf	-Inf	-Inf	-Inf	0	-Inf	-Inf	-Inf	-Inf	0	0	-Inf	-Inf	-Inf	-Inf	-Inf	0	-Inf	-Inf	-Inf	-Inf	-Inf	-Inf	-Inf	-Inf	-Inf	-Inf	-Inf	0	-Inf	-Inf	-Inf	1	-Inf	0
pycom01g09140	5.20945336562895	5.39231742277876	6.12928301694497	5.70043971814109	5.39231742277876	6.52356195605701	6.3037807481771	6.53915881110803	6.4757334309664	6.65821148275179	5.93073733756289	6	4.58496250072116	5.70043971814109	6.04439411935845	6.3037807481771	6.22881869049588	6.56985560833095	6.02236781302845	6.2667865406949	5.7279204545632	6.22881869049588	5.20945336562895	5.75488750216347	5.64385618977472	5.85798099512757	6.55458885167764	5.7279204545632	6.76818432477693	6.3037807481771	6.04439411935845	5.6724253419715	5.16992500144231	6.10852445677817	6.62935662007961	7.10852445677817	6.5077946401987	6.89481776330794	6.16992500144231	5.7279204545632	6.10852445677817	6.20945336562895	5.8073549220576	5.97727992349992	6.68650052718322	6.8073549220576	6.49185309632967	6.10852445677817	7.27612440527424
pycom01g09150	6.61470984411521	6.85798099512757	7.27612440527424	6.97727992349992	6.70043971814109	9.26912667914942	9.04712391211403	9.7279204545632	9.34872815423108	9.41362792902417	7.40087943628218	6.79441586635011	5.08746284125034	7.25738784269265	6.62935662007961	9.37503943134693	9.49785183695112	9.73131903102506	9.35974956032233	9.46352437327118	8.16992500144231	8.35755200461808	7.18982455888002	7.77478705960117	7.98299357469431	8.06608919045777	8.12412131182919	8.70735913208088	9.32192809488736	8.66177809777199	8.96000193206808	7.96578428466209	7.62935662007961	8.37937836707126	8.77807712953536	9.7431513941125	9.58120058192496	9.91438513215544	9.52943055414615	8.8703647195834	7.83289001416474	8.02790599656988	8.54689445988764	8.94836723158468	9.32418054661874	9.31741261376487	9.4262647547021	8.29462074889163	10.1724275086455
pycom01g09160	5	5.52356195605701	5.83289001416474	5.93073733756289	5.08746284125034	7.79441586635011	7.62935662007961	8.17492568250068	7.62205181945638	7.82654848729092	5.12928301694497	3.90689059560852	5.39231742277876	5.16992500144231	6.4594316186373	7.67948009950545	7.8073549220576	7.60733031374961	7.83289001416474	7.49984588708321	5.83289001416474	6.08746284125034	5.32192809488736	6.04439411935845	5.88264304936184	8.13955135239879	8.44708322620965	8.53138146051631	8.44294349584873	8.01122725542325	7.05528243550119	6.6724253419715	5.95419631038687	7.51569983828404	8.26209484537018	8.72109918870719	7.61470984411521	8.09275714091985	7.78790255939143	7.43462822763672	7.27612440527424	7.2667865406949	6.95419631038687	7.32192809488736	8.37068740680722	8.10852445677817	7.66533591718518	7.52356195605701	8.44294349584873
pycom01g09170	8.18982455888002	8.3264294871223	8.33985000288462	8.56605403817109	8.27146302790437	9.75321674917896	9.33539035469392	9.95855271543101	9.69348695749932	9.81217730551445	8.56985560833095	7.99435343685886	7.34872815423108	7.88264304936184	8.56605403817109	9.29691620687929	9.53332973230583	9.79603960882977	9.51175265376738	9.43254190038826	7.4757334309664	7.6724253419715	6.62935662007961	7.66533591718518	7.49185309632967	8.54689445988764	8.84235034341381	9.00281501560705	9.42206476617281	8.93073733756289	8.07146236255662	7.4093909361377	7.16992500144231	7.75488750216347	9.03342300153745	9.58871463558226	9.03066713624694	9.44501484586842	9.08746284125034	7.55458885167764	7.27612440527424	7.69348695749933	7.49185309632967	7.7279204545632	9.3151495622563	9.03617361255349	8.82017896241519	8.14465824283188	9.68474862042163
pycom01g09180	0	0	-Inf	0	-Inf	1.58496250072116	1.58496250072116	1	-Inf	1	-Inf	-Inf	-Inf	-Inf	0	1	0	-Inf	-Inf	-Inf	-Inf	-Inf	-Inf	-Inf	-Inf	-Inf	-Inf	-Inf	-Inf	-Inf	1	-Inf	-Inf	-Inf	1	-Inf	1	2	1.58496250072116	-Inf	-Inf	-Inf	0	-Inf	-Inf	0	0	1.58496250072116	0
pycom01g09190	6.04439411935845	6.08746284125034	6.44294349584873	6.49185309632967	5.93073733756289	5.7279204545632	5.8073549220576	6.4757334309664	6.04439411935845	6.14974711950468	6.32192809488736	5.70043971814109	5.75488750216347	5.28540221886225	6.8073549220576	6	6.22881869049588	5.88264304936184	6.14974711950468	5.70043971814109	6.4093909361377	6.16992500144231	5.83289001416474	6.18982455888002	6.18982455888002	7.02236781302845	7.22881869049588	7.04439411935845	7.37503943134692	6.91886323727459	6.37503943134692	6.5077946401987	5.97727992349992	6.94251450533924	7.06608919045777	7.56985560833095	6.52356195605701	7.3037807481771	6.94251450533924	6.14974711950468	6.56985560833095	6.18982455888002	6.06608919045777	6.2667865406949	7.33985000288462	7.24792751344359	6.95419631038687	6.55458885167764	7.86418614465428
pycom01g09200	-Inf	-Inf	-Inf	-Inf	-Inf	-Inf	-Inf	1	0	0	-Inf	-Inf	-Inf	-Inf	-Inf	-Inf	-Inf	0	1.58496250072116	-Inf	-Inf	-Inf	-Inf	1	-Inf	-Inf	0	0	1	-Inf	-Inf	-Inf	-Inf	-Inf	0	0	1	-Inf	-Inf	-Inf	-Inf	-Inf	-Inf	0	1.58496250072116	0	0	0	1
pycom01g09210	1	1	-Inf	0	0	0	0	1.58496250072116	0	0	-Inf	-Inf	-Inf	-Inf	1	-Inf	1.58496250072116	0	-Inf	-Inf	-Inf	0	0	-Inf	-Inf	-Inf	1	1.58496250072116	1	0	1	-Inf	0	1	-Inf	1.58496250072116	1	1.58496250072116	-Inf	0	1	-Inf	-Inf	-Inf	2	1	1.58496250072116	-Inf	1
pycom01g09220	4.4594316186373	4.24792751344359	4.85798099512757	4.58496250072116	4.58496250072116	5.16992500144231	4.8073549220576	4.8073549220576	4.58496250072116	4.95419631038687	3.70043971814109	3.58496250072116	1	3.4594316186373	4.4594316186373	4.90689059560852	4.24792751344359	4.70043971814109	5.12928301694497	5.12928301694497	3.32192809488736	4.4594316186373	3.70043971814109	4	4.64385618977472	3.90689059560852	4.70043971814109	4.85798099512757	5.61470984411521	5.16992500144231	3.90689059560852	3	3.8073549220576	3.8073549220576	5.04439411935845	5.35755200461808	4.70043971814109	5.55458885167764	5.16992500144231	3.8073549220576	2.58496250072116	3.8073549220576	3.58496250072116	4.08746284125034	5.20945336562895	4.70043971814109	5.08746284125034	3.90689059560852	5.6724253419715
pycom01g09230	1.58496250072116	2.58496250072116	2.32192809488736	2.8073549220576	2	2	2	3	2.58496250072116	1.58496250072116	2	2.32192809488736	2.8073549220576	1	1.58496250072116	2.8073549220576	3	2.32192809488736	3	1	2.8073549220576	1	0	0	0	1	3.90689059560852	2.8073549220576	2.8073549220576	1.58496250072116	2.32192809488736	0	1	2	2.32192809488736	2.32192809488736	3.16992500144231	2.8073549220576	2.58496250072116	1.58496250072116	1	1	1.58496250072116	1	3.58496250072116	3	1.58496250072116	1.58496250072116	3.58496250072116
pycom01g09240	-Inf	-Inf	-Inf	0	0	1	-Inf	-Inf	-Inf	0	0	-Inf	-Inf	-Inf	-Inf	-Inf	-Inf	-Inf	-Inf	-Inf	-Inf	-Inf	0	-Inf	1.58496250072116	-Inf	2	-Inf	0	0	-Inf	0	-Inf	-Inf	-Inf	-Inf	0	0	-Inf	-Inf	-Inf	0	0	-Inf	0	0	-Inf	0	1
pycom01g09250	-Inf	-Inf	-Inf	-Inf	-Inf	-Inf	-Inf	-Inf	-Inf	-Inf	-Inf	-Inf	-Inf	-Inf	-Inf	-Inf	-Inf	-Inf	-Inf	-Inf	-Inf	-Inf	-Inf	-Inf	-Inf	-Inf	-Inf	-Inf	-Inf	-Inf	0	-Inf	-Inf	-Inf	-Inf	-Inf	-Inf	-Inf	-Inf	-Inf	-Inf	-Inf	-Inf	-Inf	-Inf	-Inf	-Inf	-Inf	-Inf
pycom01g09260	1	-Inf	-Inf	-Inf	-Inf	-Inf	-Inf	0	-Inf	-Inf	1	-Inf	0	-Inf	-Inf	-Inf	-Inf	0	1.58496250072116	-Inf	-Inf	-Inf	-Inf	-Inf	1	1	-Inf	0	-Inf	1	0	0	-Inf	-Inf	0	0	0	-Inf	1.58496250072116	-Inf	-Inf	-Inf	-Inf	-Inf	-Inf	-Inf	-Inf	0	-Inf
pycom01g09270	0	0	0	-Inf	-Inf	1	-Inf	2	-Inf	1	-Inf	-Inf	-Inf	-Inf	-Inf	-Inf	0	0	-Inf	-Inf	-Inf	0	0	0	-Inf	1	-Inf	-Inf	-Inf	0	0	-Inf	-Inf	-Inf	-Inf	1.58496250072116	1	0	0	-Inf	0	-Inf	0	-Inf	-Inf	0	1	0	-Inf
pycom01g09280	0	2	3.32192809488736	3	2.32192809488736	2.8073549220576	3.32192809488736	3.90689059560852	3	3.70043971814109	2	-Inf	-Inf	1	-Inf	2	2.32192809488736	1	1	0	1	1	1.58496250072116	2	2.32192809488736	1.58496250072116	1	3.16992500144231	1	2.32192809488736	1	0	0	0	2.8073549220576	3	1	1.58496250072116	1.58496250072116	0	-Inf	0	0	0	1.58496250072116	0	-Inf	2	0
pycom01g09290	4.4594316186373	4.39231742277876	4.39231742277876	4.95419631038687	4.75488750216347	4.90689059560852	4.24792751344359	5.35755200461808	5.20945336562895	4.95419631038687	4.8073549220576	4.4594316186373	2.32192809488736	4	4.64385618977472	4.95419631038687	5.08746284125034	5.35755200461808	4.64385618977472	5	4.16992500144231	4.75488750216347	4.58496250072116	4.8073549220576	4.8073549220576	4.90689059560852	4.95419631038687	4.64385618977472	5.70043971814109	5.32192809488736	5.16992500144231	4.70043971814109	4.52356195605701	4.70043971814109	5.24792751344359	5.75488750216347	5.55458885167764	5.52356195605701	5.4262647547021	4.08746284125034	4.58496250072116	4.70043971814109	4.4594316186373	4.64385618977472	5.12928301694497	5.24792751344359	5.04439411935845	4.32192809488736	5.97727992349992
pycom01g09300	1	1.58496250072116	1	1	1	4.32192809488736	3.16992500144231	3.70043971814109	3.4594316186373	3.90689059560852	1	0	-Inf	2	1	2	2.32192809488736	4	3.58496250072116	3	-Inf	1.58496250072116	0	1.58496250072116	1	0	0	-Inf	0	2	-Inf	-Inf	-Inf	-Inf	1	3	2.32192809488736	2.32192809488736	3	0	-Inf	-Inf	-Inf	-Inf	0	0	0	0	1
pycom01g09310	-Inf	0	1.58496250072116	0	-Inf	0	0	0	0	0	-Inf	-Inf	-Inf	1	-Inf	0	1	0	-Inf	-Inf	1	-Inf	0	-Inf	1	-Inf	-Inf	-Inf	0	-Inf	-Inf	0	-Inf	-Inf	1.58496250072116	-Inf	-Inf	-Inf	0	-Inf	0	-Inf	-Inf	-Inf	-Inf	0	1	0	1
pycom01g09320	3.4594316186373	4.39231742277876	4.52356195605701	4	3.16992500144231	4.90689059560852	3.16992500144231	4.70043971814109	4.32192809488736	4.64385618977472	4.52356195605701	3.4594316186373	1	4.16992500144231	3.90689059560852	3.32192809488736	3.4594316186373	4.70043971814109	4.32192809488736	3.58496250072116	3.4594316186373	4.08746284125034	3.32192809488736	4.32192809488736	3.8073549220576	2	0	1.58496250072116	3.32192809488736	3	4	3.16992500144231	2.8073549220576	2.8073549220576	3.16992500144231	4.32192809488736	4.52356195605701	4	3.58496250072116	3.58496250072116	2.58496250072116	2.32192809488736	3	3.58496250072116	2	2.32192809488736	2.8073549220576	0	4.32192809488736
pycom01g09330	14.0363453517407	13.958280825169	14.5880704314899	14.3746999017883	14.0618774310559	12.3165643853969	12.2288186904959	12.508042334429	12.1212097164093	12.3589258691547	14.1061539553136	13.3492812288175	13.415477707698	13.5182843214541	14.5671242426601	12.1767964781476	11.9925843440058	12.3442959079158	12.2324209271761	12.0711271249483	11.1143930548673	11.4512111118323	11.1279943209764	11.319672120947	11.8221724614762	11.0182001788132	10.90989308377	11.2767060198924	11.2778685461768	11.1465686757408	11.2252074369435	11.2819300269554	10.6995724532873	11.4325419003883	10.8121773055144	11.3037807481771	10.8841705191084	11.5166849493096	10.8757493514201	10.5774288280357	10.9829935746943	10.8864586957037	9.8811139606751	10.3264294871223	10.5127404628035	10.2455527062557	10.3060616894283	9.60362634498619	11.2051823262286
pycom01g09340	8.97154355395077	8.49185309632967	9.30833903013941	9.44086916761087	8.84549005094438	9.00281501560705	9.02236781302845	9.54882190845875	8.92184093707449	8.98299357469431	8.90388184573618	8.2045711442492	8.09803208296053	8.38370429247405	9.2045711442492	8.76487159073609	8.89784545600551	9.07948478382682	8.77478705960117	8.69696752623429	7.85174904141606	8.13955135239879	7.29462074889163	7.8008998999203	7.78790255939143	8.57742882803575	8.37503943134693	8.56605403817109	8.78463484555752	8.22881869049588	8.43045255166553	8.1548181090521	7.4262647547021	8.38370429247405	8.37503943134693	8.90388184573618	8.31741261376487	8.90989308377004	8.38370429247405	8.39231742277876	8.25266543245025	8.55458885167764	7.90086680798075	8.16992500144231	8.60733031374961	8.59618975614441	8.16992500144231	7.57742882803575	9.0389189892923
pycom01g09350	-Inf	-Inf	0	-Inf	-Inf	4.32192809488736	4.70043971814109	4.90689059560852	3.90689059560852	3.90689059560852	-Inf	-Inf	-Inf	-Inf	-Inf	3.32192809488736	4.08746284125034	4.08746284125034	3.4594316186373	1.58496250072116	-Inf	-Inf	-Inf	-Inf	-Inf	2.32192809488736	2	2.8073549220576	3.16992500144231	2.8073549220576	-Inf	-Inf	-Inf	-Inf	0	2.8073549220576	2	1	3.16992500144231	-Inf	-Inf	-Inf	-Inf	-Inf	2.58496250072116	0	2.58496250072116	0	2.32192809488736
pycom01g09360	6.55458885167764	7.02236781302845	7.54689445988764	7.2667865406949	6.78135971352466	6.6724253419715	6.79441586635011	7.20945336562895	6.58496250072116	6.70043971814109	6.88264304936184	6.08746284125034	5.97727992349992	6.39231742277876	7.04439411935845	6.5077946401987	6.32192809488736	6.4757334309664	6.49185309632967	6.68650052718322	4.52356195605701	4.8073549220576	3.8073549220576	5.08746284125034	4.08746284125034	5.4262647547021	4.64385618977472	5.24792751344359	5.4594316186373	5.4262647547021	5.70043971814109	5.16992500144231	4.90689059560852	5.08746284125034	5.61470984411521	6.02236781302845	5.35755200461808	5.78135971352466	5.52356195605701	6.02236781302845	5.64385618977472	5.83289001416474	4.85798099512757	5.39231742277876	5.4594316186373	5.6724253419715	5.24792751344359	4.39231742277876	5.90689059560852
pycom01g09370	2	2	2	2.32192809488736	0	3	2.58496250072116	4.16992500144231	2.8073549220576	3.58496250072116	2	3	-Inf	2	1	3.58496250072116	2.32192809488736	3	3	2.58496250072116	0	1	1.58496250072116	1	0	2.58496250072116	1.58496250072116	1.58496250072116	3.32192809488736	1.58496250072116	3.32192809488736	-Inf	0	-Inf	1.58496250072116	3.58496250072116	3.8073549220576	4.39231742277876	3	-Inf	-Inf	1	2.8073549220576	0	2.58496250072116	2.32192809488736	4.4594316186373	3	5
pycom01g09380	5.97727992349992	6.04439411935845	7.45121111183233	6.16992500144231	6.20945336562895	7.43462822763672	7.23840473932508	8.7279204545632	7.49185309632967	7.78135971352466	5.39231742277876	5.32192809488736	4.52356195605701	5.78135971352466	5.70043971814109	6.39231742277876	6.78135971352466	6.85798099512757	6.98868468677217	6.6724253419715	5.20945336562895	5.32192809488736	4.8073549220576	4.75488750216347	5.4262647547021	6.32192809488736	6.94251450533924	7.4178525148859	7.7279204545632	7.4178525148859	5.78135971352466	3.70043971814109	4.75488750216347	4.32192809488736	7.56224242422107	8.49585502688717	7.85174904141606	8.08746284125034	7.54689445988764	5.20945336562895	4.4594316186373	4.85798099512757	5	5.16992500144231	7.55458885167764	7.2667865406949	7.95419631038687	7.17990909001493	8.84549005094438
pycom01g09400	3.58496250072116	4.4594316186373	3.8073549220576	2.32192809488736	4.16992500144231	5.78135971352466	5.20945336562895	6.04439411935845	5.85798099512757	6.2667865406949	4.58496250072116	4.24792751344359	1.58496250072116	4	3.16992500144231	5.52356195605701	5.61470984411521	5.70043971814109	5.6724253419715	5.28540221886225	3.16992500144231	2.8073549220576	0	2	2	-Inf	1	2.58496250072116	2.58496250072116	2	2.32192809488736	-Inf	-Inf	0	2	2.58496250072116	3.4594316186373	3.16992500144231	3.16992500144231	-Inf	1	-Inf	-Inf	-Inf	1.58496250072116	-Inf	1.58496250072116	0	1
pycom01g09410	7.18982455888002	6.97727992349992	7.18982455888002	7.53138146051631	6.93073733756289	8.8008998999203	8.33091687811462	8.93073733756289	8.61470984411521	8.64745842645492	6.93073733756289	6.04439411935845	5.97727992349992	6.6724253419715	7.11894107272351	7.96578428466209	8.02236781302845	8.13955135239879	8.11374216604919	7.96578428466209	4.52356195605701	4.95419631038687	3	3.8073549220576	4.90689059560852	5.16992500144231	4.58496250072116	5.95419631038687	6.2667865406949	5.6724253419715	4.90689059560852	4.75488750216347	3.90689059560852	4	5.12928301694497	6.10852445677817	5.32192809488736	5.78135971352466	5.39231742277876	3.90689059560852	4.08746284125034	3.70043971814109	2.32192809488736	4.16992500144231	5	4.58496250072116	4.08746284125034	4	4.4594316186373
pycom01g09420	-Inf	-Inf	-Inf	-Inf	-Inf	0	-Inf	-Inf	0	0	-Inf	-Inf	-Inf	-Inf	-Inf	-Inf	-Inf	0	-Inf	-Inf	-Inf	-Inf	-Inf	-Inf	-Inf	1	2.8073549220576	2	3.16992500144231	2	-Inf	-Inf	-Inf	-Inf	2.32192809488736	2.58496250072116	2	2.58496250072116	1.58496250072116	-Inf	-Inf	-Inf	-Inf	-Inf	-Inf	1.58496250072116	2	0	2.58496250072116
pycom01g09430	3.70043971814109	4.32192809488736	4.58496250072116	4.70043971814109	4.16992500144231	4	3.32192809488736	3.70043971814109	3.32192809488736	3.70043971814109	4.8073549220576	4.16992500144231	3.32192809488736	4.4594316186373	4.08746284125034	4	3.90689059560852	4.58496250072116	3.90689059560852	4.32192809488736	4.32192809488736	5.20945336562895	4.52356195605701	5.32192809488736	5.08746284125034	3.16992500144231	3.70043971814109	3.70043971814109	4.24792751344359	3.16992500144231	4.16992500144231	3.58496250072116	4	4.16992500144231	3.90689059560852	3.70043971814109	3.70043971814109	4	3.70043971814109	3.8073549220576	3.32192809488736	3.90689059560852	3.32192809488736	4.16992500144231	3.58496250072116	3.4594316186373	3.32192809488736	2.8073549220576	4.58496250072116
pycom01g09440	10.0834793273318	9.97871045910636	10.7548875021635	10.3739526553702	10.2252074369435	9.4178525148859	9.24555270625568	9.96289600533726	9.4858293087019	9.83130724380205	10.2384047393251	9.46147944728616	8.99435343685886	9.62753388447279	9.97871045910636	9.30833903013941	9.29920801838728	9.55842071326866	9.20701432017753	9.3037807481771	9.71252700043982	10.0593444608244	9.70217268536555	9.79928162152192	10.1369911120802	8.76818432477693	8.72109918870719	9.24317398347295	9.44086916761087	9.01122725542325	10.0741414627525	9.5274770060604	9.16741814583174	9.77643303244473	8.92481250360578	9.33985000288462	9.15228484230658	9.6582114827518	9.2045711442492	9.63481105017172	9.44294349584873	9.1873520732005	9.34651373316563	9.7515440590891	9.46352437327118	9.19229281447077	9.2807707701306	8.18982455888002	9.94544383637791
pycom01g09450	6.08746284125034	6.02236781302845	7.13955135239879	6.79441586635011	6.75488750216347	7.67948009950545	7.74146698640115	8.51175265376738	7.8008998999203	7.876516946565	6.71424551766612	5.78135971352466	5.12928301694497	6.02236781302845	7.08746284125034	7.33091687811462	7.59245703726808	7.4594316186373	7.56985560833095	7.33091687811462	3.90689059560852	4.8073549220576	4.32192809488736	4.58496250072116	4.95419631038687	5.93073733756289	5.24792751344359	6.24792751344359	6.14974711950468	5.70043971814109	6.52356195605701	5.64385618977472	5.12928301694497	6.4594316186373	5.32192809488736	6.20945336562895	6.06608919045777	6.20945336562895	5.61470984411521	6.89481776330794	6.58496250072116	6.79441586635011	6.75488750216347	6.7279204545632	6.37503943134692	6.32192809488736	5.7279204545632	5.04439411935845	6.28540221886225
pycom01g09460	9.39660478118186	9.09803208296053	9.84077792359505	9.90388184573618	9.1873520732005	9.16992500144231	9.3264294871223	9.66355810421727	9.10328780841202	9.05256805080415	9.66888498426625	8.88874324889826	9.00281501560705	9.03617361255349	10.1085244567782	9.34429590791582	9.20212382383046	9.27612440527424	9.11634396123747	9.34651373316563	8.6724253419715	9.03066713624694	8.51569983828404	8.94544383637791	8.92184093707449	9.04439411935845	9.19475685442225	9.62388149001346	9.45532722030456	8.95128471496697	9.5372184005386	9.34651373316563	8.29001884693262	9.62570884306447	9.04439411935845	9.56985560833095	8.90086680798075	9.43879185257826	9.11374216604919	9.71080643369935	9.67595703294175	9.28771237954945	9.2644426002266	9.51963625284321	9.64565843240871	9.69522829149575	9.10328780841202	8.4093909361377	10.0140204703149
pycom01g09470	-Inf	-Inf	-Inf	0	-Inf	-Inf	-Inf	-Inf	-Inf	-Inf	-Inf	-Inf	-Inf	-Inf	-Inf	-Inf	-Inf	-Inf	-Inf	-Inf	-Inf	-Inf	-Inf	-Inf	-Inf	-Inf	-Inf	-Inf	-Inf	0	-Inf	-Inf	-Inf	-Inf	-Inf	-Inf	-Inf	-Inf	-Inf	-Inf	-Inf	-Inf	-Inf	-Inf	-Inf	-Inf	-Inf	-Inf	-Inf
pycom01g09480	6.20945336562895	4.75488750216347	5.64385618977472	5.75488750216347	4.95419631038687	6.20945336562895	5.12928301694497	6.16992500144231	5.35755200461808	5.20945336562895	4.70043971814109	4.85798099512757	3.16992500144231	4.95419631038687	4.58496250072116	4.52356195605701	5.90689059560852	4.95419631038687	5.24792751344359	5.32192809488736	2	1	3.16992500144231	2.32192809488736	3.16992500144231	2	-Inf	3.4594316186373	4.24792751344359	2.58496250072116	3.32192809488736	1	1.58496250072116	2.58496250072116	3.32192809488736	4.08746284125034	3.4594316186373	3.90689059560852	3.58496250072116	3.70043971814109	3.4594316186373	3.32192809488736	3.16992500144231	3.90689059560852	4	3	3.70043971814109	2	4
pycom01g09490	7.31288295528436	5.75488750216347	7.16992500144231	7.32192809488736	5.97727992349992	7.01122725542325	6.4757334309664	7	6.12928301694497	6.14974711950468	5.75488750216347	6.02236781302845	4.95419631038687	5.35755200461808	6.6724253419715	5.7279204545632	6.82017896241519	5.20945336562895	6.16992500144231	6.04439411935845	3	2.58496250072116	2.8073549220576	3.8073549220576	3.16992500144231	4.32192809488736	3.90689059560852	5.12928301694497	4.85798099512757	3.32192809488736	4.4594316186373	3.4594316186373	2.58496250072116	2	4.39231742277876	5.4262647547021	4.4594316186373	4.85798099512757	3.90689059560852	5.35755200461808	4.75488750216347	4.70043971814109	4.64385618977472	4.75488750216347	4.8073549220576	4.58496250072116	4.95419631038687	3.16992500144231	5.04439411935845
pycom01g09500	3.32192809488736	3.4594316186373	3.58496250072116	2.32192809488736	4.24792751344359	4.90689059560852	4.58496250072116	4.64385618977472	4.8073549220576	4.70043971814109	4.32192809488736	4.8073549220576	3.8073549220576	3.70043971814109	3.70043971814109	5.04439411935845	4.8073549220576	5.78135971352466	5.20945336562895	5.64385618977472	5.58496250072116	4.8073549220576	4.75488750216347	4.8073549220576	5	2.58496250072116	3.16992500144231	3.8073549220576	4	3.4594316186373	5.64385618977472	4.24792751344359	5.28540221886225	4.32192809488736	3	3.90689059560852	4.95419631038687	4.95419631038687	4.90689059560852	4.8073549220576	5.20945336562895	4.16992500144231	3	4.4594316186373	4.08746284125034	4.39231742277876	5.04439411935845	4.4594316186373	5.08746284125034
pycom01g09510	1.58496250072116	3.16992500144231	0	2.8073549220576	3.4594316186373	5.28540221886225	3.90689059560852	4.64385618977472	4.70043971814109	5.16992500144231	4	4.4594316186373	1.58496250072116	4.08746284125034	3.90689059560852	5.08746284125034	4.90689059560852	5.7279204545632	5.28540221886225	5.4262647547021	5.64385618977472	5.85798099512757	4.90689059560852	4.32192809488736	5.32192809488736	1	3.32192809488736	2.32192809488736	3.16992500144231	3	5.75488750216347	2.32192809488736	4.70043971814109	3.32192809488736	2	3.58496250072116	5.61470984411521	5	5.04439411935845	4.95419631038687	4.8073549220576	3.58496250072116	3.8073549220576	5.04439411935845	3.32192809488736	3.16992500144231	5.52356195605701	2.58496250072116	5.61470984411521
pycom01g09520	3.8073549220576	4.75488750216347	3.58496250072116	3.90689059560852	5.24792751344359	6.16992500144231	5.32192809488736	5.64385618977472	6.37503943134692	6.24792751344359	5.78135971352466	5.8073549220576	2.32192809488736	5.08746284125034	4.52356195605701	6.06608919045777	6.4093909361377	6.62935662007961	6.16992500144231	6.44294349584873	6.08746284125034	6.39231742277876	6.08746284125034	5.70043971814109	6.20945336562895	3.70043971814109	3.4594316186373	3.8073549220576	5.12928301694497	4.24792751344359	6.74146698640115	4.4594316186373	5.55458885167764	4.52356195605701	4.39231742277876	5.88264304936184	6.37503943134692	6.59991284218713	6.10852445677817	5.64385618977472	5.04439411935845	5.16992500144231	5.85798099512757	5.88264304936184	5.39231742277876	5.12928301694497	6.12928301694497	4.08746284125034	6.65821148275179
pycom01g09530	6.88264304936184	7.2667865406949	7.4093909361377	7.15987133677839	7.20945336562895	8.13955135239879	7.71424551766612	8.28540221886225	8.2807707701306	8.29001884693262	7.72109918870719	7.06608919045777	4.90689059560852	7.28540221886225	6.97727992349992	8.16992500144231	8.37068740680722	8.3264294871223	8.08746284125034	8.32192809488736	7.61470984411521	8.0389189892923	7.5077946401987	7.59245703726808	8.06069593168755	6.76818432477693	6.61470984411521	6.88264304936184	7.81378119121704	7.54689445988764	8.11894107272351	7.01122725542325	6.94251450533924	7.22881869049588	7.35755200461808	8.39660478118186	8.20945336562895	8.4178525148859	8.22881869049588	7.68650052718322	7.35755200461808	6.68650052718322	7.61470984411521	8.06608919045777	8.26209484537018	7.88264304936184	8.17492568250068	6.98868468677217	8.7515440590891
pycom01g09540	7.98299357469431	7.86418614465428	8.4797802640291	8.55842071326866	7.76155123244448	8.37937836707126	8.67595703294175	8.81378119121704	8.40514146313634	8.18982455888002	7.76155123244448	7.01122725542325	7.60733031374961	7.35755200461808	8.56224242422107	8.06069593168755	8.4262647547021	8.36194377373524	8.26209484537018	8.21916852046216	7.467605550083	7.90086680798075	7.33091687811462	7.90086680798075	8.13442632022093	8.59245703726808	8.89481776330794	8.94836723158468	8.78463484555752	8.21431912080077	8.10328780841202	7.96000193206808	7.38370429247405	8.5274770060604	8.2045711442492	8.98584193700334	8.04439411935845	8.68650052718322	8.17990909001493	8.10328780841202	8.44294349584873	7.91288933622996	7.66533591718518	8.19475685442225	8.96578428466209	8.62570884306447	8.18487534290828	7.75488750216347	8.90689059560852
pycom01g09550	8.01680828768655	7.5077946401987	8.2336196767597	8.23840473932508	7.72109918870719	8.73470962022584	8.48784003382305	9.02236781302845	8.54303182025524	8.70390357344466	8.01122725542325	7.2667865406949	7.70043971814109	7.67948009950545	8.4262647547021	8.66888498426625	8.74483383749955	8.72109918870719	8.58871463558226	8.63662462054365	9.01402047031493	9.05799172275918	8.29462074889163	8.90086680798075	8.70735913208088	9.59618975614441	9.66711154207503	9.58683978796183	9.69348695749932	8.83920378809694	9.64925617751731	9.38586240064146	8.61102479730735	9.66177809777199	9.52356195605701	10.1548181090521	9.16239132875691	9.95710204156229	9.62388149001346	9.97154355395077	9.94397991434374	9.93516504960369	9.66177809777199	10.0808175276083	10.1623913287569	9.96289600533726	9.73809225962049	9.05256805080415	10.5048189876328
pycom01g09560	3.32192809488736	4.24792751344359	4.24792751344359	3.58496250072116	4.08746284125034	4.39231742277876	4.16992500144231	5.04439411935845	4.64385618977472	4.52356195605701	4.08746284125034	3.8073549220576	3.58496250072116	3.70043971814109	3.70043971814109	4.95419631038687	4.58496250072116	5.32192809488736	4.58496250072116	5.32192809488736	5.49185309632967	5.7279204545632	4.70043971814109	4.95419631038687	5.85798099512757	5.04439411935845	4.24792751344359	4.08746284125034	5.35755200461808	4.58496250072116	6.35755200461808	4.64385618977472	4.58496250072116	5.49185309632967	5.58496250072116	6.10852445677817	5.8073549220576	5.6724253419715	5.83289001416474	5.32192809488736	4.85798099512757	5.16992500144231	5.35755200461808	5.90689059560852	5.7279204545632	5.75488750216347	5.88264304936184	4.75488750216347	6.59991284218713
pycom01g09580	4.24792751344359	4.90689059560852	4.70043971814109	3.90689059560852	3.70043971814109	5.16992500144231	5.32192809488736	6	5.52356195605701	5.12928301694497	5.08746284125034	4.8073549220576	3	5	4.39231742277876	5.55458885167764	5.32192809488736	5.64385618977472	5.32192809488736	5.64385618977472	1.58496250072116	3.32192809488736	3.4594316186373	3.58496250072116	3	-Inf	-Inf	1	3.16992500144231	3.16992500144231	4	2	3	3.4594316186373	3.58496250072116	3.90689059560852	3.70043971814109	3.90689059560852	4.08746284125034	2.8073549220576	2	2.8073549220576	2.58496250072116	3.90689059560852	2.58496250072116	3.32192809488736	2.8073549220576	2	4.4594316186373
pycom01g09590	6.65821148275179	6.8073549220576	6.82017896241519	6.75488750216347	6.70043971814109	8.03342300153745	7.44294349584873	7.63662462054365	7.85798099512757	7.88264304936184	7.3037807481771	6.83289001416474	5.35755200461808	7.01122725542325	6.35755200461808	7.32192809488736	7.36632221424582	7.70735913208088	7.53138146051631	7.49984588708321	6.55458885167764	6.79441586635011	5.83289001416474	6.4093909361377	6.65821148275179	6.10852445677817	5.78135971352466	6.32192809488736	7.68650052718322	7.13955135239879	6.28540221886225	6.04439411935845	5.97727992349992	6.49185309632967	6.90689059560852	7.6724253419715	7.53915881110803	7.4594316186373	7.14974711950468	6.39231742277876	5.95419631038687	6.3037807481771	6.4262647547021	6.4093909361377	7.16992500144231	6.56985560833095	7.37503943134692	5.93073733756289	7.66533591718518
pycom01g09600	-Inf	1.58496250072116	-Inf	-Inf	0	2	-Inf	1.58496250072116	1	2	1.58496250072116	1.58496250072116	-Inf	-Inf	0	0	1	1.58496250072116	1	2	-Inf	0	-Inf	2.32192809488736	1	-Inf	-Inf	0	1.58496250072116	0	-Inf	1	-Inf	0	1	1	0	1.58496250072116	-Inf	1	0	0	1	-Inf	-Inf	0	0	-Inf	1
pycom01g09610	1.58496250072116	0	1	1	-Inf	2	2.8073549220576	3.90689059560852	2.8073549220576	3.16992500144231	1	2	0	0	0	2	0	1.58496250072116	2	2	1.58496250072116	2	0	0	2	3.8073549220576	1	1.58496250072116	2.32192809488736	2	2.58496250072116	1.58496250072116	0	1	1.58496250072116	3	2.58496250072116	3.8073549220576	1	1	1	1.58496250072116	2	3.16992500144231	3.16992500144231	2.32192809488736	2.32192809488736	3.16992500144231	3.8073549220576
pycom01g09620	7.31288295528436	7.4757334309664	7.75488750216347	7.60733031374961	7.10852445677817	7.36632221424582	6.88264304936184	7.27612440527424	7.36632221424582	7.54689445988764	7.70043971814109	7.09803208296053	6.16992500144231	7.03342300153745	7.4262647547021	7.08746284125034	7.15987133677839	7.4093909361377	7.24792751344359	7.07681559705083	6.96578428466209	7.19967234483636	6.55458885167764	7.07681559705083	6.8073549220576	6.10852445677817	6.44294349584873	6.4594316186373	7.11894107272351	6.6724253419715	7.40087943628218	6.55458885167764	6.37503943134692	6.58496250072116	6.35755200461808	7.4262647547021	7.06608919045777	7.17990909001493	6.70043971814109	6.8703647195834	6.85798099512757	6.96578428466209	7.09803208296053	7.29462074889163	6.61470984411521	6.71424551766612	6.75488750216347	5.95419631038687	7.38370429247405
pycom01g09630	3.70043971814109	4.08746284125034	3.8073549220576	3.32192809488736	3.16992500144231	4.16992500144231	3.8073549220576	3.70043971814109	3.58496250072116	3.8073549220576	4.70043971814109	3.8073549220576	2.58496250072116	4	3.90689059560852	4.39231742277876	4.32192809488736	4.4594316186373	4.39231742277876	3.8073549220576	4.52356195605701	4.4594316186373	4	3.90689059560852	4.58496250072116	3	2.8073549220576	3.4594316186373	3.90689059560852	3.8073549220576	4.52356195605701	3	4.08746284125034	3.8073549220576	2.32192809488736	4.64385618977472	3.8073549220576	4.39231742277876	4.24792751344359	4.08746284125034	3.16992500144231	3.58496250072116	3.8073549220576	3.90689059560852	3.8073549220576	3.16992500144231	3.4594316186373	2.32192809488736	4.4594316186373
pycom01g09650	3	1	2	2.32192809488736	2	3.16992500144231	2	4	3.16992500144231	3.32192809488736	2.32192809488736	0	2	0	1.58496250072116	2.8073549220576	3.70043971814109	3.70043971814109	2.8073549220576	3.8073549220576	2	3.58496250072116	0	3	3.16992500144231	2	1	2.58496250072116	2.58496250072116	2.58496250072116	3.32192809488736	2	2	3.32192809488736	3.4594316186373	4.16992500144231	3.4594316186373	3.70043971814109	3.16992500144231	2	2.32192809488736	2.8073549220576	2.58496250072116	2.8073549220576	3.8073549220576	3.90689059560852	3.70043971814109	3.32192809488736	3.90689059560852
pycom01g09660	-Inf	-Inf	-Inf	-Inf	-Inf	-Inf	0	-Inf	-Inf	-Inf	-Inf	-Inf	-Inf	-Inf	-Inf	0	-Inf	0	-Inf	0	-Inf	-Inf	-Inf	-Inf	-Inf	-Inf	-Inf	-Inf	-Inf	1.58496250072116	0	-Inf	-Inf	-Inf	-Inf	1	-Inf	-Inf	-Inf	-Inf	0	-Inf	-Inf	1	0	-Inf	-Inf	-Inf	-Inf
pycom01g09670	2.8073549220576	1	2.58496250072116	2.8073549220576	1.58496250072116	0	0	2.8073549220576	1.58496250072116	2	4.16992500144231	2.32192809488736	2.32192809488736	1	3.16992500144231	3.32192809488736	4.16992500144231	4.4594316186373	4.08746284125034	3.16992500144231	2.58496250072116	3.16992500144231	2	4.08746284125034	3.8073549220576	2	4.58496250072116	4.16992500144231	3.90689059560852	3.58496250072116	3.70043971814109	4.08746284125034	3.90689059560852	3.70043971814109	3	3.90689059560852	3.8073549220576	4	3.58496250072116	3.70043971814109	4.58496250072116	3.32192809488736	4.24792751344359	3.90689059560852	3.8073549220576	3.4594316186373	2.8073549220576	3	3.90689059560852
pycom01g09680	8.67595703294175	7.98299357469431	8.34429590791582	8.97727992349992	8.01680828768655	8.44708322620965	8.62570884306447	8.50382573799575	8.4594316186373	8.46352437327118	10.5294305541462	9.75321674917896	10.1137421660492	9.85642552862553	10.963618617444	9.89935692292311	9.89178370321831	10.047123912114	9.71252700043982	9.7262181593322	9.56605403817109	9.61102479730735	9.29691620687929	9.74146698640115	9.6582114827518	9.38154295118458	9.34207466799914	10.1019756709492	9.53915881110803	9.41574176829009	10.0098286173681	10.1318569606088	9.09275714091985	10.3297963382207	9.2045711442492	10.1369911120802	9.16490692667569	9.54496443278924	9.32192809488736	9.77807712953536	9.90689059560852	9.76818432477693	9.5372184005386	9.80413102118332	9.62205181945638	9.64925617751731	9.05799172275918	8.50382573799575	9.876516946565
pycom01g09690	-Inf	-Inf	-Inf	-Inf	-Inf	-Inf	-Inf	-Inf	-Inf	-Inf	-Inf	-Inf	-Inf	-Inf	-Inf	-Inf	-Inf	-Inf	-Inf	-Inf	-Inf	-Inf	-Inf	-Inf	-Inf	-Inf	-Inf	1	-Inf	-Inf	-Inf	-Inf	-Inf	-Inf	-Inf	-Inf	-Inf	-Inf	-Inf	-Inf	-Inf	-Inf	-Inf	-Inf	-Inf	-Inf	-Inf	-Inf	-Inf
pycom01g09700	2.58496250072116	3.4594316186373	2.8073549220576	2.8073549220576	3.4594316186373	4.16992500144231	2.58496250072116	3.70043971814109	4.4594316186373	4.4594316186373	4.16992500144231	4.39231742277876	-Inf	3.8073549220576	2.32192809488736	4.08746284125034	4.16992500144231	4.39231742277876	4	4	4.39231742277876	3.70043971814109	3.4594316186373	3.16992500144231	4.16992500144231	0	2.32192809488736	2	3.32192809488736	1	3.90689059560852	1.58496250072116	3	4.32192809488736	2	3.58496250072116	4.24792751344359	3.4594316186373	4.16992500144231	3.32192809488736	3.58496250072116	3.16992500144231	1.58496250072116	3.4594316186373	2	2.32192809488736	2.8073549220576	1.58496250072116	4.4594316186373
pycom01g09710	5.97727992349992	6.28540221886225	6.12928301694497	6.5077946401987	6.2667865406949	6.44294349584873	6.06608919045777	6.10852445677817	6.3037807481771	6.35755200461808	6.4594316186373	5.93073733756289	5.49185309632967	6.04439411935845	6.55458885167764	6.16992500144231	6.33985000288462	6.33985000288462	6.32192809488736	5.75488750216347	5.08746284125034	6	4.64385618977472	6.08746284125034	5.75488750216347	5.4262647547021	5.58496250072116	5.78135971352466	6.2667865406949	5.97727992349992	5.6724253419715	5.28540221886225	5.64385618977472	5.88264304936184	5.75488750216347	6.4262647547021	6.20945336562895	6.4093909361377	5.78135971352466	5.04439411935845	5.28540221886225	5.52356195605701	5.6724253419715	5.52356195605701	5.88264304936184	5.8073549220576	5.58496250072116	5.08746284125034	6.32192809488736
pycom01g09740	-Inf	-Inf	-Inf	-Inf	-Inf	-Inf	-Inf	-Inf	-Inf	-Inf	-Inf	-Inf	-Inf	-Inf	-Inf	-Inf	-Inf	-Inf	-Inf	-Inf	-Inf	-Inf	-Inf	-Inf	-Inf	-Inf	-Inf	-Inf	-Inf	-Inf	-Inf	-Inf	-Inf	-Inf	-Inf	-Inf	-Inf	-Inf	-Inf	-Inf	-Inf	-Inf	-Inf	-Inf	-Inf	-Inf	-Inf	-Inf	-Inf
pycom01g09750	10.6275338844728	10.9643408677924	11.0320457269308	10.9915218460757	10.5689061545021	11.0667619323869	10.7431513941125	10.9908130791536	10.7665289085989	11.0014081943928	11.5176693881338	11.0168082876866	9.84077792359505	11.0600203545079	11.2455527062557	11.0491678723722	11.0674343607565	11.2532565797812	11.0947375050481	11.1104833098162	10.7228075311695	11.1996723448364	10.5849625007212	11.1452953349336	11.0914353863236	9.7797193551434	9.80896417491926	10.1922928144708	10.4470832262097	10.3106127816595	11.2401950539799	10.7056323873614	10.2691266791494	10.9373738201921	10.3297963382207	10.8041310211833	10.4429434958487	10.8517490414161	10.3072008091408	11.0854724591813	10.7498694273968	10.8610869059954	11.2070143201775	11.1774195379892	10.7992816215219	10.5468944598876	10.7108064336994	9.64565843240871	11.3060616894283
pycom01g09760	0	-Inf	-Inf	-Inf	-Inf	2	1.58496250072116	2	1.58496250072116	0	0	-Inf	-Inf	-Inf	-Inf	0	0	1.58496250072116	1	0	4	4.08746284125034	3.90689059560852	4.52356195605701	4.90689059560852	0	1.58496250072116	-Inf	1.58496250072116	0	3.8073549220576	4.70043971814109	2.32192809488736	4	3.32192809488736	3.4594316186373	2.58496250072116	3	2.58496250072116	2	2.8073549220576	3.16992500144231	3.8073549220576	3.58496250072116	-Inf	0	2.8073549220576	1	2.58496250072116
pycom01g09770	0	0	-Inf	-Inf	0	1	1	0	0	0	0	-Inf	-Inf	-Inf	-Inf	1.58496250072116	0	0	1.58496250072116	2	-Inf	-Inf	-Inf	-Inf	-Inf	0	-Inf	1	1	2.32192809488736	-Inf	-Inf	0	-Inf	1	1.58496250072116	1.58496250072116	1	1	-Inf	-Inf	-Inf	-Inf	-Inf	1	-Inf	0	-Inf	-Inf
pycom01g09780	-Inf	0	0	0	0	-Inf	-Inf	-Inf	-Inf	-Inf	0	-Inf	-Inf	-Inf	-Inf	0	0	0	-Inf	-Inf	6.35755200461808	6.06608919045777	5.88264304936184	6.7279204545632	6.2667865406949	5.24792751344359	4.70043971814109	5.85798099512757	5.88264304936184	5.35755200461808	5.35755200461808	6.28540221886225	5	6.58496250072116	4.95419631038687	5.64385618977472	5.32192809488736	5.58496250072116	5	7.12928301694497	6.82017896241519	6.6724253419715	6.90689059560852	7.18982455888002	6.55458885167764	6.28540221886225	6.12928301694497	4.64385618977472	6.98868468677217
pycom01g09790	7.53915881110803	7.59245703726808	8.16992500144231	7.83289001416474	7.85798099512757	6.6724253419715	6.2667865406949	6.79441586635011	6.28540221886225	6.89481776330794	7.91288933622996	7.10852445677817	6.59991284218713	7.40087943628218	7.91288933622996	6.4262647547021	6.14974711950468	6.95419631038687	6.70043971814109	6.53915881110803	8.12928301694497	8.58871463558226	7.89481776330794	8.4594316186373	8.69348695749932	6.70043971814109	6.52356195605701	7.28540221886225	7.49185309632967	7.3037807481771	8.63299519714296	8.5077946401987	7.5077946401987	8.44294349584873	7.27612440527424	8.04439411935845	7.57742882803575	7.90086680798075	7.4594316186373	8.86418614465428	8.52356195605701	8.52356195605701	8.4594316186373	8.73470962022584	7.79441586635011	7.44294349584873	7.4093909361377	6.55458885167764	8.2667865406949
pycom01g09800	0	1.58496250072116	0	1.58496250072116	1.58496250072116	0	-Inf	-Inf	-Inf	0	1.58496250072116	0	-Inf	-Inf	0	0	-Inf	1.58496250072116	0	-Inf	1	2.58496250072116	2.32192809488736	2.58496250072116	1.58496250072116	-Inf	-Inf	-Inf	-Inf	-Inf	2	2	1	2	1	1.58496250072116	0	0	2	3	3.32192809488736	3.8073549220576	3.32192809488736	2.58496250072116	1	-Inf	0	-Inf	2.32192809488736
pycom01g09810	2	1.58496250072116	1.58496250072116	1	1	1	-Inf	-Inf	-Inf	-Inf	1	1	1	1	0	1	1	1	-Inf	1	3	2.58496250072116	2	3.32192809488736	2.32192809488736	1.58496250072116	-Inf	-Inf	0	-Inf	2.8073549220576	2.32192809488736	2	2.8073549220576	0	2	2.8073549220576	1.58496250072116	0	3.58496250072116	3.32192809488736	3.32192809488736	4	3.4594316186373	1.58496250072116	2	1	1	3.16992500144231
pycom01g09820	3	3.16992500144231	4.70043971814109	3.32192809488736	3.8073549220576	5.49185309632967	5.58496250072116	6.16992500144231	5.64385618977472	6.5077946401987	3.70043971814109	3.90689059560852	2	3.58496250072116	4.52356195605701	5.58496250072116	5.32192809488736	5.61470984411521	4.95419631038687	5.8073549220576	8.10328780841202	8.00562454919388	7.34872815423108	8.56985560833095	7.70043971814109	7.876516946565	7.85174904141606	8.48381577726426	8.42206476617281	8.0389189892923	8.18982455888002	8.51569983828404	7.32192809488736	8.76818432477693	8.16490692667569	8.56605403817109	8.13955135239879	8.43045255166553	7.84549005094437	8.2807707701306	8.1548181090521	8.13442632022093	8.2667865406949	8.31288295528435	8.51569983828404	8.36632221424582	8.22881869049588	7.51569983828404	8.93663793900257
pycom01g09830	0	-Inf	2	-Inf	-Inf	-Inf	-Inf	-Inf	-Inf	-Inf	0	-Inf	-Inf	0	1	0	1	-Inf	-Inf	1	1	-Inf	-Inf	-Inf	-Inf	-Inf	-Inf	0	0	-Inf	-Inf	-Inf	-Inf	1	0	-Inf	-Inf	-Inf	-Inf	-Inf	0	-Inf	-Inf	-Inf	0	-Inf	0	0	0
pycom01g09840	-Inf	-Inf	-Inf	-Inf	-Inf	0	1.58496250072116	0	1.58496250072116	-Inf	-Inf	-Inf	-Inf	-Inf	0	0	1.58496250072116	1.58496250072116	1	0	-Inf	0	-Inf	-Inf	-Inf	-Inf	-Inf	-Inf	0	0	-Inf	-Inf	-Inf	-Inf	0	0	0	0	0	-Inf	-Inf	1	-Inf	-Inf	-Inf	0	0	-Inf	1
pycom01g09850	7.70735913208088	7.82017896241519	8.06608919045777	8.58120058192496	7.93663793900257	7.5077946401987	7.39231742277876	7.67948009950545	7.14974711950468	7.51569983828404	8.57742882803575	7.44294349584873	7.16992500144231	7.66533591718518	8.75822321472672	7.34872815423108	7.4757334309664	7.54689445988764	7.62205181945638	7.85174904141606	3.90689059560852	5.32192809488736	3.58496250072116	5.49185309632967	4.75488750216347	2.32192809488736	4.16992500144231	4.32192809488736	4.08746284125034	4.4594316186373	4.64385618977472	4.95419631038687	4.39231742277876	5.90689059560852	3.16992500144231	3.70043971814109	3.4594316186373	4	2.8073549220576	4.39231742277876	4	2	3	3.32192809488736	3.58496250072116	3.8073549220576	2.8073549220576	1	3.70043971814109
pycom01g09860	11.6582114827518	11.6515002206527	12.0904432750816	12.1062357616157	11.7034710460719	11.8169836232554	11.3761253892762	11.9016211583461	11.6856248397264	12.0924268157803	12.1019756709492	11.3162815317462	10.9417812422785	11.496853777388	11.8849336479498	11.5102696708982	11.4619909505856	11.7469341363723	11.539158811108	11.4630134134497	11.5835529304665	11.8466656818997	11.2015113445001	11.6316318059176	11.6416002158344	11.2585660338899	11.2485206049384	11.6110247973074	12.0056245491939	11.4978518369511	12.0549434165733	11.4522412404308	11.1446582428319	11.7334390828994	11.6206780421354	12.0126245388651	11.4696418172395	11.9801395776392	11.5464121951194	12.0038692319791	11.5444815223108	11.7723145739217	11.7561392983729	11.9035053104239	11.891403996665	11.6238814900135	11.609178738142	10.8368393597487	12.419696888306
pycom01g09870	8.39660478118186	8.39660478118186	8.85174904141606	8.90689059560852	8.48381577726426	8.49585502688717	8.43462822763673	8.80413102118332	8.47167521439204	8.55842071326866	8.91587937883577	7.8703647195834	7.58496250072116	8.08746284125034	8.79766152585376	8.82336724004623	8.39231742277876	8.72451385311995	8.53138146051631	8.59991284218713	7.93073733756289	8.07146236255662	7.82017896241519	8.07146236255662	8.24317398347295	7.75488750216347	7.4757334309664	8.15987133677839	8.42206476617281	8.01680828768655	8.0389189892923	8.27612440527424	7.08746284125034	8.35314682549808	7.71424551766612	8.52356195605701	8.25738784269265	8.39231742277876	8.14465824283188	7.49984588708321	7.69348695749933	7.33985000288462	7.39231742277876	7.84549005094437	7.98868468677217	8.01680828768655	7.78790255939143	7.01122725542325	8.52356195605701
pycom01g09880	10.7903484967519	11.179287104646	11.1730524577741	11.2928967554092	11.036860446673	11.4444972871038	10.5410966153495	11.1755495506362	11.2685420003001	11.624338545313	11.5651020783603	11.0168082876866	9.73640193131829	11.1072170755914	11.0539258815311	11.1799090900149	11.1598713367784	11.468624042918	11.3100446796475	11.1260591160707	11.3145832442742	11.567480801143	11.1039434298916	11.4532706340106	11.5240519187178	10.1006623390052	10.2070143201775	10.5507467853832	11.3761253892762	11.0112272554233	11.3586512008929	10.5849625007212	10.7021726853655	10.800090987625	10.9255544398736	11.5985178106126	11.0801513096141	11.2992080183873	11.118292233027	11.8883627411706	11.0409745988173	11.5401280385821	11.8169836232554	11.9417812422785	11.495355392236	11.0774833568595	11.3026389237876	10.4757334309664	11.9057630496028
pycom01g09890	6.56985560833095	6.79441586635011	6.74146698640115	6.91886323727459	6.56985560833095	7.2667865406949	6.59991284218713	6.78135971352466	6.84549005094437	7.06608919045777	7.02236781302845	6.62935662007961	5.6724253419715	6.61470984411521	6.82017896241519	6.4757334309664	6.56985560833095	6.88264304936184	6.74146698640115	6.58496250072116	5.78135971352466	6.4594316186373	5.78135971352466	5.93073733756289	6.4594316186373	5.58496250072116	5.49185309632967	5.08746284125034	6.49185309632967	5.83289001416474	6.39231742277876	5.58496250072116	5.75488750216347	6.4093909361377	5.90689059560852	6.56985560833095	6.12928301694497	6.89481776330794	6.35755200461808	5.93073733756289	6.10852445677817	5.95419631038687	6	6.44294349584873	6.4262647547021	6.24792751344359	6.33985000288462	5.97727992349992	6.8703647195834
pycom01g09900	7.73470962022584	7.52356195605701	8.17990909001493	7.93073733756289	7.71424551766612	8.40514146313634	8.37068740680722	8.91886323727459	8.09275714091985	8.44708322620965	8.04439411935845	6.6724253419715	7.12928301694497	7.10852445677817	8.24317398347295	8.22881869049588	8.06069593168755	8.33539035469392	8.07146236255662	8.17492568250068	6.84549005094437	6.93073733756289	6.7279204545632	6.8703647195834	7.13955135239879	7.70735913208088	7.89481776330794	8.49585502688717	7.98299357469431	8.11894107272351	7.24792751344359	6.93073733756289	6.4093909361377	7.54689445988764	7.4178525148859	7.84549005094437	7.38370429247405	7.91886323727459	7.4594316186373	7.36632221424582	7.69348695749933	7.56985560833095	7	7.37503943134692	7.78135971352466	8.12412131182919	7.22881869049588	6.83289001416474	8.11374216604919
pycom01g09910	10.612868497291	10.7706638929168	11.1305705628054	11.0320457269308	10.7557221536423	10.283088353024	10.2057932493972	10.6821167649501	10.3706874068072	10.5264992391366	11.0168082876866	10.5216004397237	9.96722625883599	10.5536292939164	11.0728025345442	10.3509391815464	10.5420645422834	10.65999589243	10.429406741514	10.4777582664439	10.2419831496943	10.5641494899857	10.1848753429083	10.429406741514	10.6474584264549	9.4093909361377	9.47775826644389	9.79279029430106	9.94251450533924	9.60177078840771	10.8634119589416	10.211888294546	9.61102479730735	10.3487281542311	9.60177078840771	10.4398308839814	9.98584193700334	10.3094763538411	9.90388184573618	10.5961897561444	10.4594316186373	10.298062567719	10.3454052467178	10.65999589243	10.4325419003883	10.0701209444768	10.0874628412503	9.19721669311005	10.7245138531199
pycom01g09920	6.37503943134692	6.58496250072116	6.6724253419715	6.78135971352466	6.64385618977472	7	6.4093909361377	6.70043971814109	6.52356195605701	6.98868468677217	7.20945336562895	6.62935662007961	4.95419631038687	6.6724253419715	6.35755200461808	6.84549005094437	6.84549005094437	7.33985000288462	7.09803208296053	7.20945336562895	6.62935662007961	6.7279204545632	5.83289001416474	6.32192809488736	6.49185309632967	5.90689059560852	5.35755200461808	5.64385618977472	6.14974711950468	5.8073549220576	6.97727992349992	6.06608919045777	6.24792751344359	6.33985000288462	5.52356195605701	6.85798099512757	6.64385618977472	7.11894107272351	6.76818432477693	6.55458885167764	5.28540221886225	6.04439411935845	6.18982455888002	6.4262647547021	6.39231742277876	6.06608919045777	6.22881869049588	4.8073549220576	6.97727992349992
pycom01g09930	7.73470962022584	8.13442632022093	8.37937836707126	8.25266543245025	7.79441586635011	8.39231742277876	8.09803208296053	8.6724253419715	8.4797802640291	8.4594316186373	8.49185309632967	7.73470962022584	6.83289001416474	7.76155123244448	8.25738784269265	7.98868468677217	8.2807707701306	8.4757334309664	8.05528243550119	8.25266543245025	6.64385618977472	7.04439411935845	6.3037807481771	6.8073549220576	6.97727992349992	5.97727992349992	6.12928301694497	6.75488750216347	6.94251450533924	6.22881869049588	7.94251450533924	7.10852445677817	6.78135971352466	7.51569983828404	6.3037807481771	7.34872815423108	7.08746284125034	7.467605550083	6.90689059560852	7.61470984411521	7	7.27612440527424	7.15987133677839	7.65105169117893	7.19967234483636	6.82017896241519	6.94251450533924	5.75488750216347	7.2667865406949
pycom01g09940	8.2667865406949	8.24792751344359	8.5077946401987	8.4178525148859	8.33091687811462	7.7279204545632	7.7279204545632	8.27146302790437	7.97727992349992	7.84549005094437	8.66177809777199	8	6.75488750216347	8.09275714091985	8.27612440527424	7.89481776330794	7.71424551766612	8.08746284125034	7.82017896241519	7.66533591718518	7.62205181945638	7.94251450533924	7.37503943134692	7.96000193206808	7.78135971352466	7.4757334309664	6.93073733756289	7.54689445988764	8.07146236255662	7.467605550083	8.39660478118186	7.72109918870719	6.7279204545632	7.90689059560852	7.63662462054365	8.29920801838728	7.96000193206808	8.44708322620965	7.83920378809694	7.59991284218713	7.53138146051631	7.2667865406949	7.52356195605701	7.88264304936184	8.10328780841202	7.88264304936184	7.85798099512757	6.84549005094437	8.58871463558226
pycom01g09950	6.98868468677217	6.68650052718322	7.08746284125034	7.53138146051631	6.53915881110803	6.35755200461808	6.06608919045777	6.39231742277876	6.49185309632967	6.4594316186373	7.25738784269265	6.3037807481771	6.35755200461808	6.10852445677817	7.40087943628218	6.88264304936184	6.61470984411521	6.6724253419715	6.8073549220576	6.90689059560852	5.70043971814109	5.88264304936184	5	5.58496250072116	4.64385618977472	6.10852445677817	5.7279204545632	6.10852445677817	6.24792751344359	5.08746284125034	7.43462822763672	6.83289001416474	5.88264304936184	7.38370429247405	6.22881869049588	6.8703647195834	5.88264304936184	6.4093909361377	5.90689059560852	7.28540221886225	6.84549005094437	6.96578428466209	7.16992500144231	7.40087943628218	5.32192809488736	5.83289001416474	5.20945336562895	4.64385618977472	6.4594316186373
pycom01g09960	-Inf	-Inf	-Inf	-Inf	-Inf	1.58496250072116	2.58496250072116	2	-Inf	2.8073549220576	-Inf	-Inf	-Inf	-Inf	-Inf	2.32192809488736	1	2	-Inf	0	-Inf	-Inf	-Inf	0	-Inf	4.39231742277876	4.24792751344359	5.49185309632967	5.61470984411521	5.08746284125034	5.90689059560852	3	2.58496250072116	3.90689059560852	5.04439411935845	6.49185309632967	5.97727992349992	6.56985560833095	5.28540221886225	4	0	2.32192809488736	3	2.32192809488736	7.08746284125034	6.4757334309664	6.10852445677817	5.75488750216347	7.36632221424582
pycom01g09970	1.58496250072116	3.58496250072116	3	2.8073549220576	3.58496250072116	3.8073549220576	2	3.90689059560852	3.58496250072116	3.16992500144231	3.32192809488736	3.16992500144231	0	3.4594316186373	3	4.24792751344359	3.16992500144231	4.24792751344359	3.58496250072116	4.24792751344359	4.24792751344359	5.4262647547021	5.24792751344359	5	5.52356195605701	4.39231742277876	4.52356195605701	4.32192809488736	4.90689059560852	4.58496250072116	5.28540221886225	4.58496250072116	4.4594316186373	4.70043971814109	4.75488750216347	5.70043971814109	5.4262647547021	5.70043971814109	5.55458885167764	5.83289001416474	4.70043971814109	5.12928301694497	5.75488750216347	5.83289001416474	5.12928301694497	5.4262647547021	5	3.58496250072116	6.35755200461808
pycom01g09980	-Inf	-Inf	-Inf	-Inf	-Inf	-Inf	-Inf	-Inf	-Inf	-Inf	-Inf	-Inf	-Inf	-Inf	-Inf	-Inf	-Inf	-Inf	-Inf	-Inf	-Inf	-Inf	-Inf	-Inf	-Inf	-Inf	-Inf	-Inf	-Inf	-Inf	-Inf	-Inf	-Inf	-Inf	-Inf	-Inf	-Inf	-Inf	-Inf	-Inf	-Inf	-Inf	-Inf	-Inf	-Inf	-Inf	-Inf	-Inf	-Inf
pycom01g10000	5.35755200461808	5.32192809488736	6.04439411935845	5.78135971352466	5.7279204545632	6.08746284125034	5.52356195605701	6.14974711950468	5.85798099512757	6.06608919045777	6.22881869049588	5.20945336562895	4.4594316186373	5.16992500144231	5.78135971352466	4.95419631038687	5.58496250072116	5.75488750216347	5.35755200461808	5.4594316186373	5.93073733756289	6.49185309632967	5.88264304936184	6.62935662007961	6.4757334309664	5.6724253419715	5.52356195605701	6.28540221886225	6.6724253419715	5.97727992349992	6.28540221886225	5.55458885167764	4.64385618977472	5.95419631038687	6.10852445677817	6.75488750216347	6.4262647547021	6.56985560833095	6.16992500144231	5.97727992349992	6.14974711950468	5.61470984411521	6.10852445677817	6.70043971814109	6.39231742277876	6.28540221886225	6.44294349584873	5.12928301694497	7
pycom01g10010	7.53138146051631	8.07681559705083	7.93073733756289	7.96578428466209	7.98299357469431	8.25266543245025	7.49984588708321	8.2807707701306	8.26209484537018	8.61470984411521	8.56224242422107	8.08214904135387	6.08746284125034	7.77478705960117	7.09803208296053	8.28540221886225	8.29920801838728	8.68650052718322	8.2667865406949	8.17990909001493	8.51175265376738	8.85486838326024	8.35755200461808	8.41362792902417	8.83289001416474	6.82017896241519	6.02236781302845	6.75488750216347	8.18487534290828	7.44294349584873	8.7515440590891	7.62935662007961	7.74146698640115	7.8008998999203	7.58496250072116	8.62205181945638	8.66177809777199	8.78790255939143	8.39660478118186	7.75488750216347	7.44294349584873	7.38370429247405	7.84549005094437	8.24792751344359	8.04439411935845	7.68650052718322	8.24317398347295	6.49185309632967	8.88874324889826
pycom01g10020	8.16490692667569	8.24792751344359	8.64745842645492	8.66888498426625	7.91288933622996	8.18982455888002	7.93073733756289	8.34429590791582	7.99435343685886	8.43879185257826	8.20945336562895	7.62205181945638	7.35755200461808	7.62205181945638	8.45121111183233	7.93663793900257	8.10852445677817	8.29920801838728	8.27146302790437	7.91288933622996	8	8.30833903013941	8.08214904135387	8.28540221886225	8.47167521439204	7.90689059560852	8.29001884693262	8.7176764230664	8.71080643369935	8.43879185257826	8.3037807481771	8.19967234483636	7.93073733756289	8.62935662007961	8.61470984411521	8.98013957763916	8.27146302790437	8.79116288855502	8.24317398347295	8.24792751344359	8.13955135239879	8.16992500144231	7.85798099512757	8.35755200461808	8.67948009950545	8.45532722030456	8.19475685442225	7.31288295528436	8.86418614465428
pycom01g10030	1	-Inf	1.58496250072116	-Inf	-Inf	0	2.32192809488736	1.58496250072116	0	1	1	1	0	2	2.32192809488736	0	0	0	-Inf	1	1	2	0	-Inf	-Inf	-Inf	-Inf	-Inf	0	-Inf	0	-Inf	0	-Inf	-Inf	1	1	1	-Inf	-Inf	1	-Inf	-Inf	1	1	0	0	0	2
pycom01g10040	6.20945336562895	6.44294349584873	6.62935662007961	6.98868468677217	6.28540221886225	6.70043971814109	6.04439411935845	6.8073549220576	6.4594316186373	6.55458885167764	7.467605550083	6.82017896241519	5.8073549220576	6.71424551766612	7.21916852046216	6.65821148275179	6.83289001416474	7.02236781302845	6.84549005094437	6.7279204545632	5.8073549220576	6.28540221886225	5.35755200461808	5.97727992349992	6.32192809488736	5.20945336562895	5.4594316186373	5.12928301694497	5.61470984411521	5.83289001416474	6.85798099512757	6	5.95419631038687	5.95419631038687	5.32192809488736	5.6724253419715	5.52356195605701	6.02236781302845	5.24792751344359	6.95419631038687	6.14974711950468	6.5077946401987	6.4594316186373	6.95419631038687	5.49185309632967	5.49185309632967	5.7279204545632	4.90689059560852	6.2667865406949
pycom01g10050	-Inf	-Inf	-Inf	1	-Inf	-Inf	-Inf	-Inf	-Inf	-Inf	-Inf	-Inf	-Inf	-Inf	0	-Inf	-Inf	-Inf	-Inf	-Inf	-Inf	-Inf	-Inf	-Inf	-Inf	-Inf	-Inf	0	-Inf	0	0	-Inf	-Inf	-Inf	-Inf	-Inf	-Inf	-Inf	0	-Inf	-Inf	-Inf	-Inf	-Inf	-Inf	-Inf	-Inf	-Inf	0
pycom01g10060	4	4.58496250072116	4.90689059560852	4.4594316186373	4.39231742277876	3.4594316186373	3	4.64385618977472	3.58496250072116	3	5.83289001416474	5.04439411935845	4.4594316186373	4.8073549220576	5.7279204545632	4.64385618977472	3.4594316186373	4.75488750216347	5.35755200461808	4.24792751344359	4.90689059560852	5.8073549220576	4.64385618977472	5.4594316186373	5.4262647547021	3.16992500144231	2	3.4594316186373	3.8073549220576	3.16992500144231	7.24792751344359	6.10852445677817	5.93073733756289	6.06608919045777	4.16992500144231	5.12928301694497	3.90689059560852	5.7279204545632	4.90689059560852	6.84549005094437	6.91886323727459	6.78135971352466	7.09803208296053	7.21916852046216	5.32192809488736	5.6724253419715	5	4.64385618977472	5.93073733756289
pycom01g10070	6.44294349584873	6.4757334309664	7	6.93073733756289	6.61470984411521	7.86418614465428	7.62205181945638	8.15987133677839	7.76155123244448	7.93663793900257	6.82017896241519	6.39231742277876	6.02236781302845	6.4757334309664	7.21916852046216	8.00562454919388	7.93073733756289	7.96578428466209	7.97727992349992	8	5.85798099512757	6.4093909361377	5.75488750216347	6.10852445677817	5.70043971814109	6.4757334309664	6.74146698640115	6.7279204545632	6.70043971814109	6.33985000288462	6.10852445677817	6.02236781302845	5.83289001416474	6.14974711950468	6.4594316186373	7.14974711950468	6.76818432477693	7.02236781302845	6.39231742277876	6.8703647195834	5.90689059560852	6.18982455888002	6.24792751344359	6.56985560833095	6.6724253419715	6.2667865406949	6.22881869049588	5.6724253419715	6.8703647195834
pycom01g10080	-Inf	-Inf	-Inf	-Inf	-Inf	2.8073549220576	2.32192809488736	2.8073549220576	2.58496250072116	3.58496250072116	-Inf	-Inf	-Inf	-Inf	-Inf	2.32192809488736	3.32192809488736	2.58496250072116	2.58496250072116	3.32192809488736	-Inf	-Inf	-Inf	-Inf	-Inf	2.32192809488736	3.4594316186373	3.8073549220576	3.8073549220576	1	-Inf	-Inf	-Inf	-Inf	2.8073549220576	3.90689059560852	3	3.16992500144231	2.32192809488736	0	-Inf	-Inf	-Inf	-Inf	3	2.32192809488736	2	-Inf	1.58496250072116
pycom01g10090	0	0	1.58496250072116	1.58496250072116	0	-Inf	-Inf	-Inf	0	-Inf	1	1	0	0	0	-Inf	0	-Inf	-Inf	-Inf	2.58496250072116	2.32192809488736	2.58496250072116	2.32192809488736	1.58496250072116	2	0	1	2.32192809488736	1	-Inf	2.32192809488736	1	2	2.32192809488736	1.58496250072116	2	1	0	0	-Inf	0	-Inf	-Inf	0	-Inf	-Inf	-Inf	-Inf
pycom01g10100	-Inf	-Inf	-Inf	-Inf	-Inf	-Inf	-Inf	-Inf	-Inf	-Inf	-Inf	-Inf	-Inf	-Inf	-Inf	-Inf	-Inf	-Inf	-Inf	-Inf	-Inf	-Inf	-Inf	-Inf	-Inf	-Inf	-Inf	-Inf	-Inf	-Inf	-Inf	-Inf	-Inf	-Inf	-Inf	-Inf	-Inf	-Inf	-Inf	-Inf	-Inf	-Inf	-Inf	-Inf	-Inf	-Inf	-Inf	-Inf	-Inf
pycom01g10110	13.2557662571288	13.3016390855924	13.7932984823513	13.7796167707909	13.0798180852124	13.748612176737	13.9668659003875	14.1860368396628	13.6267357129222	13.6806891693602	13.5937412490017	12.6073303137496	13.0166342068368	13.1369911120802	14.1147183891884	14.1458525598301	14.0321318451246	14.192909219112	14.1743015444676	14.2457755105661	11.9414144709429	12.3103287586168	11.0375469539622	12.0136716140586	11.8458820343841	13.7192818556007	13.8938703047851	14.0018479734058	13.9762956067956	13.577192765687	12.3300765547975	12.4933551214949	11.7903484967519	13.0967151544885	13.8062475185316	14.0061507281703	13.0949024127514	13.9240701855853	13.5491830185622	11.3094763538411	10.8587580999354	10.8618623400592	10.9964734887332	10.9701058906122	12.8021124185861	12.7191748823281	12.3766680618577	11.7760217152528	13.3070584683543
pycom01g10120	-Inf	-Inf	-Inf	-Inf	-Inf	0	-Inf	-Inf	-Inf	-Inf	-Inf	-Inf	-Inf	-Inf	1	-Inf	-Inf	-Inf	-Inf	-Inf	-Inf	-Inf	-Inf	-Inf	-Inf	-Inf	-Inf	-Inf	-Inf	-Inf	-Inf	-Inf	-Inf	-Inf	-Inf	-Inf	-Inf	-Inf	-Inf	-Inf	-Inf	-Inf	-Inf	-Inf	-Inf	-Inf	-Inf	-Inf	-Inf
pycom01g10140	-Inf	0	3.16992500144231	1	-Inf	8.44294349584873	8.2807707701306	9.19967234483636	8.10328780841202	8.5077946401987	1.58496250072116	-Inf	1	1	0	7.467605550083	7.51569983828404	7.63662462054365	6.95419631038687	7.44294349584873	-Inf	-Inf	1	-Inf	-Inf	2	0	3.70043971814109	3.90689059560852	2.58496250072116	0	0	0	0	3.32192809488736	4.39231742277876	2.58496250072116	3.58496250072116	3.58496250072116	-Inf	0	-Inf	1	-Inf	3.70043971814109	3.16992500144231	2.58496250072116	0	3.4594316186373
pycom01g10150	2	-Inf	1.58496250072116	2	0	6.56985560833095	6.64385618977472	6.94251450533924	6.55458885167764	6.10852445677817	0	-Inf	-Inf	1	2	5.85798099512757	5.85798099512757	5.88264304936184	5.12928301694497	6.06608919045777	-Inf	-Inf	-Inf	-Inf	-Inf	5.7279204545632	5.16992500144231	4.95419631038687	5.49185309632967	4.16992500144231	1	1	0	1	5.04439411935845	5.20945336562895	4.95419631038687	5.20945336562895	4.70043971814109	1	1	-Inf	-Inf	-Inf	4.4594316186373	3.90689059560852	3.90689059560852	2.32192809488736	3.70043971814109
pycom01g10170	12.7553048882624	12.9706451822667	13.2144709115359	13.3168471836025	12.7490313820402	13.0152408033327	12.9454438363779	13.1788204395794	12.9042582828005	13.0059753565004	13.0947375050481	12.4863322527687	12.2209828510818	12.6906527993485	13.403810931786	13.02427396254	13.1532353386894	13.2336196767597	13.2233984147116	13.1205618964429	11.8482317010938	12.3026389237876	11.5844927969759	12.3412408205387	12.1150436501617	11.7829982089204	11.8970891283128	12.0784844174114	12.2682495719945	11.963257356633	12.7393587074334	12.4189067312579	11.8814963848101	12.6746336617673	12.1234747982441	12.616548843779	11.9192357860283	12.55818151986	12.0556213747817	12.6386621658597	12.2378074737231	12.4943556035328	12.3671416945524	12.486080802652	12.3888245380236	12.1623913287569	11.9061389961954	11.1910592145317	12.6107941690532
pycom01g10180	8.16490692667569	8.14974711950468	8.65105169117893	8.63299519714296	8.31741261376487	8.51963625284321	8.20945336562895	8.81698362325538	8.49185309632967	8.6724253419715	8.4093909361377	7.82017896241519	7.33091687811462	7.97154355395077	8.2807707701306	8.37068740680722	8.48784003382305	8.66177809777199	8.50382573799575	8.38370429247405	8.4757334309664	8.67948009950545	8.37503943134693	8.54689445988764	8.93073733756289	8.36632221424582	8.4093909361377	8.70043971814109	9.06608919045777	8.68299458368168	8.59618975614441	8.25738784269265	7.70043971814109	8.51175265376738	8.44294349584873	9.2336196767597	8.76487159073609	9.02513956227851	8.67595703294175	8.20945336562895	8.14465824283188	8.12412131182919	8.02790599656988	8.54303182025524	8.97441458980553	8.79441586635011	8.93663793900257	7.73470962022584	9.41996017784789
pycom01g10190	10.5077946401987	10.8297227350861	11.1649069266757	11.1254134704833	10.4553272203046	10.9571020415623	10.8454900509444	11.2609195336629	10.9307373375629	11.1208858427878	10.8772841335232	10.5008418795569	9.92925840863697	10.5802585674998	11.1730524577741	11.0801513096141	11.0993478104032	11.2697111211428	11.3608470841797	11.1491119907069	10.380461065089	10.3286749273279	9.76983784362944	10.3772105303886	10.3230547603416	10.2679570844028	10.4008794362822	10.6786001390995	10.9837061926593	10.6393407086522	10.4958550268872	10.5028318040667	9.68123841177781	10.5430318202552	10.567005370247	11.2449583931511	10.5961897561444	11.0361736125535	10.4696418172395	10.0953970227926	9.39446269461032	9.68650052718322	9.79116288855502	9.80574387215162	10.7168194613299	10.4072677642447	10.7030383889864	9.62205181945638	11.5058115539196
pycom01g10200	4.16992500144231	4.39231742277876	4.52356195605701	4.39231742277876	4	7.16992500144231	7.33091687811462	7.68650052718322	7.17990909001493	7.18982455888002	5.83289001416474	4.58496250072116	3.32192809488736	4.90689059560852	4.85798099512757	7.43462822763672	7.83920378809694	7.97727992349992	8.2807707701306	8.21431912080077	8.6724253419715	8.73470962022584	7.40087943628218	8.90989308377004	8.13955135239879	8.84549005094438	8.55458885167764	8.91288933622996	9.29462074889163	9.02513956227851	9.55458885167764	8.87958324961278	8.89178370321831	9.49385544924082	8.71080643369935	9.38154295118458	9.03066713624694	9.69348695749932	9.09011241966429	9.68999797141945	9.41362792902417	9.5018371849023	9.48381577726426	9.54303182025524	9.55074678538324	9.33985000288462	9.38370429247405	8.31741261376487	10.0484868739923
pycom01g10210	8.07681559705083	7.90086680798075	8.55074678538324	8.41362792902417	7.94836723158468	9.82336724004623	9.55458885167764	10.1421070573025	9.88417051910844	9.95128471496697	8.80413102118332	7.51569983828404	7.35755200461808	8.07146236255662	8.24317398347295	9.56414948998573	9.19475685442225	9.64024493622235	9.4594316186373	9.55266909751427	9.24555270625568	9.25266543245025	8.88569637333939	9.211888294546	9.27379559921426	9.73978060977326	9.43671154213721	9.91288933622996	10.1761731491075	9.81698362325538	9.13185696060879	8.99717948093762	8.37068740680722	9.25266543245025	9.61470984411521	10.1935253605012	9.78135971352466	10.075479149488	9.96866679319521	8.95128471496697	8.78463484555752	8.43045255166553	8.73809225962049	8.91587937883577	9.84862294042934	9.53915881110803	9.54303182025524	8.61470984411521	10.3695973462787
pycom01g10230	6.52356195605701	6.93073733756289	7.20945336562895	7.12928301694497	6.89481776330794	7.03342300153745	6.58496250072116	6.96578428466209	7.03342300153745	7.4262647547021	6.98868468677217	6.56985560833095	6.16992500144231	6.3037807481771	7.21916852046216	6.71424551766612	6.76818432477693	7.34872815423108	6.71424551766612	6.64385618977472	6.83289001416474	6.89481776330794	6.93073733756289	7.01122725542325	7.24792751344359	7.33091687811462	7.88264304936184	7.82654848729092	8.08214904135387	7.85174904141606	6.5077946401987	6.62935662007961	6.10852445677817	6.89481776330794	7.45121111183233	8.20945336562895	7.62205181945638	7.59991284218713	7.49984588708321	7.39231742277876	6.74146698640115	7.09803208296053	6.76818432477693	7.14974711950468	7.77478705960117	7.6724253419715	7.69348695749933	6.7279204545632	8.26209484537018
pycom01g10240	8.10328780841202	8.26209484537018	8.66177809777199	8.74483383749955	8.33985000288462	7.54689445988764	7.44294349584873	7.71424551766612	7.72109918870719	7.66533591718518	8.57742882803575	8.07146236255662	7.5077946401987	8.14974711950468	8.56985560833095	7.71424551766612	7.67948009950545	7.6724253419715	7.69348695749933	7.59245703726808	7.36632221424582	7.54689445988764	7.02236781302845	7.29462074889163	7.4178525148859	6.22881869049588	5.97727992349992	6.74146698640115	6.76818432477693	6.75488750216347	7.85174904141606	7.39231742277876	6.78135971352466	7.6724253419715	6.79441586635011	7.36632221424582	7.07681559705083	7.29462074889163	6.6724253419715	7.23840473932508	7.01122725542325	7.2667865406949	7.22881869049588	7.65105169117893	7.27612440527424	7	6.74146698640115	6.04439411935845	7.38370429247405
pycom01g10250	7.25738784269265	8.11374216604919	7.73470962022584	7.49984588708321	7.76818432477693	7.76818432477693	7.19967234483636	7.71424551766612	7.94836723158468	8.23840473932508	8.35755200461808	8.05528243550119	5.52356195605701	7.86418614465428	7.24792751344359	7.98299357469431	7.85798099512757	8.36194377373524	7.74146698640115	7.83289001416474	8.07681559705083	8.4178525148859	7.56224242422107	7.62935662007961	8.3264294871223	5.55458885167764	5.64385618977472	6.4262647547021	7.31288295528436	6.8073549220576	8.4262647547021	7.08746284125034	7.03342300153745	7.35755200461808	6.83289001416474	7.78135971352466	7.81378119121704	7.85174904141606	7.62205181945638	7.94251450533924	7	7.02236781302845	7.78790255939143	7.90689059560852	7.11894107272351	6.8703647195834	7.75488750216347	5.52356195605701	8.07681559705083
pycom01g10260	8.24317398347295	8.2667865406949	8.65105169117893	8.7279204545632	8.08214904135387	7.59245703726808	7.56985560833095	7.8703647195834	7.63662462054365	7.72109918870719	8.27612440527424	7.43462822763672	7.62935662007961	7.77478705960117	8.68650052718322	7.48381577726426	7.75488750216347	7.72109918870719	7.4262647547021	7.31288295528436	6.89481776330794	7.62935662007961	7	7.59991284218713	7.56985560833095	7.74146698640115	7.22881869049588	7.88874324889826	7.8008998999203	7.33985000288462	8.01122725542325	7.88874324889826	7.04439411935845	8.09803208296053	7.57742882803575	8.13955135239879	7.25738784269265	7.79441586635011	7.2667865406949	8.09275714091985	7.65105169117893	7.49984588708321	7.59991284218713	7.65105169117893	7.8008998999203	7.68650052718322	7.39231742277876	6.7279204545632	8.2807707701306
pycom01g10270	8.62935662007961	8.45121111183233	8.51963625284321	9.12153351734003	8.28540221886225	9.25029841790633	8.92481250360578	9.45532722030456	9.04984854945056	9.12412131182919	9.02790599656988	8.36194377373524	8.19475685442225	8.41362792902417	9.29691620687929	8.90689059560852	8.93957921431469	9.27379559921426	8.98584193700334	9.19229281447077	7.70735913208088	8.16490692667569	7.40087943628218	8.10852445677817	7.94836723158468	8.64385618977473	8.58120058192496	9.06339508128851	9.22641219278879	8.69348695749932	8.81698362325538	8.36632221424582	8.21431912080077	8.8073549220576	9.05256805080415	9.33985000288462	8.48381577726426	9.283088353024	9.01402047031493	8.81378119121704	8.59991284218713	8.81698362325538	8.52356195605701	8.7176764230664	9.29462074889163	9.02236781302845	8.83920378809694	8.00562454919388	9.45738087907253
pycom01g10280	11.967226258836	12.2585660338899	13.0912700818215	12.1836353814732	11.6790401863931	11.1111356702347	11.813781191217	12.7300455028792	11.4460494067166	11.0423433797937	11.3982092614669	10.6501542136751	10.2842457498297	10.1811522568656	10.8344710499842	10.2620948453702	9.93663793900257	10.2264121927888	9.68999797141945	9.70563238736142	9.47167521439204	8.83920378809694	9.64925617751731	9.59245703726808	10.1072170755914	8.2240016741981	7.40087943628218	9.39660478118186	8.78463484555752	8.19475685442225	8.59991284218713	8.27146302790437	7.34872815423108	8.09803208296053	7.07681559705083	7.88874324889826	7.84549005094437	7.94836723158468	7.18982455888002	7.91886323727459	7.44294349584873	7.4262647547021	7.10852445677817	7.33985000288462	7.22881869049588	7.36632221424582	7.12928301694497	6.18982455888002	7.74146698640115
pycom01g10290	4.52356195605701	4	4.08746284125034	5.04439411935845	3.70043971814109	2.8073549220576	3.32192809488736	3.4594316186373	3.32192809488736	2.32192809488736	4.4594316186373	4.58496250072116	4.39231742277876	4.39231742277876	5.61470984411521	3	3.8073549220576	3.70043971814109	3.90689059560852	3.4594316186373	3.90689059560852	3.8073549220576	4.32192809488736	4.39231742277876	4.24792751344359	0	2.32192809488736	4.58496250072116	3.58496250072116	2.32192809488736	4.16992500144231	3.16992500144231	3.16992500144231	4.70043971814109	1.58496250072116	3.4594316186373	3	3.58496250072116	2	3	4.4594316186373	2.32192809488736	3	3.16992500144231	3.16992500144231	3	2	2	2.58496250072116
pycom01g10300	7.57742882803575	7.85798099512757	7.876516946565	7.96578428466209	7.83920378809694	7.63662462054365	6.75488750216347	7.54689445988764	7.21916852046216	7.6724253419715	8.1548181090521	7.74146698640115	6.10852445677817	7.63662462054365	7.22881869049588	7.21916852046216	7.4178525148859	7.49185309632967	7.35755200461808	7.12928301694497	7.36632221424582	7.92481250360578	7.94251450533924	7.67948009950545	8.4797802640291	6.5077946401987	6.56985560833095	7.4178525148859	7.4262647547021	7.33985000288462	7.34872815423108	7.28540221886225	6.79441586635011	7.33091687811462	6.4757334309664	7.4594316186373	7.49185309632967	7.53915881110803	6.91886323727459	7.01122725542325	6.52356195605701	6.76818432477693	7.08746284125034	7.08746284125034	6.88264304936184	6.7279204545632	6.79441586635011	5.6724253419715	7.37503943134692
pycom01g10310	-Inf	-Inf	-Inf	-Inf	-Inf	-Inf	0	-Inf	-Inf	-Inf	-Inf	-Inf	-Inf	-Inf	-Inf	-Inf	1	0	1	1	1	2	1	2	3.16992500144231	-Inf	-Inf	-Inf	-Inf	-Inf	1.58496250072116	-Inf	0	1	0	1	1	-Inf	1.58496250072116	1.58496250072116	2.32192809488736	1	2	2.8073549220576	-Inf	-Inf	1	0	-Inf
pycom01g10320	1	1	2.58496250072116	-Inf	-Inf	5.04439411935845	4.64385618977472	5.39231742277876	4.75488750216347	5.16992500144231	3.32192809488736	1.58496250072116	1	2.8073549220576	2.58496250072116	4.52356195605701	4.85798099512757	4.85798099512757	5.4594316186373	5.04439411935845	1	3	1	2	1	5.58496250072116	5.35755200461808	5.83289001416474	6.02236781302845	5.32192809488736	2.58496250072116	2.58496250072116	0	3	5.75488750216347	5.95419631038687	5.85798099512757	5.85798099512757	5.39231742277876	3.70043971814109	2.32192809488736	2.8073549220576	3	3.4594316186373	5.61470984411521	5.8073549220576	5.7279204545632	4.95419631038687	6.10852445677817
pycom01g10330	-Inf	-Inf	-Inf	-Inf	-Inf	-Inf	-Inf	-Inf	-Inf	-Inf	-Inf	-Inf	-Inf	-Inf	-Inf	-Inf	-Inf	-Inf	-Inf	-Inf	-Inf	-Inf	-Inf	-Inf	-Inf	-Inf	-Inf	-Inf	-Inf	-Inf	-Inf	-Inf	-Inf	-Inf	-Inf	-Inf	-Inf	-Inf	-Inf	-Inf	-Inf	-Inf	-Inf	-Inf	-Inf	-Inf	-Inf	-Inf	-Inf
pycom01g10340	5.6724253419715	6.06608919045777	6.16992500144231	5.70043971814109	6.14974711950468	6.68650052718322	6.04439411935845	6.96578428466209	6.65821148275179	6.44294349584873	6.65821148275179	6.12928301694497	3.90689059560852	6.08746284125034	6	6.88264304936184	6.75488750216347	7.15987133677839	6.88264304936184	7.29462074889163	7.29462074889163	7.53915881110803	6.70043971814109	7.07681559705083	7.01122725542325	5.4594316186373	5.24792751344359	6	6.3037807481771	5.61470984411521	8.09275714091985	6.93073733756289	6.97727992349992	7.02236781302845	5.90689059560852	7.06608919045777	7.05528243550119	7.49185309632967	7.22881869049588	7.16992500144231	6.88264304936184	6.70043971814109	6.91886323727459	7.19967234483636	7.03342300153745	6.7279204545632	6.91886323727459	5.55458885167764	7.8073549220576
pycom01g10350	9.81698362325538	9.37286506011259	10.0821490413539	10.3309168781146	9.83289001416474	10.6741922681457	10.713386514937	10.9483672315847	10.5352753766208	10.6036263449862	9.45532722030456	8.60733031374961	9.06608919045777	9.03066713624694	10.0140204703149	10.3826240265749	10.2021238238305	10.5439984501345	10.3998119593257	10.3094763538411	8.44294349584873	8.67948009950545	8.12412131182919	8.4178525148859	8.85174904141606	9.83289001416474	10.1686721181322	10.4040771362412	10.2550285698187	10.0980320829605	8.77478705960117	8.64745842645492	7.90086680798075	8.93957921431469	9.63299519714296	10.1935253605012	9.73640193131829	9.92629599478111	9.62388149001346	8.55842071326866	8.90086680798075	8.40514146313634	8.13442632022093	8.467605550083	9.54496443278924	9.47167521439204	8.93663793900257	8.45532722030456	9.69522829149575
pycom01g10370	-Inf	0	0	-Inf	-Inf	-Inf	-Inf	-Inf	-Inf	-Inf	-Inf	-Inf	-Inf	-Inf	-Inf	-Inf	-Inf	-Inf	-Inf	-Inf	-Inf	-Inf	-Inf	-Inf	-Inf	-Inf	-Inf	-Inf	-Inf	-Inf	-Inf	-Inf	-Inf	-Inf	-Inf	-Inf	-Inf	-Inf	-Inf	-Inf	-Inf	-Inf	-Inf	-Inf	-Inf	-Inf	-Inf	-Inf	0
pycom01g10380	10.4460494067166	10.4777582664439	10.7952279660287	10.7854524681585	10.5343028824546	11.0566377151132	11.0505289055306	11.4236411950759	11.1072170755914	11.3145832442742	10.5689061545021	9.78790255939143	9.25029841790633	9.99293833616581	10.4136279290242	10.8879821330585	10.9344280406268	11.2300204357056	10.8788172846142	10.9822806045583	10.8757493514201	11.036860446673	10.4777582664439	10.8454900509444	10.9490971557292	11.1567151442247	11.0007042690112	11.382083590142	11.8399910705399	11.3376219019925	11.0182001788132	10.7927902943011	10.2585660338899	11.1548181090521	11.3917806060132	11.9472716524603	11.4918530963297	11.8540891798706	11.5352753766208	10.5755392468345	10.5689061545021	10.3264294871223	10.4210128557792	10.7895336449704	11.5588989811467	11.3712321283696	11.3140167039014	10.298062567719	11.9929383361658
pycom01g10390	5.93073733756289	5.70043971814109	6.75488750216347	5.95419631038687	5.90689059560852	6.04439411935845	5	5.7279204545632	5.70043971814109	5.4262647547021	6.59991284218713	6.28540221886225	5.8073549220576	5.7279204545632	6.74146698640115	5.93073733756289	6.14974711950468	6.3037807481771	6	6.32192809488736	5.52356195605701	5.75488750216347	5.52356195605701	5.85798099512757	5.88264304936184	4.32192809488736	4.95419631038687	5.97727992349992	5.55458885167764	5.32192809488736	5.70043971814109	5.55458885167764	4.39231742277876	5.64385618977472	4.90689059560852	5.78135971352466	4.90689059560852	5.55458885167764	5.35755200461808	5.6724253419715	5.4594316186373	5.32192809488736	5.04439411935845	5.16992500144231	5.58496250072116	5.4594316186373	5.58496250072116	4.52356195605701	6.39231742277876
pycom01g10400	4	3	4.39231742277876	4.39231742277876	3.16992500144231	5.08746284125034	5.24792751344359	5.64385618977472	5.28540221886225	5.49185309632967	3.58496250072116	2.8073549220576	1.58496250072116	2	4.39231742277876	4.32192809488736	3.70043971814109	4.39231742277876	3.90689059560852	4.64385618977472	3.32192809488736	5.04439411935845	4	5.24792751344359	5.04439411935845	5.16992500144231	4.8073549220576	6	5.7279204545632	5.52356195605701	4.39231742277876	3.8073549220576	2.8073549220576	5.16992500144231	4.52356195605701	6.16992500144231	5.4262647547021	5.35755200461808	4.85798099512757	3.90689059560852	4	3.16992500144231	3.70043971814109	4.16992500144231	5.49185309632967	5.52356195605701	5.08746284125034	4.08746284125034	5.39231742277876
pycom01g10420	12.7125270004398	12.5075469034348	13.1184544703104	13.2488170592785	12.403810931786	12.017852331906	12.2419831496943	12.5144675028193	12.075479149488	12.0505289055306	12.6082548219779	11.8699793329	12.2827988586835	12.1567151442247	13.2442151573195	12.0052736565639	12.0714623625566	12.11731842601	12.1398710632125	11.9661449133456	11.1761731491075	11.3847837500934	11.0801513096141	11.2928967554092	11.5381889320524	11.111787735801	11.1922928144708	11.5142209093581	11.3370643386847	11.1189410727235	11.579787329527	11.695663296788	10.8749813476538	11.8898841703028	11.1208858427878	11.5191447879974	10.951284714967	11.3509391815464	10.9808536063797	11.2946207488916	11.6461086415061	11.5788443915582	10.9262959947811	11.3717766443379	11.3258675805754	11.2064039139738	10.8265484872909	10.2714630279044	11.6873756834375
pycom01g10430	1.58496250072116	3	3.16992500144231	3.16992500144231	0	2.58496250072116	3.16992500144231	3	2.32192809488736	1.58496250072116	3.4594316186373	2.58496250072116	2.32192809488736	1.58496250072116	2.8073549220576	1.58496250072116	2	2	2.58496250072116	0	1	2.8073549220576	1	1	1.58496250072116	-Inf	2.32192809488736	1	2.32192809488736	1.58496250072116	2	0	1	2.32192809488736	2.8073549220576	3	1.58496250072116	2.58496250072116	3.16992500144231	2.58496250072116	2	2.32192809488736	2	3	4.08746284125034	3.16992500144231	3.70043971814109	1.58496250072116	3.4594316186373
pycom01g10450	-Inf	-Inf	-Inf	-Inf	-Inf	-Inf	-Inf	-Inf	-Inf	-Inf	-Inf	-Inf	-Inf	-Inf	-Inf	-Inf	-Inf	-Inf	-Inf	-Inf	-Inf	-Inf	-Inf	-Inf	-Inf	-Inf	-Inf	-Inf	-Inf	-Inf	-Inf	-Inf	-Inf	-Inf	-Inf	-Inf	-Inf	-Inf	-Inf	-Inf	-Inf	-Inf	-Inf	-Inf	-Inf	-Inf	-Inf	-Inf	-Inf
pycom01g10470	6.28540221886225	6.59991284218713	6.58496250072116	6.89481776330794	5.93073733756289	6.94251450533924	6.52356195605701	6.84549005094437	6.64385618977472	6.4262647547021	6.6724253419715	6.3037807481771	5.70043971814109	6.20945336562895	6.8703647195834	6.35755200461808	6.49185309632967	6.61470984411521	6.2667865406949	6.16992500144231	6.33985000288462	6.98868468677217	6.32192809488736	6.4262647547021	6.74146698640115	6.4262647547021	5.97727992349992	6.62935662007961	7.04439411935845	6.61470984411521	7.38370429247405	6.78135971352466	6	7.20945336562895	6.68650052718322	7.19967234483636	6.56985560833095	7.24792751344359	6.89481776330794	7.05528243550119	6.76818432477693	6.84549005094437	6.76818432477693	7.16992500144231	7	6.96578428466209	6.78135971352466	6.14974711950468	7.49185309632967
pycom01g10480	3.70043971814109	2.58496250072116	3.4594316186373	2.32192809488736	3.58496250072116	0	0	1	1	-Inf	4.16992500144231	3.32192809488736	3.4594316186373	4.64385618977472	4.64385618977472	1.58496250072116	-Inf	1	1	1.58496250072116	4.85798099512757	5.16992500144231	3.4594316186373	4.85798099512757	4.32192809488736	0	-Inf	-Inf	-Inf	0	6.04439411935845	5.4594316186373	5.12928301694497	5.85798099512757	2.58496250072116	3	1	3	2	4.95419631038687	5.39231742277876	5.64385618977472	5	5.08746284125034	2	1.58496250072116	1	1	2
pycom01g10490	2.58496250072116	-Inf	1.58496250072116	1	1.58496250072116	2	2.8073549220576	3.58496250072116	3	2.58496250072116	0	-Inf	2	1	2.32192809488736	3.16992500144231	2	3	3	3	3.4594316186373	2.32192809488736	4.16992500144231	4.85798099512757	4.39231742277876	5.85798099512757	5.88264304936184	6.14974711950468	5.90689059560852	5.70043971814109	2.8073549220576	3.70043971814109	3.32192809488736	4	5.55458885167764	6	5.24792751344359	5.08746284125034	4.90689059560852	5.75488750216347	5.61470984411521	5.16992500144231	5.35755200461808	5.4594316186373	6.78135971352466	5.95419631038687	5.93073733756289	5.16992500144231	6.7279204545632
pycom01g10500	7.84549005094437	7.83920378809694	8.40087943628218	8.56224242422107	7.65105169117893	7.35755200461808	7.44294349584873	7.58496250072116	7.22881869049588	7.44294349584873	8.07681559705083	7.3037807481771	7.49984588708321	7.60733031374961	8.74146698640115	7.29462074889163	7.35755200461808	7.45121111183233	7.54689445988764	7.43462822763672	5.90689059560852	6.33985000288462	6.3037807481771	6.4093909361377	6.59991284218713	6.59991284218713	6.59991284218713	6.68650052718322	6.3037807481771	6.14974711950468	6.94251450533924	6.8703647195834	6.10852445677817	7.19967234483636	6.12928301694497	6.70043971814109	5.6724253419715	6.5077946401987	6.12928301694497	6.7279204545632	6.94251450533924	7.20945336562895	6.4093909361377	6.97727992349992	6.44294349584873	6.49185309632967	5.93073733756289	5.39231742277876	6.90689059560852
pycom01g10510	2	1	3	1	2.32192809488736	4.08746284125034	4.8073549220576	4.52356195605701	4.52356195605701	3.4594316186373	3	1.58496250072116	2.58496250072116	2.58496250072116	3.58496250072116	4.75488750216347	4.08746284125034	4	3.32192809488736	4.85798099512757	0	0	0	-Inf	-Inf	1	2.32192809488736	2	0	1.58496250072116	0	-Inf	0	0	2	0	1	1	0	-Inf	0	-Inf	-Inf	-Inf	0	1	1.58496250072116	0	1.58496250072116
pycom01g10530	4.85798099512757	5.04439411935845	4.75488750216347	5.24792751344359	5.32192809488736	6.55458885167764	6.16992500144231	6.39231742277876	6.71424551766612	7.06608919045777	5.58496250072116	4.85798099512757	2.8073549220576	5.24792751344359	4.39231742277876	5.7279204545632	6	6.70043971814109	6.2667865406949	6.4093909361377	5.95419631038687	6.16992500144231	5.83289001416474	6.22881869049588	6.28540221886225	4.58496250072116	5.08746284125034	4.8073549220576	6.16992500144231	5.78135971352466	5.49185309632967	4.16992500144231	4.16992500144231	4.64385618977472	5.39231742277876	5.93073733756289	6.28540221886225	5.90689059560852	5.75488750216347	5.28540221886225	4.90689059560852	4.70043971814109	5.12928301694497	5.55458885167764	5.55458885167764	5.64385618977472	6.06608919045777	4.32192809488736	6.4262647547021
pycom01g10560	8.45121111183233	8.51963625284321	9.06608919045777	9.15228484230658	8.29462074889163	7.97154355395077	8.10852445677817	8.4093909361377	8.11894107272351	8.13955135239879	8.61838550225861	7.98299357469431	7.81378119121704	8.07681559705083	8.90689059560852	8.12928301694497	8.01122725542325	8.20945336562895	8.06069593168755	8.10328780841202	6.16992500144231	6.74146698640115	5.88264304936184	6.10852445677817	6.44294349584873	5.90689059560852	6.08746284125034	6.68650052718322	6.35755200461808	6.28540221886225	7.24792751344359	7.15987133677839	6.06608919045777	7.2667865406949	6.61470984411521	6.97727992349992	5.78135971352466	7.02236781302845	6.55458885167764	7.19967234483636	7.15987133677839	7.44294349584873	6.82017896241519	6.89481776330794	6.32192809488736	6.7279204545632	6.3037807481771	5.75488750216347	7.05528243550119
[truncated: 36,663 more rows]
[truncated: 30 more columns]
