# Supplementary material for: Transcriptomics of Differential Ripening in ‘d’Anjou’ Pear (Pyrus communis L.)
Source: Front Plant Sci. 2021 Jun 16;12:609684. doi: 10.3389/fpls.2021.609684 (PMC8243007; doi:10.3389/fpls.2021.609684)
Supplement: Supplementary file 10 [file Data_Sheet_2.ZIP › Supp.2/01-input_data/DAP-1-14_vs_Bartlett-v2.txt]

Name	Time	Ordinal	Position	Tissue	Position_Tissue	Position_Tissue_Time	Replicate	FirmN_mean_0ddunripe	BRIX_mean_0ddunripe	L_mean_0ddunripe	A_mean_0ddunripe	B_mean_0ddunripe	Hue_mean_0ddunripe	chroma_mean_0ddunripe	TA_mean_0ddunripe	umolethy_mean_0ddunripe	FirmN_mean_7ddripe	BRIX_mean_7ddripe	L_mean_7ddripe	A_mean_7ddripe	B_mean_7ddripe	Hue_mean_7ddripe	chroma_mean_7ddripe	X.overcolor.blush_mean_7ddripe	TA_mean_7ddripe	umolethy_mean_7ddripe
T0_External_Cortex_R1	Harvest	0	External	Cortex	External_Cortex	External_Cortex_Harvest	R1	62.44962284	14.00645161	60.75166667	-15.74633333	37.77566667	112.4713333	40.972	0.384	0	NA	NA	NA	NA	NA	NA	NA	NA	NA	NA
T0_External_Cortex_R2	Harvest	0	External	Cortex	External_Cortex	External_Cortex_Harvest	R2	62.44962284	14.00645161	60.75166667	-15.74633333	37.77566667	112.4713333	40.972	0.384	0	NA	NA	NA	NA	NA	NA	NA	NA	NA	NA
T0_External_Cortex_R3	Harvest	0	External	Cortex	External_Cortex	External_Cortex_Harvest	R3	62.44962284	14.00645161	60.75166667	-15.74633333	37.77566667	112.4713333	40.972	0.384	0	NA	NA	NA	NA	NA	NA	NA	NA	NA	NA
T0_External_Cortex_R4	Harvest	0	External	Cortex	External_Cortex	External_Cortex_Harvest	R4	62.44962284	14.00645161	60.75166667	-15.74633333	37.77566667	112.4713333	40.972	0.384	0	NA	NA	NA	NA	NA	NA	NA	NA	NA	NA
T0_External_Cortex_R5	Harvest	0	External	Cortex	External_Cortex	External_Cortex_Harvest	R5	62.44962284	14.00645161	60.75166667	-15.74633333	37.77566667	112.4713333	40.972	0.384	0	NA	NA	NA	NA	NA	NA	NA	NA	NA	NA
T0_External_Peel_R1	Harvest	0	External	Peel	External_Peel	External_Peel_Harvest	R1	62.44962284	14.00645161	60.75166667	-15.74633333	37.77566667	112.4713333	40.972	0.384	0	NA	NA	NA	NA	NA	NA	NA	NA	NA	NA
T0_External_Peel_R2	Harvest	0	External	Peel	External_Peel	External_Peel_Harvest	R2	62.44962284	14.00645161	60.75166667	-15.74633333	37.77566667	112.4713333	40.972	0.384	0	NA	NA	NA	NA	NA	NA	NA	NA	NA	NA
T0_External_Peel_R3	Harvest	0	External	Peel	External_Peel	External_Peel_Harvest	R3	62.44962284	14.00645161	60.75166667	-15.74633333	37.77566667	112.4713333	40.972	0.384	0	NA	NA	NA	NA	NA	NA	NA	NA	NA	NA
T0_External_Peel_R4	Harvest	0	External	Peel	External_Peel	External_Peel_Harvest	R4	62.44962284	14.00645161	60.75166667	-15.74633333	37.77566667	112.4713333	40.972	0.384	0	NA	NA	NA	NA	NA	NA	NA	NA	NA	NA
T0_External_Peel_R5	Harvest	0	External	Peel	External_Peel	External_Peel_Harvest	R5	62.44962284	14.00645161	60.75166667	-15.74633333	37.77566667	112.4713333	40.972	0.384	0	NA	NA	NA	NA	NA	NA	NA	NA	NA	NA
T0_Internal_Cortex_R1	Harvest	0	Internal	Cortex	Internal_Cortex	Internal_Cortex_Harvest	R1	59.7217968	12.23157895	56.67605263	-16.29736842	35.64026316	115.1092105	39.19973684	0.360999948	0	NA	NA	NA	NA	NA	NA	NA	NA	NA	NA
T0_Internal_Cortex_R2	Harvest	0	Internal	Cortex	Internal_Cortex	Internal_Cortex_Harvest	R2	59.7217968	12.23157895	56.67605263	-16.29736842	35.64026316	115.1092105	39.19973684	0.360999948	0	NA	NA	NA	NA	NA	NA	NA	NA	NA	NA
T0_Internal_Cortex_R3	Harvest	0	Internal	Cortex	Internal_Cortex	Internal_Cortex_Harvest	R3	59.7217968	12.23157895	56.67605263	-16.29736842	35.64026316	115.1092105	39.19973684	0.360999948	0	NA	NA	NA	NA	NA	NA	NA	NA	NA	NA
T0_Internal_Cortex_R4	Harvest	0	Internal	Cortex	Internal_Cortex	Internal_Cortex_Harvest	R4	59.7217968	12.23157895	56.67605263	-16.29736842	35.64026316	115.1092105	39.19973684	0.360999948	0	NA	NA	NA	NA	NA	NA	NA	NA	NA	NA
T0_Internal_Cortex_R5	Harvest	0	Internal	Cortex	Internal_Cortex	Internal_Cortex_Harvest	R5	59.7217968	12.23157895	56.67605263	-16.29736842	35.64026316	115.1092105	39.19973684	0.360999948	0	NA	NA	NA	NA	NA	NA	NA	NA	NA	NA
T0_Internal_Peel_R1	Harvest	0	Internal	Peel	Internal_Peel	Internal_Peel_Harvest	R1	59.7217968	12.23157895	56.67605263	-16.29736842	35.64026316	115.1092105	39.19973684	0.360999948	0	NA	NA	NA	NA	NA	NA	NA	NA	NA	NA
T0_Internal_Peel_R2	Harvest	0	Internal	Peel	Internal_Peel	Internal_Peel_Harvest	R2	59.7217968	12.23157895	56.67605263	-16.29736842	35.64026316	115.1092105	39.19973684	0.360999948	0	NA	NA	NA	NA	NA	NA	NA	NA	NA	NA
T0_Internal_Peel_R3	Harvest	0	Internal	Peel	Internal_Peel	Internal_Peel_Harvest	R3	59.7217968	12.23157895	56.67605263	-16.29736842	35.64026316	115.1092105	39.19973684	0.360999948	0	NA	NA	NA	NA	NA	NA	NA	NA	NA	NA
T0_Internal_Peel_R4	Harvest	0	Internal	Peel	Internal_Peel	Internal_Peel_Harvest	R4	59.7217968	12.23157895	56.67605263	-16.29736842	35.64026316	115.1092105	39.19973684	0.360999948	0	NA	NA	NA	NA	NA	NA	NA	NA	NA	NA
T0_Internal_Peel_R5	Harvest	0	Internal	Peel	Internal_Peel	Internal_Peel_Harvest	R5	59.7217968	12.23157895	56.67605263	-16.29736842	35.64026316	115.1092105	39.19973684	0.360999948	0	NA	NA	NA	NA	NA	NA	NA	NA	NA	NA
T1_External_Cortex_R1	3_Months	1	External	Cortex	External_Cortex	External_Cortex_3_Months	R1	61.08902803	13.8625	67.699375	-14.83375	40.651875	110.03375	43.285625	0.3333333333	0.0459	9.76304904	14.38666667	69.20733333	-11.80466667	43.86	105.0346667	45.45333333	13.46666667	0.2833333333	0.1221333333
T1_External_Cortex_R2	3_Months	1	External	Cortex	External_Cortex	External_Cortex_3_Months	R2	61.08902803	13.8625	67.699375	-14.83375	40.651875	110.03375	43.285625	0.3333333333	0.0459	9.76304904	14.38666667	69.20733333	-11.80466667	43.86	105.0346667	45.45333333	13.46666667	0.2833333333	0.1221333333
T1_External_Cortex_R3	3_Months	1	External	Cortex	External_Cortex	External_Cortex_3_Months	R3	61.08902803	13.8625	67.699375	-14.83375	40.651875	110.03375	43.285625	0.3333333333	0.0459	9.76304904	14.38666667	69.20733333	-11.80466667	43.86	105.0346667	45.45333333	13.46666667	0.2833333333	0.1221333333
T1_External_Cortex_R4	3_Months	1	External	Cortex	External_Cortex	External_Cortex_3_Months	R4	61.08902803	13.8625	67.699375	-14.83375	40.651875	110.03375	43.285625	0.3333333333	0.0459	9.76304904	14.38666667	69.20733333	-11.80466667	43.86	105.0346667	45.45333333	13.46666667	0.2833333333	0.1221333333
T1_External_Cortex_R5	3_Months	1	External	Cortex	External_Cortex	External_Cortex_3_Months	R5	61.08902803	13.8625	67.699375	-14.83375	40.651875	110.03375	43.285625	0.3333333333	0.0459	9.76304904	14.38666667	69.20733333	-11.80466667	43.86	105.0346667	45.45333333	13.46666667	0.2833333333	0.1221333333
T1_External_Peel_R1	3_Months	1	External	Peel	External_Peel	External_Peel_3_Months	R1	61.08902803	13.8625	67.699375	-14.83375	40.651875	110.03375	43.285625	0.3333333333	0.0459	9.76304904	14.38666667	69.20733333	-11.80466667	43.86	105.0346667	45.45333333	13.46666667	0.2833333333	0.1221333333
T1_External_Peel_R2	3_Months	1	External	Peel	External_Peel	External_Peel_3_Months	R2	61.08902803	13.8625	67.699375	-14.83375	40.651875	110.03375	43.285625	0.3333333333	0.0459	9.76304904	14.38666667	69.20733333	-11.80466667	43.86	105.0346667	45.45333333	13.46666667	0.2833333333	0.1221333333
T1_External_Peel_R3	3_Months	1	External	Peel	External_Peel	External_Peel_3_Months	R3	61.08902803	13.8625	67.699375	-14.83375	40.651875	110.03375	43.285625	0.3333333333	0.0459	9.76304904	14.38666667	69.20733333	-11.80466667	43.86	105.0346667	45.45333333	13.46666667	0.2833333333	0.1221333333
T1_External_Peel_R4	3_Months	1	External	Peel	External_Peel	External_Peel_3_Months	R4	61.08902803	13.8625	67.699375	-14.83375	40.651875	110.03375	43.285625	0.3333333333	0.0459	9.76304904	14.38666667	69.20733333	-11.80466667	43.86	105.0346667	45.45333333	13.46666667	0.2833333333	0.1221333333
T1_External_Peel_R5	3_Months	1	External	Peel	External_Peel	External_Peel_3_Months	R5	61.08902803	13.8625	67.699375	-14.83375	40.651875	110.03375	43.285625	0.3333333333	0.0459	9.76304904	14.38666667	69.20733333	-11.80466667	43.86	105.0346667	45.45333333	13.46666667	0.2833333333	0.1221333333
T1_Internal_Cortex_R1	3_Months	1	Internal	Cortex	Internal_Cortex	Internal_Cortex_3_Months	R1	57.16134451	12.68333333	67.44055556	-15.81722222	40.68777778	111.2572222	43.665	0.32	0.02386666667	15.19926552	13.29411765	68.22764706	-14.63411765	43.61941176	108.5482353	46.02588235	0	0.30747379	0.08106666667
T1_Internal_Cortex_R2	3_Months	1	Internal	Cortex	Internal_Cortex	Internal_Cortex_3_Months	R2	57.16134451	12.68333333	67.44055556	-15.81722222	40.68777778	111.2572222	43.665	0.32	0.02386666667	15.19926552	13.29411765	68.22764706	-14.63411765	43.61941176	108.5482353	46.02588235	0	0.30747379	0.08106666667
T1_Internal_Cortex_R4	3_Months	1	Internal	Cortex	Internal_Cortex	Internal_Cortex_3_Months	R4	57.16134451	12.68333333	67.44055556	-15.81722222	40.68777778	111.2572222	43.665	0.32	0.02386666667	15.19926552	13.29411765	68.22764706	-14.63411765	43.61941176	108.5482353	46.02588235	0	0.30747379	0.08106666667
T1_Internal_Cortex_R5	3_Months	1	Internal	Cortex	Internal_Cortex	Internal_Cortex_3_Months	R5	57.16134451	12.68333333	67.44055556	-15.81722222	40.68777778	111.2572222	43.665	0.32	0.02386666667	15.19926552	13.29411765	68.22764706	-14.63411765	43.61941176	108.5482353	46.02588235	0	0.30747379	0.08106666667
T1_Internal_Peel_R1	3_Months	1	Internal	Peel	Internal_Peel	Internal_Peel_3_Months	R1	57.16134451	12.68333333	67.44055556	-15.81722222	40.68777778	111.2572222	43.665	0.32	0.02386666667	15.19926552	13.29411765	68.22764706	-14.63411765	43.61941176	108.5482353	46.02588235	0	0.30747379	0.08106666667
T1_Internal_Peel_R2	3_Months	1	Internal	Peel	Internal_Peel	Internal_Peel_3_Months	R2	57.16134451	12.68333333	67.44055556	-15.81722222	40.68777778	111.2572222	43.665	0.32	0.02386666667	15.19926552	13.29411765	68.22764706	-14.63411765	43.61941176	108.5482353	46.02588235	0	0.30747379	0.08106666667
T1_Internal_Peel_R3	3_Months	1	Internal	Peel	Internal_Peel	Internal_Peel_3_Months	R3	57.16134451	12.68333333	67.44055556	-15.81722222	40.68777778	111.2572222	43.665	0.32	0.02386666667	15.19926552	13.29411765	68.22764706	-14.63411765	43.61941176	108.5482353	46.02588235	0	0.30747379	0.08106666667
T1_Internal_Peel_R4	3_Months	1	Internal	Peel	Internal_Peel	Internal_Peel_3_Months	R4	57.16134451	12.68333333	67.44055556	-15.81722222	40.68777778	111.2572222	43.665	0.32	0.02386666667	15.19926552	13.29411765	68.22764706	-14.63411765	43.61941176	108.5482353	46.02588235	0	0.30747379	0.08106666667
T1_Internal_Peel_R5	3_Months	1	Internal	Peel	Internal_Peel	Internal_Peel_3_Months	R5	57.16134451	12.68333333	67.44055556	-15.81722222	40.68777778	111.2572222	43.665	0.32	0.02386666667	15.19926552	13.29411765	68.22764706	-14.63411765	43.61941176	108.5482353	46.02588235	0	0.30747379	0.08106666667
T2_External_Cortex_R1	6_Months	2	External	Cortex	External_Cortex	External_Cortex_6_Months	R1	57.02784848	14.04375	68.293125	-14.37875	41.514375	109.1	43.944375	0.2833333333	0.0511	9.63929274	15.38666667	70.738	-10.36866667	44.854	103.0373333	46.06666667	9.733333333	0.2733333333	0.4303333333
T2_External_Cortex_R2	6_Months	2	External	Cortex	External_Cortex	External_Cortex_6_Months	R2	57.02784848	14.04375	68.293125	-14.37875	41.514375	109.1	43.944375	0.2833333333	0.0511	9.63929274	15.38666667	70.738	-10.36866667	44.854	103.0373333	46.06666667	9.733333333	0.2733333333	0.4303333333
T2_External_Cortex_R3	6_Months	2	External	Cortex	External_Cortex	External_Cortex_6_Months	R3	57.02784848	14.04375	68.293125	-14.37875	41.514375	109.1	43.944375	0.2833333333	0.0511	9.63929274	15.38666667	70.738	-10.36866667	44.854	103.0373333	46.06666667	9.733333333	0.2733333333	0.4303333333
T2_External_Cortex_R4	6_Months	2	External	Cortex	External_Cortex	External_Cortex_6_Months	R4	57.02784848	14.04375	68.293125	-14.37875	41.514375	109.1	43.944375	0.2833333333	0.0511	9.63929274	15.38666667	70.738	-10.36866667	44.854	103.0373333	46.06666667	9.733333333	0.2733333333	0.4303333333
T2_External_Cortex_R5	6_Months	2	External	Cortex	External_Cortex	External_Cortex_6_Months	R5	57.02784848	14.04375	68.293125	-14.37875	41.514375	109.1	43.944375	0.2833333333	0.0511	9.63929274	15.38666667	70.738	-10.36866667	44.854	103.0373333	46.06666667	9.733333333	0.2733333333	0.4303333333
T2_External_Peel_R1	6_Months	2	External	Peel	External_Peel	External_Peel_6_Months	R1	57.02784848	14.04375	68.293125	-14.37875	41.514375	109.1	43.944375	0.2833333333	0.0511	9.63929274	15.38666667	70.738	-10.36866667	44.854	103.0373333	46.06666667	9.733333333	0.2733333333	0.4303333333
T2_External_Peel_R2	6_Months	2	External	Peel	External_Peel	External_Peel_6_Months	R2	57.02784848	14.04375	68.293125	-14.37875	41.514375	109.1	43.944375	0.2833333333	0.0511	9.63929274	15.38666667	70.738	-10.36866667	44.854	103.0373333	46.06666667	9.733333333	0.2733333333	0.4303333333
T2_External_Peel_R3	6_Months	2	External	Peel	External_Peel	External_Peel_6_Months	R3	57.02784848	14.04375	68.293125	-14.37875	41.514375	109.1	43.944375	0.2833333333	0.0511	9.63929274	15.38666667	70.738	-10.36866667	44.854	103.0373333	46.06666667	9.733333333	0.2733333333	0.4303333333
T2_External_Peel_R4	6_Months	2	External	Peel	External_Peel	External_Peel_6_Months	R4	57.02784848	14.04375	68.293125	-14.37875	41.514375	109.1	43.944375	0.2833333333	0.0511	9.63929274	15.38666667	70.738	-10.36866667	44.854	103.0373333	46.06666667	9.733333333	0.2733333333	0.4303333333
T2_External_Peel_R5	6_Months	2	External	Peel	External_Peel	External_Peel_6_Months	R5	57.02784848	14.04375	68.293125	-14.37875	41.514375	109.1	43.944375	0.2833333333	0.0511	9.63929274	15.38666667	70.738	-10.36866667	44.854	103.0373333	46.06666667	9.733333333	0.2733333333	0.4303333333
T2_Internal_Cortex_R1	6_Months	2	Internal	Cortex	Internal_Cortex	Internal_Cortex_6_Months	R1	55.05984475	12.3	68.118	-14.9945	41.0625	110.0295	43.737	0.26877248	0.07	10.9805619	13.46666667	71.57222222	-11.32666667	45.13833333	104.1066667	46.59166667	0.5555555556	0.25348824	0.19
T2_Internal_Cortex_R2	6_Months	2	Internal	Cortex	Internal_Cortex	Internal_Cortex_6_Months	R2	55.05984475	12.3	68.118	-14.9945	41.0625	110.0295	43.737	0.26877248	0.07	10.9805619	13.46666667	71.57222222	-11.32666667	45.13833333	104.1066667	46.59166667	0.5555555556	0.25348824	0.19
T2_Internal_Cortex_R3	6_Months	2	Internal	Cortex	Internal_Cortex	Internal_Cortex_6_Months	R3	55.05984475	12.3	68.118	-14.9945	41.0625	110.0295	43.737	0.26877248	0.07	10.9805619	13.46666667	71.57222222	-11.32666667	45.13833333	104.1066667	46.59166667	0.5555555556	0.25348824	0.19
T2_Internal_Cortex_R4	6_Months	2	Internal	Cortex	Internal_Cortex	Internal_Cortex_6_Months	R4	55.05984475	12.3	68.118	-14.9945	41.0625	110.0295	43.737	0.26877248	0.07	10.9805619	13.46666667	71.57222222	-11.32666667	45.13833333	104.1066667	46.59166667	0.5555555556	0.25348824	0.19
T2_Internal_Cortex_R5	6_Months	2	Internal	Cortex	Internal_Cortex	Internal_Cortex_6_Months	R5	55.05984475	12.3	68.118	-14.9945	41.0625	110.0295	43.737	0.26877248	0.07	10.9805619	13.46666667	71.57222222	-11.32666667	45.13833333	104.1066667	46.59166667	0.5555555556	0.25348824	0.19
T2_Internal_Peel_R1	6_Months	2	Internal	Peel	Internal_Peel	Internal_Peel_6_Months	R1	55.05984475	12.3	68.118	-14.9945	41.0625	110.0295	43.737	0.26877248	0.07	10.9805619	13.46666667	71.57222222	-11.32666667	45.13833333	104.1066667	46.59166667	0.5555555556	0.25348824	0.19
T2_Internal_Peel_R2	6_Months	2	Internal	Peel	Internal_Peel	Internal_Peel_6_Months	R2	55.05984475	12.3	68.118	-14.9945	41.0625	110.0295	43.737	0.26877248	0.07	10.9805619	13.46666667	71.57222222	-11.32666667	45.13833333	104.1066667	46.59166667	0.5555555556	0.25348824	0.19
T2_Internal_Peel_R3	6_Months	2	Internal	Peel	Internal_Peel	Internal_Peel_6_Months	R3	55.05984475	12.3	68.118	-14.9945	41.0625	110.0295	43.737	0.26877248	0.07	10.9805619	13.46666667	71.57222222	-11.32666667	45.13833333	104.1066667	46.59166667	0.5555555556	0.25348824	0.19
T2_Internal_Peel_R4	6_Months	2	Internal	Peel	Internal_Peel	Internal_Peel_6_Months	R4	55.05984475	12.3	68.118	-14.9945	41.0625	110.0295	43.737	0.26877248	0.07	10.9805619	13.46666667	71.57222222	-11.32666667	45.13833333	104.1066667	46.59166667	0.5555555556	0.25348824	0.19
T2_Internal_Peel_R5	6_Months	2	Internal	Peel	Internal_Peel	Internal_Peel_6_Months	R5	55.05984475	12.3	68.118	-14.9945	41.0625	110.0295	43.737	0.26877248	0.07	10.9805619	13.46666667	71.57222222	-11.32666667	45.13833333	104.1066667	46.59166667	0.5555555556	0.25348824	0.19
T3_External_Cortex_R1	8_Months	3	External	Cortex	External_Cortex	External_Cortex_8_Months	R1	50.45965449	14.24285714	69.30571429	-13.58357143	41.63071429	108.0871429	43.80714286	0.23	0.3886666667	9.74605002	14.18666667	71.55266667	-7.688	44.868	99.70133333	45.54066667	12.66666667	0.2433333333	0.634
T3_External_Cortex_R2	8_Months	3	External	Cortex	External_Cortex	External_Cortex_8_Months	R2	50.45965449	14.24285714	69.30571429	-13.58357143	41.63071429	108.0871429	43.80714286	0.23	0.3886666667	9.74605002	14.18666667	71.55266667	-7.688	44.868	99.70133333	45.54066667	12.66666667	0.2433333333	0.634
T3_External_Cortex_R3	8_Months	3	External	Cortex	External_Cortex	External_Cortex_8_Months	R3	50.45965449	14.24285714	69.30571429	-13.58357143	41.63071429	108.0871429	43.80714286	0.23	0.3886666667	9.74605002	14.18666667	71.55266667	-7.688	44.868	99.70133333	45.54066667	12.66666667	0.2433333333	0.634
T3_External_Cortex_R4	8_Months	3	External	Cortex	External_Cortex	External_Cortex_8_Months	R4	50.45965449	14.24285714	69.30571429	-13.58357143	41.63071429	108.0871429	43.80714286	0.23	0.3886666667	9.74605002	14.18666667	71.55266667	-7.688	44.868	99.70133333	45.54066667	12.66666667	0.2433333333	0.634
T3_External_Cortex_R5	8_Months	3	External	Cortex	External_Cortex	External_Cortex_8_Months	R5	50.45965449	14.24285714	69.30571429	-13.58357143	41.63071429	108.0871429	43.80714286	0.23	0.3886666667	9.74605002	14.18666667	71.55266667	-7.688	44.868	99.70133333	45.54066667	12.66666667	0.2433333333	0.634
T3_External_Peel_R1	8_Months	3	External	Peel	External_Peel	External_Peel_8_Months	R1	50.45965449	14.24285714	69.30571429	-13.58357143	41.63071429	108.0871429	43.80714286	0.23	0.3886666667	9.74605002	14.18666667	71.55266667	-7.688	44.868	99.70133333	45.54066667	12.66666667	0.2433333333	0.634
T3_External_Peel_R2	8_Months	3	External	Peel	External_Peel	External_Peel_8_Months	R2	50.45965449	14.24285714	69.30571429	-13.58357143	41.63071429	108.0871429	43.80714286	0.23	0.3886666667	9.74605002	14.18666667	71.55266667	-7.688	44.868	99.70133333	45.54066667	12.66666667	0.2433333333	0.634
T3_External_Peel_R3	8_Months	3	External	Peel	External_Peel	External_Peel_8_Months	R3	50.45965449	14.24285714	69.30571429	-13.58357143	41.63071429	108.0871429	43.80714286	0.23	0.3886666667	9.74605002	14.18666667	71.55266667	-7.688	44.868	99.70133333	45.54066667	12.66666667	0.2433333333	0.634
T3_External_Peel_R4	8_Months	3	External	Peel	External_Peel	External_Peel_8_Months	R4	50.45965449	14.24285714	69.30571429	-13.58357143	41.63071429	108.0871429	43.80714286	0.23	0.3886666667	9.74605002	14.18666667	71.55266667	-7.688	44.868	99.70133333	45.54066667	12.66666667	0.2433333333	0.634
T3_External_Peel_R5	8_Months	3	External	Peel	External_Peel	External_Peel_8_Months	R5	50.45965449	14.24285714	69.30571429	-13.58357143	41.63071429	108.0871429	43.80714286	0.23	0.3886666667	9.74605002	14.18666667	71.55266667	-7.688	44.868	99.70133333	45.54066667	12.66666667	0.2433333333	0.634
T3_Internal_Cortex_R1	8_Months	3	Internal	Cortex	Internal_Cortex	Internal_Cortex_8_Months	R1	52.28477588	12.55263158	67.31105263	-15.19263158	41.54368421	110.0910526	44.24210526	0.24664864	0.1563333333	11.31503606	13.73888889	72.1	-10.30666667	45.43555556	102.7622222	46.61333333	0.8333333333	0.2307281167	0.496
T3_Internal_Cortex_R2	8_Months	3	Internal	Cortex	Internal_Cortex	Internal_Cortex_8_Months	R2	52.28477588	12.55263158	67.31105263	-15.19263158	41.54368421	110.0910526	44.24210526	0.24664864	0.1563333333	11.31503606	13.73888889	72.1	-10.30666667	45.43555556	102.7622222	46.61333333	0.8333333333	0.2307281167	0.496
T3_Internal_Cortex_R3	8_Months	3	Internal	Cortex	Internal_Cortex	Internal_Cortex_8_Months	R3	52.28477588	12.55263158	67.31105263	-15.19263158	41.54368421	110.0910526	44.24210526	0.24664864	0.1563333333	11.31503606	13.73888889	72.1	-10.30666667	45.43555556	102.7622222	46.61333333	0.8333333333	0.2307281167	0.496
T3_Internal_Cortex_R4	8_Months	3	Internal	Cortex	Internal_Cortex	Internal_Cortex_8_Months	R4	52.28477588	12.55263158	67.31105263	-15.19263158	41.54368421	110.0910526	44.24210526	0.24664864	0.1563333333	11.31503606	13.73888889	72.1	-10.30666667	45.43555556	102.7622222	46.61333333	0.8333333333	0.2307281167	0.496
T3_Internal_Cortex_R5	8_Months	3	Internal	Cortex	Internal_Cortex	Internal_Cortex_8_Months	R5	52.28477588	12.55263158	67.31105263	-15.19263158	41.54368421	110.0910526	44.24210526	0.24664864	0.1563333333	11.31503606	13.73888889	72.1	-10.30666667	45.43555556	102.7622222	46.61333333	0.8333333333	0.2307281167	0.496
T3_Internal_Peel_R1	8_Months	3	Internal	Peel	Internal_Peel	Internal_Peel_8_Months	R1	52.28477588	12.55263158	67.31105263	-15.19263158	41.54368421	110.0910526	44.24210526	0.24664864	0.1563333333	11.31503606	13.73888889	72.1	-10.30666667	45.43555556	102.7622222	46.61333333	0.8333333333	0.2307281167	0.496
T3_Internal_Peel_R2	8_Months	3	Internal	Peel	Internal_Peel	Internal_Peel_8_Months	R2	52.28477588	12.55263158	67.31105263	-15.19263158	41.54368421	110.0910526	44.24210526	0.24664864	0.1563333333	11.31503606	13.73888889	72.1	-10.30666667	45.43555556	102.7622222	46.61333333	0.8333333333	0.2307281167	0.496
T3_Internal_Peel_R3	8_Months	3	Internal	Peel	Internal_Peel	Internal_Peel_8_Months	R3	52.28477588	12.55263158	67.31105263	-15.19263158	41.54368421	110.0910526	44.24210526	0.24664864	0.1563333333	11.31503606	13.73888889	72.1	-10.30666667	45.43555556	102.7622222	46.61333333	0.8333333333	0.2307281167	0.496
T3_Internal_Peel_R4	8_Months	3	Internal	Peel	Internal_Peel	Internal_Peel_8_Months	R4	52.28477588	12.55263158	67.31105263	-15.19263158	41.54368421	110.0910526	44.24210526	0.24664864	0.1563333333	11.31503606	13.73888889	72.1	-10.30666667	45.43555556	102.7622222	46.61333333	0.8333333333	0.2307281167	0.496
T3_Internal_Peel_R5	8_Months	3	Internal	Peel	Internal_Peel	Internal_Peel_8_Months	R5	52.28477588	12.55263158	67.31105263	-15.19263158	41.54368421	110.0910526	44.24210526	0.24664864	0.1563333333	11.31503606	13.73888889	72.1	-10.30666667	45.43555556	102.7622222	46.61333333	0.8333333333	0.2307281167	0.496
