# Supplementary material for: Transcriptomics of Differential Ripening in ‘d’Anjou’ Pear (Pyrus communis L.)
Source: Front Plant Sci. 2021 Jun 16;12:609684. doi: 10.3389/fpls.2021.609684 (PMC8243007; doi:10.3389/fpls.2021.609684)
Supplement: Supplementary file 10 [file Data_Sheet_2.ZIP › Supp.2/01-input_data/README.md]

`04-GEM-DAP-1-14_vs_Bartlett-v2_expression_matrix.txt.log-no.txt` - GEM for D.Anjou Project
`DAP-1-14_vs_Bartlett-v2.txt` - Annotation Matrix for D.Anjou Project
