# Supplementary material for: Transcriptomics of Differential Ripening in ‘d’Anjou’ Pear (Pyrus communis L.)
Source: Front Plant Sci. 2021 Jun 16;12:609684. doi: 10.3389/fpls.2021.609684 (PMC8243007; doi:10.3389/fpls.2021.609684)
Supplement: Supplementary file 10 [file Data_Sheet_2.ZIP › Supp.2/02-GSForge/DAP-1-14_vs_Bartlett_Out.tsv]

Gene	feature_importance_mean	mProbes_mean	feature_importance_std	nFDR_std	nFDR_mean	mProbes_std
pycom01g04980	0.0006568835561921039	0.02367396593673966	0.00032032055443717686	0.17631113843768334	0.7240389294403893	0.06840497923213351
pycom01g05580	0.003850216862297745	0.0	0.0009916511692787326	0.027127033417025062	0.023138686131386862	0.0
pycom01g05640	0.0008987823568514659	0.0045985401459854	0.00038730589040639603	0.18055123026842002	0.6024574209245742	0.010277580778316791
pycom01g07490	0.0011156077157025634	0.05841849148418493	0.0006866694303051026	0.23414873168192968	0.5216545012165451	0.2201051679306268
pycom01g07850	0.001796124845785763	0.000510948905109489	0.0005783462774314192	0.17115964474698014	0.2550608272506083	0.0013346557812070545
pycom01g08050	0.002524555103835898	9.732360097323601e-05	0.0005949308993496826	0.11817661517586102	0.14532846715328465	0.00033004038847324893
pycom01g08170	0.000989038586580379	0.014014598540145997	0.0006124245405871945	0.2731379578939577	0.499124087591241	0.05859214207518044
pycom01g08590	0.0011884199717689052	0.0031630170316301696	0.0004998914370693907	0.22372431991252387	0.514257907542579	0.008113543552570837
pycom01g08850	0.0008680403190760179	0.06822384428223847	0.0005127992078538992	0.24523152979509077	0.6768126520681264	0.18032494091922283
pycom01g08920	0.0010069367489242461	0.013746958637469598	0.0005111723068476215	0.24298617147302068	0.5335523114355231	0.07334273330597635
pycom01g10320	0.0010121121898454548	0.02070559610705597	0.0005496454338459359	0.24062456964686513	0.5752068126520683	0.06658380575239536
pycom01g10480	0.0012341476382725545	0.0061557177615571765	0.0004387506900417259	0.21977716469036054	0.4424574209245741	0.01817570361806087
pycom01g10490	0.0005125244889767346	0.028783454987834568	0.00024523746383746327	0.16948314814664595	0.7838929440389296	0.06859657528157999
pycom01g10670	0.0008746020323339101	0.04591240875912412	0.0006017518137316327	0.25040565475072524	0.5711192214111922	0.1796959802868432
pycom01g10890	0.0008614102843842593	0.024914841849148425	0.00043962191763396356	0.1940709779877759	0.6421411192214113	0.08522390231878235
pycom01g11140	0.0009988913676917668	0.04642335766423358	0.0005174926829170722	0.25101733675675614	0.5554014598540146	0.13951185441019467
pycom01g11300	0.0009837728817036556	0.004476885644768856	0.0004469895365624306	0.20767346828066566	0.4789781021897811	0.016079467114089446
pycom01g11480	0.0005796611024740052	0.12875912408759127	0.0003695653851529079	0.2517571003372599	0.6848661800486618	0.25444705475697443
pycom01g12830	0.0007358192221905929	0.005839416058394158	0.00029036881499703654	0.19515931567364997	0.6284428223844282	0.015413198019184286
pycom01g14100	0.0016248930317617836	0.001922141119221411	0.0005994068798387033	0.17450653757613205	0.30469586374695873	0.00550593811396681
pycom01g15740	0.0005724892907284021	0.05345498783454989	0.0003607704189513945	0.14451515318943042	0.788199513381995	0.10642103524500848
pycom01g16850	0.0012300170276817865	0.0009002433090024329	0.0005325252284572832	0.21699442825407078	0.35072992700729927	0.0017681384232626919
pycom01g17160	0.0009627112803159312	0.026277372262773723	0.0005539342100580142	0.2848492551478952	0.5640389294403892	0.14013901543900706
pycom01g17340	0.0005259204800939674	0.022944038929440403	0.00032379199629528345	0.20036434156528285	0.7381021897810222	0.09139290173311142
pycom01g17750	0.0010842586553750809	0.008905109489051094	0.0004795549345644102	0.22287623773424187	0.5771532846715329	0.025753358556485872
pycom01g18010	0.001119516830213174	0.007396593673965935	0.00042412926586003384	0.23569926653458834	0.5297323600973236	0.017971692988276146
pycom01g18770	0.0012235386114673931	0.00997566909975669	0.0005557986135756322	0.17900797583264644	0.3964233576642336	0.03708527276546501
pycom01g19150	0.0016998878633439393	0.0005352798053527978	0.0006870256980811079	0.148809512433115	0.22077858880778578	0.0016168610925387974
pycom01g19980	0.0010481122311041266	0.003552311435523114	0.0005211803142808624	0.23447570785152716	0.5062773722627738	0.01021561756816801
pycom01g20820	0.0012839986549451326	0.010827250608272505	0.000727404016362889	0.22657116813714642	0.42693430656934317	0.06650007156208736
pycom01g20920	0.001117035681925823	0.04435523114355234	0.0005437211102320528	0.27413819656959504	0.5165693430656934	0.15554244426738245
pycom01g20970	0.0019723314935018135	0.00014598540145985403	0.000719861569935875	0.09946317271830814	0.14783454987834552	0.0005778268655492903
pycom01g21250	0.0012045342718369418	0.003746958637469586	0.0005276666909254203	0.2309037313953833	0.4555474452554744	0.009897743231022134
pycom01g21550	0.0009982699947797464	0.009294403892944038	0.0005319168450886617	0.2600141311649574	0.5966180048661801	0.03159155419279067
pycom01g22480	0.0013927843555964748	0.0018491484184914835	0.0006026639419926124	0.18726756104622697	0.4051824817518249	0.007668056050609571
pycom01g23030	0.000885275700524942	0.013381995133819961	0.00040523095790467905	0.25302638922571513	0.557177615571776	0.0733620017036464
pycom01g23250	0.0007408824960245744	0.010486618004866177	0.000372027195152261	0.1709882486967795	0.7580778588807786	0.020029651653906338
pycom01g23940	0.0012917630685759154	0.0008272506082725059	0.0004856253037854107	0.19147331608289675	0.3895133819951338	0.0020275101368369512
pycom01g24420	0.0007943237408893243	0.010340632603406326	0.0003487935604845528	0.1642857067846885	0.6980291970802921	0.021257535906202767
pycom01g24530	0.001055571107309385	0.02399026763990269	0.0005435477978311026	0.2517411488119771	0.45890510948905117	0.11712695229251564
pycom02g00510	0.0009210617492411223	0.012773722627737231	0.00043712582151832284	0.21028073825811283	0.5367153284671532	0.07118659682841343
pycom02g00720	0.0018259302750743102	0.0012652068126520679	0.0006166454743587708	0.1893768686203996	0.235985401459854	0.005914761279390722
pycom02g01330	0.002052814715232947	0.00012165450121654502	0.0007897846802839326	0.1763899670464841	0.19204379562043797	0.00043863154202724935
pycom02g01390	0.0015703847856318159	0.000389294403892944	0.0006327072081590029	0.23291857319440926	0.3262287104622871	0.0006174490287323369
pycom02g01410	0.0006056912057158428	0.01316301703163018	0.0003237959645237248	0.1830593357245806	0.7794160583941605	0.021485287079107185
pycom02g01770	0.0006920190309458668	0.01712895377128955	0.0003210921332117678	0.1740983009282672	0.7037469586374695	0.03845039809552094
pycom02g01810	0.0013281228924767396	0.006447688564476885	0.00043465000691688077	0.2019693725472995	0.4392944038929442	0.024828548190584145
pycom02g01930	0.0009960738002314394	0.07214111922141121	0.0004995326387855514	0.22960342967278558	0.47725060827250615	0.2041618075870751
pycom02g01940	0.0010381529914511916	0.03143552311435524	0.0006013523809175396	0.260983670459078	0.6026277372262774	0.14641691294696546
pycom02g02820	0.0008471090409601105	0.047128953771289554	0.00035774804665761946	0.16303986476255056	0.5904622871046229	0.11456645864373718
pycom02g03360	0.0008626480246037275	0.023479318734793204	0.0004980882952207106	0.2446778961557384	0.5255961070559609	0.10603814159462772
pycom02g03820	0.0007585076717515444	0.02875912408759125	0.00036933151384519055	0.19071023996819328	0.6762043795620438	0.14020273756289542
pycom02g03830	0.000997481223394184	0.026058394160583954	0.0004514070681872739	0.2151783399016608	0.5896593673965936	0.10157971354971086
pycom02g03920	0.0011519010353071041	0.07970802919708032	0.0005592166494370874	0.2321728191413346	0.5397566909975668	0.19290219015174198
pycom02g04240	0.00271683396240531	4.8661800486618005e-05	0.0008303865424519472	0.05308511778148116	0.07946472019464722	0.0002383931623146645
pycom02g05170	0.0008738777564041119	0.012287104622871046	0.00042790205301457507	0.1810057893180772	0.5912165450121656	0.031909908418160896
pycom02g05470	0.0009800009419779132	0.01897810218978103	0.0005662352977622293	0.28966169624576404	0.5611678832116787	0.08560086521233244
pycom02g05500	0.0010839855349431577	0.036082725060827256	0.00047596261781363865	0.2601156735507957	0.5526763990267639	0.12777466952087485
pycom02g06060	0.0007800252795240929	0.05048661800486618	0.00038833747285745517	0.18828394641497195	0.6854744525547445	0.19846070431311522
pycom02g06520	0.002067516656250387	0.00024330900243309004	0.00073442321603003	0.17890848461269498	0.21165450121654494	0.0013763635643533772
pycom02g06600	0.0009791142085432232	0.06489051094890512	0.0005365814825324512	0.2476449191705055	0.5660097323600973	0.21888760092533277
pycom02g06630	0.0010144042310070616	0.021800486618004884	0.0004407686122446484	0.20733651128191538	0.524428223844282	0.09779624889641939
pycom02g06740	0.001888048348705913	0.00024330900243309004	0.0006345531182372533	0.1345725354136832	0.19124087591240876	0.0008069646691862289
pycom02g07140	0.0007426301020008898	0.025888077858880778	0.00042883144572587403	0.1757349375516856	0.673065693430657	0.12342340253491987
pycom02g07320	0.00047777061681301	0.04700729927007301	0.00029415519425747295	0.149021647461698	0.7943795620437953	0.13321623607620944
pycom02g07570	0.0008752209880448026	0.01632603406326035	0.00035112335696262987	0.26321210278950286	0.5533576642335767	0.057302286818576784
pycom02g07890	0.0006286639007823862	0.10673965936739663	0.00035564882138523144	0.16973732839722905	0.7354014598540148	0.24833314113428456
pycom02g08380	0.0028889703902742064	4.8661800486618005e-05	0.0007823841566215376	0.12268666998140439	0.08936739659367397	0.00023839316231466455
pycom02g09750	0.0007230080666128961	0.03068126520681267	0.0003058422717807317	0.17683850950147706	0.6729440389294404	0.07410957767881633
pycom02g10900	0.0009863437142373776	0.03549878345498784	0.0005675177561824849	0.22628372436993646	0.5075912408759123	0.15451859012994312
pycom02g11060	0.0004665106290998742	0.04457420924574211	0.00025539677083014084	0.16574755003280078	0.7771289537712894	0.1289270871716736
pycom02g11210	0.0009359338714137072	0.09627737226277375	0.0005819190546209235	0.253396299121925	0.6192944038929441	0.2615619317171068
pycom02g11720	0.000857361059759148	0.013479318734793187	0.0003662111062897695	0.2232680897413611	0.6393430656934309	0.042257275449977996
pycom02g12240	0.0009712142011956042	0.09613138686131388	0.0005579750817906574	0.2526119191853965	0.6136009732360099	0.27467436486355495
pycom02g12330	0.0007187767540727876	0.03827250608272506	0.00042416077992904277	0.23813837259505857	0.6322627737226276	0.12248263390135812
pycom02g12870	0.000648969491783635	0.01656934306569344	0.00030927777511991357	0.1965354292679173	0.6490754257907543	0.05952418866855955
pycom02g12950	0.001072737157866189	0.00802919708029197	0.00048591581166933885	0.2509710553005709	0.5235523114355232	0.039875962810464
pycom02g13200	0.0005776314209358375	0.04304136253041363	0.00036193335102899915	0.20237117274353086	0.7157420924574205	0.12683306233301853
pycom02g13520	0.0016743693311841515	0.000389294403892944	0.0006043051407614972	0.20754693748400835	0.26306569343065683	0.0008919855367310632
pycom02g14030	0.002653183557236467	0.0	0.000875436377509329	0.08746098722912281	0.09114355231143553	0.0
pycom02g14360	0.00368886811335702	0.0	0.0009819181777667187	0.0331178857944388	0.03338199513381997	0.0
pycom02g15020	0.0010591244769824117	0.0259367396593674	0.0006170486528618574	0.2357384298613145	0.5429197080291971	0.10228660689154091
pycom02g15460	0.0016686855585199042	0.0005352798053527981	0.000690577135255335	0.17867487500922166	0.2591970802919708	0.0011709206243811156
pycom02g15680	0.0015874658352329869	0.000608272506082725	0.0005789899822260313	0.19024482598242778	0.34812652068126515	0.0018885857294720224
pycom02g15980	0.001378406891348552	0.0008029197080291969	0.0004922129108091565	0.17888094406003324	0.38598540145985394	0.001431393292465473
pycom02g16390	0.0008097471780852082	0.007104622871046228	0.0005209416434404101	0.19850153034371046	0.4782725060827251	0.0283132236916252
pycom02g17290	0.0021740276100386405	0.0010462287104622868	0.0007293584960858728	0.15807802178575245	0.18608272506082724	0.004114800530146319
pycom02g19610	0.0008894272750354229	0.021946472019464727	0.000589132245776763	0.2631206606251611	0.5573479318734793	0.09791032390490585
pycom02g20220	0.0010171472571861926	0.08437956204379565	0.00051190185601041	0.25188063017974427	0.5980778588807785	0.24691761432194786
pycom02g20230	0.0009340768870621597	0.00437956204379562	0.0005715173648418895	0.2834248378439178	0.5793430656934306	0.018086878384472798
pycom02g20590	0.0020694659405318928	0.009124087591240875	0.0008571963290791643	0.1517913217932495	0.19763990267639905	0.06334836193348417
pycom02g21160	0.001108830528937243	0.001289537712895377	0.0004883413531787021	0.1921252373917693	0.49002433090024333	0.0020704152213629977
pycom02g21730	0.0011212598062455667	0.022092457420924572	0.0006736996100063121	0.22915491835098856	0.46379562043795625	0.0901663770520986
pycom02g21990	0.0003894044873128928	0.11630170316301705	0.0002980495404989163	0.18448618679704334	0.8339902676399027	0.23029618015157594
pycom03g00300	0.0010778037915664235	0.004282238442822384	0.0005710427345800617	0.2298131014602106	0.4172019464720196	0.024111222402755032
pycom03g00650	0.0011418979024776807	0.00218978102189781	0.0005727321463005405	0.2630094565308205	0.4430413625304137	0.003953303359920176
pycom03g01090	0.0008022780897354712	0.055571776155717775	0.0004393556675564698	0.21186813835616913	0.6667396593673964	0.13901984011400514
pycom03g01180	0.0008108758632534404	0.02145985401459855	0.0003690695553924906	0.22519175648422177	0.6049391727493918	0.07110568122069749
pycom03g03280	0.0011016649048162686	0.043917274939172773	0.000653684240439655	0.28261875961826083	0.5803892944038929	0.1542191900723067
pycom03g03300	0.0005863274016013092	0.09092457420924577	0.000472141063206274	0.17492952810721699	0.7644768856447687	0.19495820804670022
pycom03g03950	0.00106206441459755	0.005109489051094889	0.0004574587390871267	0.22106065671786138	0.5109489051094891	0.018121212828579494
pycom03g04060	0.007721914957730851	0.0	0.0014957696245516757	0.0016241673253799159	0.0009245742092457419	0.0
pycom03g04860	0.0006968485325366722	0.004695863746958637	0.0003201163470372232	0.17681423740315022	0.6887591240875911	0.005884909968021865
pycom03g06110	0.0027573977100981456	4.8661800486618005e-05	0.0009009266760006348	0.05962733270271545	0.09004866180048664	0.00023839316231466452
pycom03g06160	0.0007443332191961705	0.115669099756691	0.0005250430808162827	0.23586060078710178	0.7442579075425791	0.26769595077807234
pycom03g07050	0.0021044962152641645	0.000535279805352798	0.0006652455714091968	0.14443843991976912	0.20892944038929442	0.0026335881513839038
pycom03g07280	0.0006524130885017871	0.05009732360097324	0.0004483635777579059	0.1976504383972567	0.7434549878345501	0.12107836568587199
pycom03g07390	0.000742361183257105	0.003479318734793186	0.00038416292880778005	0.21467703018646356	0.6563990267639903	0.004200235070906424
pycom03g07660	0.0014459074712798714	0.0006569343065693429	0.0006536453691129244	0.20723604149787422	0.3139902676399028	0.0013592679049599429
pycom03g07920	0.001021795987910461	0.010559610705596108	0.00040550615344517733	0.23932255038025974	0.5404622871046229	0.04206251835985154
pycom03g08270	0.0011415878866738883	0.019221411192214113	0.0006016088124660341	0.21869084294401406	0.5984184914841849	0.11672342073432555
pycom03g09290	0.001168327087932576	0.000705596107055961	0.00048266351313572606	0.2152772823270535	0.44669099756691016	0.0013346557812070543
pycom03g09520	0.0010081336287995268	0.04676399026763991	0.0005550932914374971	0.22552687328918147	0.5419708029197079	0.16777512653121515
pycom03g10000	0.0008709171996253271	0.008175182481751822	0.0004586156779100565	0.2075739943649352	0.5423114355231146	0.01892506157173573
pycom03g12230	0.0011329730274852656	0.03360097323600974	0.00059405364881538	0.2816405288883435	0.4747688564476885	0.15384228126573896
pycom03g12790	0.0010129732300668151	0.0094647201946472	0.0004960406369520094	0.25345822858603895	0.5497323600973236	0.03942979094532889
pycom03g12930	0.0010114513864380819	0.07182481751824817	0.0006208719426590348	0.24177307913824375	0.6097810218978102	0.2371930802151151
pycom03g13830	0.0007857818008475929	0.016593673965936747	0.0004937539090465208	0.2203390581821959	0.6485644768856447	0.042344686813658015
pycom03g13840	0.0010860584263933223	0.06260340632603412	0.0006679745959703681	0.2787513205487642	0.5245742092457419	0.23687917834900551
pycom03g15260	0.0005856247569328788	0.07097323600973239	0.00032375180143477873	0.16464633901882894	0.7876155717761556	0.1477117331322221
pycom03g15550	0.0008647290060695859	0.008953771289537713	0.0003959917079075192	0.22576781702439175	0.5969829683698297	0.01716968724487047
pycom03g16040	0.0007893593196511221	0.010048661800486618	0.00037949587917124106	0.19233891202445955	0.6583698296836984	0.03034913844600998
pycom03g16360	0.003139819604403446	0.0	0.0008419891580027896	0.03743339643269155	0.050437956204379554	0.0
pycom03g16670	0.0017122150131320373	0.0004379562043795619	0.000625094063413201	0.1694139740237345	0.21576642335766416	0.0009960822136476268
pycom03g17030	0.0009670399879717035	0.031192214111922145	0.0004812765812900023	0.23267206354205403	0.4752554744525548	0.14472525054286436
pycom03g19360	0.0008781707797189166	0.029318734793187362	0.0004893898726112189	0.24840502810065182	0.543625304136253	0.13053664033322498
pycom03g19580	0.0004136636526947194	0.16343065693430658	0.0003119763136030102	0.16059979461673524	0.8371532846715329	0.22468524062742834
pycom03g19680	0.0010469372603204242	0.0016788321167883204	0.00036644648352627195	0.1839192834586661	0.4948661800486617	0.0033879413497334967
pycom03g21290	0.0009846491465938549	0.04795620437956205	0.0005135568409013476	0.24890970092303938	0.5551581508515817	0.17822182472303524
pycom03g23170	0.0008992505135394528	0.004695863746958637	0.000542127438263396	0.2627968314611282	0.588272506082725	0.007051806814660652
pycom03g23360	0.00046352993761553774	0.06571776155717764	0.00028928216867310464	0.18702329759301503	0.7509489051094892	0.1495480707859989
pycom04g00270	0.0018147851556710335	0.00046228710462287105	0.0006257688312189344	0.17559766966121051	0.2584428223844282	0.0009698847410216421
pycom04g02750	0.0011989172970597547	0.05277372262773725	0.0006351185513749375	0.2800043098851605	0.5925304136253041	0.18601397152161858
pycom04g03280	0.0009566908399328479	0.005717761557177614	0.0004172922367585921	0.2169927313399783	0.5763260340632604	0.015826778383525173
pycom04g03330	0.0004376203398375495	0.06883211678832118	0.00023650771891694063	0.16303925657409649	0.7847445255474453	0.17535779447635927
pycom04g04340	0.002152308168394868	0.00046228710462287105	0.0006386465102869955	0.15512623353157448	0.20170316301703164	0.0023949566456891104
pycom04g04470	0.001059255506648467	0.05345498783454989	0.0005944395817541589	0.23842598381380117	0.5537226277372266	0.18958446524765732
pycom04g04750	0.0007411033651555771	0.01454987834549879	0.00034549167230439923	0.19285211802649785	0.6483698296836984	0.03635980946759248
pycom04g05140	0.0049167688429075625	0.0	0.0011777483566008512	0.010005770264092452	0.0091970802919708	0.0
pycom04g06370	0.0006511182822040803	0.013333333333333334	0.00026158988076384814	0.1914995866518526	0.7261313868613141	0.03419938044113212
pycom04g07090	0.0009933804566209217	0.062384428223844296	0.0006204341053261062	0.26555101215843724	0.536447688564477	0.18558274180388123
pycom04g07400	0.0029392583094406313	2.4330900243309002e-05	0.0007995904800912622	0.06409989868650977	0.06513381995133821	0.00017031630170316319
pycom04g07410	0.0005639077608961627	0.034939172749391734	0.00028634209995298933	0.10570660627281991	0.8381265206812651	0.074985781947463
pycom04g10230	0.0011023723403999835	0.017347931873479324	0.0005899495867367318	0.25155849899719523	0.5494890510948904	0.10245788315863477
pycom04g11810	0.0020021890289084188	0.000121654501216545	0.0007000677680949279	0.1395957895079633	0.21948905109489053	0.0004386315420272494
pycom04g12150	0.0008175181593864518	0.007396593673965935	0.00048176054577599365	0.2216422152403603	0.6294403892944037	0.031128189641564042
pycom04g12190	0.0006531118679595186	0.09167883211678833	0.0004034229193493837	0.20701561673618762	0.692530413625304	0.21843495223437717
pycom04g13080	0.0005386690870386996	0.03145985401459856	0.0003540331244889987	0.1805172832236538	0.8132360097323601	0.11751220559439997
pycom04g13400	0.0006323907018521652	0.05683698296836985	0.0003066715874056645	0.21160634298704065	0.7435279805352798	0.1706564278456759
pycom04g13420	0.0009209163641528444	0.09340632603406326	0.0005292454164225356	0.2574418844005191	0.5501459854014599	0.2741972948429505
pycom04g13430	0.0008133619594610199	0.04805352798053531	0.000474284812621836	0.24897097734019938	0.6240389294403894	0.1960494276353341
pycom04g13720	0.0013583620238552994	0.0036253041362530407	0.0005923378556590819	0.2329668756662141	0.3880535279805353	0.010615329468183877
pycom04g15160	0.0010139345751920402	0.02474452554744526	0.0005478691941283223	0.2047531402108094	0.5266666666666666	0.11496359633874148
pycom04g15260	0.0011890555684397582	0.02956204379562045	0.0006351042067078046	0.26696923712273224	0.4983941605839416	0.136827787188458
pycom04g15340	0.0010287012025261642	0.03703163017031631	0.0005245879068228516	0.24461413945135846	0.48856447688564486	0.16598296193213993
pycom04g15840	0.0009477430614360941	0.033600973236009746	0.000512941066972218	0.2711137571115016	0.5932846715328467	0.15078384987564541
pycom04g16700	0.0008619997746682821	0.013430656934306569	0.0003291589782747527	0.1752234356698051	0.6227980535279803	0.041993865097992876
pycom04g16850	0.0011104960605595345	0.006739659367396592	0.0005588134186446002	0.23807335196467141	0.5880778588807785	0.029913365038860034
pycom04g17000	0.0016667350652968683	0.00029197080291970805	0.0004414248357809597	0.15721834195500592	0.28372262773722623	0.0008622893015410868
pycom04g17420	0.0018197060445073433	0.00014598540145985403	0.0007249622207866574	0.16404288469775824	0.23508515815085154	0.0003953303359920174
pycom04g17430	0.0006764914057936044	0.04659367396593674	0.00044504585249911495	0.201497506090428	0.7223600973236011	0.1150059783274738
pycom04g17480	0.0033481280733350127	0.0	0.0007805031977542722	0.03062579038312431	0.034501216545012155	0.0
pycom04g17700	0.00066855297452962	0.015133819951338199	0.00035962648397639996	0.20038106527394584	0.666301703163017	0.033305936491919916
pycom04g17960	0.0020919954111945495	0.000145985401459854	0.0006165096554207562	0.13497099527109874	0.17992700729927008	0.00046420399095715086
pycom04g18480	0.0009646293718111612	0.05802919708029197	0.0005368695237457381	0.2384832827284083	0.5839902676399028	0.2046676005860593
pycom04g19210	0.001434623602448492	0.002068126520681265	0.0005541375781265009	0.22959738470571556	0.35055961070559605	0.008830642065187114
pycom04g19980	0.000982898028829718	0.015620437956204387	0.0006240979158360797	0.22595587133197642	0.4978102189781021	0.090377213288189
pycom04g20730	0.0006660010065963376	0.033260340632603407	0.0003255443408127802	0.19679370740436916	0.7332116788321166	0.09686711986270997
pycom04g21610	0.0009714642276391242	0.00878345498783455	0.0003383841217803265	0.24307777455491233	0.5492214111922141	0.031960922751272616
pycom05g00710	0.000827811292500695	0.014379562043795622	0.0004989526364851354	0.25675121121234745	0.6368856447688567	0.07292563423388963
pycom05g00770	0.0010365565262008877	0.0026277372262773716	0.0005360873628440518	0.18324294767142507	0.5082238442822384	0.00474521175398252
pycom05g02300	0.002350956777240113	9.732360097323601e-05	0.0006985864270747372	0.060807047739849074	0.09364963503649636	0.00033004038847324877
pycom05g03520	0.0008926722053875223	0.01632603406326035	0.00045678591001940464	0.22861936374869454	0.5772262773722628	0.09568452190348417
pycom05g03830	0.0006446672547711338	0.046447688564476904	0.00038290717524568465	0.17887720437297683	0.7680291970802919	0.16414969291503667
pycom05g05060	0.0007026774887676318	0.007737226277372261	0.0002848459050195976	0.18995967634411046	0.65985401459854	0.030444519588535425
pycom05g05070	0.0008067131451403323	0.018491484184914846	0.00036785342403843475	0.16694195745323165	0.7066180048661798	0.06156775535903254
pycom05g05990	0.000758653077873427	0.05046228710462289	0.0005364276592166273	0.24146370318921664	0.6392214111922139	0.1820283483229538
pycom05g06040	0.0005883726194881465	0.020924574209245744	0.0003721201440700376	0.19058135722613095	0.6344282238442821	0.09315367245517243
pycom05g08530	0.001172140150055582	0.04793187347931874	0.0006348884655873316	0.2095544093528411	0.41226277372262776	0.12725246913081137
pycom05g10060	0.0005533477957184331	0.06238442822384431	0.00031131235820245273	0.12548424445179615	0.8238442822384429	0.18207107722401536
pycom05g10250	0.012203940786037173	0.0	0.0016019260021310638	0.00017031630170316319	2.4330900243309002e-05	0.0
pycom05g10730	0.0013138283716152468	0.017664233576642346	0.0006959487890429092	0.24915302920193894	0.4261070559610705	0.10335113454843949
pycom05g11290	0.0005395280554104511	0.02754257907542579	0.0002651059937126609	0.1348246206113819	0.7730413625304137	0.06370922528785322
pycom05g12580	0.00317646078679585	0.0	0.0008857519015084753	0.0820843407101723	0.0597323600973236	0.0
pycom05g12670	0.0005733413563354979	0.05377128953771292	0.0003067481932479001	0.19875888432279126	0.7418491484184914	0.14883969588754717
pycom05g13160	0.0005296782097120737	0.05075425790754259	0.0003537317311598577	0.17180651668856028	0.7573479318734794	0.10990056217051157
pycom05g13170	0.0004320802535204476	0.04664233576642335	0.00030232081601609315	0.2066465756537353	0.7294160583941606	0.08739455139887266
pycom05g13430	0.0005299072739756862	0.029951338199513393	0.00027003855614114947	0.1538103680055638	0.7168856447688564	0.08454625138818726
pycom05g14890	0.00103888623072632	0.039440389294403896	0.0004241894225097432	0.22730653641067697	0.5514841849148417	0.17027199458442263
pycom05g15300	0.0009718061460866445	0.03566909975669101	0.0006576069846074505	0.271913302083741	0.5678345498783456	0.13693011301308392
pycom05g15350	0.0004275441558618784	0.21257907542579071	0.00035940366487213906	0.20317038318741068	0.7788807785888078	0.3098445151803681
pycom05g15360	0.0011035327907785745	0.04447688564476886	0.0005660179895260229	0.27646286765720307	0.5589537712895378	0.14889361150207567
pycom05g16060	0.001301582864315935	0.001119221411192214	0.0004935367332548938	0.2271520193882244	0.4772506082725059	0.0022933083538585262
pycom05g16270	0.0016374727339912396	0.001119221411192214	0.0005427876425923441	0.16492716299039642	0.27856447688564484	0.003599328880822842
pycom05g16310	0.0005183338028628195	0.052992700729927025	0.00020501859003808093	0.10428118538524338	0.8434306569343063	0.16382795002124148
pycom05g17880	0.0023679651375573445	7.2992700729927e-05	0.0006670909038490859	0.08985364235410166	0.10481751824817516	0.0002889134327746451
pycom05g18530	0.0013405151875137825	0.001119221411192214	0.0005032898607387915	0.2216956275728508	0.36374695863746964	0.002090759227147527
pycom05g18740	0.00044615127790183207	0.058296836982968385	0.00027748588090869896	0.15077036704011812	0.8265936739659367	0.1469714952239262
pycom05g19330	0.0006844969329073692	0.033527980535279805	0.0003096150400818062	0.16831138494511066	0.7234306569343064	0.1415793237772923
pycom05g19340	0.0008777432875784052	0.0018491484184914838	0.000377360465886904	0.21330568872024147	0.6145255474452556	0.0035194964688065183
pycom05g19630	0.0012223951911637502	0.008369829683698296	0.00046770997580376946	0.17977203218087792	0.38727493917274936	0.03791769210939747
pycom05g20320	0.0007746912378683568	0.06868613138686133	0.0004940182647195195	0.2614434755407908	0.5754014598540146	0.2393751584652277
pycom05g20660	0.000945555411566162	0.12639902676399029	0.0006363917235345386	0.2748782580065967	0.5638686131386861	0.29510927240189133
pycom05g20760	0.0027378721950774604	0.0	0.0008990528252362323	0.05826913318390805	0.07340632603406326	0.0
pycom05g21060	0.001195749211750092	0.05596107055961073	0.0007148784511878452	0.23305071696160073	0.5693187347931873	0.202300864546145
pycom05g21790	0.0011398688453208657	0.008394160583941605	0.00047658864921604096	0.2567853990917485	0.5392457420924575	0.04003542247900162
pycom05g22850	0.001865024249529476	0.00014598540145985403	0.0006341401634704227	0.19720354350922073	0.25593673965936736	0.00046420399095715086
pycom05g24450	0.0009630888337252892	0.003309002433090024	0.0005322930325349785	0.23968089248377655	0.5106812652068127	0.0057733488856307105
pycom05g24480	0.0005328560510856737	0.06501216545012166	0.0003559730790227091	0.17351206851595316	0.8077372262773721	0.1621501006675253
pycom05g24630	0.0007086943733372898	0.03243309002433091	0.0003639216435433114	0.18927692267869686	0.6939902676399028	0.11211044404951521
pycom05g24640	0.0014465354380046363	0.00034063260340632605	0.0005077959156698386	0.20616713915598725	0.3672992700729927	0.0008442506848125297
pycom05g25080	0.0010558982175453086	0.005742092457420923	0.0005062608843562569	0.22967985274524141	0.5761070559610707	0.015971600585609723
pycom05g26470	0.0006071891403730813	0.029537712895377134	0.0003681616865368366	0.16503181878239442	0.7661070559610708	0.08303649692070957
pycom05g26660	0.0008361668481391714	0.06450121654501219	0.0003785666249595485	0.24412934213373097	0.5702676399026763	0.17662800642985044
pycom05g26970	0.00101989183747547	0.03883211678832118	0.0005324311432889691	0.29270583067478384	0.5373236009732358	0.13794501256971056
pycom05g27060	0.0009642929117942686	0.0524330900243309	0.0005053529115244677	0.2544637881695231	0.6089294403892943	0.20483428299171857
pycom05g27750	0.0009905948740029863	0.015620437956204382	0.000610411569656654	0.2424579385508005	0.5790997566909978	0.08331596600953285
pycom05g28630	0.0010542678308883367	0.048394160583941616	0.0005948605396431135	0.27397804682106897	0.5455231143552313	0.18775074243207504
pycom05g28970	0.0008673776097875098	0.011897810218978105	0.0003795095779309605	0.19350860569609948	0.5949148418491483	0.03139373545501029
pycom05g29260	0.0008706880975304162	0.020145985401459864	0.00042964025421864127	0.20953807452479467	0.5586374695863746	0.11488904758175647
pycom05g29630	0.0011705842477141848	0.006763990267639901	0.0005709894010292149	0.2448251653630916	0.5362773722627736	0.03081694618048654
pycom05g30210	0.0009689459054182084	0.04513381995133821	0.0005543791170505286	0.21843406465661844	0.5127250608272508	0.1681226914257886
pycom05g30580	0.000556625848808899	0.03510948905109491	0.0002810951436023889	0.1561650756655272	0.7939902676399028	0.09764515311076427
pycom05g31150	0.0008911145394397704	0.047007299270072994	0.0005294715854797049	0.26319287557904414	0.502773722627737	0.16494515756132502
pycom05g31400	0.0012420445708193465	0.024744525547445276	0.0005754025733677099	0.2515629525787066	0.5374452554744527	0.14013280765634228
pycom05g32880	0.001009243582991848	0.002968369829683698	0.0005327308878079312	0.2606106519759411	0.4993187347931874	0.00523063427612079
pycom06g00330	0.0008134922506400046	0.027761557177615574	0.0004100567674023545	0.15869248258721758	0.7048418491484185	0.10953572673657981
pycom06g00340	0.0009591491490572306	0.04484184914841851	0.0005233693520658839	0.24146296768288533	0.6478832116788321	0.1737314892067474
pycom06g00940	0.0008193127508299195	0.06277372262773723	0.0005105819689587791	0.26718865409659304	0.6283454987834549	0.2368492855757943
pycom06g01300	0.0011813423553439862	0.013236009732360101	0.0006433778282721469	0.2231235089807544	0.45498783454987823	0.04825354289643163
pycom06g02110	0.0007924306542722764	0.06330900243309004	0.00042834331918200437	0.26886844772902657	0.5815085158150852	0.23671964866929357
pycom06g02120	0.00037398363581101846	0.04287104622871046	0.00027460926896513834	0.14372731507647965	0.8239659367396597	0.08528199545278604
pycom06g02130	0.0010445830173793727	0.029659367396593677	0.0006295309955779476	0.2644091175317612	0.5362043795620438	0.1273196488260572
pycom06g02180	0.0005094737377792239	0.21661800486618005	0.00037909540614075886	0.18884373952206615	0.7856934306569344	0.29823912092516897
pycom06g02640	0.0010420587937060499	0.024914841849148425	0.0006629325266810992	0.26297358917020935	0.5549148418491486	0.10036908934968736
pycom06g03090	0.0009933250640839053	0.02819951338199514	0.0004986682033264636	0.27775463037209763	0.5860827250608273	0.14228037477302982
pycom06g03150	0.001041024733734393	0.0426277372262774	0.0005767305568220039	0.22988258946083578	0.5277372262773723	0.19547951007002565
pycom06g04350	0.000554529140269805	0.025012165450121672	0.00024470927431361774	0.15129431147133662	0.7468126520681269	0.06901881761145065
pycom06g06050	0.001099819405262606	0.02197080291970804	0.0005648611649778831	0.24290609462603382	0.4830656934306569	0.10525031399295538
pycom06g06790	0.0013577012546665077	0.0012652068126520679	0.0005484278610455267	0.19962151986042317	0.36566909975669093	0.003567278405471777
pycom06g07200	0.0008849245326032385	0.015352798053527985	0.00042047673772972624	0.20686033656655942	0.6453284671532845	0.06074831374444963
pycom06g09090	0.0006554314977150542	0.03347931873479319	0.00033028842411980946	0.21773899215687015	0.6956204379562044	0.08416530719718851
pycom06g09120	0.00042889909070155776	0.06939172749391728	0.0002550117849222808	0.13254752053443752	0.8258150851581508	0.13529336171113987
pycom06g09140	0.001219274738136939	0.016690997566909987	0.0006334405507299051	0.2367637902396015	0.44907542579075416	0.09112954765275812
pycom06g09610	0.0008186626625823119	0.022262773722627752	0.00041564715183942954	0.28230038438513233	0.5545255474452554	0.13975899741571893
pycom06g09980	0.0011569704374840334	0.026277372262773727	0.0006075474289075018	0.28140176030857966	0.581970802919708	0.08733912079667788
pycom06g10990	0.0006625080003181577	0.01815085158150852	0.00030895274372770126	0.2157530681115788	0.7340389294403894	0.049839068269268594
pycom06g11160	0.0009309754808037138	0.09615571776155718	0.0005480776329261911	0.2576348648049904	0.5950851581508516	0.2818965502006136
pycom06g11340	0.0017337162934166555	0.000437956204379562	0.0004764454859644739	0.13245774494884127	0.2758394160583942	0.001185991007976053
pycom06g12500	0.0007434177044329784	0.025450121654501234	0.0002990969344535102	0.1902253766043088	0.6749878345498782	0.10487544909103848
pycom06g12860	0.0008939385560381434	0.0025304136253041357	0.0005300337234829846	0.23510877773062336	0.581167883211679	0.005445122837902861
pycom06g14090	0.0008720476406140809	0.023673965936739663	0.0005153135149186816	0.24258351815380286	0.6215815085158151	0.13961320099639077
pycom06g15570	0.0005470011571310475	0.03296836982968371	0.0002865994508386353	0.14072098351877416	0.8025790754257904	0.1022888669195652
pycom06g15760	0.0008182354977829559	0.032457420924574217	0.00036776295914214905	0.18592301680540804	0.6731386861313868	0.10524975996672148
pycom06g16680	0.0017538718410811981	0.00026763990267639903	0.0004425010127020105	0.1790416849758863	0.27783454987834544	0.0007415937057969912
pycom06g16690	0.0009921282683875946	0.01924574209245743	0.00046598407322522576	0.21704493538258618	0.5568856447688565	0.11400232598831618
pycom06g17130	0.0013579788165625924	0.032165450121654525	0.0005864652431848757	0.22717694716810327	0.4607785888077858	0.14097361394864966
pycom06g18120	0.0012132030112110028	0.00145985401459854	0.0004881835615541291	0.23762148625888313	0.47289537712895374	0.0047678632462932885
pycom06g18200	0.0008130270506871416	0.017858880778588822	0.000350499333904617	0.1915567681340872	0.5558150851581509	0.07925842198166291
pycom06g18950	0.002196981444263431	0.0003163017031630171	0.0007199900257407505	0.12304469914313577	0.18107055961070556	0.0007999650716678148
pycom06g19210	0.0009081976809935258	0.006253041362530413	0.0003851600969947632	0.21411349258437556	0.5642822384428221	0.01957543028919562
pycom06g19490	0.0005703351302409238	0.08919708029197086	0.0003576584159567001	0.18095015976430878	0.7479805352798052	0.21868748490404802
pycom06g19770	0.0006581075940688064	0.03447688564476886	0.0003150024772590521	0.14977364063143075	0.7504379562043795	0.07731241085871458
pycom06g20060	0.0006567821744356449	0.08357664233576644	0.000362699368576068	0.23741783269956765	0.6606812652068126	0.19838358080628538
pycom06g20830	0.001040555188258379	0.006131386861313867	0.0006334051314538013	0.237392199757498	0.4794403892944039	0.022258399048998026
pycom07g01320	0.0012012742193697448	0.012384428223844288	0.0005464561115781286	0.2653126912023753	0.4696836982968369	0.05551162475933524
pycom07g02940	0.0017876199296258223	0.00036496350364963507	0.0007152450477105864	0.16723984767951341	0.23119221411192212	0.0012226126059757768
pycom07g03430	0.0005471212044243809	0.05291970802919708	0.0003239697524504657	0.14622402233680618	0.7713868613138689	0.15956846401151212
pycom07g04730	0.0009629834041359302	0.08396593673965941	0.000494294996573324	0.2724416514462016	0.6078102189781025	0.2702435280614984
pycom07g05310	0.0030441223945920953	2.4330900243309002e-05	0.0009888330845223235	0.08135615639941489	0.08141119221411192	0.0001703163017031631
pycom07g06420	0.0008884034829147584	0.002506082725060827	0.0005815601663647678	0.24627321491766932	0.5127737226277372	0.005100269750013346
pycom07g06930	0.000862861865170646	0.0648418491484185	0.0005955560593911189	0.2719410591729453	0.5982481751824819	0.21710952553435403
pycom07g09640	0.0009436605395151706	0.00557177615571776	0.0004988019802744186	0.29105890035473503	0.5629197080291971	0.011785025113015908
pycom07g12270	0.0010981298430528346	0.02934306569343067	0.00047557120317578966	0.21609596268146736	0.40985401459854015	0.146998439688221
pycom07g12680	0.0005294358203683495	0.04654501216545013	0.00030710021538852167	0.2004696033693829	0.7729440389294403	0.13651170485826725
pycom07g12700	0.0013022445421482182	0.001654501216545012	0.0004944176289739531	0.20952897850779564	0.36333333333333334	0.0032621558661010933
pycom07g12760	0.0010993136697255287	0.015961070559610713	0.0006508604251694601	0.25395413231904634	0.5250121654501217	0.07411091566894343
pycom07g13130	0.0006049067705084422	0.05165450121654502	0.0003228542188172731	0.1991251102950764	0.7254501216545012	0.1486644306695065
pycom07g15410	0.000884812670219809	0.07854014598540146	0.0004582428876035359	0.2766119782533326	0.549610705596107	0.2422505151056552
pycom07g15420	0.0009371007909953693	0.028807785888077867	0.0006093426631000521	0.26379759526843677	0.5833576642335766	0.14667829079008726
pycom07g16240	0.001224415349674893	0.0061800486618004856	0.0004298742935121153	0.18084345684136743	0.46338199513382006	0.03363727379465465
pycom07g16810	0.0008469269123921906	0.08102189781021901	0.0005563048755559837	0.24027747554477938	0.5408515815085158	0.23722116158935833
pycom07g16920	0.0010938482387271714	0.030559610705596124	0.0005665072590324416	0.2500367138758345	0.5014111922141121	0.12052778482994694
pycom07g17010	0.0010532555200901202	0.04683698296836983	0.0006248915283582069	0.24656821463177972	0.5128467153284672	0.13752388953943676
pycom07g18030	0.0009640541060596074	0.02248175182481752	0.0004386898789034413	0.27635040352277235	0.5291970802919708	0.12076027552509196
pycom07g18630	0.0006130356154257342	0.011532846715328471	0.0003269364516737602	0.1812713286250497	0.733552311435523	0.020399163740926787
pycom07g19000	0.001007780228550871	0.006253041362530414	0.0006000989565186792	0.25623703125940356	0.5269099756690997	0.017281808716033114
pycom07g19240	0.0004649740799434865	0.06790754257907543	0.0003541554110216025	0.18694623254194676	0.793844282238443	0.18187843331550144
pycom07g19360	0.0011624891572338167	0.016958637469586372	0.0005478761488292932	0.24406631047679778	0.4594160583941605	0.06740116544438447
pycom07g19520	0.00047799039540293275	0.014841849148418495	0.00021852532250458018	0.14112785442173229	0.7657420924574211	0.025122169981102536
pycom07g20080	0.0005614389889295311	0.05369829683698299	0.00036030743941277573	0.19280948938745182	0.7025547445255477	0.15725160966487148
pycom07g20110	0.0011015592482170192	0.04739659367396595	0.0005469158977243926	0.25463539772237337	0.5415328467153283	0.1662840298385143
pycom07g20640	0.00044886294593770416	0.04476885644768856	0.0002826414336227191	0.15922808308795372	0.793065693430657	0.1043364494475133
pycom07g22290	0.0009984229195334213	0.051995133819951356	0.0005676338345604368	0.262105435687862	0.5673479318734792	0.20089292357335475
pycom07g22300	0.0009044850920993528	0.050656934306569354	0.00045456688761985126	0.23612694809121898	0.5195620437956205	0.1724375651078536
pycom07g22320	0.0010633380697975656	0.020072992700729934	0.0005201425628381626	0.24281324188377423	0.5262773722627735	0.11447610994925311
pycom07g23110	0.0020988938924228024	7.2992700729927e-05	0.0006740032499467066	0.11213103588253948	0.14070559610705588	0.00037771714589440475
pycom07g23250	0.0024035068793028117	0.00012165450121654502	0.0007517461611245383	0.12188939852770693	0.15226277372262775	0.0003649635036496351
pycom07g24390	0.0016800105643959848	0.00036496350364963507	0.0007264138636986784	0.17934931087885492	0.27627737226277377	0.0008160832034670767
pycom07g24720	0.0005708307195213843	0.03841849148418493	0.00025638754754152255	0.14217575800460236	0.7802919708029197	0.09566874395064685
pycom07g25260	0.0007692509113018087	0.016399026763990274	0.0004282405252218085	0.20306106974899954	0.6249148418491484	0.03382803733264948
pycom07g26150	0.0011273970921311669	0.012579075425790754	0.0004580291891013666	0.23392059023493417	0.5116301703163019	0.05401328882040281
pycom07g26560	0.0008739786970361049	0.05355231143552312	0.0005592168315604038	0.2626364379599486	0.6310948905109488	0.19568269124800766
pycom07g26670	0.0012079308307610087	0.009318734793187348	0.0005301036748222351	0.21610018008501036	0.47776155717761554	0.04540996704863239
pycom07g26780	0.0012774126414667175	0.00218978102189781	0.0005709531126828709	0.20729687694950744	0.4300729927007299	0.008643464558798837
pycom07g26800	0.0012400224081164377	0.00046228710462287105	0.0004283634846075863	0.21030685651932884	0.4215328467153286	0.0008389751654290349
pycom07g26900	0.0005762990202265682	0.0591484184914842	0.0003330060012521396	0.1717465425285225	0.7268126520681264	0.15819480766650607
pycom07g26920	0.001807768093256783	0.0003163017031630171	0.000680304435782955	0.23312626515778992	0.30299270072992707	0.0013936743057537408
pycom07g27450	0.0006947547308273599	0.012165450121654507	0.00025453606275234675	0.1828379734786885	0.678710462287105	0.03290883555438028
pycom07g27990	0.0006465956778646465	0.04143552311435524	0.0002989585572022899	0.16547621090997652	0.7006326034063263	0.1278200195132397
pycom07g28100	0.002640112945889829	2.4330900243309002e-05	0.0006957784856615395	0.0982212737435361	0.1197566909975669	0.00017031630170316319
pycom08g00740	0.0009171693031867419	0.0091970802919708	0.0005450398311927474	0.2509658281260745	0.48335766423357673	0.039604966196460256
pycom08g00750	0.0006004950203701126	0.13223844282238445	0.00042225863726223995	0.24062047578294607	0.7664963503649638	0.26169104818323097
pycom08g01700	0.0009826839233738854	0.07666666666666669	0.0005821870896129002	0.2543778387446413	0.6171776155717762	0.24511549441563052
pycom08g03060	0.0004755528263561399	0.06620437956204382	0.00023270038055807563	0.15341762472597292	0.8178345498783456	0.1577899850706309
pycom08g03230	0.0010711998449960648	0.06771289537712898	0.0005416708835666364	0.2724224421953522	0.5797810218978102	0.22169197057380458
pycom08g03870	0.0010773688002673166	0.013381995133819956	0.0006258447728786031	0.25026897991999	0.5075669099756692	0.0576924587261467
pycom08g03880	0.0010636156048431885	0.007128953771289537	0.0005252247285377051	0.26718570285361143	0.5551581508515815	0.02758743220493274
pycom08g04690	0.0010750079409678054	0.03158150851581509	0.0005890623955663375	0.2724253399671709	0.528418491484185	0.14533002932473846
pycom08g05110	0.0021167242208884737	0.00031630170316301697	0.0006664926783356287	0.18805041615573445	0.22399026763990268	0.0010552432331971504
pycom08g05640	0.000653703385223779	0.027031630170316304	0.00041859434951695894	0.17540966615170306	0.7023357664233576	0.14002412796643654
pycom08g05670	0.001039867020154277	0.014914841849148423	0.0003698908330905641	0.21078986643866154	0.5094890510948905	0.0833484490881741
pycom08g06180	0.001597081607966836	0.00072992700729927	0.0005174274884977125	0.16445039486347607	0.27525547445255477	0.0031063613953293675
pycom08g06380	0.0006963187079140837	0.048126520681265224	0.0003121492277755193	0.19275954520359104	0.7031143552311435	0.12787159194248582
pycom08g06450	0.001336359565895533	0.01143552311435523	0.0006022297320829804	0.2635985118375264	0.503795620437956	0.05421806879759288
pycom08g06710	0.0009846734522959593	0.00581508515815085	0.0004191028769049606	0.20810071052075135	0.5192457420924574	0.015429109991584053
pycom08g07330	0.00110288362353643	0.0031873479318734787	0.0005278522075844064	0.2524761620100072	0.49715328467153297	0.00919402232919988
pycom08g08170	0.0007044095644604199	0.083698296836983	0.0003659618098568366	0.204270781211799	0.6902919708029198	0.21566251735719036
pycom08g08420	0.00406429071872126	0.0	0.0009264471635184839	0.01638430971234826	0.016618004866180053	0.0
pycom08g08620	0.0009788931180705056	0.1290267639902676	0.0005844811759665347	0.2487820320127777	0.5464963503649636	0.27698327293337305
pycom08g09260	0.0012601222337461748	0.003722627737226276	0.0006031640819169972	0.18896726308469758	0.5099513381995132	0.01100394384804229
pycom08g10910	0.00025684284236181693	0.1527007299270073	0.00020386194677435692	0.07242236222064197	0.9181508515815083	0.26964623348379274
pycom08g12240	0.0015608309857091662	0.011046228710462286	0.0005855689784783879	0.2207032947046471	0.3429440389294404	0.07286316161561514
pycom08g14210	0.0005048413569928924	0.10756690997566913	0.0002766538943268606	0.16810166681904382	0.7738199513381994	0.19703133722581923
pycom08g15680	0.0010502335096508144	0.04729927007299271	0.0005338112865761436	0.2385550210230419	0.5544038929440387	0.17386648170335006
pycom08g16740	0.0021489098505960494	9.732360097323601e-05	0.0007094631801261835	0.13912120470286962	0.1705352798053528	0.0003300403884732489
pycom08g16820	0.0030861940213634527	4.8661800486618005e-05	0.0010455907940914227	0.06167888490570116	0.05007299270072992	0.00034063260340632653
pycom08g18710	0.005130032719669803	0.0	0.000989989853396139	0.016046021186278996	0.010681265206812656	0.0
pycom08g19680	0.0010405403176791377	0.0036739659367396593	0.0004467901288841326	0.2569720904165416	0.5433090024330902	0.0099474111669226
pycom08g19730	0.000431978707260695	0.02593673965936741	0.0002207409329009765	0.14872173759181115	0.8204622871046228	0.05919235492854
pycom08g20030	0.0014618075938351788	0.001824817518248175	0.0006592503209712532	0.23038484907032983	0.29180048661800484	0.00574358716988461
pycom08g21660	0.0012757944780118272	0.023138686131386872	0.0006382682256108511	0.26880131217858355	0.5093673965936738	0.13988437201741147
pycom09g00240	0.0006974402044808249	0.05136253041362532	0.00042097204047188147	0.24076786020546412	0.6832360097323601	0.16579045610234588
pycom09g01480	0.0009500050600755054	0.10194647201946473	0.0005747095648035719	0.24574380886394387	0.5446472019464722	0.2822093910712932
pycom09g01640	0.0011289557416648893	0.04569343065693432	0.0006264020402374672	0.26950278575335945	0.5459124087591241	0.19588160290976528
pycom09g01740	0.0009912207333054707	0.07763990267639904	0.0005220793835563429	0.25941639156890783	0.5569829683698296	0.2523417816277419
pycom09g02100	0.0009025619404486817	0.020194647201946473	0.00031526384662380473	0.194845460163276	0.551021897810219	0.09260169304658421
pycom09g03220	0.0010299698041742725	0.059416058394160594	0.0006207267601017897	0.257947617737568	0.5578345498783457	0.19535733599099606
pycom09g04080	0.0009775764027747172	0.05576642335766425	0.0006286679614803478	0.271275162461598	0.5772506082725061	0.19098134975397016
pycom09g05030	0.0008692356039683841	0.01591240875912409	0.0005159562945384877	0.23449270385723528	0.6934306569343065	0.05326069075633045
pycom09g05190	0.002517219438377545	4.8661800486618005e-05	0.0006746720823535657	0.07630193591999852	0.10491484184914839	0.0002383931623146645
pycom09g05360	0.0005969350223774426	0.03759124087591242	0.00030773243101214217	0.16903634617771535	0.7874209245742092	0.08208289829642339
pycom09g05370	0.000604127385739545	0.01625304136253043	0.00039757886782479824	0.18397518488801193	0.7309245742092457	0.05081883484432744
pycom09g05590	0.0010289167483148918	0.051386861313868624	0.0006294522965090218	0.23706838591113447	0.5221411192214113	0.1801136793240598
pycom09g06320	0.000790005476078087	0.01635036496350366	0.0003341139722070002	0.18978588177694106	0.6319221411192216	0.05469484634220133
pycom09g06710	0.0008471993629668425	0.05642335766423358	0.0004207770032719569	0.24932735386620936	0.6048418491484184	0.1932726542550481
pycom09g07260	0.0005258419936793434	0.04012165450121655	0.000283603835500801	0.18501709939908395	0.7627737226277373	0.13224163019905383
pycom09g07560	0.0006800904186823565	0.010802919708029195	0.00031062064968830826	0.19342484191476578	0.6778588807785888	0.041570708407661465
pycom09g08520	0.0028645892162714164	4.8661800486618005e-05	0.0009120169208256837	0.11227059899301889	0.08501216545012166	0.0002383931623146645
pycom09g08590	0.0009860594705152904	0.047153284671532875	0.0005766830703822055	0.2521363717985174	0.5147201946472019	0.17381862307849189
pycom09g08660	0.0034368913320031997	2.4330900243309002e-05	0.0009448697088985731	0.05270434686192825	0.052554744525547425	0.00017031630170316305
pycom09g08690	0.0009356036130670298	0.06204379562043798	0.0005385938712818037	0.23147061122982243	0.6390024330900242	0.20918660398956057
pycom09g09260	0.000650800282775469	0.04197080291970803	0.0003089778498945455	0.162094497157083	0.7607542579075427	0.09522781462415342
pycom09g10130	0.0007068469935442079	0.046715328467153296	0.00042256805328910036	0.18783738793665478	0.6984671532846716	0.15702255200152546
pycom09g10150	0.0010601725981111427	0.010486618004866187	0.0005407803049014831	0.27205794312377496	0.5050121654501218	0.06389485731222518
pycom09g10570	0.000677389218959033	0.10082725060827254	0.00045675264337380496	0.2183103159181111	0.7816301703163018	0.2232688096192484
pycom09g10980	0.0009108114985311561	0.03182481751824818	0.0006312954347377684	0.27848320335046983	0.6251824817518248	0.12903233157662178
pycom09g11040	0.000533883118767735	0.03442822384428226	0.00033241508015086893	0.14286574239178998	0.7780048661800488	0.09400492928066433
pycom09g11460	0.001640696314962111	0.0008029197080291969	0.0005664647206335362	0.17063961144984893	0.2596350364963504	0.002812403696759891
pycom09g11640	0.0009547635017584824	0.0359367396593674	0.0005111591876731059	0.2439180030448265	0.5120437956204379	0.1634658472839346
pycom09g11690	0.0009349594715468378	0.06924574209245743	0.0004727874811952123	0.24663111694288564	0.559051094890511	0.205721155768897
pycom09g12570	0.0014996250553939436	0.003114355231143552	0.000534969572964923	0.21377202062656794	0.2876885644768857	0.01634551254609
pycom09g13310	0.0010684673114835055	0.0027493917274939174	0.0005356227337313732	0.2713839088257372	0.5394403892944039	0.004919476988517447
pycom09g13430	0.0010610565516720404	0.048515815085158176	0.0005846059105613491	0.27784741391280865	0.5545498783454987	0.14876781514645568
pycom09g14740	0.0010636627764498568	0.02965936739659368	0.0006533355204944823	0.22253307388714658	0.5602919708029198	0.14602024928765645
pycom09g15330	0.0008514068036088585	0.013260340632603418	0.0005594823100108968	0.2712767718729502	0.5666666666666668	0.07148534844910447
pycom09g17020	0.0011388126638859992	0.001386861313868613	0.00040711763297992366	0.22271112341548602	0.45160583941605836	0.0021489846682969872
pycom09g17460	0.0009793577381656611	0.02068126520681266	0.000510295619140143	0.2526989776088402	0.551094890510949	0.09405616093783238
pycom09g18770	0.0018597529640990505	0.00014598540145985403	0.0006965761290350322	0.1491812715114139	0.2204866180048662	0.0005241036308646715
pycom09g19290	0.0010374957353413356	0.0037226277372262766	0.0004284871382045228	0.22448575176998237	0.5688564476885645	0.00976093736282198
pycom09g19340	0.0010093039208561604	0.04029197080291971	0.0005699547850412367	0.25317003209068284	0.5127737226277371	0.1368717789997285
pycom09g19780	0.0010423248305738695	0.017931873479318742	0.0006328951500645094	0.25597932270967466	0.5049635036496349	0.10032353638860989
pycom09g19790	0.0010845671757378664	0.05537712895377132	0.0005511382831658941	0.2782855891918445	0.49413625304136266	0.20036496202636356
pycom09g19840	0.0009249100449330805	0.01277372262773723	0.0004542472201977799	0.23838509157619897	0.5737226277372263	0.05976059907015859
pycom10g01570	0.0023664260601397352	0.00012165450121654502	0.0007570892057604529	0.09723337971423597	0.13749391727493918	0.00043863154202724935
pycom10g02450	0.0009283399627440677	0.0028953771289537706	0.0004809374601511418	0.24353046490466856	0.5638686131386861	0.00561137238774964
pycom10g02900	0.0028238578363435187	0.00014598540145985403	0.0008066150093056723	0.06725632983995415	0.1046715328467153	0.0005778268655492899
pycom10g02910	0.002940475899627373	0.0	0.0010415924093751545	0.048850613013235906	0.06917274939172749	0.0
pycom10g03120	0.0008748150951972334	0.008953771289537713	0.0006313513332684719	0.26819443216427435	0.6066909975669099	0.027032232413613584
pycom10g03500	0.0008730783298476938	0.04343065693430659	0.0005062738407964461	0.26987081711667577	0.5133819951338201	0.14851782603798747
pycom10g03510	0.0008910454250082751	0.07815085158150854	0.0005952342085809925	0.2784399181391412	0.5665693430656935	0.2382035593849767
pycom10g03660	0.0007765001203958024	0.027810218978102198	0.00035517668126845714	0.24644467150477056	0.6267883211678833	0.0901137223049302
pycom10g04550	0.0007139119834295069	0.01491484184914843	0.0003004197589703064	0.20836869325368465	0.6861800486618007	0.05904132964267979
pycom10g04660	0.0011209034778212105	0.002360097323600972	0.0004474830344188023	0.23000195099377588	0.47798053527980544	0.0055982752596447
pycom10g04680	0.0047526423635503474	0.0	0.0013729923468022254	0.014811983832534471	0.016690997566909976	0.0
pycom10g05680	0.001135389746250815	0.05209245742092458	0.0006035681689839406	0.26344360860110055	0.5367883211678833	0.18579676519305816
pycom10g06270	0.0008898688775738726	0.01163017031630171	0.0005145634326570674	0.23100577402224126	0.6278102189781021	0.058839119806828516
pycom10g06450	0.0006634027876778893	0.00581508515815085	0.0003451851073980356	0.21224359177309338	0.6416788321167884	0.01677295746099963
pycom10g06670	0.000994926184270854	0.000510948905109489	0.0005656221352022565	0.24115863498485257	0.40094890510948916	0.0010348501371356077
pycom10g09530	0.0007772853189763805	0.08009732360097324	0.0005077098620528774	0.2987303859287307	0.6072506082725062	0.23484125927711644
pycom10g09930	0.0013272733326740141	0.0025304136253041357	0.000708612796091844	0.2873614011112102	0.47245742092457427	0.00849786080893161
pycom10g10070	0.0009887711976243245	0.014087591240875915	0.0004687919800363389	0.25137022569962153	0.5097810218978102	0.05204827713608547
pycom10g10660	0.001113502566849828	0.0036253041362530407	0.000425421072594898	0.21803027636931205	0.4799999999999999	0.008493157205219863
pycom10g13230	0.001043932133759597	0.02800486618004867	0.0005085604540643534	0.2659846235910222	0.4950121654501216	0.09746719637803357
pycom10g13730	0.0009425770913352434	0.030243309002433102	0.00046948172076527337	0.25803974943176605	0.549294403892944	0.13123763942071742
pycom10g17190	0.0009584025078104234	0.06245742092457422	0.0004872262842967388	0.3030426625849604	0.56661800486618	0.1937863582844759
pycom10g17350	0.005912964588051612	0.0	0.001127230771078858	0.005255756052652068	0.004063260340632604	0.0
pycom10g17650	0.0007028987644420963	0.034768856447688574	0.00036213312477848127	0.20915720556606357	0.7220194647201944	0.1323471462999823
pycom10g17980	0.0007558489834397251	0.022798053527980543	0.0003212272125429633	0.17151801285275553	0.6706569343065695	0.08764016273699579
pycom10g18080	0.00043303826685322226	0.06199513381995136	0.000274697886678236	0.14893644216569	0.8298296836982968	0.11591930333059382
pycom10g18090	0.0007123239692868961	0.07863746958637473	0.0003770995637113849	0.21318951387638196	0.6845742092457424	0.19969233562408914
pycom10g18810	0.0017603856376143278	0.00036496350364963507	0.0005407077660790747	0.1774317767180502	0.2528223844282239	0.0006988519034717797
pycom10g19130	0.0006712850101443889	0.018491484184914853	0.000278944315196577	0.16225705117202127	0.7365936739659367	0.07412503698144074
pycom10g19790	0.00099881762199697	0.017980535279805355	0.0005045631461652455	0.1913403157702147	0.5865206812652067	0.06412255852525735
pycom10g19980	0.0010978958094480752	0.05805352798053529	0.0006348648935417111	0.27728903860939275	0.5285644768856447	0.18932396143993907
pycom10g20000	0.0009401397442815911	0.017055961070559626	0.00045740322259386006	0.2606857843473576	0.573771289537713	0.09717278155836875
pycom10g20140	0.000581303314590146	0.08296836982968372	0.00038613635457619537	0.21590386508263168	0.7242335766423357	0.23347460768136058
pycom10g20500	0.0013750821161551585	0.0021167883211678827	0.0006201064375463651	0.2787764898674175	0.40666666666666673	0.007067739142032717
pycom10g22630	0.0009450265763312652	0.09355231143552313	0.000585341383819064	0.25065789908560465	0.5420194647201946	0.2726887476505656
pycom10g22860	0.001381740481128646	0.0015815085158150846	0.000766579021424835	0.2723849835198403	0.49289537712895365	0.0033998025821124402
pycom10g23200	0.0009100613681713275	0.004987834549878344	0.00038837963716874995	0.18953751924754844	0.5822871046228711	0.011982196425541347
pycom10g23640	0.001313081797583817	0.034403892944038936	0.000578337787485091	0.25306486883145407	0.5207299270072994	0.11482716719213724
pycom10g24770	0.0027077795374292717	7.2992700729927e-05	0.0006472159266916943	0.11570108274064016	0.11610705596107058	0.0002889134327746453
pycom10g24870	0.000855253605202546	0.025863746958637482	0.00040231112098884555	0.21729717778530397	0.6093673965936738	0.13985989190284345
pycom10g24970	0.0006459278779303783	0.026885644768856465	0.0003191743452099606	0.2127609015681236	0.6562287104622871	0.08519298905041937
pycom10g25390	0.001068704273391649	0.11710462287104624	0.0005705171535683886	0.25792292108582887	0.5785888077858882	0.2717992233510694
pycom10g25690	0.0008502555586788394	0.006958637469586374	0.00033936118936269717	0.1986430023751094	0.6260097323600972	0.01698471118156857
pycom10g25700	0.001358292467845294	0.00046228710462287094	0.0007018797326084111	0.23907783757350448	0.34613138686131395	0.0012849387763027643
pycom10g25750	0.0006930115494431762	0.10063260340632606	0.00043211667483455707	0.2201162043873937	0.6225790754257907	0.2535843696484451
pycom10g25940	0.0012079265671841527	0.0025790754257907543	0.0006528874279183441	0.20765282895575576	0.3814111922141119	0.009639582107466467
pycom10g25960	0.001009583138297916	0.021678832116788324	0.000564522205744203	0.2606425427257182	0.5534793187347932	0.09043821803774008
pycom10g25990	0.00042092541260549935	0.08941605839416063	0.00034495144244038535	0.1738619276305514	0.7793430656934304	0.18775893394962362
pycom10g26230	0.0010419714441952514	0.036131386861313876	0.0005688320486503355	0.2729268139391148	0.5923844282238443	0.11433303351366024
pycom10g27490	0.0011935310097739625	0.031532846715328466	0.000657229692923658	0.20576487983431788	0.450559610705596	0.12102925457776192
pycom10g28770	0.0010682364190952435	0.04145985401459854	0.0005163094222808732	0.23777498336213962	0.5744282238442825	0.163509051584961
pycom10g29000	0.0009568887890383414	0.027031630170316304	0.0006403118258040163	0.2718679191264053	0.515596107055961	0.09143605725310114
pycom111g00280	0.0006425624779839655	0.08372262773722629	0.0004647644962048148	0.23635783894522025	0.6640875912408758	0.23257918742070166
pycom111g00440	0.0016385296500961222	0.001873479318734793	0.0007214782135032282	0.2670502518045776	0.3465936739659367	0.0042437024081567265
pycom111g01110	0.0009890357641649016	0.036350364963503655	0.0005080719986008227	0.24413451320848129	0.5006569343065693	0.14813575238760565
pycom111g02310	0.0004453466306116489	0.04472019464720195	0.0002418746873867093	0.13316605558097838	0.8065206812652069	0.09402989856008108
pycom111g02760	0.0009929277236754071	0.06289537712895378	0.0005485517865692059	0.22656491684709207	0.4808272506082725	0.17599420786150333
pycom111g02920	0.000941874126841291	0.01659367396593675	0.0004365012018712833	0.22047236187030758	0.46897810218978114	0.07021805072287578
pycom111g03710	0.0007781452417169688	0.017907542579075432	0.0003871312025028216	0.21180987218409233	0.605912408759124	0.06250723343629812
pycom111g04040	0.0008162443406752209	0.01773722627737227	0.00033771016295686086	0.20194548265814577	0.6288321167883212	0.058516239989149864
pycom111g04180	0.0005075752666466584	0.04635036496350365	0.00033081081479569924	0.19708828946555865	0.7779805352798053	0.09970156034013722
pycom111g04400	0.0007714546425926901	0.02795620437956205	0.00034734483951396835	0.20931511468140965	0.5644525547445256	0.07798783800370772
pycom111g04520	0.0008945644886938403	0.029902676399026773	0.0004891917203753278	0.27112323468083793	0.5697080291970803	0.11531514341917995
pycom111g05670	0.0009293205763869614	0.006861313868613138	0.0005298935182520958	0.20802837324291562	0.5833819951338198	0.03484229090777321
pycom11g00510	0.0009423462721568819	0.009343065693430656	0.0005099652771466995	0.2309864045130385	0.5497566909975672	0.03544172925590332
pycom11g00530	0.0010104657832600168	0.016107055961070572	0.0004719917329957761	0.21452505072674416	0.50338199513382	0.04373851372795575
pycom11g00990	0.005043777337877191	0.0	0.001247667283189627	0.022562092467863795	0.012627737226277374	0.0
pycom11g01730	0.005058840010008798	0.0	0.0010609994239804208	0.014278403842408416	0.010851581508515814	0.0
pycom11g01740	0.0017392648220576977	0.00026763990267639903	0.0005555701665527531	0.15096727374311766	0.2383454987834549	0.0006102158736732093
pycom11g01980	0.0006140548178264299	0.14165450121654505	0.0004165932389784118	0.19989066013868573	0.7518978102189782	0.29351690799202795
pycom11g01990	0.002048238389472839	0.00019464720194647202	0.00078200518642901	0.15889213508706304	0.187396593673966	0.0006136019568330164
pycom11g02710	0.0007064368703212312	0.0394160583941606	0.0004127115142579399	0.1897933257599958	0.7525790754257906	0.15533198106874224
pycom11g04000	0.0005486551983001893	0.056715328467153325	0.0002840960841249481	0.20884743394993335	0.7007785888077858	0.1241924774981783
pycom11g05720	0.0009470217688317604	0.029075425790754266	0.0006330540708943482	0.24861359706291541	0.5017274939172747	0.09676611927446371
pycom11g06030	0.0009601590285519961	0.023260340632603415	0.0005607752758123787	0.24031787210897704	0.5617031630170316	0.13963364379020132
pycom11g06350	0.0007729132659290808	0.005206812652068126	0.0003693261050990958	0.23037739587786682	0.6204379562043798	0.015369042192801682
pycom11g06940	0.0006233627210540534	0.02467153284671534	0.00033194539571044227	0.14418332178726823	0.791240875912409	0.1097860367959508
pycom11g07800	0.0010364573481760964	0.04333333333333334	0.000542247291001695	0.24907683639429087	0.5939659367396593	0.19537590028489563
pycom11g07820	0.0012225620705523345	0.04177615571776157	0.0006061129490688203	0.26424209007985777	0.545742092457421	0.19562612870152832
pycom11g08320	0.0005630025456768605	0.0372992700729927	0.00035654645008905686	0.18916150051439443	0.6875425790754259	0.0979099157805183
pycom11g08870	0.0010668028104877756	0.018637469586374703	0.0005937150861790901	0.2767047074285153	0.5603406326034063	0.07096470675348465
pycom11g09140	0.0005640385947075782	0.026009732360097335	0.0003004951658475326	0.18298325248785227	0.7576642335766423	0.07133224516498168
pycom11g09240	0.0008287034225948704	0.027688564476885655	0.0004594323167843895	0.22997054776405831	0.6480535279805355	0.08107542272401808
pycom11g09870	0.0009629202066604399	0.024063260340632612	0.00040726765584045107	0.21919633488849813	0.5878588807785887	0.11246254019370769
pycom11g10100	0.0007188397086307366	0.02075425790754258	0.0003809986017361517	0.22051018512345802	0.6377128953771287	0.06250504091060724
pycom11g10930	0.0011110256396947853	0.0899026763990268	0.0005396243027825694	0.2590982944109621	0.4653771289537714	0.2359757732610537
pycom11g11460	0.00509511356202806	0.0	0.0012006600501354618	0.007363424475701064	0.006836982968369827	0.0
pycom11g11890	0.006139466766707633	0.0	0.001179651091543871	0.005526703872319004	0.0036009732360097312	0.0
pycom11g12530	0.0005757802525976194	0.06725060827250609	0.00031882709974855126	0.15667509855715497	0.8139659367396592	0.14083662450285028
pycom11g13340	0.0009813765314619796	0.05170316301703164	0.0004913588271159883	0.22716352656124333	0.5416545012165449	0.1733455410453476
pycom11g15500	0.0008678690429103401	0.07647201946472021	0.0005406844486578204	0.2759353483686006	0.5597080291970804	0.21592135375774665
pycom11g16300	0.0008296634630393588	0.08253041362530418	0.00042197434229699433	0.23855492175993231	0.6222384428223845	0.2427575697669421
pycom11g16560	0.00041990082721846985	0.05413625304136258	0.00024657398131519754	0.17779109415498479	0.7705109489051094	0.12257057766816225
pycom11g16650	0.0007250605021500613	0.01622871046228711	0.0004024220666060623	0.2266701311033911	0.678126520681265	0.04758642047644962
pycom11g16700	0.0008270453128151192	0.041532846715328475	0.0005384800061726799	0.23788267289946538	0.5972749391727494	0.14912182478844105
pycom11g17360	0.000829169872237609	0.05184914841849149	0.0005185320230922481	0.27647756521844785	0.5182725060827249	0.19938825967956547
pycom11g17820	0.0013082546697437802	0.0018004866180048658	0.00048448326901397176	0.20976871357785795	0.3921411192214112	0.00703175645413167
pycom11g17830	0.00127947452338884	0.004038929440389294	0.0006464804797128406	0.24284842538421572	0.49284671532846736	0.022078787157237205
pycom11g20480	0.0010329727947888127	0.07206812652068129	0.0004904637657660637	0.24831659655941685	0.5658637469586373	0.23678736113041565
pycom11g21520	0.0009764191474660801	0.012408759124087591	0.0005335915970961758	0.2386447392251536	0.5701946472019466	0.05199246384213032
pycom11g21600	0.0008623438234701461	0.040851581508515825	0.0005139820981911955	0.24518921810978356	0.5917518248175183	0.16617169294272563
pycom11g22080	0.00047711172491394366	0.08812652068126522	0.0002765431133782067	0.17015179577034734	0.7632360097323599	0.19014036726222522
pycom11g22850	0.0009003823720657332	0.01722627737226278	0.0005650067744771921	0.22231163790328035	0.5432360097323602	0.09281923060526891
pycom11g23150	0.0007999992685579277	0.024257907542579088	0.0004410795889518586	0.1969856325493263	0.6564720194647202	0.07743092926498232
pycom11g23160	0.0006885618148488131	0.009927007299270072	0.0003821754969582481	0.18760229990659893	0.6391970802919709	0.020891106602564446
pycom11g23340	0.0009294899499738428	0.029391727493917285	0.0004741108846470041	0.2520964295658454	0.5872506082725061	0.11837810890193955
pycom11g23530	0.0006415884761791997	0.007347931873479316	0.0003603087926618557	0.196507022711854	0.729124087591241	0.013981188210054079
pycom11g23990	0.0011337375397674249	0.030778588807785896	0.0005304917853541961	0.26637160336792864	0.5201216545012165	0.13031241533356955
pycom11g24370	0.0008474335817955976	0.0678102189781022	0.000543123608906414	0.2598762543222748	0.5242092457420925	0.216835122378193
pycom11g25260	0.0005191464179192564	0.020875912408759127	0.0002540082380033333	0.1515830492046379	0.7562287104622872	0.04156623661212353
pycom11g25670	0.0011918491501511082	0.0021897810218978104	0.0003989746848230523	0.17911211673202782	0.42384428223844284	0.004950605827098738
pycom11g25880	0.0011488984122102266	0.0022871046228710463	0.00048767485640542293	0.22379085499074286	0.4803649635036498	0.004162219908582598
pycom11g26080	0.0007850786349873317	0.006131386861313869	0.000420635558762084	0.22441192835499765	0.6258637469586373	0.012747534271558496
pycom11g26630	0.003459590998291571	2.4330900243309002e-05	0.0009350557652475333	0.051868229421690205	0.052652068126520686	0.0001703163017031631
pycom11g26690	0.0010432778993223865	0.029051094890510963	0.0003694420514496294	0.2347796486395793	0.6480048661800487	0.12476643661940146
pycom11g26860	0.003435127235588392	0.0	0.0008770511505690195	0.045542584014918036	0.048856447688564474	0.0
pycom11g27660	0.0037769357388952275	2.4330900243309002e-05	0.0009544345729279079	0.04918191626638662	0.045158150851581515	0.00017031630170316327
pycom12401g00140	0.0007969685377480762	0.0299756690997567	0.0003839007467844325	0.18164537608503697	0.642043795620438	0.10911852958853913
pycom12401g00230	0.000828562951515916	0.021289537712895375	0.0004108809983836725	0.17838487033177622	0.625669099756691	0.08260233131608266
pycom12419g00130	0.0012028080465345018	0.024720194647201953	0.0006033116376820393	0.2597140069984249	0.5018734793187347	0.11911247816463298
pycom12433g00120	0.0008204855756340955	0.004914841849148418	0.0003527762626125331	0.1689902566926612	0.5938199513381995	0.009969614208969368
pycom12652g00050	0.0006016795631509724	0.06384428223844284	0.0002988545788574606	0.20282006836781408	0.7342822384428223	0.18069084528576168
pycom12g00070	0.0006804462833187764	0.011313868613138685	0.0003898239978735767	0.17368287079066852	0.6668856447688565	0.03763452338581482
pycom12g00080	0.002433448413053401	0.00021897810218978104	0.0008296118056178584	0.15108573186311158	0.1619221411192214	0.0007955125413270957
pycom12g00190	0.0009377748562247629	0.04143552311435524	0.0005700002972714568	0.23933240507377712	0.4914598540145983	0.1511964134244628
pycom12g00770	0.0012397558149900279	0.001995133819951338	0.0005190538320717234	0.2428041587297281	0.45009732360097326	0.006940749130773889
pycom12g01220	0.0005821342526567823	0.11034063260340635	0.0003375806464253049	0.1997206566773766	0.7920681265206814	0.24174769739376195
pycom12g01950	0.0008441825316697997	0.059245742092457435	0.0005048499643567129	0.23554542835318748	0.49362530413625305	0.21065772257230614
pycom12g02180	0.0008157255725685608	0.0048661800486618	0.000332389381794358	0.1900651314024447	0.5766909975669101	0.016339789187718556
pycom12g02410	0.0013063077588637256	0.001922141119221411	0.00044421031033674665	0.18139605003480022	0.3713381995133821	0.007201658769817346
pycom12g03320	0.0005583452173869469	0.18819951338199517	0.00045834217330910604	0.21465994481516965	0.766788321167883	0.2771609142720453
pycom12g03460	0.00044031542442959996	0.06128953771289538	0.00029197336557939185	0.21019149280760113	0.7338929440389296	0.12513959148813833
pycom12g10900	0.0007960303485546689	0.01581508515815086	0.00037278774919006526	0.21895366719576262	0.6539172749391731	0.05485903136946424
pycom12g11130	0.0019700437744199022	0.00017031630170316302	0.0006095126577454989	0.12782403723756738	0.1637956204379562	0.00042212534240626456
pycom12g11920	0.0047660365442690035	0.0	0.001137481068638118	0.02697247925237263	0.014963503649635041	0.0
pycom12g12530	0.0010520004655493467	0.027201946472019473	0.0004440037785820085	0.260878155552901	0.534866180048662	0.09570112306945479
pycom12g12680	0.0010272174872335896	0.003138686131386861	0.0005412760621077494	0.2649944561537066	0.49340632603406304	0.009322545643254231
pycom12g13240	0.0010170900045065902	0.013990267639902685	0.0004906013109646407	0.2154627263682118	0.5535279805352799	0.06757609148488328
pycom12g13520	0.0018506634435454992	0.0004379562043795621	0.0006564296054200624	0.1901753981420232	0.2791484184914842	0.0012819406201770795
pycom12g13810	0.0011197836362227289	0.014209245742092457	0.000721694523443551	0.2647017445624278	0.5345498783454989	0.06629821638636237
pycom12g13840	0.001247325977399789	0.007445255474452555	0.000665760697445284	0.2695811088051935	0.5064233576642334	0.039188342244264596
pycom12g13850	0.0009602743599061461	0.010583941605839415	0.0003597867189529562	0.19761147514343458	0.6033819951338197	0.043489910304498045
pycom12g14040	0.0009010569466382883	0.032968369829683694	0.0005181012074645066	0.2583689853526511	0.6185888077858882	0.14239756804991371
pycom12g14450	0.0009719974300170996	0.0017274939172749388	0.00038610860011908157	0.2294962442301796	0.5022627737226277	0.003777876674088413
pycom12g15400	0.0009383071316048765	0.029026763990267643	0.0005349508127853737	0.2580896398416057	0.5298540145985402	0.12302440623203273
pycom12g15730	0.0010584936403125304	0.055425790754257936	0.0006158815971937896	0.2616780527576422	0.55007299270073	0.21092731769757364
pycom12g17030	0.001217740742444727	0.001824817518248175	0.0004257554367014617	0.19533372847291197	0.482676399026764	0.007052814131696226
pycom12g17050	0.0011377561475173483	0.0025304136253041357	0.0005271995233618635	0.21038900036193015	0.48637469586374704	0.009921638737253253
pycom12g17160	0.000983434733084805	0.003965936739659367	0.0004752576453555868	0.21306648806631906	0.5699026763990268	0.012116226450002389
pycom12g17540	0.0009581744970227078	0.01895377128953772	0.000473177106093018	0.2569769097614256	0.5582968369829683	0.08398958042307804
pycom12g18060	0.0011059749999075086	0.0197323600973236	0.0006281151484011884	0.2313291878459361	0.5043065693430657	0.07680872141351058
pycom12g18370	0.0008219634017585264	0.01586374695863748	0.00047523295726642283	0.1896993148711234	0.6842822384428225	0.04967078050789123
pycom12g18520	0.000845799743156598	0.006326034063260342	0.0003743084907386198	0.2038191889085398	0.6475425790754258	0.011834926040890809
pycom12g18570	0.001013425266998377	0.007128953771289537	0.00043461111978160917	0.19808497631081315	0.49795620437956223	0.029569812642533624
pycom12g19090	0.0010095273796941846	0.0383941605839416	0.0005940541258211975	0.2633456749680227	0.5649878345498782	0.17161257831870863
pycom12g19130	0.0010434655096143042	0.015620437956204391	0.0005244305267670654	0.2674457114570924	0.5418004866180048	0.07781642699017652
pycom12g19760	0.0009648376743923486	0.030924574209245756	0.0004768938331731203	0.2580283654003719	0.581508515815085	0.1309319171332318
pycom12g20230	0.002343441786970399	4.8661800486618005e-05	0.0008167866360928699	0.13089611874940793	0.13060827250608276	0.00034063260340632626
pycom12g21030	0.0006573008957015293	0.024379562043795627	0.0002779701224929415	0.19533868204553684	0.7069343065693432	0.106363320058749
pycom12g21920	0.0009702540161698578	0.015961070559610713	0.000533725433227979	0.26429177171881046	0.5702676399026764	0.07447944110057728
pycom12g21960	0.00090339238673359	0.016034063260340643	0.0003982459518117927	0.293035189842877	0.5302919708029196	0.06613248344356867
pycom12g22270	0.0009886905231477029	0.01163017031630171	0.0006296738717896071	0.2895347164988383	0.5898053527980537	0.0457725994453866
pycom12g22620	0.0012919578733551686	0.00170316301703163	0.0004899331292052141	0.24946790006381067	0.38489051094890514	0.004214235541530116
pycom12g22890	0.0013255557583272731	0.001897810218978102	0.0004672375924749184	0.22389521926532363	0.43637469586374705	0.005794433393383094
pycom12g22960	0.001398291223679789	0.00097323600973236	0.0004614831369287366	0.18375358250257245	0.3083211678832116	0.001836942684980718
pycom12g23240	0.0011124106354644559	0.00824817518248175	0.00037583853180888987	0.19837191121367267	0.5507542579075426	0.02660902938744137
pycom12g23260	0.0007483900105103834	0.011508515815085158	0.0003394343316732991	0.23865693872189048	0.6220681265206813	0.038227561107295395
pycom12g23940	0.0007698739504978129	0.038491484184914854	0.0003897242142432232	0.19639700721654507	0.6585401459854013	0.11864196043866584
pycom12g24110	0.0019230712257167668	0.000291970802919708	0.0006774703692007736	0.1489814142230863	0.23484184914841852	0.0009597607261954265
pycom13g00400	0.00144693538635536	0.0008272506082725059	0.0005392229994878959	0.20776178940237977	0.34802919708029195	0.0015850605814990103
pycom13g01040	0.002875252473506927	4.8661800486618005e-05	0.0007456717805821903	0.07284408634107184	0.08562043795620439	0.00023839316231466447
pycom13g01050	0.0010972644245356882	0.002335766423357663	0.0004944361982911625	0.20861958028758296	0.5589294403892946	0.004570325006105523
pycom13g01690	0.0008131254035468843	0.009148418491484183	0.0004237305744308364	0.19578330850407064	0.6677858880778587	0.017618058460610184
pycom13g02090	0.0009285251215876268	0.03029197080291971	0.0005365712663726492	0.24916265546306135	0.5546472019464719	0.13873014412386522
pycom13g02480	0.0005537373221403994	0.11338199513381998	0.0003257161848853009	0.20287842298543332	0.7338199513381993	0.27987664383237026
pycom13g02540	0.0006482598007358736	0.08262773722627738	0.0004137342551934083	0.2155236087734994	0.7122627737226278	0.24207629822948606
pycom13g02940	0.0006122149448896146	0.06608272506082727	0.0002788488841734544	0.19450719417245582	0.6665206812652067	0.17914821196124625
pycom13g02950	0.0007436976767032407	0.05547445255474455	0.0003962901008236637	0.25095920082752027	0.6572992700729928	0.20187229312154742
pycom13g03670	0.0009955394517009923	0.07905109489051095	0.00046863326202810487	0.2787899963090851	0.590389294403893	0.24761463937279907
pycom13g03690	0.0009105819561224448	0.037128953771289545	0.0005868269966390894	0.2548868877650421	0.5428710462287104	0.16312435004713402
pycom13g04070	0.0013063785671559183	0.014744525547445257	0.0006351300170731233	0.25855885830298464	0.4616301703163017	0.08402712241850271
pycom13g04540	0.0008913179719868944	0.05759124087591241	0.0004280865220509843	0.2158880120478028	0.708345498783455	0.1694701976153274
pycom13g04880	0.0007159159500315817	0.05206812652068129	0.00029920558705335035	0.18322487617379724	0.6883454987834553	0.1417867424166392
pycom13g05050	0.001097471651821123	0.013479318734793194	0.0004982641650905261	0.23310067711054752	0.534817518248175	0.051343872566248415
pycom13g05300	0.00491589841382137	0.0	0.0009259420358669612	0.007188288489426803	0.006180048661800485	0.0
pycom13g05410	0.001094408810327845	0.05513381995133822	0.0005462692408690551	0.2728043651231217	0.5223114355231143	0.18675538106386264
pycom13g06200	0.0006205061441429416	0.012725060827250619	0.00034626533181697337	0.15702620142814333	0.6899756690997566	0.03693508393182238
pycom13g06320	0.0010427769828516198	0.035717761557177624	0.0006085589729960986	0.2690104578100313	0.5355474452554744	0.13271781488290665
pycom13g07340	0.0015125346734810546	0.0010462287104622868	0.00042308054757405315	0.21597180620656103	0.304647201946472	0.004499638047680243
pycom13g07880	0.0007389365236474737	0.0035279805352798044	0.0003221319344260429	0.19346650572944535	0.6761313868613139	0.006592955671454613
pycom13g07990	0.0005571745361186108	0.034428223844282256	0.00024499764860161973	0.12940173992623577	0.7662530413625306	0.12102739830792177
pycom13g08810	0.0013605169068460457	0.021946472019464723	0.0005559841347893255	0.24792414310467903	0.4324817518248177	0.1397748193923295
pycom13g09110	0.00902619493276957	0.0	0.0017069236520106344	0.0008229457189921054	0.00038929440389294404	0.0
pycom13g09450	0.009265262266047408	0.0	0.0016530367431268217	0.0008160832034670764	0.00036496350364963507	0.0
pycom13g09800	0.0006063195368331785	0.03656934306569345	0.00026405273590497874	0.1656033782820265	0.6876885644768858	0.10914148944295506
pycom13g10120	0.0011695426453007794	0.018418491484184916	0.0005868242205760468	0.21304579323130657	0.4083941605839416	0.12200970285985972
pycom13g10450	0.000987750973314023	0.07367396593673967	0.0005459926569752163	0.24145557326808506	0.5412652068126522	0.23337546587888913
pycom13g11730	0.0033020872563850863	0.00012165450121654502	0.0007762926118829708	0.08000961930316436	0.060437956204379556	0.0005574909604569149
pycom13g11950	0.0009457341598493706	0.010097323600973233	0.0005172305329602969	0.2676739073730742	0.611897810218978	0.0442650229897981
pycom13g11980	0.0011343062309607129	0.019464720194647206	0.0005553293185504165	0.25375132131771955	0.4942335766423358	0.09725301576611077
pycom13g12050	0.0009625080503568337	0.012311435523114365	0.0004890496321448167	0.2502191200560599	0.5494403892944041	0.07336145297741664
pycom13g12970	0.0007173758251919209	0.023722627737226283	0.00036875472383457653	0.18990300527894385	0.6908029197080293	0.09273816066477389
pycom13g12990	0.0010373432812027707	0.005693430656934305	0.00042349107738838825	0.24044787474414617	0.5258637469586374	0.013126154246930062
pycom13g13510	0.0009615499685043848	0.10878345498783457	0.0005960340484196447	0.25158612169691696	0.5832846715328468	0.2985055502791482
pycom13g13850	0.0009110024548988258	0.0061800486618004856	0.0003443638498970865	0.2135981449129563	0.5284671532846713	0.014964670696087277
pycom13g14370	0.0006976956189641955	0.01871046228710463	0.0003344408967224521	0.1567073199550409	0.7263503649635037	0.03947225725382294
pycom13g16410	0.0009642619534021498	0.005133819951338199	0.00038892399422851923	0.2009594558821758	0.5896350364963504	0.013159598568481302
pycom13g16890	0.000911583352919128	0.025912408759124102	0.0005111437490273033	0.2456326380511347	0.6070802919708029	0.1256907672287758
pycom13g17410	0.0010316923232199368	0.005620437956204379	0.00048197756582126346	0.19380764805212733	0.47177615571776166	0.013379539699524145
pycom13g17540	0.0010911476857397642	0.01075425790754258	0.0005777061619365726	0.2516728869237575	0.5611435523114355	0.04072309517799055
pycom13g17620	0.0011001273426224211	0.016666666666666666	0.0005342218653859659	0.244170086991698	0.5667639902676397	0.07176718571522357
pycom13g19020	0.0006549115576993289	0.049975669099756696	0.0004312375806264913	0.2085728727505933	0.7087591240875912	0.14543791092101568
pycom13g19660	0.0006215402737858957	0.02321167883211679	0.00033140989601122324	0.19344599703514562	0.7453771289537713	0.0793660539820592
pycom13g20640	0.0006898577438478288	0.0483211678832117	0.000333113422091663	0.20312161240164053	0.6556204379562043	0.13881456468240255
pycom13g21360	0.0022189735631214617	0.00029197080291970805	0.0007185343205644886	0.10249346603321434	0.12530413625304138	0.0008622893015410873
pycom13g22250	0.0009350293971371535	0.027128953771289543	0.0005749686024320579	0.248668447352133	0.5949878345498782	0.08957183907474013
pycom13g23580	0.002271320368778093	0.00012165450121654502	0.0008059276962449299	0.1166662505796223	0.14153284671532848	0.00043863154202724935
pycom13g23870	0.0012704376942455583	0.033771289537712905	0.0005665358315428713	0.24417755073025904	0.561484184914842	0.13174425573556256
pycom13g24720	0.0009447523554834826	0.006763990267639901	0.00046547835407710804	0.1892330600694799	0.5080778588807786	0.03394588745897283
pycom13g28860	0.0010176477126234882	0.045328467153284674	0.00048301154938665985	0.24670609143028235	0.5549148418491484	0.14464649800618182
pycom14g00030	0.0010708191333276959	0.054306569343065714	0.0005893461914634814	0.25985185488044243	0.611581508515815	0.17594736370832756
pycom14g00820	0.001034905055220134	0.050900243309002446	0.00047714283723725463	0.25191312320335635	0.5498053527980536	0.1898992644311152
pycom14g00830	0.0016212937552511414	0.00291970802919708	0.0005857638475048421	0.22734688119486907	0.32143552311435536	0.016312593958016285
pycom14g01170	0.0005186803954432495	0.054403892944038953	0.00027231858229315853	0.15276934966804653	0.8176155717761558	0.1402673845651561
pycom14g02250	0.0011211527970988945	0.004403892944038929	0.0004681564234787868	0.23166590868052042	0.4807542579075426	0.01891231031466193
pycom14g02680	0.001070378057740446	0.0030170316301703155	0.0005775695384258572	0.25968434914133376	0.5180048661800485	0.011115893383025233
pycom14g02810	0.0009783505048143759	0.008369829683698295	0.0005112003384335416	0.2574997648552168	0.46671532846715347	0.03166911321569872
pycom14g02940	0.0008675284330159321	0.021532846715328468	0.00040218632917074943	0.2020673633404907	0.5568369829683698	0.1397973262499584
pycom14g03220	0.0006586050652012845	0.1969099756690998	0.00039521165421581555	0.21885483959814356	0.6920194647201945	0.29586254741881307
pycom14g03250	0.001529626818559504	0.0006569343065693431	0.00046304210895986727	0.18532357982648553	0.29467153284671527	0.0029420274240610873
pycom14g03770	0.0009335254230698873	0.0020437956204379555	0.0006123948388438036	0.2513380122619503	0.4914111922141119	0.004321321318597242
pycom14g04710	0.0008121623314852365	0.07343065693430659	0.0006078198167230042	0.2268994405569404	0.5309002433090025	0.22249111785348755
pycom14g06290	0.0017059445661621955	0.00024330900243309004	0.000665689134593237	0.16110106223186815	0.24501216545012164	0.0007694106229120145
pycom14g06600	0.0010535204136243432	0.038759124087591246	0.0006060818535189275	0.2544909629342255	0.6215571776155719	0.17825220205708073
pycom14g10070	0.0016324306252462576	0.0008759124087591242	0.0005485290797100696	0.2051909005956988	0.2991484184914842	0.003087628628557724
pycom14g10270	0.0008695886154882317	0.019513381995133826	0.0004063568878083934	0.22177010160531435	0.5202189781021898	0.07326387584084944
pycom14g10390	0.0012115715617129195	0.017323600973236018	0.0005626249648310487	0.2236753422044654	0.49467153284671533	0.08956533214135787
pycom14g10600	0.0007474185337754996	0.019343065693430677	0.0004938369366567686	0.2622512874532948	0.6665206812652067	0.058347634546908965
pycom14g11140	0.0018365811520411406	0.00024330900243309004	0.0005283334950945476	0.17326798551229258	0.2658880778588808	0.0005959829057866615
pycom14g11220	0.0008425862769799314	0.07739659367396595	0.0005039917273305195	0.24032696794393524	0.6111678832116789	0.25287975491632403
pycom14g11300	0.0009139911666932865	0.06732360097323602	0.0005003271349269817	0.2369537157762643	0.6225547445255475	0.20245686535704766
pycom14g11490	0.0018799585104463834	0.00034063260340632605	0.0005176788487977331	0.1457823506782517	0.2290754257907542	0.0012652068126520687
pycom14g11520	0.0007690861752784847	0.007372262773722627	0.0002750312453647828	0.18155959210388975	0.6492700729927008	0.016167530785091557
pycom14g12880	0.0007863743474126192	0.014890510948905115	0.00039482130348935095	0.19047518098852367	0.6426520681265206	0.051621982926900706
pycom14g13610	0.001749322879327429	0.016058394160583953	0.0006820821971482072	0.25056942981999525	0.3071046228710462	0.10583745838164851
pycom14g13710	0.0010437471153109039	0.07571776155717762	0.0006189956627234906	0.22438652719015156	0.4645742092457421	0.2495723706341388
pycom14g13970	0.0018268040264678756	0.000754257907542579	0.0005675583142775914	0.20201115986789614	0.26527980535279816	0.002201778434528699
pycom14g14280	0.0011292868876165859	0.015620437956204391	0.0006206667828588945	0.22367470038835854	0.44004866180048663	0.0808728380488511
pycom14g14300	0.0028859636683813052	7.2992700729927e-05	0.0007188393983887151	0.10210719638284024	0.10948905109489054	0.00037771714589440475
pycom14g15030	0.0007606525856602383	0.02141119221411193	0.00040699474488467563	0.1904550464416827	0.6628953771289539	0.04832119238562263
pycom14g15050	0.0012152408844282436	0.0020924574209245737	0.00043295960448689117	0.19075705097513238	0.4958637469586374	0.005716674328479675
pycom14g15100	0.0009734664747211841	0.03705596107055963	0.00038843634785257864	0.22215641011963339	0.5360583941605838	0.16837338259053217
pycom14g15430	0.0013525307580923914	0.0008515815085158149	0.0004699547086094946	0.19345930865551395	0.3392944038929441	0.002152287836125809
pycom14g15560	0.0016797861459602517	0.000583941605839416	0.0005901520351016044	0.16789615416101425	0.24216545012165444	0.0015813213439680696
pycom14g16040	0.0010186883308368525	0.04051094890510951	0.0005637202138919667	0.2838100435976584	0.5699513381995134	0.1791632153503635
pycom14g16580	0.0010162604573461377	0.034744525547445254	0.0004855249275447114	0.2186296822599444	0.5823357664233577	0.13848005349054915
pycom14g16610	0.0010047653186220477	0.02109489051094891	0.0005403371163051421	0.2580384096202099	0.5574695863746959	0.0936308587261244
pycom14g16670	0.0009890824977262977	0.02313868613138687	0.0005887885653270419	0.2821897862665305	0.5576885644768859	0.11093943112749899
pycom14g16860	0.0007882193979465599	0.006204379562043794	0.00034240850499836994	0.19297422161237351	0.6415571776155717	0.01370814666205209
pycom14g18300	0.0034800544382796415	4.8661800486618005e-05	0.0008579166474531672	0.04604875333374117	0.04985401459854016	0.0002383931623146645
pycom14g18450	0.0012352627406459382	0.0013138686131386862	0.0005637173846808864	0.17255545983606435	0.28985401459854016	0.0028565761793555564
pycom14g19000	0.0014211883110870477	0.000364963503649635	0.0004975169940072352	0.21500615216176455	0.32586374695863746	0.0011476862691066428
pycom14g19010	0.0011040518357147667	0.00535279805352798	0.0005689163027299127	0.23401640096265192	0.5328223844282239	0.016694614888961984
pycom14g19500	0.0024567680000560045	9.732360097323601e-05	0.0008370332458711101	0.16325986199124123	0.16807785888077864	0.0003300403884732489
pycom14g20050	0.0010014311512602056	0.013430656934306569	0.0005537267961247865	0.26320692978799254	0.5326763990267639	0.03991747989600447
pycom14g20200	0.0011682959819507093	0.07192214111922142	0.0006400499521970437	0.27520107242711667	0.46481751824817524	0.22392157768389642
pycom15g00740	0.0010700033786653458	0.029075425790754263	0.0006040462567050341	0.22447549451213852	0.6295133819951338	0.13131119971572866
pycom15g01160	0.0014098958153999444	0.0008759124087591238	0.0004621628256940884	0.186358044652673	0.3204866180048662	0.001650919265565682
pycom15g01240	0.0010649822796043134	0.004793187347931872	0.0004581616835138792	0.174046540121081	0.48652068126520687	0.016506341669226276
pycom15g01740	0.0010163688965154618	0.03374695863746959	0.0005398262161653863	0.26171187752359226	0.6192944038929441	0.16077236052162852
pycom15g01780	0.0012065196688615918	0.016082725060827256	0.00048077852081080313	0.22017932223425038	0.437712895377129	0.0707587131332929
pycom15g02050	0.0009813714050116024	0.011338199513382006	0.00038240666133253063	0.21486265340299351	0.5776885644768854	0.06532447531379977
pycom15g02140	0.0012454063927478543	0.0018248175182481747	0.0005184118922083096	0.216719528354505	0.47990267639902684	0.006185267065151417
pycom15g02390	0.0003859238945210338	0.09919708029197082	0.00029469568907119044	0.13331651597992236	0.8684914841849148	0.21943116283601571
pycom15g02570	0.0005193973298965106	0.048394160583941616	0.0002881221535281293	0.12824191574292743	0.8299513381995137	0.13076411168667115
pycom15g02760	0.001078006200513613	0.0030900243309002428	0.00034868564024880466	0.19324682384399935	0.5443795620437955	0.0064749915426700975
pycom15g03120	0.0018935813648022295	0.00012165450121654502	0.0007372864831622918	0.1477435973737564	0.18355231143552306	0.00043863154202724935
pycom15g03390	0.0008662986319269447	0.009999999999999998	0.00033967268564777695	0.21732351516675272	0.5652798053527981	0.022928294557021972
pycom15g03690	0.0009894163799031139	0.058759124087591263	0.0005506819359652397	0.24007944707138937	0.5797080291970803	0.20901478936648388
pycom15g04560	0.0008541902135943587	0.056277372262773746	0.0005619463018523768	0.2668271845372661	0.5751338199513383	0.2091776624947605
pycom15g05110	0.0008843762367259701	0.016618004866180064	0.0005368717844703746	0.23453177586097818	0.5654014598540147	0.0904257539289272
pycom15g08110	0.007842607628299483	0.0	0.0013667583417690612	0.0010924547114668447	0.000681265206812652	0.0
pycom15g08230	0.0009714640153168258	0.04982968369829685	0.000620113969634484	0.26461881400082266	0.5535036496350364	0.14516720430685442
pycom15g09030	0.0005087219418754517	0.08732360097323599	0.00033079323234682994	0.16684083641047523	0.8059124087591241	0.1638091822210172
pycom15g09040	0.001013984940940825	0.046204379562043804	0.0005624391768361825	0.24589843620969967	0.5035766423357665	0.18612478559609089
pycom15g09060	0.0008390090601599512	0.03710462287104624	0.000514456346543513	0.2190244625161057	0.6470316301703163	0.15193692637044953
pycom15g09070	0.0010358580898682862	0.037396593673965944	0.000566323578010673	0.2552045022615317	0.538661800486618	0.1436734632483362
pycom15g09130	0.0006349993876977225	0.012676399026763992	0.00023376273792987803	0.1802709895163461	0.6879075425790756	0.03347518965371025
pycom15g09270	0.0009410204492838189	0.029416058394160602	0.0006734675378468455	0.24850798853027875	0.6375912408759126	0.11101896505284749
pycom15g09330	0.0007449852266308152	0.047542579075425806	0.0004098135147049799	0.19654675911511915	0.7039902676399025	0.1726761847556341
pycom15g09490	0.0008324621957866121	0.07549878345498785	0.0005186027800459681	0.2737624669574995	0.45172749391727485	0.2207337581789667
pycom15g10150	0.0014522175326347733	0.006447688564476885	0.0004606602846988264	0.19360960673671282	0.3783941605839416	0.027502797695946962
pycom15g10390	0.001148094632927525	0.0018004866180048658	0.0005884565072974891	0.25068086374545645	0.5496593673965936	0.0029822975077459005
pycom15g11520	0.0021105128431107376	0.00026763990267639903	0.0008397884289286625	0.13323872893597602	0.194647201946472	0.0010959713508082924
pycom15g11830	0.0018567412343163136	0.0004622871046228709	0.0006144187610143669	0.19833276136308464	0.25934306569343063	0.0010291136731171093
pycom15g12370	0.0010150713550716756	0.022773722627737237	0.0005250058209522599	0.2815462776995357	0.5783941605839414	0.13971997803105238
pycom15g12680	0.0004943897280303659	0.0972506082725061	0.0003761129278288941	0.1905790026766088	0.8022141119221409	0.203183909935803
pycom15g13130	0.0005383871890972616	0.013673965936739663	0.00026041145888541014	0.16230476636330146	0.7663260340632603	0.039281076133473626
pycom15g13600	0.0009155997333244227	0.014549878345498791	0.0003918061992746153	0.2304997423963486	0.5510705596107056	0.04682858331481136
pycom15g13920	0.0009566521176911779	0.0038199513381995133	0.0004165702198777139	0.19848947399739295	0.517566909975669	0.008149979980271135
pycom15g14080	0.0009861924710232403	0.05192214111922144	0.0005011702243719584	0.23494508531557076	0.556228710462287	0.20032362329963505
pycom15g14090	0.0011550817027977155	0.009051094890510949	0.0005151363370698697	0.21917925878325037	0.5266666666666666	0.03267700593487182
pycom15g14160	0.0005801096462141033	0.06759124087591242	0.00029093983038083857	0.12810655910179317	0.7792700729927007	0.16436710080846484
pycom15g14790	0.0010791223151641277	0.02335766423357664	0.0006338736058357716	0.2598925595860028	0.5108759124087592	0.11616597155515937
pycom15g14930	0.0016618763126278859	0.0006569343065693429	0.0006821505281087447	0.19704447723597732	0.3518734793187348	0.001872214949217581
pycom15g15250	0.000986175185886746	0.04581508515815086	0.00048544976610056254	0.2591697251427719	0.541654501216545	0.15732361038048137
pycom15g15330	0.0008527072991735958	0.0036253041362530403	0.000455817395483412	0.2071277476547857	0.6322384428223843	0.006674343352172921
pycom15g15390	0.0007152984727923173	0.05333333333333335	0.00043734997929962443	0.2286394322067033	0.6261557177615572	0.1367652780115902
pycom15g15440	0.0010685940430175387	0.004574209245742092	0.0005648186175042446	0.23157563022045874	0.4064476885644769	0.014409892220751569
pycom15g15670	0.0007066754926078556	0.0121654501216545	0.0003231707258461303	0.18043829249280338	0.6707299270072995	0.024369798589876222
pycom15g15890	0.0008792545475395505	0.08131386861313869	0.000486756215640593	0.23648079134384514	0.4856204379562044	0.23813418627065477
pycom15g16530	0.0009397067713195961	0.001435523114355231	0.0004787670216124454	0.17286757891223556	0.5440389294403893	0.003103406087589323
pycom15g16920	0.0005380696210429624	0.056447688564476885	0.00027149644164888666	0.14696793447977424	0.7938686131386864	0.10706701999947403
pycom15g17370	0.0017595627172415321	0.0005839416058394159	0.0006578174681314046	0.2133632245584414	0.2820194647201946	0.0016183249779382848
pycom15g18310	0.0009742984231904329	0.040218978102189794	0.0005023803240466404	0.21918490370070845	0.5731386861313869	0.1575262624360531
pycom15g18520	0.0006803912157320332	0.0186131386861314	0.0003298480612451824	0.17979333675102271	0.7163746958637469	0.06347439454406192
pycom15g18790	0.0010788435800344804	0.004744525547445254	0.0005982200818322317	0.24864061122646128	0.43746958637469574	0.01817544305177413
pycom15g19270	0.0010456996389725478	0.017712895377128956	0.0005458013140470826	0.2569829879506519	0.5904379562043798	0.06673862598357475
pycom15g19460	0.001475225413382979	0.0004379562043795621	0.000499254353107942	0.15451524928130864	0.27822384428223845	0.0012106915138320904
pycom15g20070	0.0017502756138777246	0.0003163017031630171	0.0004504457624742681	0.1791400430863238	0.2379562043795621	0.001717182480641739
pycom15g21020	0.000683566092513101	0.04311435523114357	0.0002999136624861714	0.20733648986771533	0.7211922141119222	0.1474123609247909
pycom15g21540	0.0006492009884188438	0.009148418491484183	0.00027183077192807466	0.12551222652439017	0.6932846715328469	0.017374443557873164
pycom15g21750	0.0010141793671316264	0.033236009732360114	0.0005538571036885716	0.27135158641448903	0.5758637469586374	0.1461143874613886
pycom15g22000	0.0010291946886989102	0.051435523114355244	0.0005470752057075748	0.2697561204157365	0.5510705596107055	0.16938519206427302
pycom15g22060	0.0009366995293059396	0.035985401459854016	0.0005360831253321243	0.26633722012977706	0.5726763990267638	0.14267891549348677
pycom15g22160	0.0010151761897125807	0.018856447688564478	0.0005594261228097137	0.2702213967221841	0.5259367396593674	0.11314947754829185
pycom15g22300	0.0011030984835320476	0.011484184914841851	0.00046784834693848606	0.24974057733018581	0.5423114355231141	0.05486882886987055
pycom15g22690	0.0007418064187192175	0.02856447688564478	0.00039271828172189404	0.21250562167990872	0.6344282238442821	0.1400966052502185
pycom15g22980	0.0008392831340866974	0.015377128953771293	0.0003769404254984441	0.20642812542172084	0.6122384428223845	0.05246441728461493
pycom15g23300	0.00035844611511692283	0.07905109489051097	0.0002381413525641337	0.1254072497570513	0.8530170316301703	0.2002256424522262
pycom15g24750	0.0022176742543410883	0.00031630170316301697	0.0006718296657049341	0.13653747900341254	0.1725304136253041	0.0009041802518764987
pycom15g24820	0.000943581071514833	0.005255474452554743	0.00041592914287161926	0.1988236386048204	0.5956447688564477	0.020323861815823678
pycom15g25080	0.0006991242615974198	0.05077858880778591	0.0003711632591298647	0.17836989440235454	0.7892944038929443	0.11919554066596794
pycom15g25100	0.001960787210946997	0.00012165450121654502	0.0006563314631790282	0.1302284723534537	0.17729927007299268	0.00043863154202724935
pycom15g26420	0.0011569052329538233	0.046982968369829695	0.0006599129257808413	0.2318331740921348	0.5277128953771291	0.13458592768658173
pycom15g26430	0.0013614015282963658	0.001922141119221411	0.0006228856297899804	0.23292819687553254	0.48610705596107046	0.005179053730711644
pycom15g27510	0.0010677619414183666	0.059610705596107066	0.0006246796235869518	0.23661890429466467	0.5709489051094889	0.2121288948173021
pycom15g28360	0.00039947195183870024	0.08618004866180053	0.00027968337084827036	0.15013629176197474	0.8205839416058395	0.2040736559004551
pycom15g29010	0.0011155386903894675	0.0018491484184914842	0.0004259883872842414	0.26421966442295175	0.45588807785888064	0.005634271638942498
pycom15g31180	0.0007102091503303873	0.013625304136253054	0.0003196516518786197	0.17285077043093997	0.7346958637469585	0.027529421771136847
pycom15g31570	0.0012455791810076953	0.0022141119221411186	0.00044793976648777566	0.24458635018948446	0.42072992700729933	0.005176767122184679
pycom15g32060	0.0007502826588369724	0.01902676399026765	0.00034946170145709707	0.2128986805444093	0.630948905109489	0.07377791764483771
pycom15g34030	0.00039206721528260073	0.06929440389294406	0.0002276324249696393	0.13362707622211692	0.8465693430656934	0.151963946795723
pycom15g34080	0.0011542446243277618	0.0038442822384428216	0.0005644647341415305	0.2383514348928316	0.45372262773722627	0.013818066421609708
pycom15g34110	0.0007081470434562608	0.0121654501216545	0.0003777889381573639	0.2019423225323407	0.6851338199513384	0.029232541320402934
pycom15g34300	0.0007647798044537548	0.004817518248175181	0.0003159460940928341	0.21858167549835922	0.6418734793187347	0.011162978848809475
pycom15g34560	0.004015151523083784	0.0	0.0011164137353755316	0.01997796573359022	0.021849148418491483	0.0
pycom15g34640	0.0009361962680564108	0.02527980535279807	0.0005969435526830922	0.22780795166889536	0.6125547445255477	0.09414747137679673
pycom15g35520	0.0007603719219389553	0.005474452554744523	0.0003876496377819002	0.21963311066224817	0.6	0.009175846702254539
pycom15g36280	0.0005528682370425536	0.01615571776155719	0.00028863227270509335	0.15923907093660558	0.7686618004866181	0.07458206378342039
pycom15g36560	0.0009832630959991568	0.007396593673965933	0.000642142685759365	0.22398807398944745	0.5296350364963502	0.020924347874065895
pycom16g00660	0.0005688915216116309	0.011386861313868617	0.00034359326551109125	0.1577253887732897	0.7417761557177619	0.019108293844209912
pycom16g01100	0.0010578398320769081	0.017469586374695867	0.0005780383051663904	0.23512831622923439	0.5322141119221411	0.07386973510843757
pycom16g02020	0.0008922874919598941	0.004136253041362528	0.00036705647980414156	0.2268234730835867	0.550316301703163	0.0074874367656589365
pycom16g02410	0.0010531164148648872	0.07610705596107058	0.0005882481655807336	0.24426618170201156	0.6204136253041364	0.2305888028566548
pycom16g03070	0.0011765344131957139	0.006107055961070559	0.0005112888493244398	0.22302000992907814	0.43454987834549874	0.031000173682534972
pycom16g03140	0.0008668776996302048	0.003138686131386861	0.00047373520702246154	0.19366816433619377	0.5854987834549878	0.00756252757989918
pycom16g04510	0.0005905120563295327	0.057542579075425794	0.0003101210801005324	0.18558774511418255	0.7300000000000003	0.15930260936783475
pycom16g04670	0.001046706715996476	0.08554744525547445	0.0005439905909331485	0.2341878218924063	0.5560827250608271	0.21499340778480244
pycom16g04920	0.0010309831350674428	0.0243065693430657	0.0005477293533048813	0.23089306442810115	0.4744525547445256	0.14004594166734588
pycom16g07130	0.0004001114929746157	0.17518248175182485	0.00034421966751429334	0.12775414324313653	0.8781751824817521	0.313551302287769
pycom16g07250	0.0007409435133355754	0.014233576642335776	0.0003222024963570062	0.18587500272482857	0.706058394160584	0.051049829510309376
pycom16g07280	0.0008933108830879315	0.024501216545012167	0.00037554666768384163	0.21308007421057912	0.6157420924574208	0.07336644381415691
pycom16g07430	0.0006955313024346898	0.08635036496350368	0.00046296064825966085	0.2349950596429771	0.702189781021898	0.21187792885384973
pycom16g07530	0.001134722029190126	0.03360097323600974	0.0006291938380091145	0.22260636356522473	0.5010948905109489	0.15790133601559803
pycom16g07690	0.0013411131130842077	0.012652068126520682	0.0005435799939138837	0.21114723219485224	0.4313625304136252	0.08078591705978619
pycom16g07800	0.002255060253918887	0.00017031630170316302	0.0007005921413399709	0.10622837609299894	0.13240875912408756	0.00042212534240626467
pycom16g08510	0.0007275312778977237	0.027469586374695886	0.00030781510243343746	0.15032804726401355	0.7530170316301704	0.09396897647800351
pycom16g08950	0.0013650633080289788	0.00097323600973236	0.0006161621507594572	0.2312412957634207	0.46875912408759135	0.0017204544554417216
pycom16g08970	0.0022284599128856424	0.00012165450121654502	0.0005963106914190964	0.14623484163964426	0.1657177615571776	0.00043863154202724935
pycom16g09060	0.0008925223973385518	0.046934306569343075	0.0005443959077088801	0.25465458061631074	0.5495377128953771	0.18294913220033904
pycom16g09830	0.0017318975460376496	0.00034063260340632605	0.0006033923639416158	0.17143225640261414	0.23537712895377133	0.001004368245282253
pycom16g09880	0.0010045088751266665	0.016812652068126526	0.0005288332075751255	0.24561489444931284	0.5680048661800486	0.08115210233027277
pycom16g10300	0.0011574250611880214	0.01197080291970803	0.00043138046749598515	0.22897391385497223	0.4777858880778589	0.05789699141234289
pycom16g10510	0.0009028055918441773	0.004403892944038928	0.000394429259901394	0.22633887660581728	0.5152311435523115	0.010107988387804552
pycom16g10610	0.0018970544182661739	0.000291970802919708	0.0005908610696753194	0.16509555717641297	0.21885644768856452	0.0014095132221859119
pycom16g11920	0.002747778491838054	0.0	0.0007966483761444522	0.06945225534893504	0.09683698296836983	0.0
pycom16g11930	0.0008770547724130408	0.015060827250608281	0.00032608793697183375	0.18164825869843226	0.5628953771289537	0.05008141559115844
pycom16g12230	0.0008894013049884141	0.0030170316301703155	0.0003427293900185417	0.17486154198334974	0.5878588807785888	0.005436418295788809
pycom16g13960	0.0010079647520538472	0.007372262773722627	0.00047316078797096547	0.2129720876744256	0.577956204379562	0.016356826582073974
pycom16g14320	0.00303928434477169	4.8661800486618005e-05	0.0008159018927478145	0.060329427575912524	0.06501216545012163	0.00023839316231466447
pycom16g14450	0.0006118637939664516	0.057274939172749395	0.0002682256895271928	0.17154444405239644	0.7403163017031629	0.1368564670674625
pycom16g15030	0.0011674949657392041	0.003527980535279805	0.0004071444960181664	0.18355487222555938	0.484817518248175	0.011425812515263806
pycom16g15040	0.0009550232854603008	0.004963503649635035	0.00042590760751403647	0.21317107626433857	0.6336982968369831	0.010424988683811929
pycom16g15590	0.0006077762822175053	0.17708029197080294	0.0004015915521650115	0.18130881593026696	0.8121411192214112	0.347607266949924
pycom16g16870	0.001612543269368434	0.004695863746958637	0.0005622721293603385	0.1849358756765535	0.2748661800486618	0.025490621546199813
pycom16g17320	0.0012642233664769962	0.06576642335766426	0.0005332306310547677	0.23112600778594392	0.4416058394160584	0.22546086758977343
pycom16g18240	0.0009974050630762968	0.034549878345498795	0.0005162158896594957	0.23072083769886728	0.5349391727493917	0.13998960591363238
pycom16g20150	0.0017488824068184828	0.0007055961070559612	0.0005462442166776296	0.14569843855926806	0.22557177615571775	0.0031072188614181128
pycom16g20820	0.000998988290355175	0.07007299270072993	0.0006427495944716623	0.27575601157948304	0.5495863746958638	0.21658027543053526
pycom16g21640	0.0018513573968491524	0.00017031630170316302	0.0006452252226903224	0.17662836170286214	0.26722627737226273	0.0004872258976764185
pycom16g23100	0.0012151811348702335	0.0024087591240875912	0.00041287409887814924	0.20453304398067781	0.3764476885644769	0.0071662246203400715
pycom16g23620	0.0006876921777368932	0.05437956204379564	0.00041615961805818486	0.20806208530455006	0.6843795620437956	0.16474162205599074
pycom16g25380	0.0009077715307265255	0.011289537712895375	0.0004132937879974366	0.23480264217061297	0.4948905109489051	0.025834375267226265
pycom16g25560	0.0009792873659723032	0.021581508515815088	0.00039898159872283235	0.18413320040113015	0.5434306569343067	0.07024715194909871
pycom16g26200	0.0009567284951558564	0.018613138686131393	0.0005598162865572463	0.2431030807435214	0.5166909975669097	0.06599966920082215
pycom17g01680	0.00035095743069850116	0.10197080291970805	0.0001989772215511151	0.1193731493788736	0.8573722627737227	0.22341314266290127
pycom17g01690	0.0016687724902298504	0.000364963503649635	0.000525108530034485	0.1545162071008031	0.26946472019464723	0.0006551295385808399
pycom17g03220	0.0009252100605359277	0.006253041362530413	0.0003452011309842557	0.1652297372912329	0.5327980535279806	0.014572178144258638
pycom17g03230	0.0007576395358069903	0.011021897810218976	0.0003738573491847502	0.22246926272971368	0.6107299270072992	0.030484015866175652
pycom17g03560	0.000462861901122352	0.08082725060827252	0.00025876094071321427	0.14958374687223513	0.831338199513382	0.1640729429810253
pycom17g03890	0.0006700924931028862	0.024914841849148432	0.00035259613196330123	0.18715763710645766	0.7379075425790753	0.07649088655165046
pycom17g04460	0.0008347283392890338	0.021362530413625312	0.0004290656912851957	0.21860917827834853	0.6301703163017032	0.06852989722017146
pycom17g04470	0.0009082665661196969	0.0035523114355231135	0.0004513255008907672	0.24160326174802238	0.5255961070559609	0.008563785638992285
pycom17g04580	0.0010396054482623446	0.004841849148418491	0.0005852837788031009	0.24375190952950773	0.5046958637469587	0.01788691886033497
pycom17g05160	0.0005630904559550719	0.05834549878345498	0.00034539467591984717	0.1658575365201708	0.7792944038929438	0.15778733441849963
pycom17g06540	0.0010878285143038667	0.03501216545012166	0.000564514715550288	0.2599686737295025	0.49968369829683695	0.16334069079126237
pycom17g07500	0.0008208833182262551	0.06975669099756693	0.00041518659582779303	0.2029605019472185	0.6583698296836983	0.17825080719122918
pycom17g07540	0.000983800731687725	0.0031630170316301696	0.0006839016580943128	0.23086178241310756	0.5201946472019465	0.006155284983296114
pycom17g09140	0.0008201970559592152	0.06330900243309005	0.0004908589317110486	0.26859727464702604	0.6110462287104623	0.23673515323178393
pycom17g09210	0.0009812280671032388	0.019172749391727504	0.0005433795883283184	0.26366967201539504	0.5397566909975668	0.09389318047521096
pycom17g09460	0.0012507666941283882	0.0010948905109489052	0.0004623221254094662	0.17740467598064372	0.3643552311435522	0.0020965557104153393
pycom17g11030	0.0009367351556904654	0.040851581508515825	0.0005392138985033738	0.20554110322554023	0.6099756690997566	0.17458944125076034
pycom17g11060	0.0009412481808991511	0.05766423357664237	0.0004470552383969142	0.25581407271855405	0.5893673965936739	0.19331294525431036
pycom17g13270	0.0006220021436976179	0.04484184914841851	0.00031864039220119315	0.17840142287136093	0.7370559610705595	0.1309838845831608
pycom17g15090	0.0010733039651610748	0.027080291970802937	0.0005222566353999584	0.2654642169223458	0.5377858880778587	0.09297072584094286
pycom17g15190	0.0006701559810428832	0.08124087591240879	0.0004298841437581843	0.1756518465487991	0.7193917274939173	0.19179221461257442
pycom17g19810	0.0004895217637419933	0.25131386861313865	0.0003189220881812354	0.214055339791928	0.7425304136253041	0.3355367078014718
pycom17g19830	0.0005304846527120208	0.10951338199513383	0.00036205693744003747	0.21156275168282784	0.7586131386861312	0.22902350709530456
pycom17g19910	0.0009408123402570043	0.041338199513381996	0.0005525434145903976	0.2915420615275758	0.6233576642335766	0.18275073282132176
pycom17g20670	0.00047532024212559865	0.12927007299270074	0.000389729313390232	0.18611065514363276	0.8030656934306569	0.23801749766625205
pycom17g20780	0.0009155597692135386	0.009026763990267637	0.0003013038928293837	0.15021380168688164	0.615596107055961	0.025635452630807257
pycom17g22670	0.0010132939040417394	0.0029927007299270073	0.0005695878641689231	0.22024276738926174	0.5472749391727493	0.006601749393628092
pycom17g22700	0.007950060750837812	0.0	0.0013761144252826092	0.002872798343672179	0.0011435523114355231	0.0
pycom17g22740	0.00042831646704024847	0.08041362530413629	0.00029756037501318445	0.1499278759754379	0.8346472019464721	0.19273256176174983
pycom17g23010	0.000803128124708977	0.030097323600973253	0.000396242178285955	0.2701725874537297	0.5856204379562043	0.12478284545663722
pycom17g24240	0.0008564694540798582	0.03793187347931875	0.0004617845613612918	0.25525795020415626	0.5710948905109489	0.17581507337318633
pycom17g25570	0.0007079383515588791	0.040997566909975684	0.0003455959299622098	0.19478480689568503	0.7426520681265206	0.1459783554666209
pycom17g25820	0.0010089388200722007	0.028248175182481763	0.00042938369600063037	0.1851602945801195	0.5644038929440387	0.1418018329937902
pycom17g25990	0.0006273414235541793	0.1405839416058394	0.00042408419462592895	0.2844751792302942	0.6976642335766422	0.3057387620916445
pycom17g26580	0.001336310507071484	0.04771289537712895	0.0006340007213995922	0.24769574533446187	0.5929683698296838	0.1677913797290301
pycom17g27080	0.006218558511599946	0.0	0.001201519512191513	0.006695596738296506	0.0045985401459854	0.0
pycom420g00590	0.00136065536430778	0.009586374695863747	0.0006009813202007471	0.24574845333966078	0.4565206812652067	0.0574099127549905
pycom420g00710	0.0032916801604910935	2.4330900243309002e-05	0.0008445063931566875	0.04437201135237367	0.04218978102189782	0.00017031630170316327
pycom420g00910	0.0006461765464948726	0.010583941605839418	0.0003340857287380152	0.18412884559927178	0.7000486618004865	0.02604571447220702
pycom461g00210	0.006086394699185626	0.0	0.001273997037017371	0.005548085505376231	0.0036009732360097312	0.0
pycom49g00080	0.0011834333131749794	0.001776155717761557	0.00048248949673532964	0.21087110063550257	0.4882481751824818	0.004340253439409389
pycom49g00190	0.0033870860076747134	4.8661800486618005e-05	0.0007986489339153263	0.07392431038311309	0.06708029197080294	0.00023839316231466452
