# Supplementary material for: Transcriptomics of Differential Ripening in ‘d’Anjou’ Pear (Pyrus communis L.)
Source: Front Plant Sci. 2021 Jun 16;12:609684. doi: 10.3389/fpls.2021.609684 (PMC8243007; doi:10.3389/fpls.2021.609684)
Supplement: Supplementary file 10 [file Data_Sheet_2.ZIP › Supp.2/02-GSForge/GSForge_D.Anjou_Analysis.ipynb]

# %% [markdown]
# GSForge D'Anjou Pear
## Introduction

This notebook provides the selection of genes that are predictive of tissue and canopy position using GSForge. The results will be used for creation of condition-specific gene co-expression networks (csGCNS).  Results are described in the *Transcriptomics of differential ripening in ‘d’Anjou pear (Pyrus communis L.)* manuscript 

This analysis is modified from example GSForge scripts located at:
https://github.com/SystemsGenetics/GSForge


# %% [markdown]
To find additional background information on this type of analysis see the following:

+ Random Forests
    + The [sklearn model used](https://scikit-learn.org/stable/modules/generated/sklearn.ensemble.RandomForestClassifier.html)
    + [The excellent sklearn user guide](https://scikit-learn.org/stable/user_guide.html)
+ [Python Boruta algorithm](https://github.com/scikit-learn-contrib/boruta_py)
+ [GSForge online documentation](https://systemsgenetics.github.io/GSForge/)

***Note***:  Each time this notebook is executed the exact number of predicted genes may vary slightly due to the randomization performed by Boruta.  However, the results between subsequent runs should be highly consistent.

# %% [markdown]
## Import Libraries

# %% [code]
# OS-independent path management.
from os import fspath, environ
from pathlib import Path

# Numpy and pandas and xarray libraries
import numpy as np
import pandas as pd
import xarray as xr

# GSForge library
import GSForge as gsf

# Visualization libraries
import matplotlib.pyplot as plt
import holoviews as hv
hv.extension("bokeh")

# Jupyter notebook "magic" declarations
%matplotlib inline

# Debugging tools
import inspect

# Machine-learning libraries
from sklearn.ensemble import RandomForestClassifier
from sklearn.multiclass import OneVsRestClassifier
from sklearn.metrics import roc_curve, auc, roc_auc_score, plot_roc_curve
from sklearn import preprocessing, model_selection

# %% [markdown]
## Project Setup
Before proceeding we'll create variables for both input and output data. First, declare the project directory path (all files should be in this directory)

# %% [code]
INPUT_PATH = "../01-input_data"
INPUT_PATH

# %% [markdown]
Next, declare the paths to the count and label files and set paths for the output files.

# %% [code]
# Input Data Files
COUNT_PATH = INPUT_PATH + "/" + "04-GEM-DAP-1-14_vs_Bartlett-v2_expression_matrix.txt.log-no.txt"
LABEL_PATH = INPUT_PATH + "/" + "DAP-1-14_vs_Bartlett-v2.txt"

# Ouput Paths
AGEM_PATH =  "./DAP-1-14_vs_Bartlett-v2.nc"
BORUTA_COLL_PATH = "./DAP-1-14_vs_Bartlett-v2.gene-set"
OUTPUT_TSV =  "./DAP-1-14_vs_Bartlett_Out.tsv"
GENESET_PATH =  "./DAP-1-14_vs_Bartlett-v2.gene-set"

# %% [markdown]
## Load Data With `pandas`

# %% [markdown]
A count matrix contains gene expression counts and is an *n* x *m* matrix in tab-delimited format with *n* genes and *m* samples. The first column contains gene names and the first column contains sample names.  The first column is one element shorter than subsequent lines.  The annotation table is an *m* x *k* tab-delimited matrix where the first column contains the same sample names as the count matrix and subsequent columns provides meta data about the the samples (e.g. tissue type, canopy position, etc).  GSForge uses a format that combines these two files into an *AnnotaedGEM* but we must load them first using Pandas.

# %% [markdown]
### Load the Count Matrix

# %% [code]
%%time
count_df = pd.read_csv(COUNT_PATH, sep="\t", index_col=0)

# %% [markdown]
Replaced `-inf` values with `-nan` for consistency of missing values.

# %% [code]
count_df = count_df.replace([np.inf, -np.inf], np.nan)
count_df[np.isnan(count_df)] = 0

# %% [markdown]
View the top 10 rows of the count matrix to check that data imported correctly.

# %% [code]
count_df.tail(10)

# %% [markdown]
### Load the Annotation Table

# %% [code]
%%time
label_df = pd.read_csv(LABEL_PATH, sep="\t", index_col=0)

# %% [code]
label_df.head()

# %% [markdown]
### Verify Compatibility

# %% [markdown]
Check that the number of samples is the same in both files, and that their sample names are the same.

# %% [code]
assert len(count_df.columns) == len(label_df.index) == len(label_df.index.intersection(count_df.columns))

# %% [markdown]
## Find Genes Predicitve of Combined Position and Tissue
### Create a GSForge AnnotatedGEM object

`AnnotatedGEM.from_pandas` loads the data into a single `xarray.Dataset`.

# %% [code]
agem = gsf.AnnotatedGEM.from_pandas(count_df=count_df, label_df=label_df, name="GEM-DAP-1-14_vs_Bartlett-v2")
agem

# %% [markdown]
View the AnnotatedGEM data

# %% [code]
agem.data

# %% [markdown]
Save the annotated GEM as a data object.

# %% [code]
agem.save(AGEM_PATH)

# %% [markdown]
### Run Boruta

To identify genes that are potentially predictive of the variabilty underlying differences in canopy position and tissue, we will use a random forest classifier and Boruta.  The first step is to create the RandomForestClassifier model object.


# %% [code]
selecting_model = RandomForestClassifier(
    class_weight='balanced',
    max_depth=4, 
    n_estimators=1000, 
    n_jobs=-1)

# %% [markdown]
Next, run the boruta feature selection method wrapped by GSForge. (This may take a few minutes to run)

# %% [code]
%%time
boruta_result = gsf.operations.BorutaProspector(
    agem, 
    estimator=selecting_model, 
    annotation_variables="Position_Tissue",
    max_iter=50,
    perc=95)

# %% [markdown]
This produces an `xarray.Dataset` object that contins results from Boruta. 

# %% [code]
boruta_result

# %% [markdown]
### Create GSForge Data Objects

# %% [markdown]
GSForge provides a handy GeneSet object we can use for other tasks.  So, here we move the boruta results into a GeneSet object.

# %% [code]
boruta_treatment_gs = gsf.GeneSet(boruta_result, name="Boruta Treatment")

# %% [markdown]
Next, we want to create a GeneSetCollection which is meant to house multiple GeneSets that can then be compared using other GSForge tools. In this case we only have one GeneSet but we still need the data in this format for other GSForge function calls. The easiest way to do this is to save our GeneSet as a NetCDF file and then use import file contents into a GeneSetCollection object.

# %% [markdown]
Save this gene set to a NetCDF file

# %% [code]
boruta_treatment_gs.save_as_netcdf(GENESET_PATH)

# %% [markdown]
Create the GeneSetCollection object.

# %% [code]
gsc = gsf.GeneSetCollection.from_folder(gem=agem, 
                                        target_dir=BORUTA_COLL_PATH, 
                                        name="Boruta Results")
gsc

# %% [markdown]
### Get Feature Importance Per Gene
Here we use another random forest classifier but this time using only the genes selected by Boruta (~830) to determine a feature (importance) ranking for each gene. The feature importance ranking indicates how important the gene is for the predicting the canopy position and tissue.

First create the new RandomForestClassifier model using 1000 interations.

# %% [code]
gene_rank_mdl = RandomForestClassifier(class_weight='balanced', 
                                       max_depth=4,
                                       n_estimators=1000, 
                                       n_jobs=-1)

# %% [markdown]
Next use the GSForge RankGenesByModel function to calculate calculate the freature importance ranks.

# %% [code]
%%time
treatment_feature_importance = gsf.operations.RankGenesByModel(
    gsc,
    selected_gene_sets=["Boruta_Treatment"],
    annotation_variables=["Position_Tissue"],
    model=gene_rank_mdl,
    n_iterations=50
)

# %% [markdown]
Add the feature importance ranks to the Boruta GeneSet results in the GeneSet Collection object, and view it just to verify.

# %% [code]
gsc.gene_sets["Boruta_Treatment"].data = gsc.gene_sets["Boruta_Treatment"].data.update(treatment_feature_importance)
gsc.gene_sets["Boruta_Treatment"].data 

# %% [markdown]
## Quality Review
Here we explore the quality of predictions made by Boruta by exploring estimates of false discovery rates and predictabilty. We will use 3 types of tests

1. False discovery estimation through random shuffeling of labels.
2. False discovery estimation through random shuffeling of gene counts.
3. Plotting the accuracy through AUROC curves.

# %% [markdown]
### False Discovery Estimation: Shuffeling Labels
The nFDR function of GSForge shuffles the treatment labels among samples and uses the same random forest classifier object used to calculate feature importance. Feature importance is calculated both for the shuffled and non-shuffled data. The false discovery estimate is the percentage of times that a shuffled result has a higher feature importance score than the same non-shuffled feature score.

# %% [code]
%%time
treatment_nFDR = gsf.operations.analytics.nFDR(
    gsc,
    selected_gene_sets=["Boruta_Treatment"],
    annotation_variables="Position_Tissue",
    model=gene_rank_mdl,
    n_iterations=50
)

# %% [markdown]
Let's view the results

# %% [code]
treatment_nFDR

# %% [markdown]
Add these nFDR results into the GeneSet object

# %% [code]
gsc.gene_sets["Boruta_Treatment"].data = gsc.gene_sets["Boruta_Treatment"].data.update(treatment_nFDR)

# %% [markdown]
### False Discovery Estimation: Shuffeling Gene Counts
The mProbes function of GSForge shuffles the gene counts and performs a similar false discovery estimate calculation as the nFDR function.

# %% [code]
%%time
treatment_mProbes = gsf.operations.analytics.mProbes(
    gsc,
    selected_gene_sets=["Boruta_Treatment"],
    annotation_variables=["Position_Tissue"],
    model=gene_rank_mdl,
    n_iterations=50
)

# %% [code]
treatment_mProbes

# %% [code]
gsc.gene_sets["Boruta_Treatment"].data = gsc.gene_sets["Boruta_Treatment"].data.update(treatment_mProbes)

# %% [markdown]
### Visualize False Discovery Estimation Plots

# %% [markdown]
First, let's reduce the full GeneSet down to just those that were selected by Boruta. These are the genes with the `gene_support` attribute as true.  We have ~830 of these:

# %% [code]
len(gsc.gene_sets["Boruta_Treatment"].gene_support())

# %% [markdown]
We use the `sel` function of the `data` object to get the GeneSet object with only the genes with supporting evidence.

# %% [code]
ds = gsc.gene_sets["Boruta_Treatment"].data.sel(Gene=gsc.gene_sets["Boruta_Treatment"].gene_support())
ds

# %% [markdown]
Now, we can plot the false discovery results for the nFDR function. To do this we only need the `feature_importance_mean` and `nFDR_mean` attributes from the gene set.

# %% [code]
df = ds[["feature_importance_mean", "nFDR_mean"]].to_dataframe()
plot = hv.Scatter(df, [("feature_importance_mean",  "Mean Feature Importance Rank"),
                ("nFDR_mean",  "False Discovery Estimation")]
          ).opts(padding=0.1, width=800, height=800,size=2,xrotation=45 )
plot

# %% [markdown]
The interpretation of this result is that when shuffeling treatment labels there is a high degree of predicability even with false labels.  This is probably due to the fact that we have so few lables (e.g. only 4:  interior_cortex, exterior_cortex, interior_peel, exterior_peel).  So, the odds of labels being assigned correctly, even through random assignmenment, is high.

# %% [code]
#hv.save(plot, 'Feature_Importance_vs_nFDR',fmt='png')

# %% [markdown]
Next, plot the false discovery data for the mProbes function.

# %% [code]
df = ds[["feature_importance_mean", "mProbes_mean"]].to_dataframe()
plot = hv.Scatter(df, [("feature_importance_mean",  "Mean Feature Importance Rank"),
                ("mProbes_mean",  "False Discovery Estimation")]
          ).opts(padding=0.1, width=800, height=800,size=2,xrotation=45 )
plot

# %% [markdown]
This plot is a much better estimate of false discovery as it shuffles count data.  Here we see a low level of false discovery for most of the ~830 genes.

# %% [code]
#hv.save(plot, 'Feature_Importance_vs_mProbes',fmt='png')

# %% [code]
df.to_csv(OUTPUT_TSV, sep='\t')

# %% [markdown]
### Receiver Operating Characteristic (ROC)

Another way to evaluate a classification model is the [ROC](https://scikit-learn.org/stable/auto_examples/model_selection/plot_roc.html#sphx-glr-auto-examples-model-selection-plot-roc-py). Viewing ROC curves for multi-label models is a bit indirect as we have to use a binary classifier for each unique target label. First, Get the count and annotation data from GSForge.

# %% [code]
counts, treatment = gsf.get_gem_data(
    gsc, 
    annotation_variables=["Position_Tissue"],
    selected_gene_sets=["Boruta_Treatment"])
classes = treatment.to_series().unique()
classes

# %% [markdown]
Encode the annotation labels with a [one hot encoder](https://scikit-learn.org/stable/modules/generated/sklearn.preprocessing.OneHotEncoder.html#sklearn.preprocessing.OneHotEncoder).

# %% [code]
enc = preprocessing.OneHotEncoder().fit(treatment.values.reshape(-1, 1))
treatment_onehot = enc.transform(treatment.values.reshape(-1, 1)).toarray()
treatment_onehot

# %% [markdown]
Split the data and encoded annotations into a training and test set.

# %% [code]
x_train, x_test, y_train, y_test = model_selection.train_test_split(counts, treatment_onehot)

# %% [markdown]
Fit the model with the training data.

# %% [code]
%%time
roc_rf_model = OneVsRestClassifier(RandomForestClassifier(class_weight='balanced', max_depth=3,
                                   n_estimators=1000, n_jobs=-1))
roc_rf_model = roc_rf_model.fit(x_train, y_train)

# %% [markdown]
Now predict class probabilities for the test count data.

# %% [code]
y_score = roc_rf_model.predict_proba(x_test)
y_score[:5]

# %% [code]
fpr = dict()
tpr = dict()
roc_auc = dict()
for i, class_ in enumerate(classes):
    fpr[class_], tpr[class_], _ = roc_curve(y_test[:, i], y_score[:, i])
    roc_auc[class_] = auc(fpr[class_], tpr[class_])

# %% [code]
roc_curves = {class_: hv.Curve((fpr[class_], tpr[class_]))
              for class_ in classes}

# %% [code]
plot = hv.NdOverlay(roc_curves).opts(padding=0.05, legend_position="top", width=400, height=450)
plot

# %% [code]
#hv.save(plot, 'AUROC',fmt='png')

# %% [code]
# Used Bash Code to generate final GEM from Gene list and origional GEM: named `GSForge_GEM.txt`

# %% [code]
