# Supplementary material for: Transcriptomics of Differential Ripening in ‘d’Anjou’ Pear (Pyrus communis L.)
Source: Front Plant Sci. 2021 Jun 16;12:609684. doi: 10.3389/fpls.2021.609684 (PMC8243007; doi:10.3389/fpls.2021.609684)
Supplement: Supplementary file 10 [file Data_Sheet_2.ZIP › Supp.2/02-GSForge/GSForge_GEM.txt]

T0_External_Cortex_R1	T0_External_Cortex_R2	T0_External_Cortex_R3	T0_External_Cortex_R4	T0_External_Cortex_R5	T0_External_Peel_R1	T0_External_Peel_R2	T0_External_Peel_R3	T0_External_Peel_R4	T0_External_Peel_R5	T0_Internal_Cortex_R1	T0_Internal_Cortex_R2	T0_Internal_Cortex_R3	T0_Internal_Cortex_R4	T0_Internal_Cortex_R5	T0_Internal_Peel_R1	T0_Internal_Peel_R2	T0_Internal_Peel_R3	T0_Internal_Peel_R4	T0_Internal_Peel_R5	T1_External_Cortex_R1	T1_External_Cortex_R2	T1_External_Cortex_R3	T1_External_Cortex_R4	T1_External_Cortex_R5	T1_External_Peel_R1	T1_External_Peel_R2	T1_External_Peel_R3	T1_External_Peel_R4	T1_External_Peel_R5	T1_Internal_Cortex_R1	T1_Internal_Cortex_R2	T1_Internal_Cortex_R4	T1_Internal_Cortex_R5	T1_Internal_Peel_R1	T1_Internal_Peel_R2	T1_Internal_Peel_R3	T1_Internal_Peel_R4	T1_Internal_Peel_R5	T2_External_Cortex_R1	T2_External_Cortex_R2	T2_External_Cortex_R3	T2_External_Cortex_R4	T2_External_Cortex_R5	T2_External_Peel_R1	T2_External_Peel_R2	T2_External_Peel_R3	T2_External_Peel_R4	T2_External_Peel_R5	T2_Internal_Cortex_R1
pycom01g04980	6.8073549220576	6.24792751344359	6.62935662007961	7.09803208296053	6.20945336562895	5.55458885167764	5.70043971814109	5.7279204545632	5.4262647547021	5.58496250072116	7.74146698640115	6.98868468677217	6.91886323727459	7.15987133677839	8.07146236255662	6.24792751344359	6.65821148275179	6.91886323727459	6.52356195605701	6.06608919045777	7.01122725542325	7.4093909361377	6.97727992349992	7.35755200461808	7.74819284958946	6.16992500144231	6.22881869049588	6.58496250072116	6.5077946401987	5.88264304936184	7.38370429247405	7.59245703726808	6.56985560833095	7.44294349584873	6.62935662007961	6.91886323727459	6.4093909361377	6.62935662007961	6.74146698640115	6.58496250072116	6.98868468677217	6.8073549220576	6.22881869049588	6.94251450533924	6.39231742277876	5.83289001416474	5.58496250072116	5.12928301694497	6.74146698640115
pycom01g05580	4	4.8073549220576	4.90689059560852	5.39231742277876	4.58496250072116	5.8073549220576	5.97727992349992	6.18982455888002	6.18982455888002	6.04439411935845	5.64385618977472	5.4594316186373	4.32192809488736	5.70043971814109	5.55458885167764	6.61470984411521	6.79441586635011	6.7279204545632	6.74146698640115	7.09803208296053	5.16992500144231	5.08746284125034	4	4.8073549220576	4.75488750216347	5.39231742277876	5.52356195605701	5.49185309632967	6.32192809488736	5.78135971352466	6.24792751344359	5.49185309632967	5.24792751344359	5.52356195605701	5.85798099512757	6.82017896241519	6.52356195605701	6.4757334309664	6.02236781302845	5.58496250072116	5.28540221886225	5.16992500144231	5.16992500144231	5.39231742277876	6.12928301694497	5.97727992349992	5.7279204545632	5.4594316186373	6.18982455888002
pycom01g05640	6.4093909361377	6.68650052718322	6.8703647195834	6.88264304936184	6.18982455888002	7.19967234483636	7.16992500144231	7.60733031374961	6.85798099512757	7	6.71424551766612	6.65821148275179	5.78135971352466	6.49185309632967	6.97727992349992	7.07681559705083	7.31288295528436	7.44294349584873	6.91886323727459	7.21916852046216	5.28540221886225	5.28540221886225	4.08746284125034	5.35755200461808	4.58496250072116	5.35755200461808	5.04439411935845	5.16992500144231	5.88264304936184	4.85798099512757	7.68650052718322	6.35755200461808	6.39231742277876	7.12928301694497	5.78135971352466	6.18982455888002	6.06608919045777	6.97727992349992	6.18982455888002	6.78135971352466	6.64385618977472	6.14974711950468	6.7279204545632	6.8703647195834	6.44294349584873	6.37503943134692	6.16992500144231	5.04439411935845	7.22881869049588
pycom01g06310	9.6724253419715	9.65463602852797	10.0660891904578	10.1189410727235	9.29691620687929	11.1091777033553	11.1150436501617	11.6179265567988	11.103287808412	11.0443941193585	9.97154355395077	9.403012023575	8.89784545600551	9.53915881110803	10.0498485494506	10.9858419370033	11.1554507313121	11.243173983473	11.1465686757408	11.3269911749008	8.07146236255662	8.16490692667569	6.89481776330794	8.51175265376738	7.36632221424582	9.57175264350355	9.33315535031062	9.12153351734003	9.81538329581354	9.00842862207058	9.02236781302845	8.68299458368168	7.82654848729092	8.89178370321831	9.58871463558226	10.3674147512468	9.62021982550749	10.4199601778479	9.95855271543101	8.53138146051631	8.68299458368168	8.55074678538324	8.29001884693262	8.78463484555752	9.83130724380205	9.76652890859886	9.403012023575	8.75488750216347	10.4481163054095
pycom01g06760	7.03342300153745	7.01122725542325	7.74146698640115	7.38370429247405	6.78135971352466	8.4178525148859	8.18487534290828	8.90086680798075	8.44708322620965	8.29920801838728	7.68650052718322	6.5077946401987	6.3037807481771	7.36632221424582	7.82654848729092	8.49185309632967	8.57364718749332	8.67595703294175	8.82336724004623	8.68650052718322	6.65821148275179	7.18982455888002	6.58496250072116	7.60733031374961	7	7.32192809488736	6.76818432477693	6.98868468677217	7.467605550083	6.55458885167764	7.94251450533924	7.3037807481771	6.78135971352466	7.92481250360578	7.5077946401987	7.86418614465428	7.02236781302845	8.2240016741981	7.90086680798075	7.53915881110803	7.33091687811462	7.58496250072116	6.84549005094437	7.56985560833095	7.54689445988764	7.60733031374961	7.27612440527424	6.68650052718322	8.34429590791582
pycom01g07490	-Inf	1	-Inf	0	0	8.37068740680722	8.57364718749332	8.91587937883577	8.39231742277876	8.55458885167764	0	-Inf	-Inf	1	0	8.13442632022093	7.93663793900257	8.2336196767597	7.98299357469431	8.08214904135387	-Inf	-Inf	-Inf	-Inf	-Inf	6.4093909361377	6.08746284125034	6.68650052718322	6.83289001416474	6.4262647547021	-Inf	-Inf	-Inf	-Inf	6.44294349584873	7.12928301694497	6.7279204545632	7.21916852046216	6.8703647195834	-Inf	-Inf	-Inf	-Inf	-Inf	6.6724253419715	6.7279204545632	7.04439411935845	5.39231742277876	7.63662462054365
pycom01g07850	7.04439411935845	6.84549005094437	7	7.31288295528436	7.07681559705083	5.75488750216347	5.28540221886225	6.02236781302845	5.39231742277876	5.58496250072116	7.14974711950468	6.44294349584873	6.22881869049588	6.79441586635011	7.27612440527424	5.24792751344359	5.32192809488736	5.90689059560852	5.95419631038687	5.8073549220576	8.72109918870719	8.58496250072116	10.0821490413539	9.24317398347295	9.96289600533726	6.97727992349992	7.03342300153745	9.06339508128851	8.09275714091985	8.55458885167764	7.7279204545632	8.01122725542325	7.37503943134692	8.12928301694497	6.93073733756289	7.08746284125034	7.59991284218713	7.33091687811462	6.5077946401987	8.76818432477693	9.23840473932508	8.31741261376487	8.3037807481771	8.69348695749932	7.97727992349992	8.21431912080077	7.49984588708321	7.06608919045777	7.73470962022584
pycom01g08050	4.85798099512757	5.4262647547021	5.6724253419715	5.6724253419715	5	6.22881869049588	6.08746284125034	6.85798099512757	6.3037807481771	6.58496250072116	5.4594316186373	4.8073549220576	4.39231742277876	4.90689059560852	5.52356195605701	6.06608919045777	6.20945336562895	6.83289001416474	6.4594316186373	6.32192809488736	5	5.61470984411521	4.08746284125034	4.08746284125034	4.70043971814109	5.58496250072116	5.61470984411521	4.8073549220576	5.8073549220576	5.55458885167764	7.59245703726808	6.04439411935845	5.90689059560852	6.37503943134692	6.14974711950468	6.3037807481771	5.93073733756289	6.8073549220576	6.12928301694497	5.35755200461808	5.08746284125034	5.64385618977472	4.70043971814109	5.28540221886225	5.35755200461808	5.35755200461808	5.16992500144231	4.95419631038687	6.32192809488736
pycom01g08170	5.8073549220576	4.70043971814109	5.55458885167764	5.88264304936184	5.12928301694497	7.94836723158468	7.91886323727459	8.02236781302845	8.09275714091985	7.89481776330794	6.2667865406949	5	5.39231742277876	5.39231742277876	6.16992500144231	7.98868468677217	7.77478705960117	8.38801728534514	8.11374216604919	8.01680828768655	6.4262647547021	5.90689059560852	4.64385618977472	6.18982455888002	5.83289001416474	7.55458885167764	7.63662462054365	7.5077946401987	8.04984854945056	7.5077946401987	6.14974711950468	5.7279204545632	5.16992500144231	6.62935662007961	7.74146698640115	8.49585502688717	7.7279204545632	8.4757334309664	7.89481776330794	5.24792751344359	5.90689059560852	5.64385618977472	5.24792751344359	5.32192809488736	8.2336196767597	8.07681559705083	7.77478705960117	7.32192809488736	8.76487159073609
pycom01g08590	4.39231742277876	4.85798099512757	4.52356195605701	4.8073549220576	4.4594316186373	5.32192809488736	5.4594316186373	5.52356195605701	5.32192809488736	5.61470984411521	4.39231742277876	3.4594316186373	3	4.24792751344359	3.90689059560852	4.95419631038687	5.32192809488736	5.55458885167764	5.61470984411521	5.12928301694497	4	3.90689059560852	3.70043971814109	4.58496250072116	4.24792751344359	4.90689059560852	5.39231742277876	5.28540221886225	5.88264304936184	5.16992500144231	3	3.32192809488736	3.16992500144231	3.16992500144231	4.8073549220576	5.70043971814109	4.75488750216347	5	5.12928301694497	4.16992500144231	3.32192809488736	3.8073549220576	4.24792751344359	4.4594316186373	5.04439411935845	4.75488750216347	5.16992500144231	4.39231742277876	5.32192809488736
pycom01g08850	4.52356195605701	3.16992500144231	5.28540221886225	4.70043971814109	3.4594316186373	8.41362792902417	8.0389189892923	8.86727873970966	8.04439411935845	8.14465824283188	4.16992500144231	3	2.32192809488736	4.08746284125034	4.24792751344359	7.85798099512757	7.89481776330794	8.07681559705083	7.6724253419715	7.77478705960117	3.90689059560852	4.58496250072116	3.70043971814109	3.8073549220576	4.52356195605701	6.28540221886225	6.59991284218713	6.28540221886225	6.85798099512757	6	6.02236781302845	5.7279204545632	4.4594316186373	5.20945336562895	7.12928301694497	7.68650052718322	7.02236781302845	8.00562454919388	7.05528243550119	5.4594316186373	4.8073549220576	5.04439411935845	5.16992500144231	5.4262647547021	7.02236781302845	6.71424551766612	7.02236781302845	6.22881869049588	8.12928301694497
pycom01g08920	-Inf	-Inf	1.58496250072116	0	-Inf	5.97727992349992	6.2667865406949	6.39231742277876	6.32192809488736	6.4594316186373	0	1	-Inf	-Inf	2.32192809488736	5.64385618977472	6.08746284125034	6.22881869049588	5.78135971352466	5.58496250072116	0	1	-Inf	0	-Inf	4.64385618977472	5.16992500144231	3.8073549220576	4.32192809488736	4.08746284125034	1.58496250072116	1	-Inf	1	4.85798099512757	5.16992500144231	4.58496250072116	5.83289001416474	4.85798099512757	2.58496250072116	0	1	2.58496250072116	1.58496250072116	5.20945336562895	4.39231742277876	4	4.4594316186373	5.75488750216347
pycom01g10320	1	1	2.58496250072116	-Inf	-Inf	5.04439411935845	4.64385618977472	5.39231742277876	4.75488750216347	5.16992500144231	3.32192809488736	1.58496250072116	1	2.8073549220576	2.58496250072116	4.52356195605701	4.85798099512757	4.85798099512757	5.4594316186373	5.04439411935845	1	3	1	2	1	5.58496250072116	5.35755200461808	5.83289001416474	6.02236781302845	5.32192809488736	2.58496250072116	2.58496250072116	0	3	5.75488750216347	5.95419631038687	5.85798099512757	5.85798099512757	5.39231742277876	3.70043971814109	2.32192809488736	2.8073549220576	3	3.4594316186373	5.61470984411521	5.8073549220576	5.7279204545632	4.95419631038687	6.10852445677817
pycom01g10480	3.70043971814109	2.58496250072116	3.4594316186373	2.32192809488736	3.58496250072116	0	0	1	1	-Inf	4.16992500144231	3.32192809488736	3.4594316186373	4.64385618977472	4.64385618977472	1.58496250072116	-Inf	1	1	1.58496250072116	4.85798099512757	5.16992500144231	3.4594316186373	4.85798099512757	4.32192809488736	0	-Inf	-Inf	-Inf	0	6.04439411935845	5.4594316186373	5.12928301694497	5.85798099512757	2.58496250072116	3	1	3	2	4.95419631038687	5.39231742277876	5.64385618977472	5	5.08746284125034	2	1.58496250072116	1	1	2
pycom01g10670	1	0	1	2	0	3.90689059560852	5.24792751344359	4.75488750216347	4.32192809488736	4.58496250072116	1.58496250072116	-Inf	1	-Inf	1	3.58496250072116	3.4594316186373	4.16992500144231	4.4594316186373	3.8073549220576	2	-Inf	0	1	1	4.70043971814109	5.16992500144231	5.64385618977472	5.08746284125034	4.52356195605701	1	2.58496250072116	1.58496250072116	2.32192809488736	5.16992500144231	5.4262647547021	4.64385618977472	5.49185309632967	4.4594316186373	2	2.58496250072116	2.8073549220576	1.58496250072116	1.58496250072116	5.20945336562895	5.55458885167764	5.28540221886225	4.08746284125034	5.32192809488736
pycom01g10890	5.52356195605701	5.32192809488736	5.8073549220576	5.70043971814109	4.85798099512757	5.49185309632967	5.28540221886225	5.93073733756289	4.70043971814109	5.4262647547021	5.85798099512757	4.85798099512757	4.58496250072116	5.24792751344359	5.39231742277876	4.39231742277876	5.32192809488736	5.90689059560852	5.49185309632967	4.85798099512757	4.75488750216347	5.28540221886225	5.32192809488736	5.88264304936184	5.7279204545632	4.75488750216347	5.24792751344359	5.64385618977472	5.93073733756289	4.90689059560852	5.08746284125034	4.95419631038687	4.32192809488736	5.24792751344359	5.12928301694497	5.35755200461808	4.8073549220576	5.4262647547021	4.95419631038687	5.83289001416474	5.78135971352466	5.39231742277876	5.24792751344359	5.58496250072116	5.52356195605701	5.08746284125034	5.04439411935845	4.24792751344359	5.64385618977472
pycom01g11140	3.70043971814109	4.08746284125034	4.16992500144231	4.16992500144231	4.39231742277876	8.76155123244448	9.01122725542325	9.25266543245025	8.73809225962049	9.06069593168755	4.70043971814109	4.08746284125034	3.70043971814109	4.32192809488736	4.85798099512757	8.78135971352466	8.58871463558226	8.96578428466209	8.61838550225861	8.74146698640115	7.38370429247405	7.467605550083	7.01122725542325	7.36632221424582	7.84549005094437	9.41151098801207	9.26912667914942	10.1522848423066	10.140829770773	9.83130724380205	7.03342300153745	7.49185309632967	6.12928301694497	7.54689445988764	9.70043971814109	10.3498340914572	10.0848083878044	10.3140167039014	9.63117705570398	7.6724253419715	7.4757334309664	7.21916852046216	7.25738784269265	7.65105169117893	10.4210128557792	10.1922928144708	10.0182001788132	9.13955135239879	10.7456743240021
pycom01g11300	5.24792751344359	5.39231742277876	5.52356195605701	5.04439411935845	5.04439411935845	5.35755200461808	5.55458885167764	5.7279204545632	5.7279204545632	5.28540221886225	6.4093909361377	5.97727992349992	3.16992500144231	5.70043971814109	5	6.10852445677817	6.06608919045777	6.4093909361377	6.16992500144231	6.4093909361377	5.58496250072116	5.52356195605701	4	5.64385618977472	5.24792751344359	3.90689059560852	3.8073549220576	4.08746284125034	4.85798099512757	3.8073549220576	6.70043971814109	5.61470984411521	4.52356195605701	5.83289001416474	4.64385618977472	5.7279204545632	5.7279204545632	6.02236781302845	5.85798099512757	4.90689059560852	4.70043971814109	4.95419631038687	4.90689059560852	5.16992500144231	4.90689059560852	3.70043971814109	4.95419631038687	3.16992500144231	6.14974711950468
pycom01g11480	-Inf	-Inf	1.58496250072116	-Inf	0	3.90689059560852	3.8073549220576	4.8073549220576	3.70043971814109	3.16992500144231	-Inf	-Inf	-Inf	-Inf	-Inf	4.64385618977472	4.70043971814109	4.08746284125034	4.24792751344359	3.8073549220576	-Inf	-Inf	-Inf	-Inf	-Inf	4	2.58496250072116	2.58496250072116	3.58496250072116	3	1	-Inf	-Inf	-Inf	3.16992500144231	4.24792751344359	2	3	2.32192809488736	-Inf	-Inf	-Inf	-Inf	-Inf	3.16992500144231	3.16992500144231	3	3	3.70043971814109
pycom01g12830	5.95419631038687	5.6724253419715	5.8073549220576	6.39231742277876	5.93073733756289	7.53138146051631	7.11894107272351	7.62205181945638	7.45121111183233	7.98868468677217	5.49185309632967	4.75488750216347	4.39231742277876	4.85798099512757	5.55458885167764	6.75488750216347	6.6724253419715	6.83289001416474	6.71424551766612	6.55458885167764	6.08746284125034	6.20945336562895	5.52356195605701	6.33985000288462	6.16992500144231	5.64385618977472	6.4262647547021	6.08746284125034	6.49185309632967	6.12928301694497	5.95419631038687	4.8073549220576	5.08746284125034	5.95419631038687	5.7279204545632	6.7279204545632	6.10852445677817	6.20945336562895	5.70043971814109	6.4093909361377	5.93073733756289	5.70043971814109	5.83289001416474	5.64385618977472	5.7279204545632	5.58496250072116	5.90689059560852	4.52356195605701	6.37503943134692
pycom01g14100	7.05528243550119	7.4178525148859	7.20945336562895	7.64385618977472	7.14974711950468	7.05528243550119	6.6724253419715	6.97727992349992	6.88264304936184	6.4594316186373	7.88874324889826	6.78135971352466	6.49185309632967	7.33091687811462	7.65105169117893	7.17990909001493	6.95419631038687	7.08746284125034	7.17990909001493	7.13955135239879	6.4594316186373	6.61470984411521	5.97727992349992	6.96578428466209	6.20945336562895	6.5077946401987	6.18982455888002	6.3037807481771	6.98868468677217	6.4594316186373	7.82017896241519	7.09803208296053	6.65821148275179	7.13955135239879	6.62935662007961	7.15987133677839	6.65821148275179	7.55458885167764	7.15987133677839	7.13955135239879	6.90689059560852	7.2667865406949	6.61470984411521	7.07681559705083	6.90689059560852	6.79441586635011	6.88264304936184	5.52356195605701	7.74819284958946
pycom01g16850	5	4.75488750216347	5.20945336562895	5.12928301694497	4.32192809488736	4.75488750216347	4.8073549220576	5.52356195605701	4.90689059560852	5.20945336562895	5.52356195605701	4.70043971814109	4.24792751344359	5.04439411935845	5.08746284125034	5.55458885167764	5.16992500144231	5.4262647547021	5.08746284125034	5.20945336562895	5.08746284125034	5.95419631038687	4.95419631038687	5.52356195605701	5.4594316186373	4.70043971814109	3.16992500144231	4.8073549220576	5.32192809488736	4.39231742277876	6	5.32192809488736	4.64385618977472	5.88264304936184	4.4594316186373	5.28540221886225	5.49185309632967	5.28540221886225	5.70043971814109	4.90689059560852	5.16992500144231	5.20945336562895	4.24792751344359	4.90689059560852	4.75488750216347	4	4.90689059560852	3.70043971814109	5.58496250072116
pycom01g17160	-Inf	-Inf	1.58496250072116	0	-Inf	4.24792751344359	4.39231742277876	5.12928301694497	3.8073549220576	4.58496250072116	0	-Inf	-Inf	-Inf	0	4.32192809488736	4.75488750216347	4.08746284125034	4.52356195605701	4.08746284125034	-Inf	-Inf	-Inf	-Inf	-Inf	4.08746284125034	3	4.08746284125034	4.70043971814109	4.16992500144231	-Inf	2	1	1	3.4594316186373	4	3.90689059560852	4.16992500144231	3.32192809488736	-Inf	-Inf	1	0	2	3.90689059560852	4.24792751344359	4.08746284125034	3	3.70043971814109
pycom01g17340	6.8703647195834	7.39231742277876	6.96578428466209	7.15987133677839	7.2667865406949	7.21916852046216	6.78135971352466	7.14974711950468	7.04439411935845	7.16992500144231	7.876516946565	7.29462074889163	5.58496250072116	7.17990909001493	6.98868468677217	7.49984588708321	7.4594316186373	7.7279204545632	7.12928301694497	7.57742882803575	7.01122725542325	7.36632221424582	6.78135971352466	6.98868468677217	7.06608919045777	5.20945336562895	4.39231742277876	6.18982455888002	6.75488750216347	5.97727992349992	8.01122725542325	7.22881869049588	6.84549005094437	7.31288295528436	5.75488750216347	7.14974711950468	6.93073733756289	7.57742882803575	6.97727992349992	7.20945336562895	7.10852445677817	6.82017896241519	6.90689059560852	7.33985000288462	6.61470984411521	6.58496250072116	6.98868468677217	5.70043971814109	7.49984588708321
pycom01g17750	-Inf	-Inf	1	-Inf	1	1.58496250072116	0	2.32192809488736	0	3.16992500144231	-Inf	-Inf	0	-Inf	0	-Inf	0	1.58496250072116	1	-Inf	2.58496250072116	2.8073549220576	4.08746284125034	4.24792751344359	3.90689059560852	4.85798099512757	5.78135971352466	6.5077946401987	6.44294349584873	5.90689059560852	3.58496250072116	3.70043971814109	3	3.90689059560852	4	4.32192809488736	4.64385618977472	4.08746284125034	3.8073549220576	4.58496250072116	4.85798099512757	3.16992500144231	3.8073549220576	4.24792751344359	6.02236781302845	5.4594316186373	5.24792751344359	4.58496250072116	5.49185309632967
pycom01g18010	5.04439411935845	5.55458885167764	5.4594316186373	5.61470984411521	5.64385618977472	5.88264304936184	5.28540221886225	5.61470984411521	5.83289001416474	5.97727992349992	5.85798099512757	5.90689059560852	4.64385618977472	5.35755200461808	5.97727992349992	6.18982455888002	6.59991284218713	6.6724253419715	6.08746284125034	6.53915881110803	5.49185309632967	5.52356195605701	4.24792751344359	5.6724253419715	5.61470984411521	5.90689059560852	5.16992500144231	5.90689059560852	6.4262647547021	5.88264304936184	6	5.4262647547021	4.85798099512757	6.14974711950468	6.02236781302845	6.84549005094437	6.53915881110803	6.82017896241519	6.3037807481771	5.39231742277876	5.49185309632967	5.04439411935845	4.85798099512757	5.28540221886225	6.4757334309664	6.14974711950468	6.14974711950468	4.16992500144231	6.90689059560852
pycom01g18770	2	1	1	2	2.32192809488736	7.40087943628218	7.4757334309664	7.90086680798075	7.3037807481771	7.69348695749933	3.16992500144231	3.32192809488736	3	2.32192809488736	3.58496250072116	7.27612440527424	7.4093909361377	7.76818432477693	7.09803208296053	7.48381577726426	2	2	-Inf	-Inf	1	5.24792751344359	5.49185309632967	5.8073549220576	5.88264304936184	4.90689059560852	3	1.58496250072116	2	2.58496250072116	5.6724253419715	5.8073549220576	6.12928301694497	6.08746284125034	5.52356195605701	0	2.58496250072116	1	2.32192809488736	-Inf	5.35755200461808	4.95419631038687	5.24792751344359	3.90689059560852	5.35755200461808
pycom01g19150	2.32192809488736	3	3.58496250072116	2.8073549220576	3.16992500144231	-Inf	1	1	1	1	4.16992500144231	3	3	2.32192809488736	3.4594316186373	2.32192809488736	2	2.58496250072116	3	2.8073549220576	2.58496250072116	3.90689059560852	2.8073549220576	3.70043971814109	2.32192809488736	-Inf	-Inf	-Inf	1.58496250072116	-Inf	3.4594316186373	3.16992500144231	1.58496250072116	3.8073549220576	1.58496250072116	3	2.8073549220576	2.8073549220576	2	2	3.4594316186373	3	2.58496250072116	2.58496250072116	1	2.32192809488736	0	0	2.32192809488736
pycom01g19980	9.52943055414615	9.54689445988764	9.64745842645492	9.96289600533726	9.48381577726426	10.6375305515253	10.4072677642447	10.7540523675289	10.5333297323058	10.4958550268872	10.1045987535644	9.45532722030456	8.8008998999203	9.5077946401987	10.12153351734	10.661778097772	10.7706638929168	10.9922302649659	10.791162888555	10.7813597135247	9.65642486327778	9.95274124718649	9.38586240064146	9.85953478638265	9.88264304936184	9.76983784362944	9.76155123244448	9.99859042974533	10.4491486453754	9.92777796208234	10.4136279290242	9.92629599478111	9.6724253419715	10.2288186904959	10.3998119593257	10.8672787397097	10.3442959079158	10.9851303734669	10.6582114827518	9.99859042974533	10.0687782779854	10.0306671362469	9.96434086779242	10.4460494067166	10.6926155016946	10.7456743240021	10.5264992391366	9.65284497300198	11.281350514981
pycom01g20820	0	0	-Inf	0	0	9.51372759595244	9.37068740680722	9.73809225962049	9.54496443278924	9.5352753766208	1	3.16992500144231	-Inf	1.58496250072116	1	9.84077792359505	9.96000193206808	10.1254134704833	9.57742882803575	9.84549005094438	3.8073549220576	2.58496250072116	2.32192809488736	2	3	9.53138146051631	9.31288295528435	9.70390357344466	9.97727992349992	9.51372759595244	1	3.4594316186373	2	2.8073549220576	9.89026427702111	10.4888443464573	10.2155329997457	10.4604558963096	10.0443941193585	3.90689059560852	1.58496250072116	2.58496250072116	3.58496250072116	3.8073549220576	10.1019756709492	9.79603960882977	9.86263735755879	8.80413102118332	10.4210128557792
pycom01g20920	7.03342300153745	6.90689059560852	7.06608919045777	7.37503943134692	7.03342300153745	7.97727992349992	8.09803208296053	8.4262647547021	8.24317398347295	8.35755200461808	7.33091687811462	6.24792751344359	5.85798099512757	6.55458885167764	7.35755200461808	7.88264304936184	8.00562454919388	8.29462074889163	8.11894107272351	8.09803208296053	7.17990909001493	7.33091687811462	6.4262647547021	6.64385618977472	6.91886323727459	8.64024493622235	8.70735913208088	8.45532722030456	8.85486838326024	8.3037807481771	7.59245703726808	7.4262647547021	6.44294349584873	7.5077946401987	8.59618975614441	9.26912667914942	8.72451385311995	9.23601419190008	8.64024493622235	6.83289001416474	7.03342300153745	6.95419631038687	6.90689059560852	7.09803208296053	8.86418614465428	8.76818432477693	8.75488750216347	7.85798099512757	9.51963625284321
pycom01g20970	-Inf	-Inf	-Inf	-Inf	-Inf	2	2.32192809488736	3	3.16992500144231	3.58496250072116	-Inf	-Inf	-Inf	-Inf	-Inf	-Inf	-Inf	-Inf	-Inf	0	-Inf	-Inf	-Inf	-Inf	-Inf	-Inf	3	2	3.16992500144231	1	-Inf	-Inf	-Inf	-Inf	-Inf	0	0	0	-Inf	-Inf	-Inf	0	-Inf	-Inf	1.58496250072116	-Inf	1	0	1
pycom01g21250	5.6724253419715	5.70043971814109	5.6724253419715	6.65821148275179	6.10852445677817	8.54303182025524	8.19475685442225	8.5274770060604	8.67948009950545	9.18239435340453	5.61470984411521	5.61470984411521	4.08746284125034	4.95419631038687	5.49185309632967	7.93663793900257	7.91886323727459	8.36632221424582	7.59245703726808	7.65105169117893	7	6.98868468677217	6.28540221886225	6.49185309632967	6.79441586635011	8.04439411935845	7.75488750216347	7.99435343685886	9.09275714091985	8.29462074889163	5.95419631038687	6.2667865406949	5.04439411935845	5.4594316186373	8.2045711442492	9.43462822763673	8.93369065495223	8.96289600533726	8.86727873970966	4.85798099512757	5.32192809488736	5.08746284125034	5.08746284125034	5.7279204545632	9.11113567023471	8.54303182025524	8.86108690599539	7.8703647195834	9.53332973230583
pycom01g21550	2	1.58496250072116	0	1.58496250072116	-Inf	10.0914353863236	10.4283601727043	10.635718120331	10.1996723448364	10.4604558963096	3.16992500144231	1	0	1	1.58496250072116	10.0701209444768	9.87805091272854	9.91288933622996	9.76155123244448	9.98868468677217	5.55458885167764	4.52356195605701	4.64385618977472	5.04439411935845	4.52356195605701	7.467605550083	7.25738784269265	7.40087943628218	7.69348695749933	7.09803208296053	4.8073549220576	5.35755200461808	4.39231742277876	5.24792751344359	7.39231742277876	8.17492568250068	7.79441586635011	7.7279204545632	7.33091687811462	4.08746284125034	3.32192809488736	3.4594316186373	4.32192809488736	4.32192809488736	7.82017896241519	7.48381577726426	7.36632221424582	6.18982455888002	8.19967234483636
pycom01g22480	6.16992500144231	5.75488750216347	6.5077946401987	6.65821148275179	5.52356195605701	7.25738784269265	7.07681559705083	7.81378119121704	7.3037807481771	6.97727992349992	7.49185309632967	6.35755200461808	6.44294349584873	6.79441586635011	7.55458885167764	7.97727992349992	7.83920378809694	8.18982455888002	7.93663793900257	8.00562454919388	5.6724253419715	6.32192809488736	5.24792751344359	6	6.28540221886225	7.06608919045777	7.04439411935845	7.27612440527424	7.23840473932508	6.28540221886225	8.00562454919388	6.4594316186373	6.20945336562895	7.24792751344359	7.10852445677817	7.68650052718322	7.06608919045777	8.13442632022093	7.73470962022584	7.73470962022584	7.86418614465428	7.97154355395077	7.20945336562895	7.52356195605701	7.3037807481771	7.57742882803575	7.29462074889163	6.37503943134692	7.71424551766612
pycom01g23030	4.75488750216347	4.52356195605701	5.64385618977472	4.85798099512757	4.75488750216347	4.52356195605701	4.52356195605701	4.4594316186373	4.70043971814109	4.39231742277876	4.24792751344359	4.16992500144231	3.4594316186373	3.32192809488736	4.95419631038687	3.16992500144231	3.70043971814109	3.90689059560852	3.32192809488736	3.70043971814109	4.08746284125034	5.24792751344359	4.58496250072116	5.12928301694497	4.8073549220576	5.24792751344359	6.33985000288462	6.4594316186373	6.4262647547021	5.8073549220576	3.4594316186373	4.32192809488736	1.58496250072116	4.8073549220576	5.20945336562895	5.88264304936184	5.58496250072116	5.4262647547021	4.58496250072116	3.58496250072116	4.95419631038687	3.90689059560852	4.08746284125034	4	4.39231742277876	5.20945336562895	3.90689059560852	3.70043971814109	4.58496250072116
pycom01g23250	7.10852445677817	6.18982455888002	6.58496250072116	6.74146698640115	6.5077946401987	8.2807707701306	7.68650052718322	8.24792751344359	8.08214904135387	8.35314682549808	6.5077946401987	5.52356195605701	6.02236781302845	5.85798099512757	5.83289001416474	7.29462074889163	7.25738784269265	7.63662462054365	7.31288295528436	7.15987133677839	5.28540221886225	6.16992500144231	6	5.7279204545632	6.22881869049588	6.49185309632967	6.02236781302845	6.93073733756289	7.2667865406949	6.97727992349992	5.97727992349992	5.55458885167764	4.75488750216347	5.78135971352466	7.09803208296053	7.62935662007961	6.82017896241519	7.467605550083	7.14974711950468	6.18982455888002	5.83289001416474	6	5.6724253419715	6.24792751344359	7.04439411935845	6.91886323727459	6.96578428466209	5.52356195605701	7.49185309632967
pycom01g23940	6.70043971814109	6.32192809488736	6.74146698640115	6.98868468677217	6.49185309632967	7.51569983828404	7.06608919045777	7.43462822763672	7.43462822763672	7.27612440527424	7.467605550083	6.94251450533924	6.3037807481771	7.02236781302845	7.49185309632967	7.55458885167764	7.38370429247405	7.69348695749933	7.54689445988764	7.77478705960117	6.62935662007961	7.04439411935845	5.83289001416474	6.89481776330794	6.78135971352466	6.85798099512757	7.01122725542325	7.33091687811462	7.65821148275179	7.09803208296053	7.57742882803575	6.94251450533924	6.88264304936184	7.62205181945638	7.34872815423108	8.12928301694497	7.70043971814109	8.04439411935845	7.8073549220576	6.56985560833095	6.71424551766612	6.96578428466209	6.32192809488736	7	7.4757334309664	7.4262647547021	7.19967234483636	6.04439411935845	7.99435343685886
pycom01g24420	1.58496250072116	1	0	1	-Inf	6.28540221886225	5.93073733756289	6.35755200461808	6.14974711950468	5.70043971814109	1	-Inf	1	2.32192809488736	1	5.08746284125034	5.85798099512757	4.75488750216347	4.85798099512757	5.39231742277876	1.58496250072116	2.58496250072116	1	2.58496250072116	2	5.70043971814109	5.52356195605701	7.04439411935845	6.74146698640115	6.59991284218713	2.8073549220576	2.58496250072116	1.58496250072116	2	4.70043971814109	6.49185309632967	6.49185309632967	4.8073549220576	4.70043971814109	5.08746284125034	3.32192809488736	3	3.32192809488736	2.58496250072116	7.3037807481771	7.53138146051631	7.3037807481771	6.70043971814109	7.13955135239879
pycom01g24530	2	3.70043971814109	3.32192809488736	3.8073549220576	1.58496250072116	12.6325408765469	12.8221724614762	13.1045987535644	12.5357613779867	12.7189609119842	2.58496250072116	1.58496250072116	1.58496250072116	3.8073549220576	3.16992500144231	12.3801904667498	12.5722265127937	12.5087851620645	12.2664937563122	12.4599438483749	4.24792751344359	3.58496250072116	2	3.4594316186373	3.4594316186373	11.8898841703028	12.1081977225358	12.352871054678	12.2769967392971	11.5947911180893	4.8073549220576	3.32192809488736	2.58496250072116	4.95419631038687	12.0717975222842	12.7215264640075	11.7077904955288	12.4309751725881	12.0003521774803	3.16992500144231	5.39231742277876	5	3.8073549220576	5.16992500144231	11.8368393597487	11.4470832262097	11.2520740427962	10.2842457498297	11.942880997159
pycom02g00510	6.44294349584873	6.62935662007961	7.13955135239879	6.98868468677217	6.32192809488736	6.52356195605701	5.64385618977472	6.59991284218713	6.33985000288462	6.4757334309664	6.37503943134692	6	5.85798099512757	5.93073733756289	7	5.88264304936184	5.78135971352466	5.88264304936184	6.33985000288462	5.8073549220576	6.94251450533924	6.83289001416474	6.68650052718322	6.89481776330794	6.96578428466209	6.70043971814109	6.64385618977472	6.83289001416474	6.95419631038687	6.65821148275179	6.14974711950468	6.06608919045777	6.04439411935845	6.4594316186373	6.89481776330794	7.27612440527424	6.37503943134692	6.58496250072116	6.37503943134692	7.02236781302845	6.39231742277876	6.98868468677217	6.55458885167764	6.62935662007961	7.04439411935845	6.20945336562895	6.39231742277876	6.32192809488736	7.29462074889163
pycom02g00720	10.3901689562002	10.5117526537674	10.590587049915	10.8305152069768	10.2957689344205	10.6608872703026	10.4553272203046	10.7456743240021	10.6411485974112	10.6193029554157	11.5102696708982	10.6137894644726	9.91288933622996	10.7262181593322	11.1427452767515	10.9936460600166	10.940313597146	11.1823943534045	11.0606959316876	11.1395513523988	10.8017083589165	11.1305705628054	10.2384047393251	10.8121773055144	10.7623820387104	10.0620461377205	10.1560830762887	10.0579917227592	10.5264992391366	9.84392105128904	11.418379719365	10.7151040092362	10.2384047393251	10.9166259222112	10.3793783670713	11.0347989625773	10.65999589243	11.1541852092653	10.8501868376458	11.1817734388088	11.0539258815311	11.12153351734	10.9270371687203	11.4231159101471	10.8603110549195	10.642051692928	10.6856248397264	9.66711154207503	11.4578938373147
pycom02g01330	9.61838550225861	9.14210705730255	9.403012023575	9.90388184573618	9.54303182025524	12.9941766251617	12.876133200043	13.5530292460597	13.0610336016811	14.0081659716391	9.32867492732795	8.79116288855502	9.16741814583174	8.37503943134693	9.57175264350355	12.1036156563945	12.1324997296285	12.579787329527	11.8799660796644	11.7338627196785	10.3706874068072	10.8634119589416	10.0209799389042	10.7632123668144	10.8225708309502	12.723020931812	13.0481462542196	13.2482240896685	13.4835638881251	12.9448950396779	9.67595703294175	9.92629599478111	9.67419226814568	10.3966047811819	12.5724633890837	13.2080819099811	12.5985178106126	12.9476369379518	12.482555891549	10.1484765821783	9.88264304936184	10.0848083878044	9.91288933622996	9.60733031374961	12.3014961949825	11.9501913499727	11.8061468033205	11.1836353814732	12.3581017074408
pycom02g01390	10.5304063370991	10.5284541107648	10.9729797860663	11.0347989625773	11.2778685461768	12.4870863402713	12.337343147274	12.9695663972905	12.6719832720919	13.5495440383016	10.7279204545632	9.95419631038687	9.67948009950545	10.0237543532994	10.467605550083	12.0254856568084	11.7907557501183	12.4056733322819	11.8352609186275	11.5377037479076	12.1199137854523	12.4663314220828	12.1513337192917	12.2446611447642	12.6923975554685	13.029459787825	13.2038068024878	13.6024669018306	13.9860197730641	13.5993317429563	11.2603315185576	11.1478408936723	10.9943534368589	11.5245417150358	13.3830292210842	14.0039570485808	13.6300395526561	13.6919615642168	13.5029560832623	11.1805308073445	10.8209766926212	10.6492561775173	10.7739633684336	10.9181178510318	12.7650788596167	12.3465137331656	12.6144798042453	11.5835529304665	13.0691140617739
pycom02g01410	6.4262647547021	6.91886323727459	6.90689059560852	7.08746284125034	6.91886323727459	7.4093909361377	7.09803208296053	7.53138146051631	7.28540221886225	7.38370429247405	7.43462822763672	6.64385618977472	4.75488750216347	6.90689059560852	6.56985560833095	7.63662462054365	7.52356195605701	7.75488750216347	7.4093909361377	7.88264304936184	7.27612440527424	7.45121111183233	7.05528243550119	6.94251450533924	7.34872815423108	5.95419631038687	5.75488750216347	6.24792751344359	7.34872815423108	6.8073549220576	7.76818432477693	6.83289001416474	6.55458885167764	7.02236781302845	6.70043971814109	7.57742882803575	7.53915881110803	7.85174904141606	7.60733031374961	6.61470984411521	6.55458885167764	6.75488750216347	6.49185309632967	6.94251450533924	7.20945336562895	7.14974711950468	7.29462074889163	5.95419631038687	8.10328780841202
pycom02g01770	5.8073549220576	6.04439411935845	5.93073733756289	6.16992500144231	6.10852445677817	6.5077946401987	5.55458885167764	6.7279204545632	6.32192809488736	6.44294349584873	6.5077946401987	6.24792751344359	4	6	6.4262647547021	6.49185309632967	6.35755200461808	6.82017896241519	7	6.64385618977472	5.93073733756289	6.18982455888002	5.55458885167764	5.95419631038687	6.20945336562895	5.49185309632967	5.04439411935845	5.49185309632967	6.4757334309664	5.85798099512757	6.56985560833095	5.7279204545632	5.70043971814109	6.10852445677817	6	6.82017896241519	7.13955135239879	7.3037807481771	6.76818432477693	5.39231742277876	5.32192809488736	5.52356195605701	5.24792751344359	5.75488750216347	6.14974711950468	5.93073733756289	6.24792751344359	4.85798099512757	7.04439411935845
pycom02g01810	10.1344263202209	9.80251636512122	10.1598713367784	10.3976746329483	10.609178738142	9.86263735755879	9.03066713624694	9.57553924683453	9.4178525148859	10.1045987535644	10.0552824355012	9.41574176829009	8.6724253419715	9.23601419190008	9.5077946401987	9.11374216604919	9.22641219278879	9.18487534290828	9.12928301694497	9.12670447284319	9.13185696060879	9.81538329581354	8.92184093707449	9.82654848729091	9.52943055414615	8.21916852046216	8.1548181090521	8.33091687811462	9.33315535031062	8.64385618977473	9.283088353024	8.4178525148859	8.50382573799575	8.85798099512757	8.2667865406949	8.48381577726426	8.47167521439204	9.33985000288462	8.29462074889163	9.96722625883599	10.1098306542788	9.70735913208088	9.68825030913318	10.1947568544222	9.15987133677839	8.8703647195834	9.02513956227851	7.85798099512757	9.45738087907253
pycom02g01930	-Inf	-Inf	-Inf	-Inf	-Inf	7.13955135239879	6.94251450533924	7.2667865406949	7.07681559705083	7.12928301694497	0	0	-Inf	-Inf	-Inf	6.37503943134692	6.02236781302845	6.71424551766612	5.85798099512757	6.20945336562895	1	1	1	2.32192809488736	0	6.39231742277876	6.04439411935845	7.07681559705083	7.2667865406949	6.8073549220576	2	1.58496250072116	0	3.4594316186373	6.83289001416474	7.52356195605701	6.59991284218713	7.27612440527424	6.6724253419715	0	0	0	1	1	7.09803208296053	6.44294349584873	6.22881869049588	4.95419631038687	7.03342300153745
pycom02g01940	-Inf	-Inf	-Inf	1.58496250072116	-Inf	5.93073733756289	6.2667865406949	6.14974711950468	5.93073733756289	6.3037807481771	0	-Inf	-Inf	1	-Inf	5	5.24792751344359	4.95419631038687	5.28540221886225	5.35755200461808	0	-Inf	-Inf	-Inf	1	6.08746284125034	6.10852445677817	6.5077946401987	6.24792751344359	6	-Inf	0	-Inf	2	6.68650052718322	6.20945336562895	5.52356195605701	6	5.4262647547021	0	0	1	-Inf	0	5.70043971814109	5.49185309632967	5.04439411935845	4.52356195605701	5.97727992349992
pycom02g02820	3.8073549220576	3.90689059560852	4.4594316186373	3.58496250072116	4.4594316186373	5.28540221886225	4.52356195605701	6.02236781302845	5.32192809488736	6.06608919045777	3.32192809488736	2.8073549220576	2.8073549220576	3.58496250072116	3.4594316186373	5	5.4594316186373	5.24792751344359	5.4594316186373	4.39231742277876	3.90689059560852	3.8073549220576	3.4594316186373	4.64385618977472	4.4594316186373	3.58496250072116	3.4594316186373	4.39231742277876	4.24792751344359	5.28540221886225	3.4594316186373	2.58496250072116	2.58496250072116	1.58496250072116	4.90689059560852	5.12928301694497	4.75488750216347	4.75488750216347	4.32192809488736	5.93073733756289	4.52356195605701	4.75488750216347	5.4262647547021	5.49185309632967	5.83289001416474	5.88264304936184	5.64385618977472	5.28540221886225	6.4594316186373
pycom02g03360	1	0	1	-Inf	0	9.67065624911844	9.1548181090521	9.54109661534952	9.38586240064146	9.82177398197057	-Inf	-Inf	0	1	-Inf	9.16741814583174	8.93369065495223	9.17990909001493	8.98299357469431	8.91886323727459	-Inf	0	-Inf	-Inf	-Inf	5.4262647547021	5.88264304936184	5.90689059560852	6.64385618977472	6.5077946401987	0	-Inf	0	-Inf	6.32192809488736	7.13955135239879	6.79441586635011	6.53915881110803	6.6724253419715	-Inf	-Inf	1	-Inf	0	5.55458885167764	5.04439411935845	5.4262647547021	4.24792751344359	6.24792751344359
pycom02g03820	8.99717948093762	9.03617361255349	9.6724253419715	9.37503943134693	9.27379559921426	9.2807707701306	9.30149619498255	9.68123841177781	9.44501484586842	9.54689445988764	9.25029841790633	8.64385618977473	8.2336196767597	8.79766152585376	9.3264294871223	9.30606168942834	9.35093918154643	9.54496443278924	9.39016895620018	9.4898479604393	9.55074678538324	9.75988818322183	9.55074678538324	9.84862294042934	10.103287808412	9.44708322620965	9.4655664048094	9.9469062744564	9.92925840863697	9.6724253419715	9.49385544924082	9.46352437327118	8.72451385311995	9.60362634498619	9.26912667914942	10.1522848423066	9.88722061546838	9.84077792359505	9.36632221424582	9.18487534290828	9.41151098801207	8.81057163474115	9.12412131182919	9.31288295528435	9.87498134765377	9.54496443278924	9.52943055414615	8.74146698640115	10.0375469539622
pycom02g03830	7.27612440527424	7	7.33091687811462	7.48381577726426	7.4093909361377	8.79116288855502	8.32192809488736	8.94544383637791	8.64745842645492	9.12670447284319	7.05528243550119	6.06608919045777	5.55458885167764	6.70043971814109	6.58496250072116	7.94251450533924	7.81378119121704	8.54303182025524	8.08746284125034	8.04439411935845	7.08746284125034	7.53138146051631	6.95419631038687	7.58496250072116	7.66533591718518	7.36632221424582	7.60733031374961	8.06608919045777	8.43045255166553	8.04984854945056	7.05528243550119	6.4757334309664	6.2667865406949	7.34872815423108	7.90086680798075	8.40514146313634	8.17990909001493	8.30833903013941	7.95419631038687	7.07681559705083	6.7279204545632	6.04439411935845	6.58496250072116	7.12928301694497	7.8703647195834	7.79441586635011	7.95419631038687	6.64385618977472	8.68650052718322
pycom02g03920	2.32192809488736	1	2.8073549220576	2.32192809488736	0	5.4594316186373	5.90689059560852	5.32192809488736	5.39231742277876	4.8073549220576	-Inf	2	2.58496250072116	0	2	5.6724253419715	5.75488750216347	5.95419631038687	5.52356195605701	5.78135971352466	1.58496250072116	1.58496250072116	1.58496250072116	2	2	5.16992500144231	5.24792751344359	5.16992500144231	5.39231742277876	5.04439411935845	2	2.32192809488736	0	3.58496250072116	5.16992500144231	6.08746284125034	5.20945336562895	5.32192809488736	5.58496250072116	2.58496250072116	1.58496250072116	1	1.58496250072116	2.32192809488736	4.95419631038687	4.70043971814109	4.52356195605701	3.70043971814109	5.83289001416474
pycom02g03930	0	2.58496250072116	2.32192809488736	2.32192809488736	3.16992500144231	1.58496250072116	2	2.8073549220576	3.16992500144231	1	1	1	2	1.58496250072116	0	2	2	2	0	0	4.8073549220576	4.16992500144231	3.58496250072116	4.64385618977472	3.70043971814109	2	3	2	4.16992500144231	3.58496250072116	3.58496250072116	2.32192809488736	1.58496250072116	2.8073549220576	2.32192809488736	3.8073549220576	3.16992500144231	2.8073549220576	2.58496250072116	5.20945336562895	4.08746284125034	4.08746284125034	5.08746284125034	4.70043971814109	5.12928301694497	4.58496250072116	5.12928301694497	4.24792751344359	5.49185309632967
pycom02g04240	6.06608919045777	6.06608919045777	5.97727992349992	6.53915881110803	6.18982455888002	5.16992500144231	4.39231742277876	5.20945336562895	5.16992500144231	5.64385618977472	6.4594316186373	5.61470984411521	5.35755200461808	5.4262647547021	5.64385618977472	4.08746284125034	4.52356195605701	4.24792751344359	4.85798099512757	5.08746284125034	6.35755200461808	6.88264304936184	6.82017896241519	7.22881869049588	7.33985000288462	5.7279204545632	5.4262647547021	6.55458885167764	7.01122725542325	6.89481776330794	6.4594316186373	5.7279204545632	5.58496250072116	6.2667865406949	5.20945336562895	5.85798099512757	5.88264304936184	5.35755200461808	4.75488750216347	5.93073733756289	6.08746284125034	5.24792751344359	5.88264304936184	6.22881869049588	6.04439411935845	5.55458885167764	5.88264304936184	4.75488750216347	6.10852445677817
pycom02g05170	8.62570884306447	8.21431912080077	8.49585502688717	8.95128471496697	8.87958324961278	8.16490692667569	7.4262647547021	7.88874324889826	8.14465824283188	8.57364718749332	8.2336196767597	8.21431912080077	7.12928301694497	7.2667865406949	7.96000193206808	6.64385618977472	7.59245703726808	7.33985000288462	6.65821148275179	7.01122725542325	10.6724253419715	10.6803595235137	11.4335854411505	11.2900188469326	11.4046093978377	9.2045711442492	8.95419631038687	10.2934716488381	10.3663222142458	9.9957671508778	10.1045987535644	9.86573327085176	9.29691620687929	9.92629599478111	8.85798099512757	9.88569637333939	10.1910592145317	9.62753388447279	9.22881869049588	10.496853777388	10.7116669735643	9.71596199025514	10.5536292939164	10.7927902943011	10.8564255286255	10.5274770060604	10.6733090755617	9.45738087907253	10.8955752823807
pycom02g05270	5.8073549220576	5.16992500144231	6.20945336562895	6.55458885167764	5.97727992349992	6.06608919045777	6.4093909361377	6.64385618977472	5.70043971814109	6.39231742277876	5.78135971352466	5.32192809488736	5.32192809488736	5.55458885167764	6.56985560833095	6.24792751344359	5.90689059560852	6.35755200461808	6.28540221886225	6.18982455888002	4.4594316186373	4.58496250072116	4	4.08746284125034	4.16992500144231	6.08746284125034	5.83289001416474	5.88264304936184	5.64385618977472	5.28540221886225	5.08746284125034	5.61470984411521	4.58496250072116	5.7279204545632	5.16992500144231	5.88264304936184	5.24792751344359	5.8073549220576	5.7279204545632	4.39231742277876	3.8073549220576	4.39231742277876	3.90689059560852	5.16992500144231	5.90689059560852	5.93073733756289	5.64385618977472	5.12928301694497	5.83289001416474
pycom02g05470	6.83289001416474	7.09803208296053	7.6724253419715	7.11894107272351	7.07681559705083	8.5077946401987	8.5077946401987	9	8.33539035469392	8.467605550083	7.08746284125034	6.56985560833095	5.85798099512757	6.33985000288462	7.35755200461808	8.51175265376738	8.76487159073609	8.77807712953536	8.5077946401987	8.58496250072116	6.85798099512757	6.74146698640115	5.93073733756289	6.62935662007961	7.16992500144231	8.39231742277876	8.91288933622996	8.90086680798075	9.0389189892923	8.39231742277876	6.88264304936184	6.53915881110803	6	6.65821148275179	8.34429590791582	9.18239435340453	8.7176764230664	8.93073733756289	8.74483383749955	6.55458885167764	6.2667865406949	6.68650052718322	6.12928301694497	6.62935662007961	9.05528243550119	8.78790255939143	8.66533591718518	7.76818432477693	9.35535109642481
pycom02g05500	1.58496250072116	3.16992500144231	4.58496250072116	3.16992500144231	2	9.39446269461032	9.4858293087019	9.92035285541508	9.18239435340453	9.28540221886225	4.58496250072116	3.70043971814109	2	2.8073549220576	4.70043971814109	9.66711154207503	9.56605403817109	9.90538700501813	9.79116288855502	9.94544383637791	6.04439411935845	6.49185309632967	4.8073549220576	6.3037807481771	5.93073733756289	8.77478705960117	8.58120058192496	8.64745842645492	9.19967234483636	8.76155123244448	6	5.78135971352466	4.8073549220576	6.4093909361377	8.89784545600551	9.35314682549808	8.85486838326024	9.84392105128904	9.29232163280204	5.4262647547021	5.39231742277876	5.24792751344359	5.08746284125034	5.28540221886225	9.03617361255349	8.81698362325538	8.92481250360578	7.86418614465428	10.0056245491939
pycom02g06060	3.58496250072116	2.8073549220576	4	3.70043971814109	3.8073549220576	6.74146698640115	6.6724253419715	7.05528243550119	7.04439411935845	6.91886323727459	3	1.58496250072116	0	2	2.32192809488736	6.04439411935845	6.33985000288462	6	6.62935662007961	6.32192809488736	-Inf	0	0	0	-Inf	3	3.16992500144231	2.8073549220576	3	2.8073549220576	1	1.58496250072116	-Inf	0	3.8073549220576	3.4594316186373	3.32192809488736	4.16992500144231	3.90689059560852	0	-Inf	-Inf	0	-Inf	2	2.8073549220576	3	2	2.32192809488736
pycom02g06200	6.10852445677817	5.93073733756289	6.33985000288462	6.64385618977472	6.3037807481771	7.38370429247405	7.03342300153745	7.39231742277876	7.2667865406949	7.39231742277876	6.56985560833095	5.93073733756289	5.24792751344359	5.75488750216347	6.55458885167764	7.24792751344359	7.31288295528436	7.59245703726808	7.31288295528436	7.44294349584873	6.02236781302845	6.02236781302845	5.16992500144231	5.90689059560852	6.06608919045777	7.08746284125034	7.06608919045777	7.25738784269265	7.64385618977472	7.04439411935845	6.74146698640115	6.24792751344359	5.58496250072116	6.61470984411521	7.876516946565	8.11374216604919	7.14974711950468	8.06069593168755	7.58496250072116	6.18982455888002	5.93073733756289	5.95419631038687	5.97727992349992	6.3037807481771	7.56985560833095	7.51569983828404	7.4262647547021	6.6724253419715	8.10328780841202
pycom02g06520	3.70043971814109	4.4594316186373	4.39231742277876	4.64385618977472	3.58496250072116	7.35755200461808	7.10852445677817	7.88264304936184	7.29462074889163	7.74819284958946	5.08746284125034	4.64385618977472	4.24792751344359	4.39231742277876	4.95419631038687	7.78790255939143	7.83920378809694	7.71424551766612	7.2667865406949	7.7279204545632	2.8073549220576	3	3	3.32192809488736	3	6.2667865406949	6.08746284125034	6.93073733756289	6.78135971352466	6.75488750216347	4.85798099512757	4.16992500144231	3.58496250072116	2.32192809488736	6.55458885167764	7.71424551766612	7.36632221424582	7.91288933622996	6.8703647195834	3.16992500144231	2.8073549220576	2.8073549220576	3.58496250072116	2.58496250072116	6.4594316186373	6.74146698640115	7.17990909001493	5.83289001416474	7.62205181945638
pycom02g06600	1	-Inf	1.58496250072116	0	0	7.07681559705083	6.55458885167764	7.18982455888002	6.90689059560852	6.8703647195834	0	1	-Inf	1	2	6.6724253419715	6.35755200461808	7.03342300153745	6.70043971814109	6.94251450533924	2.32192809488736	2.32192809488736	-Inf	1	2	5.75488750216347	5.52356195605701	5.55458885167764	5.75488750216347	5.32192809488736	2.8073549220576	2.32192809488736	-Inf	1	6.18982455888002	6.96578428466209	5.95419631038687	6.65821148275179	6.44294349584873	2.58496250072116	1	1	2	1	5.55458885167764	5.16992500144231	5.88264304936184	4.24792751344359	6.32192809488736
pycom02g06630	3.4594316186373	3.16992500144231	3.8073549220576	3.58496250072116	1.58496250072116	6	5.75488750216347	5.85798099512757	5.39231742277876	5.04439411935845	4.52356195605701	3.32192809488736	3.8073549220576	3.4594316186373	5.32192809488736	5.95419631038687	5.64385618977472	6.28540221886225	6.2667865406949	6.04439411935845	2	-Inf	1.58496250072116	1	1.58496250072116	4.4594316186373	-Inf	2.8073549220576	2.8073549220576	0	3.32192809488736	2.32192809488736	2	3.16992500144231	2.8073549220576	3.90689059560852	1.58496250072116	4.08746284125034	3	1.58496250072116	3	2.8073549220576	2	2	4.4594316186373	4.8073549220576	3.8073549220576	2.58496250072116	4.90689059560852
pycom02g06740	3	2.32192809488736	3.32192809488736	0	2.8073549220576	1.58496250072116	0	0	0	3.32192809488736	1.58496250072116	2.32192809488736	3.32192809488736	2.58496250072116	1.58496250072116	0	1	2.32192809488736	-Inf	-Inf	6.22881869049588	6.49185309632967	7.44294349584873	6.91886323727459	7.83289001416474	5.93073733756289	6.5077946401987	7.79441586635011	7.21916852046216	7.53915881110803	5.95419631038687	5.04439411935845	4.52356195605701	5.4262647547021	5.58496250072116	6.2667865406949	6.10852445677817	6.02236781302845	5.55458885167764	6.68650052718322	6.53915881110803	6.02236781302845	6.35755200461808	6.33985000288462	6.83289001416474	6.52356195605701	5.90689059560852	5.55458885167764	6.4262647547021
pycom02g07140	3.16992500144231	3.70043971814109	3.32192809488736	3	1	0	-Inf	1.58496250072116	0	0	4.08746284125034	3.58496250072116	3.16992500144231	4	4.52356195605701	1	1.58496250072116	0	0	0	2.58496250072116	2.32192809488736	0	1	2.8073549220576	-Inf	0	0	0	-Inf	4.52356195605701	3.16992500144231	3.16992500144231	2.58496250072116	0	0	-Inf	0	1.58496250072116	2.32192809488736	2	3	2.58496250072116	2.58496250072116	-Inf	1	0	-Inf	1
pycom02g07570	5.16992500144231	4.24792751344359	4.95419631038687	5.39231742277876	4.75488750216347	8.74483383749955	8.57364718749332	8.86727873970966	8.59618975614441	8.55458885167764	4.70043971814109	3.58496250072116	4.32192809488736	4.16992500144231	5.4262647547021	7.89481776330794	7.78790255939143	8.21431912080077	7.93073733756289	7.63662462054365	4.95419631038687	4.90689059560852	3	4.32192809488736	4.4594316186373	7.34872815423108	7.59991284218713	7.48381577726426	7.23840473932508	7.43462822763672	4.75488750216347	4.75488750216347	4.32192809488736	5.7279204545632	7.11894107272351	7.65105169117893	6.91886323727459	7.72109918870719	7.37503943134692	4.64385618977472	4.16992500144231	4.39231742277876	4.08746284125034	4.58496250072116	7.22881869049588	7.17990909001493	6.76818432477693	6.08746284125034	7.79441586635011
pycom02g07890	2.8073549220576	3.58496250072116	2.58496250072116	3.90689059560852	3.32192809488736	3.70043971814109	2.58496250072116	4.32192809488736	2.32192809488736	3.90689059560852	4	2.32192809488736	-Inf	4.08746284125034	3	3.90689059560852	3.32192809488736	4.08746284125034	4.52356195605701	3.8073549220576	2	3.70043971814109	3.32192809488736	3.8073549220576	3.58496250072116	1	2	2.32192809488736	2.32192809488736	2.58496250072116	4.95419631038687	3.58496250072116	4.08746284125034	4	2.32192809488736	3.70043971814109	3.58496250072116	4.4594316186373	3.90689059560852	3.58496250072116	3	3.16992500144231	2.32192809488736	3.4594316186373	4	2.58496250072116	3.70043971814109	1.58496250072116	4.70043971814109
pycom02g08380	7.01122725542325	7.10852445677817	7.69348695749933	7.78790255939143	7.65105169117893	9.57931593758001	9.46147944728616	9.85798099512757	9.49585502688717	9.89784545600551	6.74146698640115	5.6724253419715	6.16992500144231	6.10852445677817	7.4093909361377	8.8703647195834	8.98013957763916	9.34872815423108	9.03342300153745	8.88569637333939	7.24792751344359	7.38370429247405	6.8073549220576	7.49984588708321	7.4594316186373	8.67595703294175	8.72451385311995	9.17990909001493	9.13699111208023	8.83605035505807	7.22881869049588	7.09803208296053	6.18982455888002	7.59991284218713	8.56605403817109	9.11894107272351	8.59245703726808	8.89784545600551	8.18487534290828	7.10852445677817	7.29462074889163	6.78135971352466	6.95419631038687	7.39231742277876	8.84235034341381	8.83920378809694	8.61470984411521	7.73470962022584	9.04984854945056
pycom02g09750	7.39231742277876	7.15987133677839	7.4757334309664	7.76818432477693	7.15987133677839	7.77478705960117	7.90086680798075	8.12412131182919	7.49185309632967	7.60733031374961	7.38370429247405	6.75488750216347	6.85798099512757	6.5077946401987	7.97727992349992	7.58496250072116	7.71424551766612	7.89481776330794	7.6724253419715	7.52356195605701	4.70043971814109	5.49185309632967	4.58496250072116	5.04439411935845	4.70043971814109	5.49185309632967	6.4594316186373	6.24792751344359	6.55458885167764	5.70043971814109	6.32192809488736	6.08746284125034	5.55458885167764	6.4594316186373	6.04439411935845	6.4757334309664	6.20945336562895	6.4594316186373	5.90689059560852	5.7279204545632	5.83289001416474	6.2667865406949	5.49185309632967	5.6724253419715	6.28540221886225	6.2667865406949	5.70043971814109	5.28540221886225	6.4594316186373
pycom02g10900	5.75488750216347	5.78135971352466	5.61470984411521	6.08746284125034	5.49185309632967	8.17492568250068	7.92481250360578	8.27612440527424	8.10852445677817	8.2240016741981	6.44294349584873	5.52356195605701	4.90689059560852	5.20945336562895	5.6724253419715	7.8703647195834	8.08746284125034	8.36632221424582	7.96000193206808	7.96578428466209	5.58496250072116	5.97727992349992	4.64385618977472	5.58496250072116	5.64385618977472	7.10852445677817	7.33985000288462	7.65821148275179	8.16992500144231	7.78135971352466	5.64385618977472	5.4262647547021	5.16992500144231	5.70043971814109	7.90086680798075	8.61838550225861	8.3264294871223	8.56224242422107	8.0389189892923	5.70043971814109	5.4262647547021	5.4262647547021	5.16992500144231	5.8073549220576	8.09803208296053	8.12928301694497	8.27146302790437	6.93073733756289	9.10328780841202
pycom02g11070	5.24792751344359	4.64385618977472	5.08746284125034	5	3.70043971814109	6.7279204545632	6.12928301694497	6.62935662007961	6.33985000288462	5.75488750216347	6.85798099512757	5.90689059560852	5.70043971814109	6.3037807481771	7.22881869049588	7.65105169117893	7.24792751344359	7.36632221424582	7.90689059560852	7.69348695749933	6.4757334309664	6.8073549220576	5.35755200461808	6.96578428466209	6.02236781302845	6.96578428466209	7.19967234483636	6.02236781302845	7.04439411935845	5.6724253419715	7.11894107272351	7.04439411935845	6.24792751344359	7.97154355395077	7.60733031374961	7.58496250072116	5.49185309632967	7.5077946401987	7.38370429247405	7.09803208296053	7.67948009950545	7.22881869049588	6.98868468677217	7.89481776330794	7.53138146051631	7.5077946401987	6.90689059560852	6.39231742277876	8.40087943628218
pycom02g11210	-Inf	-Inf	0	0	-Inf	5.08746284125034	4.39231742277876	5	4.16992500144231	3.90689059560852	-Inf	-Inf	-Inf	-Inf	-Inf	4.8073549220576	4.4594316186373	4.64385618977472	4.24792751344359	4.08746284125034	-Inf	-Inf	-Inf	-Inf	-Inf	3.70043971814109	4.08746284125034	2.8073549220576	4	3	-Inf	-Inf	-Inf	-Inf	4.58496250072116	5	4.24792751344359	5.93073733756289	5.20945336562895	0	-Inf	-Inf	-Inf	-Inf	5.20945336562895	4.90689059560852	5.12928301694497	4.32192809488736	6.20945336562895
pycom02g11720	8.43045255166553	8.44708322620965	8.61838550225861	8.88264304936184	8.34872815423108	9.25974326369078	9.2807707701306	9.90388184573618	9.44294349584873	9.05799172275918	7.74819284958946	7	6.5077946401987	6.97727992349992	7.76818432477693	8.61102479730735	8.77478705960117	8.86418614465428	9.05528243550119	8.90388184573618	6.76818432477693	7.76818432477693	5.75488750216347	7.11894107272351	6.61470984411521	7.58496250072116	7.57742882803575	6.94251450533924	7.6724253419715	6.89481776330794	9.01402047031493	7.82654848729092	7.4594316186373	8.44708322620965	8.04984854945056	8.52356195605701	7.72109918870719	8.70043971814109	8.07681559705083	8.30833903013941	8.37937836707126	8.74146698640115	7.67948009950545	8.43879185257826	7.66533591718518	7.68650052718322	7.4262647547021	6.58496250072116	8.55458885167764
pycom02g12240	-Inf	-Inf	-Inf	-Inf	-Inf	5.75488750216347	4.8073549220576	5	4.39231742277876	5.6724253419715	-Inf	-Inf	-Inf	-Inf	-Inf	4.8073549220576	4.08746284125034	4.8073549220576	4.75488750216347	4.8073549220576	-Inf	-Inf	-Inf	-Inf	-Inf	3.58496250072116	4.75488750216347	4	4.64385618977472	3.58496250072116	-Inf	-Inf	0	-Inf	3.4594316186373	4.70043971814109	3.32192809488736	4.08746284125034	3.8073549220576	-Inf	-Inf	-Inf	-Inf	-Inf	3	2.32192809488736	2.8073549220576	2.58496250072116	3.4594316186373
pycom02g12330	0	-Inf	1	0	-Inf	4.52356195605701	4.52356195605701	4.8073549220576	4.64385618977472	4.4594316186373	2	-Inf	-Inf	1.58496250072116	-Inf	5.04439411935845	5.08746284125034	5.32192809488736	5.08746284125034	5.35755200461808	2	2.8073549220576	-Inf	0	2.32192809488736	4	3.58496250072116	3.16992500144231	4.24792751344359	3.58496250072116	2	1.58496250072116	0	0	5	5.97727992349992	4.85798099512757	6.64385618977472	5.24792751344359	1.58496250072116	1	2.32192809488736	-Inf	0	5.4262647547021	5.4262647547021	5.75488750216347	5.04439411935845	6.79441586635011
pycom02g12870	1	-Inf	1.58496250072116	1	0	4.32192809488736	4.8073549220576	4.64385618977472	4.24792751344359	4.24792751344359	2	1	0	0	1.58496250072116	5.70043971814109	4.75488750216347	5.78135971352466	4.8073549220576	3.32192809488736	2	2.32192809488736	1	2.58496250072116	1.58496250072116	3.8073549220576	3.8073549220576	2	3.32192809488736	2.8073549220576	5.4262647547021	3.58496250072116	3.32192809488736	2.8073549220576	4.52356195605701	4.58496250072116	3.4594316186373	5.75488750216347	4.39231742277876	3.8073549220576	4.4594316186373	4.24792751344359	3.16992500144231	3.4594316186373	4.39231742277876	3.90689059560852	3.90689059560852	3.32192809488736	5.08746284125034
pycom02g12950	1.58496250072116	1.58496250072116	1.58496250072116	2.58496250072116	1.58496250072116	6	5.24792751344359	5.64385618977472	4.95419631038687	5	2.58496250072116	1	2.58496250072116	1.58496250072116	2.58496250072116	5.58496250072116	5	5.39231742277876	6	5.28540221886225	2	2	-Inf	1.58496250072116	-Inf	3.8073549220576	4.16992500144231	3.16992500144231	4.16992500144231	3.32192809488736	-Inf	1.58496250072116	2	2.32192809488736	5.12928301694497	5.64385618977472	3.8073549220576	5.55458885167764	4.90689059560852	0	1	0	0	-Inf	5.04439411935845	5.28540221886225	5.04439411935845	4.16992500144231	5.61470984411521
pycom02g13200	8.81057163474115	9.27844945822048	9.08214904135387	9.04984854945056	9.02236781302845	8.87344411251538	8.01680828768655	8.81698362325538	8.82336724004623	8.98584193700334	9.84392105128904	9.4178525148859	7.22881869049588	9.16239132875691	8.75488750216347	8.77478705960117	8.93369065495223	9.20701432017753	8.94251450533924	8.85486838326024	9.56795607541547	9.93516504960369	9.01402047031493	9.50977500432694	9.68999797141945	7.35755200461808	7.43462822763672	7.33091687811462	8.65105169117893	8.02790599656988	10.0498485494506	8.73470962022584	8.85174904141606	8.96578428466209	8.33091687811462	9.06339508128851	8.89178370321831	9.35535109642481	9.12928301694497	9.06069593168755	8.69696752623429	9.01122725542325	8.78135971352466	9.28540221886225	8.49185309632967	8.08746284125034	8.57742882803575	7.53915881110803	9.41996017784789
pycom02g13520	0	1	4.24792751344359	0	0	2.32192809488736	3.32192809488736	4.08746284125034	2.8073549220576	2.32192809488736	2.32192809488736	-Inf	-Inf	2.32192809488736	1	3.8073549220576	4.08746284125034	3.58496250072116	4.64385618977472	2.58496250072116	3.58496250072116	4.39231742277876	2	3.70043971814109	2.8073549220576	2.58496250072116	0	0	1.58496250072116	2	7.20945336562895	5.83289001416474	5.12928301694497	5.95419631038687	3.70043971814109	3.4594316186373	2.58496250072116	3.70043971814109	3.90689059560852	6.88264304936184	7.3037807481771	7.467605550083	6.02236781302845	6.4757334309664	3.16992500144231	3.32192809488736	2.8073549220576	2.32192809488736	4.39231742277876
pycom02g14030	3.4594316186373	3.4594316186373	2.8073549220576	3.70043971814109	0	3.58496250072116	3	2.32192809488736	2.58496250072116	2.8073549220576	3.70043971814109	3	3.16992500144231	4.39231742277876	4.58496250072116	3.58496250072116	3.8073549220576	3.32192809488736	3.4594316186373	3.70043971814109	2.32192809488736	2.32192809488736	1	1	1	2.32192809488736	-Inf	3.16992500144231	3	1	4.58496250072116	4	3.4594316186373	4.4594316186373	3	4	3	4.39231742277876	3.70043971814109	3.4594316186373	4.52356195605701	3.90689059560852	1.58496250072116	3.58496250072116	1.58496250072116	3.70043971814109	2.8073549220576	0	3.4594316186373
pycom02g14360	9.87498134765377	9.71080643369935	10.3275526440812	10.3663222142458	10.1254134704833	8.96866679319521	9.02513956227851	9.41362792902417	8.93663793900257	9.34207466799914	9.84235034341381	9.18487534290828	9.04984854945056	9.43671154213721	10.0154150523867	8.81698362325538	8.94251450533924	9.01680828768655	8.70735913208088	8.82017896241519	9.63117705570398	10.1305705628054	10.3128829552844	10.5961897561444	10.5727002264873	8.94544383637791	9.06608919045777	9.84392105128904	9.77313920671969	9.44708322620965	10.1395513523988	9.72280753116955	8.83289001416474	9.74483383749955	8.94836723158468	9.4655664048094	9.11113567023471	9.18487534290828	8.82972273508606	10.4231159101471	10.8105716347411	10.1922928144708	9.97871045910636	10.4542992936199	9.98156728190301	9.85642552862553	9.67948009950545	8.88874324889826	10.140829770773
pycom02g15020	-Inf	-Inf	0	-Inf	-Inf	1.58496250072116	1.58496250072116	1	3.32192809488736	2	-Inf	-Inf	-Inf	-Inf	-Inf	2.8073549220576	3.32192809488736	2.58496250072116	2.32192809488736	1	-Inf	-Inf	-Inf	-Inf	-Inf	4.75488750216347	4.08746284125034	5.12928301694497	4.64385618977472	4.52356195605701	-Inf	-Inf	-Inf	-Inf	5.04439411935845	5.70043971814109	4.90689059560852	5.04439411935845	4.70043971814109	0	-Inf	-Inf	-Inf	-Inf	4.08746284125034	3.58496250072116	3.8073549220576	2.32192809488736	4.85798099512757
pycom02g15460	5.58496250072116	5.20945336562895	5.75488750216347	5.70043971814109	5.4262647547021	5.88264304936184	5.52356195605701	5.85798099512757	5.28540221886225	5.78135971352466	6.4757334309664	5.35755200461808	4.58496250072116	5.64385618977472	6.37503943134692	5.90689059560852	6.08746284125034	6.28540221886225	6.06608919045777	6.33985000288462	5.85798099512757	5.93073733756289	5.49185309632967	5.64385618977472	5.97727992349992	4.95419631038687	5.39231742277876	5.61470984411521	5.7279204545632	5.35755200461808	6.59991284218713	6.04439411935845	5.39231742277876	6.4093909361377	5.39231742277876	6.2667865406949	5.93073733756289	6.61470984411521	6.12928301694497	5.85798099512757	6.04439411935845	5.88264304936184	5.70043971814109	6.56985560833095	5.83289001416474	5.8073549220576	5.8073549220576	4.8073549220576	6.56985560833095
pycom02g15660	5.32192809488736	4.95419631038687	5.4262647547021	5.32192809488736	5.7279204545632	7.10852445677817	7.24792751344359	7.48381577726426	7.14974711950468	7.81378119121704	4.85798099512757	4.39231742277876	4.08746284125034	4.39231742277876	4.32192809488736	6.24792751344359	6.39231742277876	6.61470984411521	6.08746284125034	5.93073733756289	7.53138146051631	7.16992500144231	6.20945336562895	7.16992500144231	7.02236781302845	8.56605403817109	8.19475685442225	8.55458885167764	8.89178370321831	7.98299357469431	5.85798099512757	6.04439411935845	5.97727992349992	6.78135971352466	7.82654848729092	8.60733031374961	8.04439411935845	8.2667865406949	7.95419631038687	7.43462822763672	6.79441586635011	7	7.57742882803575	7.44294349584873	9.29462074889163	9.00842862207058	8.83289001416474	7.84549005094437	9.42206476617281
pycom02g15680	6.58496250072116	6.35755200461808	6.32192809488736	6.91886323727459	5.16992500144231	5.24792751344359	5.16992500144231	4.90689059560852	4.85798099512757	4.4594316186373	7.86418614465428	6.74146698640115	6.55458885167764	7.45121111183233	7.78790255939143	5.4594316186373	5.75488750216347	5.20945336562895	6.10852445677817	5.39231742277876	2.32192809488736	3	1	3.32192809488736	1	-Inf	-Inf	-Inf	2.58496250072116	-Inf	5.16992500144231	4.64385618977472	3.90689059560852	4.8073549220576	2	1.58496250072116	0	2	0	2.32192809488736	2	1.58496250072116	2.58496250072116	1	2.58496250072116	1	1.58496250072116	2	1
pycom02g15980	4	4.32192809488736	3.90689059560852	4.39231742277876	3.70043971814109	6.68650052718322	6.37503943134692	7.11894107272351	6.52356195605701	6.33985000288462	6.12928301694497	4.64385618977472	4.4594316186373	4.90689059560852	5.24792751344359	7.05528243550119	7.11894107272351	7.20945336562895	7.2667865406949	7.33091687811462	5.39231742277876	5.39231742277876	4.64385618977472	5.24792751344359	4.64385618977472	6.7279204545632	5.32192809488736	5.61470984411521	6.3037807481771	5.52356195605701	6.58496250072116	5.49185309632967	5.4262647547021	6.71424551766612	5.93073733756289	6.4594316186373	5.52356195605701	6.78135971352466	6.49185309632967	4.52356195605701	5.04439411935845	5.20945336562895	4.16992500144231	5.16992500144231	6.22881869049588	5.85798099512757	6.10852445677817	4.08746284125034	6.6724253419715
pycom02g16390	1	-Inf	1	-Inf	-Inf	4.64385618977472	4.16992500144231	4.70043971814109	5	5.08746284125034	-Inf	0	-Inf	-Inf	-Inf	4.39231742277876	3.70043971814109	3.32192809488736	3	3.32192809488736	0	-Inf	-Inf	1	0	3.58496250072116	4.39231742277876	3.58496250072116	4.85798099512757	4.75488750216347	0	0	-Inf	0	4.58496250072116	4.70043971814109	4.16992500144231	5.39231742277876	4.39231742277876	0	0	0	-Inf	1	5.20945336562895	4.75488750216347	5.4262647547021	4	6.12928301694497
pycom02g16720	8.83605035505807	8.56605403817109	9.57364718749332	9.21674585819531	9.06339508128851	8.07681559705083	8.07146236255662	8.7279204545632	8.16490692667569	8.467605550083	8.73809225962049	8.08214904135387	7.73470962022584	7.98868468677217	8.79766152585376	7.53138146051631	7.78135971352466	8.27146302790437	7.97154355395077	7.8073549220576	8.17492568250068	8.60733031374961	8.31741261376487	8.5352753766208	8.77478705960117	7.35755200461808	6.90689059560852	7.62935662007961	7.59991284218713	7.27612440527424	8.83920378809694	8.31741261376487	7.70043971814109	8.37503943134693	6.96578428466209	7.68650052718322	7.05528243550119	7.72109918870719	7	8.8073549220576	8.6582114827518	8.24792751344359	8.48381577726426	8.65105169117893	7.5077946401987	7.67948009950545	7.18982455888002	6.4262647547021	7.73470962022584
pycom02g17290	2.58496250072116	0	-Inf	2	0	3.70043971814109	3.70043971814109	3.32192809488736	3.58496250072116	3	4.32192809488736	4.32192809488736	3.58496250072116	4.39231742277876	4.24792751344359	5	4.64385618977472	4.90689059560852	4.95419631038687	4.8073549220576	3.32192809488736	4.32192809488736	2	2.32192809488736	3.58496250072116	2.58496250072116	2.32192809488736	3.32192809488736	3.58496250072116	2	4.70043971814109	5.35755200461808	3.70043971814109	4.85798099512757	3.90689059560852	4.8073549220576	2.8073549220576	4.4594316186373	3.8073549220576	2.32192809488736	2.32192809488736	2	0	2.8073549220576	3.16992500144231	3.58496250072116	2.58496250072116	2.58496250072116	4.16992500144231
pycom02g19610	-Inf	1.58496250072116	1	0	1.58496250072116	11.4558409091264	11.075479149488	11.8818787076004	11.0265234425198	11.8447057644119	0	-Inf	-Inf	2.32192809488736	-Inf	11.2911706993219	11.3054917921107	11.4351493383669	11.1935253605012	11.3837042924741	-Inf	1.58496250072116	0	-Inf	-Inf	9.35535109642481	9.35974956032233	9.2045711442492	9.80413102118332	9.2667865406949	-Inf	0	-Inf	2.58496250072116	9.5372184005386	10.5439984501345	10.0606959316876	10.3531468254981	9.85018683764577	-Inf	-Inf	-Inf	0	-Inf	8.4262647547021	8.14465824283188	8.2240016741981	6.90689059560852	8.59618975614441
pycom02g20220	0	-Inf	2	0	-Inf	6.53915881110803	6.22881869049588	6.96578428466209	6.37503943134692	6.6724253419715	1.58496250072116	0	0	-Inf	1.58496250072116	5.12928301694497	5.32192809488736	5.78135971352466	5.24792751344359	5.20945336562895	-Inf	1	0	-Inf	-Inf	5.88264304936184	5.64385618977472	5.8073549220576	6.16992500144231	5.49185309632967	-Inf	1	1	-Inf	6.10852445677817	6.49185309632967	5.7279204545632	5.97727992349992	5.61470984411521	0	-Inf	0	0	-Inf	5.4262647547021	5.52356195605701	4.70043971814109	4	5.97727992349992
pycom02g20230	-Inf	2.58496250072116	1	0	-Inf	6.75488750216347	5.83289001416474	7.08746284125034	6.53915881110803	7.20945336562895	2.32192809488736	2.32192809488736	0	1	2	5.85798099512757	5.70043971814109	6.14974711950468	6.12928301694497	5.49185309632967	3	2.8073549220576	1.58496250072116	3.16992500144231	1.58496250072116	5.52356195605701	5.55458885167764	5.52356195605701	6.7279204545632	5.8073549220576	2.32192809488736	2.32192809488736	-Inf	2.8073549220576	5.83289001416474	7.18982455888002	7.09803208296053	7.19967234483636	7.13955135239879	3.70043971814109	2.8073549220576	1	2.8073549220576	3.32192809488736	5.95419631038687	5.7279204545632	6.3037807481771	4.52356195605701	6.68650052718322
pycom02g20590	7.18982455888002	6.96578428466209	7.94251450533924	7.68650052718322	7.7279204545632	11.2443638351205	11.0920964149908	11.5406124082495	11.2538474849874	11.4893462407191	6.90689059560852	7.19967234483636	6.22881869049588	6.52356195605701	7.43462822763672	10.1560830762887	10.3208005488816	10.3826240265749	10.1344263202209	10.0714623625566	7.74819284958946	8.06069593168755	8.70043971814109	8.4797802640291	8.96289600533726	10.6786001390995	10.9469062744564	11.1324997296285	11.1045987535644	10.8955752823807	7.76155123244448	7.64385618977472	6.52356195605701	7.53138146051631	10.8384160757973	11.3880172853451	11.1143930548673	11.427312844135	10.6794800995054	8.2045711442492	8.25738784269265	7.45121111183233	7.88264304936184	8.19967234483636	10.6688849842662	10.3014961949825	10.4314976042581	9.05528243550119	10.8392037880969
pycom02g21000	4.16992500144231	4.16992500144231	3.90689059560852	4.24792751344359	4.24792751344359	3.8073549220576	3.8073549220576	4.4594316186373	3.90689059560852	4.8073549220576	3.8073549220576	1	2.58496250072116	3	4.24792751344359	4.8073549220576	3.4594316186373	4.4594316186373	3.4594316186373	3.90689059560852	3.70043971814109	0	3.8073549220576	4.24792751344359	4.58496250072116	4.52356195605701	5.28540221886225	5.90689059560852	5.58496250072116	6.06608919045777	3.70043971814109	3.58496250072116	3	3	4.85798099512757	5.6724253419715	5.49185309632967	5	4.85798099512757	4	4.24792751344359	3.8073549220576	3.4594316186373	3.70043971814109	5.4594316186373	5.58496250072116	5.49185309632967	4.75488750216347	5.64385618977472
pycom02g21160	3.90689059560852	3.8073549220576	4.32192809488736	4.24792751344359	3.70043971814109	6.16992500144231	5.7279204545632	6.65821148275179	6.14974711950468	6.12928301694497	5.08746284125034	4.90689059560852	4.32192809488736	4.32192809488736	5.08746284125034	6.35755200461808	6.53915881110803	6.59991284218713	6.3037807481771	6.53915881110803	3.70043971814109	3.8073549220576	1.58496250072116	3	3.90689059560852	3.90689059560852	2.32192809488736	2.32192809488736	4.58496250072116	4.16992500144231	5.16992500144231	3.90689059560852	3.16992500144231	4.32192809488736	3.90689059560852	5.28540221886225	4.52356195605701	5.24792751344359	4.70043971814109	3.4594316186373	3.70043971814109	3.16992500144231	2.8073549220576	3.70043971814109	3.58496250072116	4.64385618977472	4.16992500144231	2.58496250072116	4.85798099512757
pycom02g21730	2	1	2.32192809488736	3.4594316186373	2.32192809488736	4.70043971814109	4.32192809488736	4.85798099512757	4.24792751344359	5.52356195605701	3.16992500144231	2	1.58496250072116	1.58496250072116	2.58496250072116	4.4594316186373	4.58496250072116	4.16992500144231	4.24792751344359	4.08746284125034	1	3	-Inf	0	2.58496250072116	5.04439411935845	4	4.52356195605701	4.85798099512757	4.70043971814109	2.8073549220576	2.58496250072116	1	3.58496250072116	5	5.28540221886225	3.8073549220576	4.95419631038687	4.90689059560852	2	2.58496250072116	2.32192809488736	0	2	5.16992500144231	5.04439411935845	4.75488750216347	3.90689059560852	5.4262647547021
pycom02g25310	6.55458885167764	6.2667865406949	6.79441586635011	5.8073549220576	5.7279204545632	3.16992500144231	3	4.39231742277876	2	1	6.55458885167764	6.2667865406949	5.90689059560852	4.70043971814109	6.64385618977472	2.58496250072116	3.16992500144231	2.8073549220576	3	2.8073549220576	4.24792751344359	5.97727992349992	4	4.58496250072116	5.32192809488736	2.58496250072116	3.4594316186373	2.8073549220576	1	2.58496250072116	5.32192809488736	4.70043971814109	4.70043971814109	5.83289001416474	2	1.58496250072116	2	2.58496250072116	1	5.49185309632967	5.08746284125034	4.58496250072116	4.4594316186373	5.16992500144231	2.58496250072116	-Inf	1	-Inf	1.58496250072116
pycom02g25660	9.90839262077375	9.69348695749932	10.1267044728432	10.1382718001722	10.0512089409148	10.1861142395416	9.90989308377004	10.3619437737352	10.2550285698187	10.5526690975143	9.60362634498619	8.82654848729091	8.4262647547021	8.96866679319521	9.03617361255349	9.65284497300198	9.82177398197057	10.1189410727235	9.54109661534952	9.57364718749332	7.4594316186373	7.55458885167764	7.44294349584873	7.63662462054365	7.4178525148859	8.94836723158468	8.79116288855502	9.25738784269265	9.51963625284321	8.93663793900257	7.32192809488736	6.89481776330794	6.70043971814109	7.56985560833095	8.96866679319521	9.52356195605701	9.18239435340453	9.44501484586842	8.8073549220576	8.76818432477693	7.74819284958946	8.10852445677817	8.43045255166553	8.68299458368168	9.89935692292311	9.52943055414615	9.52160043972373	8.29920801838728	10.2348174311173
pycom03g00300	7.36632221424582	7.8008998999203	8.19967234483636	7.8073549220576	8.08746284125034	4.32192809488736	4.64385618977472	5.32192809488736	4.70043971814109	5.64385618977472	7.85798099512757	7.74146698640115	5.6724253419715	7.32192809488736	7.36632221424582	4.24792751344359	5.04439411935845	5.20945336562895	4.90689059560852	4.58496250072116	7.4262647547021	7.82017896241519	8.28540221886225	7.84549005094437	8.73131903102506	3	3.70043971814109	5.04439411935845	5.4594316186373	5.52356195605701	7.27612440527424	6.14974711950468	5.97727992349992	6.49185309632967	4.58496250072116	4.32192809488736	4.90689059560852	5.16992500144231	4.58496250072116	6.82017896241519	6.90689059560852	6.90689059560852	6.74146698640115	7.52356195605701	4.75488750216347	4.70043971814109	4.75488750216347	3.90689059560852	5.90689059560852
pycom03g00650	1.58496250072116	2	1.58496250072116	0	1	6.37503943134692	6.2667865406949	6.76818432477693	6.52356195605701	6.16992500144231	1	1	0	2.32192809488736	2	5.90689059560852	6.4594316186373	6.4262647547021	6.18982455888002	6.22881869049588	2	2.32192809488736	0	1	2	6.22881869049588	6.37503943134692	7.13955135239879	7.21916852046216	6.8703647195834	3.90689059560852	-Inf	1.58496250072116	1.58496250072116	6.14974711950468	6.90689059560852	6.33985000288462	6.08746284125034	6.02236781302845	5.04439411935845	4.16992500144231	5.08746284125034	3	3.8073549220576	7.51569983828404	7.49185309632967	6.97727992349992	6.55458885167764	7.54689445988764
pycom03g01080	6.58496250072116	6.65821148275179	6.89481776330794	7.12928301694497	6.6724253419715	7.02236781302845	6.91886323727459	7.62205181945638	7.02236781302845	6.93073733756289	7.78135971352466	6.76818432477693	5.83289001416474	6.89481776330794	7.35755200461808	7.14974711950468	7.37503943134692	7.58496250072116	7.14974711950468	7.23840473932508	6.20945336562895	6.85798099512757	6.16992500144231	6.33985000288462	6.75488750216347	6.06608919045777	6.33985000288462	6.55458885167764	7.07681559705083	6.24792751344359	7.34872815423108	6.52356195605701	6.04439411935845	6.8073549220576	6.4262647547021	7.4262647547021	6.94251450533924	7.467605550083	7.16992500144231	6.91886323727459	6.3037807481771	6.58496250072116	6.2667865406949	6.71424551766612	6.98868468677217	6.93073733756289	6.78135971352466	5.28540221886225	7.57742882803575
pycom03g01090	5.35755200461808	5.4594316186373	5.93073733756289	6.10852445677817	5.49185309632967	7.09803208296053	6.88264304936184	7.6724253419715	7.29462074889163	7.45121111183233	5.4262647547021	4.4594316186373	4.39231742277876	5.16992500144231	4.58496250072116	7.32192809488736	7.04439411935845	7.4093909361377	7.24792751344359	7.22881869049588	5.28540221886225	5.90689059560852	5.16992500144231	5.85798099512757	5.88264304936184	6.52356195605701	6.78135971352466	6.8073549220576	7.4757334309664	7.4757334309664	4.58496250072116	4.4594316186373	4.4594316186373	5.90689059560852	7.12928301694497	7.98868468677217	7.09803208296053	7.36632221424582	7.09803208296053	5	4.64385618977472	4.32192809488736	5.4262647547021	5	6.82017896241519	6.64385618977472	6.82017896241519	5.85798099512757	7.49984588708321
pycom03g01180	6.95419631038687	6.32192809488736	6.59991284218713	6.06608919045777	5.28540221886225	13.9250907744217	13.8511634132201	13.9580995365233	13.6523968614777	13.3911093040417	7.49185309632967	8.12928301694497	8.49984588708321	8.2336196767597	9.53332973230583	14.3293058282086	14.9795591689621	14.6522287837655	14.2432483779575	14.6400189324558	7.49185309632967	8.90388184573618	5.75488750216347	7.89481776330794	6.6724253419715	13.2143191208008	13.4265268484517	13.0944076330812	13.6362847497091	12.7308946465417	9.7176764230664	9.15228484230658	8.49984588708321	8.63299519714296	13.2670792656712	14.1685154311876	13.3694610307836	13.7962424482032	13.5511074140668	7.38370429247405	6.8073549220576	6.93073733756289	7.21916852046216	7.25738784269265	11.8540891798706	11.6715410667119	11.4584066132365	10.8494051009478	11.8533095554037
pycom03g01970	4.8073549220576	5.20945336562895	6.12928301694497	5.61470984411521	6	4.16992500144231	5.04439411935845	5.28540221886225	4.32192809488736	5.58496250072116	4.32192809488736	4.32192809488736	3.4594316186373	4.32192809488736	4.75488750216347	4.52356195605701	5.20945336562895	5.20945336562895	4.4594316186373	4.64385618977472	5.90689059560852	6.33985000288462	6.22881869049588	6.91886323727459	6.88264304936184	6.10852445677817	6.71424551766612	6.90689059560852	7.4093909361377	6.64385618977472	6.10852445677817	5.4262647547021	4.85798099512757	5.49185309632967	6.4594316186373	7.01122725542325	6.4262647547021	6.62935662007961	6.10852445677817	8.76487159073609	9.69348695749932	6.8073549220576	8.47167521439204	9.02236781302845	9.01680828768655	9.46147944728616	8.54303182025524	7.96000193206808	8.62935662007961
pycom03g03280	1	1.58496250072116	2	2	0	5.35755200461808	5.35755200461808	5.28540221886225	5.4262647547021	5.7279204545632	0	0	0	0	1	5.52356195605701	5.28540221886225	4.64385618977472	4.75488750216347	4.75488750216347	1	1.58496250072116	0	3.16992500144231	2	4.75488750216347	4.08746284125034	4.4594316186373	4.90689059560852	4.08746284125034	2	1	-Inf	2	4.24792751344359	5.32192809488736	4.90689059560852	5.32192809488736	5.16992500144231	2.8073549220576	2.32192809488736	2.32192809488736	1.58496250072116	2.8073549220576	5.28540221886225	5.12928301694497	4.70043971814109	3.58496250072116	5.93073733756289
pycom03g03300	6.59991284218713	5.93073733756289	6.65821148275179	6.75488750216347	6.35755200461808	10.3837042924741	10.5933911227917	10.7919768208987	10.2264121927888	10.4563544151083	5.8073549220576	4.4594316186373	5.32192809488736	5.4594316186373	6.74146698640115	9.52160043972373	9.41151098801207	9.77478705960117	9.72109918870719	9.65642486327778	6.4594316186373	6.7279204545632	5.08746284125034	5.90689059560852	6.4757334309664	9.2807707701306	9.34651373316563	9.57553924683453	9.37068740680722	9.4241662888181	6.37503943134692	6.5077946401987	5.64385618977472	7.10852445677817	9.16490692667569	9.58496250072116	8.90388184573618	9.19229281447077	8.81698362325538	5.4594316186373	5.35755200461808	5.28540221886225	4.70043971814109	5	8.15987133677839	8.07681559705083	7.94251450533924	7.3037807481771	8.72109918870719
pycom03g03950	8.62570884306447	8.2807707701306	8.23840473932508	8.69348695749932	7.18982455888002	8.4797802640291	8.07146236255662	8.73470962022584	8.06608919045777	7.59991284218713	10.6838718686226	9.90689059560852	9.63662462054365	10.1686721181322	11.1104833098162	10.7927902943011	10.8757493514201	10.8626373575588	10.9076418036655	11.007027266894	9.66888498426625	10.3564519702218	9.60547951806167	10.3944626946103	10.0980320829605	9.283088353024	8.95128471496697	9.64925617751731	9.868822554775	9.18239435340453	11.6215940390175	10.5284541107648	10.5612879451648	11.0119260663068	9.90086680798075	10.4346282276367	9.85642552862553	10.5755392468345	10.1228279948077	10.3151495622563	10.5840229402575	10.654636028528	10.0112272554233	10.5989829710361	10.5333297323058	10.5689061545021	10.2179576978641	9.51569983828404	10.8193807908646
pycom03g04060	3.4594316186373	3.70043971814109	4.90689059560852	4.90689059560852	4	2	2.8073549220576	2.58496250072116	2	2.8073549220576	7.02236781302845	5.4262647547021	5.95419631038687	6.2667865406949	6.79441586635011	4.8073549220576	4.8073549220576	5.55458885167764	4.8073549220576	4.39231742277876	5.61470984411521	4.75488750216347	4.08746284125034	5.12928301694497	4.90689059560852	4.8073549220576	4.58496250072116	3.32192809488736	4.64385618977472	3.8073549220576	6.04439411935845	5.58496250072116	5.24792751344359	6.06608919045777	5.49185309632967	5.6724253419715	5.08746284125034	5.52356195605701	5.58496250072116	3.90689059560852	5	5.16992500144231	5	5.20945336562895	4.8073549220576	4.4594316186373	4.08746284125034	4	5.55458885167764
pycom03g04530	6.32192809488736	6.33985000288462	6.94251450533924	7.34872815423108	5.64385618977472	9.81698362325538	9.66888498426625	10.1254134704833	9.80574387215162	9.54882190845875	7.73470962022584	7.15987133677839	7.18982455888002	7.53138146051631	8.5274770060604	10.1045987535644	10.2045711442492	10.2526654324502	10.3230547603416	10.4408691676109	5.4262647547021	5.24792751344359	3.4594316186373	5.04439411935845	4.24792751344359	9.51569983828404	9.62935662007961	9.72451385311995	9.97727992349992	9.35314682549808	5.04439411935845	5.49185309632967	4.85798099512757	5.4594316186373	9.69522829149575	10.2877123795494	9.41362792902417	10.1560830762887	9.79766152585376	4.85798099512757	5.16992500144231	4.64385618977472	4.85798099512757	4.4594316186373	9.38586240064146	9.26912667914942	8.93073733756289	8.35314682549808	9.95855271543101
pycom03g04860	3.70043971814109	3.58496250072116	4.4594316186373	4.58496250072116	3.32192809488736	2.32192809488736	2	2	2	1.58496250072116	4.75488750216347	2.32192809488736	3.8073549220576	4.08746284125034	5.08746284125034	2.8073549220576	3.70043971814109	3.32192809488736	2.8073549220576	2.32192809488736	1	3.4594316186373	-Inf	1	2.58496250072116	1.58496250072116	0	3	2.58496250072116	2.32192809488736	3.70043971814109	3.58496250072116	3	4.64385618977472	3.70043971814109	2.58496250072116	2.32192809488736	4.4594316186373	3.32192809488736	2	3.58496250072116	2.8073549220576	1	3	3.32192809488736	3.58496250072116	3.32192809488736	2.32192809488736	4.32192809488736
pycom03g05880	-Inf	-Inf	-Inf	-Inf	0	6.4262647547021	6.18982455888002	6.28540221886225	6.5077946401987	6.33985000288462	-Inf	-Inf	-Inf	-Inf	-Inf	6.08746284125034	6	6.32192809488736	6.08746284125034	5.90689059560852	-Inf	-Inf	0	-Inf	-Inf	4.58496250072116	5.12928301694497	5.12928301694497	5.58496250072116	5.04439411935845	-Inf	-Inf	-Inf	-Inf	5.7279204545632	6.2667865406949	6.10852445677817	6.08746284125034	5.4594316186373	-Inf	-Inf	-Inf	-Inf	-Inf	2	2.8073549220576	3	1	3.70043971814109
pycom03g06110	6.76818432477693	6.89481776330794	7.11894107272351	7.28540221886225	6.59991284218713	7.2667865406949	6.95419631038687	7.23840473932508	6.83289001416474	6.98868468677217	7.48381577726426	6.97727992349992	6.64385618977472	7.23840473932508	7.93663793900257	7.55458885167764	7.11894107272351	7.44294349584873	7.54689445988764	7.44294349584873	5.88264304936184	6.35755200461808	4.32192809488736	6	5.24792751344359	5.8073549220576	5.7279204545632	5.4594316186373	5.58496250072116	4.95419631038687	7.53138146051631	7.33091687811462	6.55458885167764	7.6724253419715	6.10852445677817	6.71424551766612	5.83289001416474	6.8073549220576	6.52356195605701	6.79441586635011	7.15987133677839	7.4594316186373	6.58496250072116	7.2667865406949	6.24792751344359	6.49185309632967	6.10852445677817	5.20945336562895	7.01122725542325
pycom03g06160	3.90689059560852	2	3.58496250072116	3.58496250072116	3	6.89481776330794	6.65821148275179	7.37503943134692	6.98868468677217	6.65821148275179	4.39231742277876	2	2.32192809488736	2.8073549220576	3.90689059560852	6.8073549220576	6.49185309632967	6.84549005094437	6.76818432477693	6.88264304936184	1.58496250072116	3	2.32192809488736	2.58496250072116	2.32192809488736	6	6	5.8073549220576	5.83289001416474	5.28540221886225	4.08746284125034	3	2.32192809488736	3.58496250072116	5.7279204545632	6.32192809488736	5.95419631038687	6.12928301694497	6.04439411935845	4	3.58496250072116	4.16992500144231	4.16992500144231	3.8073549220576	6.16992500144231	6.04439411935845	5.61470984411521	4.64385618977472	6.79441586635011
pycom03g07050	1	2.58496250072116	3.16992500144231	1	3	6.18982455888002	6.10852445677817	5.90689059560852	5.49185309632967	4.70043971814109	1	2.58496250072116	2	2.58496250072116	2.58496250072116	7.93073733756289	7.91886323727459	7.92481250360578	8.00562454919388	8.12412131182919	4	4.16992500144231	3.4594316186373	3.58496250072116	4.39231742277876	5.85798099512757	5.95419631038687	5.49185309632967	5.61470984411521	5.32192809488736	5.70043971814109	5.08746284125034	4.64385618977472	5.16992500144231	6.04439411935845	6.8073549220576	6.22881869049588	6.44294349584873	6.08746284125034	4.64385618977472	5.4594316186373	5.28540221886225	4.64385618977472	4.39231742277876	6.37503943134692	6.4093909361377	6.62935662007961	5.39231742277876	7.23840473932508
pycom03g07280	-Inf	-Inf	0	-Inf	-Inf	3.8073549220576	2.8073549220576	4.90689059560852	4.32192809488736	3.58496250072116	-Inf	-Inf	-Inf	-Inf	-Inf	3.4594316186373	3.32192809488736	3.8073549220576	4.4594316186373	4.16992500144231	-Inf	-Inf	-Inf	-Inf	0	1	-Inf	1	3	2	-Inf	-Inf	-Inf	-Inf	3.16992500144231	3.70043971814109	3.90689059560852	4.32192809488736	4	0	-Inf	-Inf	1	-Inf	2.58496250072116	3.32192809488736	2.32192809488736	1.58496250072116	3.8073549220576
pycom03g07390	7.4093909361377	7.62205181945638	7.49984588708321	7.8008998999203	6.79441586635011	9.17242750864548	9.11374216604919	9.38801728534514	9.12153351734003	9	8.45121111183233	7.10852445677817	6.83289001416474	8.04439411935845	8.73470962022584	9.211888294546	9.33091687811462	9.33091687811462	9.39016895620018	9.39660478118186	8.34872815423108	8.37937836707126	7.21916852046216	8.37068740680722	7.84549005094437	9.69348695749932	9.61470984411521	9.67595703294175	9.95855271543101	9.36194377373524	8.81057163474115	8.81378119121704	7.95419631038687	9.29462074889163	9.84862294042934	10.3542493819452	9.53915881110803	10.1623913287569	9.83289001416474	7.4594316186373	8.17492568250068	8.07146236255662	7.05528243550119	7.62205181945638	9.77313920671969	9.71938882094208	9.27146302790437	8.59618975614441	10.2514824106202
pycom03g07660	2.58496250072116	2.58496250072116	3	3.58496250072116	1.58496250072116	7.59245703726808	7.39231742277876	8.2045711442492	7.58496250072116	7.70735913208088	3.58496250072116	3	2	3.32192809488736	3	7.86418614465428	7.34872815423108	7.56224242422107	7.70043971814109	7.4262647547021	5.08746284125034	4.39231742277876	2.8073549220576	4.58496250072116	4.4594316186373	7.98299357469431	8.01122725542325	7.76155123244448	8.38801728534514	7.76155123244448	5.04439411935845	5	4.24792751344359	4.52356195605701	8.46352437327118	9.17492568250068	8.51175265376738	9.10328780841202	8.82336724004623	5.16992500144231	3.8073549220576	4.75488750216347	4.24792751344359	4.70043971814109	8.12412131182919	7.76155123244448	8.07681559705083	7.13955135239879	8.65463602852797
pycom03g07920	3.90689059560852	4.24792751344359	4.52356195605701	4.39231742277876	4.32192809488736	5.70043971814109	5.39231742277876	6.08746284125034	5.64385618977472	5.75488750216347	4.4594316186373	4.58496250072116	4	3.8073549220576	4.52356195605701	5.12928301694497	4.90689059560852	5.16992500144231	4.95419631038687	5.32192809488736	4.4594316186373	4.75488750216347	3	4.16992500144231	3.32192809488736	4	3	2.58496250072116	4.64385618977472	3	5.7279204545632	4.70043971814109	4.70043971814109	4.8073549220576	3.16992500144231	4.85798099512757	4.32192809488736	5.61470984411521	4.32192809488736	4.32192809488736	3.4594316186373	4.52356195605701	4.08746284125034	4.58496250072116	4.90689059560852	4.08746284125034	5.28540221886225	4.08746284125034	7.01122725542325
pycom03g08270	3.4594316186373	2.32192809488736	0	3.16992500144231	2	6.18982455888002	6.64385618977472	6.61470984411521	6.12928301694497	6.56985560833095	2.58496250072116	-Inf	1.58496250072116	-Inf	-Inf	5.95419631038687	4.32192809488736	6.04439411935845	5.20945336562895	4.52356195605701	3.70043971814109	3.16992500144231	2.32192809488736	1	1	5.64385618977472	5.78135971352466	5.78135971352466	5.85798099512757	5.52356195605701	0	2.8073549220576	1	3	5.75488750216347	5.52356195605701	5.35755200461808	6.58496250072116	5	2	-Inf	1.58496250072116	0	1.58496250072116	5.83289001416474	6.16992500144231	5.58496250072116	4.70043971814109	6.8073549220576
pycom03g09290	7.8008998999203	8.30833903013941	8.18487534290828	8.1548181090521	7.39231742277876	10.6320864128352	9.94544383637791	10.7064960180612	10.3331553503106	10.3286749273279	9.60177078840771	9.00842862207058	7.7279204545632	9.13185696060879	8.93663793900257	11.1052537797009	10.9210970881068	11.3782948559119	10.9061389961954	10.8795832496128	9.9614496943982	10.7414669864011	9.55650605467193	10.3331553503106	10.3072008091408	8.98299357469431	8.65105169117893	9.04712391211403	9.83447104998422	8.90086680798075	12.6506030222153	10.7952279660287	11.0861362250273	10.9787104591064	9.8008998999203	10.3793783670713	10.120237877342	11.0182001788132	10.2264121927888	11.4320198468125	10.8657332708518	11.3219280948874	11.3917806060132	11.3966047811819	10.7364019313183	10.5830827675029	10.6183855022586	9.76983784362944	11.1579784499454
pycom03g09520	1	-Inf	-Inf	1	-Inf	10.6320864128352	10.61194694182	11.3297963382207	10.5294305541462	10.9879745242962	-Inf	1	-Inf	2.32192809488736	1	10.2761244052742	10.2264121927888	10.4553272203046	9.9469062744564	10.1045987535644	-Inf	0	-Inf	-Inf	1	8.06608919045777	8.39231742277876	9.14974711950468	8.83289001416474	8.76155123244448	1	-Inf	-Inf	0	7.44294349584873	8.67948009950545	8.43045255166553	8.64385618977473	7.92481250360578	-Inf	-Inf	-Inf	0	0	8.60362634498619	8.26209484537018	8.19967234483636	7.78790255939143	8.43462822763673
pycom03g10000	6.14974711950468	6.18982455888002	6.70043971814109	6.75488750216347	6.32192809488736	6.4594316186373	6.53915881110803	6.90689059560852	6.74146698640115	6.52356195605701	6.95419631038687	5.93073733756289	5.70043971814109	6.33985000288462	6.75488750216347	6.68650052718322	6.59991284218713	6.88264304936184	6.91886323727459	6.76818432477693	6.37503943134692	7.12928301694497	6.12928301694497	6.53915881110803	6.93073733756289	5.4594316186373	6.22881869049588	6.33985000288462	6.97727992349992	5.97727992349992	6.95419631038687	6.8703647195834	6.18982455888002	7.29462074889163	6.61470984411521	7.07681559705083	6.71424551766612	7.12928301694497	6.55458885167764	6.8073549220576	6.55458885167764	6.53915881110803	6.53915881110803	6.71424551766612	6.52356195605701	6.4262647547021	6.4093909361377	5.78135971352466	7.3037807481771
pycom03g12230	3.4594316186373	3.16992500144231	4.24792751344359	4.39231742277876	3.90689059560852	7.78790255939143	7.82654848729092	8.33539035469392	7.67948009950545	7.7279204545632	3.58496250072116	3.32192809488736	4.08746284125034	4.32192809488736	5.61470984411521	7.63662462054365	7.89481776330794	8.13955135239879	8	8.01122725542325	5.24792751344359	5	4.58496250072116	4.90689059560852	5.28540221886225	8.26209484537018	7.99435343685886	8.53915881110803	8.18982455888002	7.97727992349992	5.6724253419715	5.7279204545632	4.90689059560852	6	7.95419631038687	8.8008998999203	7.93073733756289	8.56605403817109	8.10852445677817	5.64385618977472	5.7279204545632	5.52356195605701	5.04439411935845	4.58496250072116	8.51175265376738	8.39231742277876	7.91288933622996	7.51569983828404	8.82654848729091
pycom03g12500	8.04439411935845	7.19967234483636	7.95419631038687	8.3037807481771	7.37503943134692	9.83920378809694	9.62935662007961	10.3286749273279	9.78135971352466	9.88874324889826	6.18982455888002	4.32192809488736	6.14974711950468	5.04439411935845	6.32192809488736	7.90689059560852	7.4594316186373	8.45532722030456	8.27612440527424	7.84549005094437	7.04439411935845	8.04984854945056	7.2667865406949	7.90689059560852	7.43462822763672	8.08214904135387	8.14465824283188	8.70390357344466	8.08214904135387	7.90086680798075	7.85174904141606	7.71424551766612	7.19967234483636	8.13442632022093	7.96578428466209	8.08746284125034	7.19967234483636	8.37937836707126	7.22881869049588	10.3815429511846	9.95419631038687	10.2946207488916	9.39446269461032	10.1059085085712	9.54109661534952	9.41996017784789	8.65105169117893	8.2240016741981	9.64925617751731
pycom03g12790	6.4262647547021	7.10852445677817	7.90086680798075	6.37503943134692	6.28540221886225	6.06608919045777	6.89481776330794	7.34872815423108	5.70043971814109	6.22881869049588	7.74146698640115	6.8703647195834	5.6724253419715	7.24792751344359	7.44294349584873	6.78135971352466	6.4262647547021	6.8073549220576	7.11894107272351	6.79441586635011	6.74146698640115	5.85798099512757	5.39231742277876	6.28540221886225	5.7279204545632	5.78135971352466	5.12928301694497	5.04439411935845	5.55458885167764	5.04439411935845	7.97727992349992	7.08746284125034	6.6724253419715	6.2667865406949	5.6724253419715	7.18982455888002	6.16992500144231	6.18982455888002	6.95419631038687	6.58496250072116	6.4093909361377	5.4262647547021	5	5.95419631038687	5.12928301694497	5.24792751344359	4.75488750216347	4.24792751344359	6.71424551766612
pycom03g12930	0	1.58496250072116	0	2	-Inf	12.0831468708167	11.7669429407558	12.233919208587	11.9318455401837	12.2969162068793	0	2.32192809488736	0	3	0	12.0413169158294	11.99116750614	12.2252074369435	11.8906442836191	12.0437108633472	3	1.58496250072116	0	0	1	10.0168082876866	10.0647427647503	10.4450148458684	10.7706638929168	10.2227949028681	2.32192809488736	0	-Inf	1	10.3793783670713	11.2532565797812	10.7944158663501	11.2227949028681	10.664447284548	1	0	-Inf	1	0	9.93221475196838	9.41574176829009	9.64024493622235	8.4178525148859	10.2252074369435
pycom03g13830	-Inf	0	0	0	-Inf	6.74146698640115	6.33985000288462	6.64385618977472	6.20945336562895	6.06608919045777	1	0	-Inf	1	-Inf	6.18982455888002	6	6	5.8073549220576	6.02236781302845	0	-Inf	-Inf	-Inf	-Inf	2.58496250072116	3.16992500144231	2	3.58496250072116	3.32192809488736	-Inf	-Inf	-Inf	-Inf	4.64385618977472	4.90689059560852	4.32192809488736	5	4.52356195605701	-Inf	-Inf	-Inf	-Inf	-Inf	4.24792751344359	4.16992500144231	4	3.70043971814109	4.32192809488736
pycom03g13840	0	0	1.58496250072116	-Inf	-Inf	7.09803208296053	7.06608919045777	7.10852445677817	6.85798099512757	6.55458885167764	1	0	1	1	-Inf	7	6.39231742277876	6.95419631038687	6.84549005094437	6.49185309632967	-Inf	-Inf	-Inf	-Inf	-Inf	4.85798099512757	4.4594316186373	4.52356195605701	5.08746284125034	3.90689059560852	0	0	0	0	5.35755200461808	5.52356195605701	4.4594316186373	5.88264304936184	4.85798099512757	0	-Inf	-Inf	1	-Inf	4.95419631038687	5.28540221886225	4.24792751344359	4.32192809488736	5.4594316186373
pycom03g15260	5.35755200461808	5.4262647547021	5.12928301694497	4.4594316186373	5.24792751344359	6.56985560833095	6.58496250072116	7	6.53915881110803	6.44294349584873	6.71424551766612	5.52356195605701	3.90689059560852	5.52356195605701	5.58496250072116	7.07681559705083	7.18982455888002	7.49185309632967	7.28540221886225	7.53138146051631	4.8073549220576	5.32192809488736	4.4594316186373	5	4.95419631038687	5.12928301694497	5.20945336562895	5.58496250072116	6.65821148275179	5.55458885167764	6.02236781302845	5.04439411935845	4.16992500144231	5.04439411935845	6.10852445677817	7.03342300153745	6.5077946401987	7.09803208296053	6.59991284218713	4	4.90689059560852	4	4.08746284125034	4.39231742277876	6.55458885167764	6.33985000288462	6.33985000288462	5.32192809488736	7.02236781302845
pycom03g15550	4.32192809488736	3.32192809488736	4.52356195605701	4.39231742277876	4.95419631038687	2	2.58496250072116	1.58496250072116	2	2.8073549220576	5.20945336562895	4.90689059560852	3	4.70043971814109	4.4594316186373	2.58496250072116	2.58496250072116	2.8073549220576	2.32192809488736	2.58496250072116	4.4594316186373	4.08746284125034	3.70043971814109	4.39231742277876	4.24792751344359	1.58496250072116	1	1	1	-Inf	4.95419631038687	5.04439411935845	3.8073549220576	4.70043971814109	1.58496250072116	2.58496250072116	3.16992500144231	3.58496250072116	2.32192809488736	2.32192809488736	3.70043971814109	3.32192809488736	3.32192809488736	3.58496250072116	1	0	0	0	1.58496250072116
pycom03g16040	8.3037807481771	8.34429590791582	8.49984588708321	8.65105169117893	8.27612440527424	8.64745842645492	8.2667865406949	8.55074678538324	8.60362634498619	8.55458885167764	9.03066713624694	8.16992500144231	7.71424551766612	8.1548181090521	8.86727873970966	8.76155123244448	8.65463602852797	8.87344411251538	8.60733031374961	8.81057163474115	8.29001884693262	8.29001884693262	7.7279204545632	8.31741261376487	8.3037807481771	8.11894107272351	7.8703647195834	8.42206476617281	8.51175265376738	8.44708322620965	8.5077946401987	8.29001884693262	8	8.45532722030456	8.65105169117893	8.98868468677217	8.43045255166553	8.97441458980553	8.55458885167764	8.16490692667569	8.06608919045777	8.65463602852797	7.75488750216347	8.42206476617281	8.3264294871223	8.51175265376738	8.17492568250068	7.71424551766612	9.03617361255349
pycom03g16360	4.90689059560852	4.32192809488736	4.95419631038687	5.20945336562895	4.8073549220576	5.8073549220576	5.6724253419715	6.5077946401987	5.7279204545632	6.04439411935845	4.52356195605701	3.70043971814109	3.8073549220576	3.4594316186373	5.04439411935845	5.28540221886225	5.61470984411521	5.32192809488736	5.20945336562895	5.75488750216347	4.90689059560852	5.4594316186373	4.8073549220576	5.12928301694497	5.75488750216347	5.90689059560852	6.84549005094437	6.65821148275179	6.98868468677217	7.15987133677839	4.58496250072116	4.39231742277876	4	4.90689059560852	5.28540221886225	5.32192809488736	5.35755200461808	5.58496250072116	5.08746284125034	4.85798099512757	5.97727992349992	4.32192809488736	4.52356195605701	4.90689059560852	5.16992500144231	4.39231742277876	4.08746284125034	4.08746284125034	4.24792751344359
pycom03g16670	1	1	2.32192809488736	1	2.32192809488736	3	3.16992500144231	3.70043971814109	3.16992500144231	2	3	0	0	1.58496250072116	1.58496250072116	3.32192809488736	3.58496250072116	4.64385618977472	3.16992500144231	3	1	-Inf	-Inf	0	0	2.32192809488736	3	3.70043971814109	4.16992500144231	2.32192809488736	3.58496250072116	1.58496250072116	3	3.16992500144231	3.90689059560852	5.20945336562895	4.08746284125034	5.04439411935845	4.32192809488736	2	-Inf	1	1	-Inf	3.8073549220576	3.4594316186373	3.58496250072116	3	3.90689059560852
pycom03g17030	0	-Inf	1.58496250072116	1	-Inf	7.06608919045777	7.03342300153745	7.61470984411521	7.09803208296053	7.37503943134692	2	1.58496250072116	1.58496250072116	1.58496250072116	1.58496250072116	6.79441586635011	6.74146698640115	7.05528243550119	6.58496250072116	6.65821148275179	-Inf	-Inf	0	-Inf	-Inf	6.4262647547021	6.4594316186373	6.5077946401987	6.16992500144231	5.85798099512757	-Inf	-Inf	-Inf	-Inf	6.10852445677817	6.28540221886225	5.28540221886225	6.08746284125034	6.04439411935845	-Inf	-Inf	-Inf	-Inf	-Inf	6.08746284125034	5.75488750216347	6.14974711950468	5.16992500144231	6.65821148275179
pycom03g19360	3.32192809488736	2	3	3.16992500144231	2.58496250072116	5.4262647547021	5.20945336562895	5.70043971814109	5.16992500144231	5.75488750216347	3.16992500144231	3.4594316186373	-Inf	1.58496250072116	2.8073549220576	5.12928301694497	5.28540221886225	5.12928301694497	4.85798099512757	5.64385618977472	0	2.58496250072116	-Inf	0	2	4.70043971814109	5.32192809488736	4.85798099512757	6.02236781302845	5.08746284125034	2	2	2	2.58496250072116	5.08746284125034	5.58496250072116	5.4594316186373	6.53915881110803	5.85798099512757	1	-Inf	0	-Inf	1	4.85798099512757	4.58496250072116	5.16992500144231	4.58496250072116	5.49185309632967
pycom03g19680	11.2185632361903	10.5401280385821	11.4635243732712	11.4731983836775	11.5736471874933	9.36850646150769	8.83605035505807	9.94104760634058	9.23840473932508	10.7279204545632	11.1452953349336	10.4948555844912	10.0728025345442	9.92481250360578	10.6348110501717	8.49585502688717	8.41362792902417	9.08746284125034	7.76155123244448	7.85798099512757	8.31741261376487	8.88569637333939	10.963618617444	9.57364718749332	10.2597432636908	8.54689445988764	8.60733031374961	11.1655351413779	9.85486838326024	9.44086916761087	8.01122725542325	8.10852445677817	7.75488750216347	8.15987133677839	7.75488750216347	8.5077946401987	9.40087943628218	8.2667865406949	7.06608919045777	11.102631888855	10.6510516911789	10.3998119593257	10.075479149488	10.4367115421372	10.7984718011016	11.0182001788132	10.6339034093485	9.90237511448603	10.5028318040667
pycom03g21290	7.78135971352466	7.88874324889826	7.91288933622996	8.02790599656988	7.94836723158468	9.58496250072116	9.34207466799914	9.82495874052852	9.4093909361377	9.51175265376738	8.08214904135387	7.18982455888002	6.58496250072116	7.53915881110803	7.78790255939143	9.02790599656988	9.14210705730255	9.14720492494223	9.02790599656988	9.04439411935845	7.43462822763672	7.83920378809694	6.6724253419715	7.4178525148859	7.08746284125034	8.96289600533726	8.91288933622996	9.41574176829009	9.64565843240871	9.07414146275251	8.09275714091985	7.467605550083	6.97727992349992	7.85174904141606	9.18239435340453	9.76818432477693	9.43045255166553	9.8008998999203	9.283088353024	7.85798099512757	7.17990909001493	7.55458885167764	7.56985560833095	7.60733031374961	9.6582114827518	9.4757334309664	9.52552080909507	8.4757334309664	10.1573469353628
pycom03g22100	9.28771237954945	9.1548181090521	9.53138146051631	9.54496443278924	9.31741261376487	10.8540891798706	10.9181178510318	11.140829770773	10.871135184243	10.9210970881068	9.50382573799575	8.87344411251538	8.41362792902417	8.93369065495223	9.50382573799575	10.967226258836	11.0728025345442	11.2143191208008	10.8719052376592	11.0821490413539	7.62935662007961	7.36632221424582	6.93073733756289	7.78790255939143	7.43462822763672	9.41362792902417	9.13699111208023	9.57931593758001	9.97871045910636	9.2807707701306	6.82017896241519	6.14974711950468	6.74146698640115	6.83289001416474	9.01402047031493	9.62753388447279	9.1548181090521	9.7262181593322	8.89784545600551	8.19967234483636	7.4093909361377	7.03342300153745	8.33539035469392	7.95419631038687	9.90839262077375	9.76155123244448	9.63299519714296	8.35314682549808	10.2179576978641
pycom03g23170	-Inf	-Inf	-Inf	-Inf	-Inf	5.08746284125034	4.95419631038687	5.64385618977472	5.32192809488736	4.95419631038687	-Inf	-Inf	-Inf	0	-Inf	4.39231742277876	5.28540221886225	5.08746284125034	4.70043971814109	5	-Inf	-Inf	0	-Inf	0	3.90689059560852	4.8073549220576	4.08746284125034	4.32192809488736	3.4594316186373	1	1	-Inf	-Inf	4	4.39231742277876	3.4594316186373	4.8073549220576	4.08746284125034	-Inf	-Inf	-Inf	0	-Inf	3.58496250072116	4	2	2.32192809488736	3.70043971814109
pycom04g00270	2.32192809488736	1	4.8073549220576	3.58496250072116	3	12.1036156563945	12.0164601049792	12.5418226214242	11.943613701614	12.1702380523366	4.70043971814109	3.58496250072116	4.16992500144231	3	4.08746284125034	12.1758613835653	12.1472049249422	12.4291451704787	11.8521393281872	12.1661630826461	7.467605550083	8.37068740680722	6.53915881110803	7.34872815423108	7.4178525148859	10.7903484967519	10.6873756834375	11.3706874068072	11.3695973462787	10.7176764230664	11.5171772526895	10.2538474849874	9.70390357344466	9.89481776330794	10.7673568541257	11.8466656818997	11.495355392236	11.9744145898055	11.0794847838268	8.70390357344466	9.19967234483636	8.72109918870719	9.19967234483636	8.94544383637791	11.4838157772643	11.604553229079	11.1680452682241	10.4501802471648	11.4072677642447
pycom04g00620	3.70043971814109	3.16992500144231	3.58496250072116	4.16992500144231	2	5.6724253419715	5.28540221886225	6.04439411935845	5.58496250072116	5.49185309632967	3.70043971814109	3.70043971814109	3.58496250072116	3.4594316186373	5.12928301694497	5.78135971352466	6.08746284125034	5.32192809488736	5.88264304936184	5.64385618977472	3.58496250072116	3	3.32192809488736	3.70043971814109	3.16992500144231	6.04439411935845	5.39231742277876	6.04439411935845	5.97727992349992	5.49185309632967	4.08746284125034	3.8073549220576	2	4.52356195605701	5.8073549220576	6.08746284125034	5.49185309632967	6.02236781302845	5.75488750216347	3.70043971814109	3	4.58496250072116	3.4594316186373	3.4594316186373	6.4262647547021	6.2667865406949	5.7279204545632	5.16992500144231	6.04439411935845
pycom04g02460	12.2726297849764	12.4014128787142	12.7648715907361	12.8289298276515	12.4933551214949	11.6733090755617	11.6577650352654	11.9322147519684	11.7389366816761	11.8986013874039	13.0047471575468	12.0164601049792	11.7223806351638	12.4377520723236	12.8006977143631	12.0814834380937	12.0237543532994	12.419696888306	12.3646818558646	12.141787841671	12.1443395912478	12.3233362892802	12.1777309670333	12.4978518369511	12.4764930773416	11.4486325677306	11.2550285698187	11.7719020806977	12.2395985292491	11.7829982089204	12.3100446796475	11.9166259222112	11.4898479604393	12.2449583931511	11.7210991887072	12.2387032794277	11.9790678714805	12.4299297413533	11.9325838692893	11.44759985828	11.7313190310251	11.2294196882304	11.0586682503406	11.586370695114	11.9016211583461	11.8641861446543	11.664447284548	10.7772553151919	12.4542992936199
pycom04g02630	8.58120058192496	8.43462822763673	8.94544383637791	9.07681559705083	8.65463602852797	8.31741261376487	8.29920801838728	8.93663793900257	8.41362792902417	8.60733031374961	8.94251450533924	8.02236781302845	8.37937836707126	8.37937836707126	9.33985000288462	8.25266543245025	8.07681559705083	8.29001884693262	8.16490692667569	8.16490692667569	7.95419631038687	8.36194377373524	8.02236781302845	8.26209484537018	8.27612440527424	8.62570884306447	8.66533591718518	8.96578428466209	8.83605035505807	8.48381577726426	8.55458885167764	8.17990909001493	7.61470984411521	8.62205181945638	8.07681559705083	8.69696752623429	8.08214904135387	8.38370429247405	8.08746284125034	8.94251450533924	8.84862294042934	8.65105169117893	8.54303182025524	8.75822321472672	8.93663793900257	8.88264304936184	8.39660478118186	7.81378119121704	9.06069593168755
pycom04g02750	1	0	0	-Inf	-Inf	3.16992500144231	3.16992500144231	3.58496250072116	3.32192809488736	3.70043971814109	0	0	-Inf	2	1.58496250072116	3.8073549220576	4.08746284125034	4.32192809488736	3.90689059560852	3.70043971814109	-Inf	1	0	-Inf	0	3.8073549220576	4.32192809488736	3.32192809488736	3.4594316186373	3.16992500144231	0	1	1.58496250072116	2	3.70043971814109	4.24792751344359	3.58496250072116	4.64385618977472	4.16992500144231	1	-Inf	-Inf	-Inf	-Inf	4.70043971814109	4.08746284125034	4	3.16992500144231	4.58496250072116
pycom04g03280	3.32192809488736	1.58496250072116	1.58496250072116	-Inf	2.58496250072116	4.16992500144231	3.4594316186373	4.16992500144231	2.58496250072116	3.16992500144231	2.32192809488736	0	1.58496250072116	1	2	4.16992500144231	2.8073549220576	4.52356195605701	4.39231742277876	3.32192809488736	1	2.32192809488736	1.58496250072116	2	2.32192809488736	3.32192809488736	3	0	2.8073549220576	0	4.52356195605701	2	1.58496250072116	3.58496250072116	3.4594316186373	4.8073549220576	2.8073549220576	4.8073549220576	3.90689059560852	2.32192809488736	0	3.16992500144231	3.32192809488736	2.58496250072116	2.8073549220576	3.70043971814109	3.4594316186373	2	3.4594316186373
pycom04g04240	-Inf	-Inf	-Inf	-Inf	-Inf	2	3	3.4594316186373	2.32192809488736	3.32192809488736	-Inf	-Inf	-Inf	-Inf	-Inf	0	2.32192809488736	3.32192809488736	2.58496250072116	0	1.58496250072116	2.32192809488736	1	1	0	1.58496250072116	1	3.16992500144231	2	2.32192809488736	5.32192809488736	5.08746284125034	3.90689059560852	3.4594316186373	3.8073549220576	5.35755200461808	3.32192809488736	5.83289001416474	3.4594316186373	2.8073549220576	1	1	2.58496250072116	1.58496250072116	3.4594316186373	4.70043971814109	3.32192809488736	3.16992500144231	5
pycom04g04340	4.24792751344359	4.58496250072116	4.58496250072116	5	4.24792751344359	7.49185309632967	7.07681559705083	7.49984588708321	7.33985000288462	7.13955135239879	5.61470984411521	4.70043971814109	4.64385618977472	4.85798099512757	5.93073733756289	7.29462074889163	7.467605550083	7.60733031374961	7.74819284958946	7.45121111183233	4	4.16992500144231	3.16992500144231	4.24792751344359	3.58496250072116	4.95419631038687	5.08746284125034	4.75488750216347	5.4262647547021	4.70043971814109	5.12928301694497	3.70043971814109	4.32192809488736	4.70043971814109	5.64385618977472	6.14974711950468	5.20945336562895	6.28540221886225	5.39231742277876	3.90689059560852	4.64385618977472	4.52356195605701	3.70043971814109	4	5.28540221886225	5.39231742277876	4.58496250072116	4.58496250072116	5.32192809488736
pycom04g04470	1	1	0	0	0	10.7465143211385	10.5698556083309	11.0382331347318	10.6847486204216	10.9270371687203	-Inf	0	-Inf	0	-Inf	10.4335854411505	10.1421070573025	10.3815429511846	10.1799090900149	10.1510165388922	-Inf	-Inf	-Inf	-Inf	-Inf	6.71424551766612	7.4262647547021	7.21916852046216	7.64385618977472	6.93073733756289	1	0	-Inf	2.32192809488736	7.56985560833095	8.08746284125034	7.2667865406949	7.79441586635011	7.22881869049588	-Inf	-Inf	-Inf	-Inf	-Inf	5.88264304936184	5.4594316186373	5.6724253419715	5.28540221886225	5.6724253419715
pycom04g04750	10.5028318040667	10.4532706340106	10.5362472156881	11.0251395622785	10.5176693881338	10.8603110549195	10.3858624006415	10.7270695580237	10.8376279331714	11.1124395067816	10.6465587101545	9.86573327085176	9.44086916761087	10.1811522568656	10.4807902010958	10.6101020629997	10.6952282914958	11.0396045179538	10.6447575925163	10.5264992391366	10.5641494899857	10.9628960053373	10.8486229404293	10.9722618487333	11.1767964781476	10.7598881832218	11.0251395622785	11.4537850554962	12.0161118382205	11.6710987257485	10.5449644327892	10.2526654324502	10.0914353863236	10.4958550268872	11.3342732853072	11.9333218207329	11.4737057496194	11.6179265567988	11.3755825124905	10.8217739819706	10.7846348455575	10.7788984760084	10.5488219084588	10.9851303734669	11.8745971924016	11.7228075311695	11.5459297690855	10.9541963103869	12.0234078431402
pycom04g05140	3	2.58496250072116	3	2.58496250072116	2.8073549220576	6	5.93073733756289	6.4262647547021	5.78135971352466	5.32192809488736	6.55458885167764	5.32192809488736	5.61470984411521	5.39231742277876	6.97727992349992	7.36632221424582	7.29462074889163	7.57742882803575	7.56985560833095	7.54689445988764	1.58496250072116	3.58496250072116	3.16992500144231	3	2.8073549220576	5.6724253419715	5.12928301694497	5.8073549220576	6.12928301694497	5.24792751344359	4.70043971814109	4.08746284125034	3.58496250072116	4.75488750216347	6.5077946401987	7	5.90689059560852	7.11894107272351	6.14974711950468	4.58496250072116	3.8073549220576	3	3.4594316186373	4.39231742277876	6.79441586635011	6.82017896241519	6.62935662007961	5.93073733756289	7.52356195605701
pycom04g05240	5.24792751344359	3.70043971814109	5.4262647547021	5.35755200461808	5.39231742277876	7.36632221424582	7.40087943628218	7.5077946401987	7.44294349584873	7.71424551766612	4.4594316186373	3.16992500144231	4.32192809488736	4.16992500144231	3.70043971814109	7.05528243550119	6.65821148275179	7.40087943628218	7.40087943628218	6.97727992349992	3.58496250072116	4.32192809488736	4.32192809488736	3.32192809488736	4.8073549220576	5	5.4262647547021	5.64385618977472	6.4093909361377	6.02236781302845	4.32192809488736	4.4594316186373	3.32192809488736	3.70043971814109	5.52356195605701	6.55458885167764	6.24792751344359	6.49185309632967	6.08746284125034	3.90689059560852	4.75488750216347	4.58496250072116	3.70043971814109	4.70043971814109	5.35755200461808	5.08746284125034	5.55458885167764	4.90689059560852	5.7279204545632
pycom04g06370	10.7632123668144	10.1548181090521	11.2667865406949	11.0874628412503	10.7142455176661	10.813781191217	10.8384160757973	11.5877775163282	10.9166259222112	11.4189067312579	10.1522848423066	9.36413465500805	9.68650052718322	9.39016895620018	10.4125698468052	10.2842457498297	10.1344263202209	10.6492561775173	10.0647427647503	10.0112272554233	8.14465824283188	8.76818432477693	10.1124395067816	8.94251450533924	9.95710204156229	10.0674343607565	10.3275526440812	11.5308939811939	10.9563761572497	10.8209766926212	7.85174904141606	7.4757334309664	7.09803208296053	7.78790255939143	9.34207466799914	10.0993478104032	10.075479149488	9.73301532168596	9.19475685442225	9.19475685442225	9.78626962764847	8.24792751344359	8.25738784269265	8.74819284958946	10.0056245491939	10.12153351734	9.66888498426625	9.03066713624694	9.97154355395077
pycom04g07090	1.58496250072116	0	0	1.58496250072116	-Inf	7.8073549220576	7.85174904141606	8.23840473932508	7.85798099512757	7.876516946565	1.58496250072116	1.58496250072116	0	1.58496250072116	1	8.2045711442492	7.74146698640115	8.36632221424582	8	8.27146302790437	0	1	1	-Inf	0	9.07948478382682	9.34651373316563	9.45738087907253	9.48179943166575	8.66177809777199	0	-Inf	1	1.58496250072116	9.29691620687929	10.1535520317081	9.3264294871223	9.7714894695006	9.4797802640291	2.58496250072116	0	-Inf	0	0	8.82017896241519	8.43462822763673	8.39660478118186	7.16992500144231	9.09539702279256
pycom04g07400	7.95419631038687	8.31288295528435	7.99435343685886	8.5077946401987	8.37503943134693	8.03342300153745	7.76818432477693	8.00562454919388	7.84549005094437	7.84549005094437	9.38801728534514	8.35314682549808	7.19967234483636	8.4262647547021	8.51175265376738	8.5352753766208	8.51175265376738	8.74483383749955	8.51963625284321	8.78463484555752	9.01122725542325	9.4655664048094	8.2240016741981	8.82972273508606	8.94836723158468	7.39231742277876	6.74146698640115	7.02236781302845	7.56224242422107	7.06608919045777	9.70563238736142	9.08746284125034	8.89178370321831	9.56985560833095	7.97727992349992	8.39660478118186	7.876516946565	9.0389189892923	8.43045255166553	8.19967234483636	7.97154355395077	8.05528243550119	7.74146698640115	8.35755200461808	7.18982455888002	7.13955135239879	7.33985000288462	5.8073549220576	8.10328780841202
pycom04g10230	0	1.58496250072116	1.58496250072116	1	1.58496250072116	6.76818432477693	6.58496250072116	7.40087943628218	6.68650052718322	6.8703647195834	1	1	-Inf	1	2	6.85798099512757	7.01122725542325	6.78135971352466	6.3037807481771	6.64385618977472	-Inf	1	0	1	1.58496250072116	6.04439411935845	5.7279204545632	6.4757334309664	6.93073733756289	6.56985560833095	2	0	2.58496250072116	1.58496250072116	5.78135971352466	7.12928301694497	6.91886323727459	6.84549005094437	6.93073733756289	2	2.58496250072116	1.58496250072116	3	-Inf	6.94251450533924	6.95419631038687	6.93073733756289	6.08746284125034	7.33091687811462
pycom04g11810	7.01122725542325	6.88264304936184	7.67948009950545	8.09803208296053	8.06608919045777	9.73131903102506	9.92184093707449	10.2573878426927	9.88722061546838	10.7515440590891	7.65821148275179	6.33985000288462	6.7279204545632	6.6724253419715	7.62205181945638	9.71252700043982	9.63843591399047	10.1560830762887	9.46147944728616	9.6724253419715	7.8008998999203	7.82017896241519	8.37503943134693	8.7176764230664	8.7714894695006	10.1636496760158	10.1922928144708	10.9490971557292	10.8986013874039	10.7473538294781	7.3037807481771	7.83289001416474	6.58496250072116	8.45121111183233	9.91587937883577	10.9527412471865	10.8494051009478	10.3575520046181	9.85953478638265	7.82017896241519	8.68999797141945	7.2667865406949	7.72109918870719	8.06069593168755	9.89330153086056	9.80896417491926	9.74146698640115	8.82972273508606	9.8703647195834
pycom04g12150	-Inf	-Inf	1	-Inf	-Inf	5.93073733756289	5	5.61470984411521	5.28540221886225	4.90689059560852	-Inf	2	-Inf	-Inf	0	6	5.64385618977472	6.06608919045777	6.4093909361377	5.93073733756289	1.58496250072116	-Inf	1	1	0	4.52356195605701	3.4594316186373	4.39231742277876	4.52356195605701	3.8073549220576	1	0	1	1.58496250072116	4.90689059560852	5.35755200461808	4.75488750216347	5.75488750216347	4.75488750216347	1.58496250072116	1.58496250072116	0	2	1	4.16992500144231	4.75488750216347	4.24792751344359	3.4594316186373	5.88264304936184
pycom04g12190	-Inf	-Inf	0	-Inf	-Inf	5.04439411935845	4.95419631038687	5.6724253419715	4.24792751344359	3.90689059560852	-Inf	-Inf	-Inf	-Inf	-Inf	5.04439411935845	5.52356195605701	5.39231742277876	4.70043971814109	4.70043971814109	-Inf	-Inf	-Inf	-Inf	-Inf	2	2.58496250072116	2.58496250072116	2.58496250072116	1.58496250072116	-Inf	-Inf	-Inf	-Inf	2.32192809488736	4.24792751344359	3.58496250072116	4.95419631038687	3.16992500144231	-Inf	-Inf	-Inf	-Inf	-Inf	2.58496250072116	1.58496250072116	1.58496250072116	0	3.70043971814109
pycom04g12610	-Inf	-Inf	-Inf	0	-Inf	4.58496250072116	4.90689059560852	4.75488750216347	4.4594316186373	4	-Inf	-Inf	-Inf	1.58496250072116	1	5.64385618977472	5.39231742277876	5.35755200461808	6.20945336562895	5.49185309632967	2.32192809488736	3.32192809488736	2.32192809488736	2.58496250072116	1	4.70043971814109	3.32192809488736	4.39231742277876	3.70043971814109	3.16992500144231	4.4594316186373	3.4594316186373	4	4.64385618977472	4.75488750216347	4.95419631038687	2.58496250072116	4.16992500144231	4.64385618977472	3	4	3.70043971814109	2.58496250072116	4.16992500144231	2.58496250072116	3.32192809488736	2.32192809488736	0	4.16992500144231
pycom04g13080	4.24792751344359	4.64385618977472	4.90689059560852	4.52356195605701	4.16992500144231	5.12928301694497	4.58496250072116	5.20945336562895	5.20945336562895	4.64385618977472	4	4.70043971814109	2	4.24792751344359	4.08746284125034	4.95419631038687	5.12928301694497	5.70043971814109	5.28540221886225	5.55458885167764	3.4594316186373	4	3	3.8073549220576	3.70043971814109	-Inf	1	1.58496250072116	3	2.58496250072116	4.64385618977472	3.16992500144231	1.58496250072116	4	3.16992500144231	4.24792751344359	4.75488750216347	4.8073549220576	4	3.70043971814109	1	1	3.58496250072116	3.8073549220576	2.58496250072116	2.58496250072116	3.70043971814109	1	4.85798099512757
pycom04g13400	8.30833903013941	8.4797802640291	8.61470984411521	9.01402047031493	8.19967234483636	8.13955135239879	7.91288933622996	8.2045711442492	7.98299357469431	7.91886323727459	8.82654848729091	8.13955135239879	8.06069593168755	8.13442632022093	9.20701432017753	8.32192809488736	8.3037807481771	8.4594316186373	8.36632221424582	8.23840473932508	8.21916852046216	8.63299519714296	7.64385618977472	8.24317398347295	8.25266543245025	8.02790599656988	8.18487534290828	7.94251450533924	8.08214904135387	7.467605550083	9.26209484537018	8.72109918870719	8.55458885167764	9.08214904135387	8.22881869049588	8.72451385311995	7.94251450533924	8.73131903102506	8.27612440527424	8.72451385311995	8.81378119121704	9.11634396123747	8.38370429247405	8.83605035505807	8.35314682549808	8.3264294871223	8.02236781302845	7.40087943628218	8.82336724004623
pycom04g13420	1	1	1.58496250072116	2.8073549220576	1.58496250072116	10.8734441125154	11.0265234425198	11.3685064615077	10.8454900509444	11.2443638351205	2.8073549220576	1	2	1	1.58496250072116	10.3652288492515	10.4665863377192	10.5186531556734	10.3253054550897	10.4346282276367	3.16992500144231	2.32192809488736	2.8073549220576	0	2.32192809488736	11.3258675805754	11.380461065089	11.7972562175098	11.7879025593914	11.211279947482	2	2	2.32192809488736	1	11.2336196767597	12.2203783276952	11.6266216523584	11.7565563225241	11.1755495506362	1	2.58496250072116	2	2.58496250072116	2	11.5166849493096	11.1554507313121	11.1299269335104	9.97010589061218	11.5764843467969
pycom04g13430	-Inf	-Inf	-Inf	-Inf	-Inf	2.8073549220576	3	3.32192809488736	2.58496250072116	2.8073549220576	-Inf	-Inf	-Inf	-Inf	-Inf	3.4594316186373	2	3	2.58496250072116	3	0	-Inf	-Inf	-Inf	-Inf	4.4594316186373	5.28540221886225	4.70043971814109	4.85798099512757	4	-Inf	-Inf	-Inf	-Inf	4.95419631038687	5.52356195605701	5.12928301694497	5.4594316186373	4.4594316186373	-Inf	-Inf	-Inf	-Inf	-Inf	4	4.85798099512757	3.90689059560852	2.58496250072116	5.49185309632967
pycom04g13720	7.467605550083	7.24792751344359	7.67948009950545	7.95419631038687	7.70043971814109	11.7565563225241	11.8637991037288	12.0937476627857	11.5750664645787	11.9027519448502	7.22881869049588	5.93073733756289	6.8073549220576	6.32192809488736	7.85798099512757	11.334831928118	11.1312139050863	11.6298119443822	11.4046093978377	11.3960695576399	7.92481250360578	7.65105169117893	6.75488750216347	7.59245703726808	7.4093909361377	11.1085244567782	11.0361736125535	11.1247675358225	10.9844184588011	10.733015321686	8.04439411935845	8.07146236255662	7.2667865406949	8.29462074889163	10.4777582664439	11.1433832139898	10.4429434958487	11.0920964149908	10.7557221536423	7.54689445988764	7.53915881110803	7.4093909361377	6.8703647195834	7.44294349584873	10.5971214287896	10.5679560754155	10.1484765821783	9.42206476617281	10.9600019320681
pycom04g15160	6.85798099512757	6.93073733756289	7.91886323727459	7.38370429247405	5.83289001416474	6.97727992349992	6.76818432477693	7.5077946401987	6.64385618977472	6.22881869049588	7.59245703726808	6.90689059560852	7.09803208296053	6.7279204545632	8.1548181090521	7.85174904141606	7.31288295528436	7.98868468677217	8.07146236255662	7.72109918870719	7.85798099512757	8.22881869049588	6.64385618977472	8.64745842645492	7.71424551766612	7.37503943134692	7.48381577726426	6.70043971814109	7.19967234483636	6.58496250072116	7.8008998999203	8.37937836707126	7.4093909361377	9.14465824283188	7.76155123244448	7.76818432477693	6.91886323727459	8.18982455888002	7.67948009950545	8.78790255939143	7.43462822763672	7.95419631038687	7.43462822763672	8.13442632022093	7.70043971814109	7.19967234483636	6.75488750216347	6.82017896241519	7.94251450533924
pycom04g15260	2	3.16992500144231	3	1	0	6.39231742277876	6.10852445677817	6.53915881110803	6.33985000288462	6.04439411935845	2.32192809488736	1	-Inf	2.58496250072116	2	5.08746284125034	5.32192809488736	5.78135971352466	5.6724253419715	5.58496250072116	-Inf	1.58496250072116	0	1.58496250072116	2.32192809488736	4.75488750216347	4.58496250072116	4.32192809488736	5.32192809488736	3.8073549220576	1.58496250072116	-Inf	2.32192809488736	0	3.70043971814109	4	4	4.58496250072116	4.85798099512757	-Inf	2	0	0	1	4.85798099512757	4.95419631038687	4.32192809488736	3.4594316186373	5.4594316186373
pycom04g15340	4.95419631038687	5.24792751344359	6.10852445677817	7.2667865406949	5.58496250072116	16.4021793568154	16.529155996236	16.8263250349759	16.3594922073469	16.5772222755931	5.12928301694497	5.7279204545632	5	7.14974711950468	6.8073549220576	16.0949848595349	16.2249437624402	16.1393315101086	16.1219786249894	16.1372313277113	5.70043971814109	5.04439411935845	3.90689059560852	4.58496250072116	4.39231742277876	14.5732329685333	15.2574983390004	15.7406767427905	15.3278332967503	14.9614496943982	5.58496250072116	5.4262647547021	3.8073549220576	6.82017896241519	14.7785391944623	15.2179576978641	14.7257390266734	14.8285827935684	14.4718022066056	4.16992500144231	3.4594316186373	2	3.32192809488736	1.58496250072116	12.7992816215219	12.8324944843361	12.2874238116835	11.8818787076004	12.6693280043959
pycom04g15840	1	1.58496250072116	2	2.32192809488736	-Inf	4.58496250072116	3.70043971814109	3.32192809488736	3.90689059560852	4.58496250072116	2.58496250072116	1	2	-Inf	0	4.08746284125034	3.8073549220576	4.39231742277876	4.32192809488736	4.24792751344359	2.8073549220576	1	-Inf	1.58496250072116	1.58496250072116	4.8073549220576	5.12928301694497	5.08746284125034	5.08746284125034	5.08746284125034	2	2.58496250072116	0	-Inf	5.08746284125034	5.55458885167764	5.32192809488736	4.70043971814109	5.08746284125034	1	-Inf	-Inf	0	1.58496250072116	4.70043971814109	4.85798099512757	4.4594316186373	3	5.39231742277876
pycom04g16700	7.54689445988764	7.09803208296053	7.92481250360578	7.74146698640115	7.97727992349992	7.98868468677217	7.65105169117893	8.24317398347295	7.85174904141606	8.2667865406949	7.57742882803575	7.08746284125034	6.33985000288462	6.78135971352466	7.22881869049588	7.32192809488736	7.63662462054365	8.04439411935845	7.33091687811462	7.70043971814109	6.94251450533924	7.24792751344359	7.33091687811462	7.58496250072116	7.70043971814109	7.13955135239879	7.4178525148859	7.99435343685886	7.89481776330794	7.4093909361377	7.10852445677817	6.62935662007961	6.64385618977472	7.11894107272351	7.14974711950468	7.88874324889826	7.72109918870719	7.93073733756289	7.4093909361377	7.6724253419715	7.24792751344359	7.34872815423108	7.56985560833095	7.83289001416474	8.2807707701306	8.09803208296053	8.06608919045777	7.06608919045777	8.5077946401987
pycom04g16850	2.58496250072116	2.58496250072116	0	1.58496250072116	2.58496250072116	7.24792751344359	7.70735913208088	8.0389189892923	7.4178525148859	7.25738784269265	1.58496250072116	0	1	1	1	8.65105169117893	8.16992500144231	8.53915881110803	8.45121111183233	8.52356195605701	4.58496250072116	5.70043971814109	4.08746284125034	5.70043971814109	2.8073549220576	9.81698362325538	9.56033283421244	9.74483383749955	10.2620948453702	9.40726776424473	5.24792751344359	5	4.4594316186373	5.78135971352466	9.98726401207254	10.5507467853832	9.76652890859886	10.4563544151083	9.84235034341381	5.78135971352466	4.16992500144231	4.16992500144231	5.49185309632967	5.95419631038687	11.0409745988173	10.6812384117778	10.769011321097	9.43879185257826	11.3912435894274
pycom04g17000	10.047123912114	9.53915881110803	10.9395792143147	10.6266216523584	10.5802585674998	9.3264294871223	9.35755200461808	9.98868468677217	8.97154355395077	9.49585502688717	8.14465824283188	7.66533591718518	8.31288295528435	8.14465824283188	8.62205181945638	7.73470962022584	7.76155123244448	7.96000193206808	7.79441586635011	7.76818432477693	7.2667865406949	7.31288295528436	7.75488750216347	7.83289001416474	7.94251450533924	8.07146236255662	7.65821148275179	8.43462822763673	7.96000193206808	7.75488750216347	8.4594316186373	7.49185309632967	7.23840473932508	8.12412131182919	7.19967234483636	7.49984588708321	6.8703647195834	7.39231742277876	6.7279204545632	9.81378119121704	9.59432460392485	9.33985000288462	8.95710204156229	9.57931593758001	8.13955135239879	7.84549005094437	7.52356195605701	6.71424551766612	8.3264294871223
pycom04g17420	6.93073733756289	7.4093909361377	6.8703647195834	7.62205181945638	6.94251450533924	9.54303182025524	9.2667865406949	9.62753388447279	9.57364718749332	9.41574176829009	8.23840473932508	7.36632221424582	6.35755200461808	7.56224242422107	7.91288933622996	9.64565843240871	9.57364718749332	9.95710204156229	9.63662462054365	9.6582114827518	8.07681559705083	8.39231742277876	6.94251450533924	7.58496250072116	7.84549005094437	8.6724253419715	8.49185309632967	8.38801728534514	9.10328780841202	8.36194377373524	9.06339508128851	8.02236781302845	8.15987133677839	8.70390357344466	9.05528243550119	9.92481250360578	9.34207466799914	10.0647427647503	9.75488750216347	7.37503943134692	7.62205181945638	7.6724253419715	7.13955135239879	7.876516946565	9.32867492732795	9.38154295118458	9.32867492732795	8.11374216604919	9.92035285541508
pycom04g17430	3.16992500144231	3.16992500144231	2.8073549220576	2	1.58496250072116	7.467605550083	7.51569983828404	8.05528243550119	7.4262647547021	6.95419631038687	2.32192809488736	1.58496250072116	2	2	2.8073549220576	8.87958324961278	8.7515440590891	8.85798099512757	9.35093918154643	9.27612440527424	3.8073549220576	3.58496250072116	2.58496250072116	4.52356195605701	3.58496250072116	6.96578428466209	6.89481776330794	6.74146698640115	7.40087943628218	6.4093909361377	6.82017896241519	5.70043971814109	5.64385618977472	6.39231742277876	7.48381577726426	7.89481776330794	6.75488750216347	8.27146302790437	7.64385618977472	3.90689059560852	3.4594316186373	3.70043971814109	4.39231742277876	4.16992500144231	7.4178525148859	7.2667865406949	6.68650052718322	6.4757334309664	7.72109918870719
pycom04g17480	7.27612440527424	6.70043971814109	7.37503943134692	7.25738784269265	7.20945336562895	9.03066713624694	8.59245703726808	9.12412131182919	8.94544383637791	9.39016895620018	6.49185309632967	5.97727992349992	5.88264304936184	5.97727992349992	6.14974711950468	7.68650052718322	7.88874324889826	8.51569983828404	7.32192809488736	7.60733031374961	6.4594316186373	6.74146698640115	6.91886323727459	7.16992500144231	7.15987133677839	7.94836723158468	8.09275714091985	8.14974711950468	8.58496250072116	7.85174904141606	6.4262647547021	5.78135971352466	6.22881869049588	6.4093909361377	7.45121111183233	8.08214904135387	8.1548181090521	8.38801728534514	7.78135971352466	6.62935662007961	6.5077946401987	6.35755200461808	6.22881869049588	6.4757334309664	8.41362792902417	8.11374216604919	8.2045711442492	6.95419631038687	8.60362634498619
pycom04g17700	7.17990909001493	7.11894107272351	7.86418614465428	7.44294349584873	7.43462822763672	7.98299357469431	7.82017896241519	8.50382573799575	7.84549005094437	7.8073549220576	7.21916852046216	6.24792751344359	6.33985000288462	6.94251450533924	7.38370429247405	7.8703647195834	8.04984854945056	8.21431912080077	7.85174904141606	8.14465824283188	5.52356195605701	5.64385618977472	4.4594316186373	5.35755200461808	5.24792751344359	6.28540221886225	5.93073733756289	6.10852445677817	6.53915881110803	6.08746284125034	6.18982455888002	6.06608919045777	5.70043971814109	5.97727992349992	6.4262647547021	6.95419631038687	6.14974711950468	6.78135971352466	6.59991284218713	5.78135971352466	5.58496250072116	6.02236781302845	5.24792751344359	6.28540221886225	6.20945336562895	6.39231742277876	6.14974711950468	5.4262647547021	6.65821148275179
pycom04g17960	6.22881869049588	6.44294349584873	6.28540221886225	6.55458885167764	5.95419631038687	4.75488750216347	4.8073549220576	4.32192809488736	4.8073549220576	4.08746284125034	7.467605550083	6.65821148275179	5.95419631038687	6.88264304936184	7.31288295528436	5.28540221886225	4.95419631038687	5.16992500144231	5.7279204545632	5.7279204545632	4.16992500144231	4	1.58496250072116	2.8073549220576	2.58496250072116	2.8073549220576	-Inf	2	2	0	5.58496250072116	5	4.32192809488736	4.8073549220576	3.70043971814109	4.16992500144231	3.8073549220576	4	3.58496250072116	3.8073549220576	4.75488750216347	4.08746284125034	3.32192809488736	4.58496250072116	2	2.58496250072116	1	2	2.58496250072116
pycom04g18480	1.58496250072116	-Inf	3	3	1.58496250072116	5.28540221886225	4.75488750216347	4.64385618977472	4.75488750216347	4.64385618977472	-Inf	2.32192809488736	1	2	1.58496250072116	4.8073549220576	5.83289001416474	5.32192809488736	6	5.12928301694497	0	-Inf	0	1	0	4.52356195605701	5.08746284125034	5.04439411935845	5.83289001416474	4.90689059560852	-Inf	-Inf	-Inf	0	5.08746284125034	6	4.64385618977472	5.32192809488736	5.35755200461808	-Inf	0	-Inf	-Inf	0	5.88264304936184	5.55458885167764	5.64385618977472	4.58496250072116	6.53915881110803
pycom04g19210	4.4594316186373	4.4594316186373	5	5.20945336562895	4.52356195605701	6	5.97727992349992	5.83289001416474	5.52356195605701	6.12928301694497	4.52356195605701	3.8073549220576	4.58496250072116	3.32192809488736	5	5.55458885167764	5.49185309632967	5.49185309632967	5.35755200461808	5.39231742277876	2	2.58496250072116	4.16992500144231	3.16992500144231	3.58496250072116	6.59991284218713	6.12928301694497	7.90086680798075	6.59991284218713	7.20945336562895	2.8073549220576	2.32192809488736	1.58496250072116	3	5.16992500144231	5.95419631038687	6.68650052718322	5.24792751344359	4.64385618977472	4.8073549220576	3.90689059560852	4.70043971814109	3.16992500144231	3.16992500144231	6.7279204545632	7.03342300153745	6.06608919045777	6.18982455888002	6.32192809488736
pycom04g19980	8.16992500144231	7.54689445988764	8.69696752623429	8.62935662007961	8.07681559705083	10.5924570372681	10.7219536128014	11.2203783276952	10.5821419816588	10.4210128557792	8.18982455888002	7.06608919045777	7.97727992349992	7.83920378809694	8.72451385311995	10.6064052126978	10.3955341354623	10.677719641641	10.6156296369681	10.8289298276515	7.86418614465428	8.21916852046216	7.4093909361377	8.35755200461808	8.16992500144231	10.6101020629997	10.7193888209421	10.6978363579624	10.8105716347411	10.2395985292491	8.37503943134693	8.29462074889163	7	8.85486838326024	10.6438561897747	11.0237543532994	10.240791332162	11.0347989625773	10.393390457444	8.98868468677217	8.88569637333939	8.33985000288462	8.2807707701306	8.63662462054365	11	10.929998062609	10.3297963382207	9.6582114827518	11.3409627642517
pycom04g20730	6.18982455888002	5.70043971814109	6.35755200461808	6.5077946401987	5.85798099512757	5.7279204545632	5.64385618977472	6.22881869049588	5.6724253419715	5.97727992349992	5.39231742277876	4.85798099512757	5.04439411935845	4.85798099512757	6.12928301694497	5.04439411935845	5	5.39231742277876	4.85798099512757	4.90689059560852	5.35755200461808	4.70043971814109	4.52356195605701	5.85798099512757	5.6724253419715	5.88264304936184	6.20945336562895	6.39231742277876	6.49185309632967	5.85798099512757	5.08746284125034	5.49185309632967	4.52356195605701	5.32192809488736	5.64385618977472	6.14974711950468	5.24792751344359	5.88264304936184	5.49185309632967	4.90689059560852	5.16992500144231	5.12928301694497	3.90689059560852	4.52356195605701	6.12928301694497	5.75488750216347	5	5.24792751344359	6.06608919045777
pycom04g21610	9.27379559921426	9.26209484537018	9.29920801838728	9.71080643369935	9.17741953798924	9.62753388447279	9.30833903013941	9.65642486327778	9.51569983828404	9.55842071326866	9.96000193206808	9.05528243550119	8.75488750216347	9.33091687811462	9.75655632252409	9.70735913208088	9.62021982550749	9.98584193700334	9.80896417491926	9.78626962764847	9.23122118071119	9.54882190845875	9.1006623390052	9.27612440527424	9.34651373316563	9.25974326369078	9.36850646150769	9.40514146313634	9.69522829149575	9.11113567023471	9.77478705960117	9.39016895620018	9.02236781302845	9.69870466677034	9.5980525001616	10.1098306542788	9.56605403817109	10.1382718001722	9.76155123244448	9.19475685442225	9.26912667914942	9.19229281447077	8.8703647195834	9.32418054661874	9.69870466677034	9.69870466677034	9.5274770060604	8.67948009950545	10.3219280948874
pycom05g00710	-Inf	-Inf	0	-Inf	0	6.82017896241519	6.88264304936184	7	6.93073733756289	6.4093909361377	-Inf	-Inf	0	0	0	6.76818432477693	6.8703647195834	7.2667865406949	7.28540221886225	6.95419631038687	-Inf	-Inf	-Inf	1	0	5.97727992349992	5.58496250072116	6.78135971352466	7.09803208296053	6.10852445677817	-Inf	0	-Inf	-Inf	5.95419631038687	6.71424551766612	5.70043971814109	6.68650052718322	5.7279204545632	-Inf	0	-Inf	-Inf	0	5.75488750216347	4.90689059560852	5.52356195605701	4.08746284125034	5.52356195605701
pycom05g00770	6.5077946401987	6.61470984411521	6.68650052718322	6.4757334309664	6.7279204545632	4.8073549220576	5.55458885167764	5.78135971352466	4.8073549220576	5.55458885167764	7.82017896241519	6.39231742277876	5.70043971814109	7.01122725542325	7.19967234483636	5.39231742277876	5.35755200461808	5.28540221886225	5.28540221886225	5.7279204545632	7.40087943628218	7.98299357469431	7.31288295528436	7.62935662007961	7.57742882803575	3.32192809488736	4.52356195605701	3.58496250072116	4.39231742277876	4.24792751344359	8.14974711950468	6.82017896241519	6.8703647195834	7.82654848729092	3	4.95419631038687	5.08746284125034	5	4.4594316186373	6.55458885167764	6	6.16992500144231	5.95419631038687	6.28540221886225	3.70043971814109	3.4594316186373	3.32192809488736	3	4.32192809488736
pycom05g02300	3	1.58496250072116	3.16992500144231	4.24792751344359	2.58496250072116	3	0	3	2.58496250072116	2.58496250072116	5.75488750216347	3.58496250072116	4.58496250072116	5.12928301694497	5.6724253419715	4.16992500144231	4.16992500144231	2.32192809488736	3.4594316186373	3.70043971814109	2.32192809488736	3.16992500144231	1.58496250072116	3.16992500144231	3	0	0	2	2	1.58496250072116	4	4.08746284125034	3.16992500144231	4.8073549220576	2	2	1	2	3.16992500144231	2.32192809488736	4.4594316186373	2	2.32192809488736	4	1.58496250072116	2.32192809488736	0	2.8073549220576	2.32192809488736
pycom05g03520	-Inf	-Inf	-Inf	-Inf	-Inf	5.55458885167764	5.24792751344359	6.12928301694497	5.49185309632967	5.20945336562895	-Inf	-Inf	-Inf	0	-Inf	6.49185309632967	6.28540221886225	6.2667865406949	5.85798099512757	5.90689059560852	-Inf	-Inf	-Inf	-Inf	-Inf	5.04439411935845	5.08746284125034	5.4594316186373	5.61470984411521	5.75488750216347	-Inf	-Inf	-Inf	-Inf	5.32192809488736	6	5.6724253419715	5.6724253419715	5.24792751344359	-Inf	-Inf	-Inf	-Inf	-Inf	4.08746284125034	3.8073549220576	4.32192809488736	2.32192809488736	4.8073549220576
pycom05g05060	5.55458885167764	5.64385618977472	5.70043971814109	6.04439411935845	5.35755200461808	7.62205181945638	7.4093909361377	7.8703647195834	7.28540221886225	7.24792751344359	7.21916852046216	6.24792751344359	5.4262647547021	6.4594316186373	7.03342300153745	8.21431912080077	8.06069593168755	8.17990909001493	8.03342300153745	8	5.32192809488736	5.97727992349992	4.39231742277876	6.10852445677817	5.4262647547021	6.4262647547021	6.18982455888002	5.83289001416474	6.84549005094437	6.04439411935845	7.14974711950468	6.62935662007961	5.95419631038687	6.7279204545632	6.71424551766612	7.2667865406949	6.89481776330794	7.29462074889163	6.96578428466209	6.76818432477693	6.71424551766612	6.98868468677217	6.52356195605701	6.4594316186373	7.56224242422107	7.10852445677817	6.52356195605701	6.04439411935845	7.58496250072116
pycom05g05070	3.4594316186373	3.58496250072116	3.4594316186373	4.32192809488736	-Inf	5.08746284125034	4.75488750216347	5.52356195605701	4.70043971814109	5.32192809488736	5	3.90689059560852	2.32192809488736	4.08746284125034	4.90689059560852	5.4594316186373	5.32192809488736	5.52356195605701	5.7279204545632	5.35755200461808	3	3.16992500144231	2.58496250072116	3.16992500144231	2.32192809488736	3.4594316186373	4.32192809488736	3.16992500144231	4.90689059560852	3.90689059560852	4.75488750216347	3.32192809488736	3.70043971814109	3.58496250072116	4.16992500144231	4.39231742277876	4.58496250072116	4.90689059560852	4.08746284125034	4	3.16992500144231	4.08746284125034	3.70043971814109	3.4594316186373	4.8073549220576	4.52356195605701	3.8073549220576	3.32192809488736	3.8073549220576
pycom05g05990	-Inf	0	-Inf	-Inf	0	4.24792751344359	5.08746284125034	5.20945336562895	4.70043971814109	4.75488750216347	-Inf	-Inf	-Inf	-Inf	-Inf	4.08746284125034	4.08746284125034	4	3.70043971814109	4.39231742277876	-Inf	-Inf	-Inf	-Inf	-Inf	4.24792751344359	3.8073549220576	5.4262647547021	5.61470984411521	5.04439411935845	-Inf	-Inf	-Inf	0	4.90689059560852	5.64385618977472	4.85798099512757	5.70043971814109	4.4594316186373	0	-Inf	-Inf	-Inf	-Inf	5.20945336562895	4.90689059560852	5.12928301694497	3.90689059560852	5.93073733756289
pycom05g06040	8.26209484537018	8.37068740680722	8.59991284218713	8.62570884306447	8.2336196767597	7.76818432477693	7.2667865406949	7.83289001416474	7.78135971352466	7.56985560833095	8.70735913208088	8.00562454919388	7.45121111183233	8.43462822763673	8.64745842645492	8.06608919045777	8.04984854945056	8.2045711442492	8.1548181090521	7.97727992349992	6.76818432477693	6.88264304936184	6.20945336562895	6.83289001416474	6.16992500144231	7.05528243550119	6.68650052718322	6.7279204545632	7.08746284125034	6.56985560833095	8.37503943134693	7.5077946401987	7.02236781302845	7.64385618977472	7.21916852046216	7.49185309632967	6.4093909361377	8.06608919045777	7.27612440527424	8.43879185257826	8.14974711950468	8.33539035469392	8.15987133677839	8.4757334309664	7.69348695749933	7.32192809488736	7.36632221424582	6.6724253419715	8.3264294871223
pycom05g07710	7.21916852046216	7.71424551766612	7.4757334309664	7.65821148275179	7.4757334309664	7.40087943628218	7.02236781302845	7.74146698640115	7.40087943628218	7.44294349584873	8.32192809488736	7.88874324889826	5.28540221886225	7.65821148275179	7.4178525148859	7.8073549220576	7.4594316186373	7.77478705960117	7.53915881110803	7.82654848729092	7.22881869049588	7.40087943628218	7.04439411935845	7.32192809488736	7.38370429247405	5	5.20945336562895	5.32192809488736	6.4093909361377	5.7279204545632	8.12412131182919	7.02236781302845	6.74146698640115	7.01122725542325	6.16992500144231	6.88264304936184	6.78135971352466	7.53138146051631	7.10852445677817	7.467605550083	7.05528243550119	7.12928301694497	7.4262647547021	7.88264304936184	6.76818432477693	6.70043971814109	7.04439411935845	5.4594316186373	7.59245703726808
pycom05g08530	1	-Inf	1.58496250072116	0	0	5.8073549220576	5.4262647547021	5.93073733756289	4.85798099512757	5.08746284125034	2.58496250072116	-Inf	-Inf	-Inf	-Inf	5.16992500144231	4.70043971814109	5.08746284125034	4.64385618977472	4.8073549220576	-Inf	1	-Inf	1	0	4.90689059560852	4.95419631038687	4.64385618977472	5.12928301694497	4.64385618977472	1	-Inf	0	-Inf	4.24792751344359	4.64385618977472	4.58496250072116	5.04439411935845	4.85798099512757	2	0	2	1	2.58496250072116	5.32192809488736	4.8073549220576	5.12928301694497	4.64385618977472	5.52356195605701
pycom05g09190	3.4594316186373	0	4.32192809488736	4	1.58496250072116	5.39231742277876	4.39231742277876	5.35755200461808	4.8073549220576	5.12928301694497	3.70043971814109	2	2.58496250072116	0	3.70043971814109	3.58496250072116	3.70043971814109	5.28540221886225	3.4594316186373	3.32192809488736	6.04439411935845	5.93073733756289	8.28540221886225	6.96578428466209	7.61470984411521	6.59991284218713	6.76818432477693	9.07681559705083	8.45121111183233	8.58496250072116	5.85798099512757	5.24792751344359	4.24792751344359	5.64385618977472	6.39231742277876	7.05528243550119	7.70735913208088	6.61470984411521	5.58496250072116	6.44294349584873	6.89481776330794	5.35755200461808	6.32192809488736	6.28540221886225	7.76818432477693	7.91288933622996	8.17492568250068	6.90689059560852	7.51569983828404
pycom05g10060	6.02236781302845	6.37503943134692	6.16992500144231	6.18982455888002	6.44294349584873	8.92777796208234	8.44294349584873	9.2336196767597	8.72451385311995	9.18239435340453	7.01122725542325	5.97727992349992	5.58496250072116	5.90689059560852	6.20945336562895	8.56224242422107	8.56224242422107	8.73470962022584	8.3264294871223	8.34429590791582	3.8073549220576	4.8073549220576	2.58496250072116	3.4594316186373	3	6.24792751344359	6.93073733756289	6.6724253419715	7.28540221886225	6.82017896241519	4.52356195605701	3.70043971814109	4.16992500144231	4.64385618977472	6.95419631038687	7.8073549220576	6.89481776330794	7.56224242422107	7.14974711950468	4.70043971814109	3.16992500144231	4	3.90689059560852	3	7.49185309632967	6.91886323727459	7.03342300153745	6.06608919045777	7.68650052718322
pycom05g10250	9.29920801838728	8.97727992349992	9.7515440590891	9.67419226814568	10.2679570844028	10.6838718686226	10.5887146355823	10.9556499075284	10.6653359171852	11.5769566647061	8.85798099512757	8.25738784269265	9.24792751344359	8.01680828768655	8.34429590791582	10.0714623625566	9.79116288855502	10.1636496760158	9.84705734609134	9.60177078840771	9.69870466677034	9.76983784362944	10.4573808790725	10.3230547603416	10.5497846679479	11.1848753429083	11.3426302986784	11.7527987584355	11.5574637015978	11.6054795180617	8.17492568250068	8.60362634498619	8.39231742277876	8.96578428466209	10.6943578872215	10.9359016822676	10.6829945836817	10.5294305541462	9.69870466677034	9.4178525148859	10.0265234425198	8.93073733756289	9.80413102118332	9.5274770060604	11.0014081943928	10.9307373375629	10.6017707884077	10.0292872269682	10.8105716347411
pycom05g10730	-Inf	-Inf	-Inf	-Inf	-Inf	6.78135971352466	6.56985560833095	7.10852445677817	6.52356195605701	6.89481776330794	-Inf	-Inf	-Inf	-Inf	-Inf	6.33985000288462	6.22881869049588	6.58496250072116	5.83289001416474	6.2667865406949	-Inf	-Inf	-Inf	-Inf	-Inf	2.32192809488736	2.32192809488736	2.58496250072116	4.39231742277876	2.58496250072116	0	-Inf	1	-Inf	4.08746284125034	4.95419631038687	4.70043971814109	5.64385618977472	4.52356195605701	1	-Inf	-Inf	-Inf	-Inf	3.70043971814109	3.8073549220576	4	3	4.52356195605701
pycom05g11290	5.12928301694497	4.85798099512757	5.32192809488736	5.4262647547021	4	5.85798099512757	5.55458885167764	5.64385618977472	5.70043971814109	5.16992500144231	5.85798099512757	5.64385618977472	4.24792751344359	5.70043971814109	6.20945336562895	5.49185309632967	5.70043971814109	5.8073549220576	5.7279204545632	6.2667865406949	3.90689059560852	3.4594316186373	3.4594316186373	4.16992500144231	3.4594316186373	5.04439411935845	4.24792751344359	4.95419631038687	5.32192809488736	4.8073549220576	5.85798099512757	5.20945336562895	4.52356195605701	4.8073549220576	4.75488750216347	6.04439411935845	4.4594316186373	5.58496250072116	5.12928301694497	4.4594316186373	4.85798099512757	4.95419631038687	3.70043971814109	4.95419631038687	4.70043971814109	4.85798099512757	4.24792751344359	3.32192809488736	5.39231742277876
pycom05g12580	-Inf	-Inf	-Inf	-Inf	-Inf	1.58496250072116	1	1	1	1	-Inf	-Inf	-Inf	-Inf	-Inf	2.8073549220576	2.58496250072116	2.32192809488736	2	2	-Inf	-Inf	-Inf	-Inf	-Inf	2	0	1	3.16992500144231	1	0	-Inf	-Inf	-Inf	3.90689059560852	3.32192809488736	2.8073549220576	3.4594316186373	3.4594316186373	-Inf	0	-Inf	-Inf	-Inf	2	1.58496250072116	1	0	3.58496250072116
pycom05g12670	-Inf	-Inf	-Inf	-Inf	-Inf	7.67948009950545	7.17990909001493	7.32192809488736	7.18982455888002	6.85798099512757	-Inf	-Inf	-Inf	-Inf	0	7.23840473932508	7.08746284125034	7.31288295528436	7.18982455888002	7.11894107272351	-Inf	0	-Inf	2.32192809488736	0	5.6724253419715	4.90689059560852	4.90689059560852	5.39231742277876	4.24792751344359	5.16992500144231	4.58496250072116	3.58496250072116	3.70043971814109	6.70043971814109	7.05528243550119	5.70043971814109	7.39231742277876	7.02236781302845	3.4594316186373	4.95419631038687	4.24792751344359	3.4594316186373	4	6.44294349584873	5.93073733756289	6.02236781302845	5.39231742277876	7.09803208296053
pycom05g14890	0	1.58496250072116	1	1.58496250072116	0	1	1.58496250072116	1.58496250072116	2	0	2	-Inf	-Inf	1.58496250072116	2	2.32192809488736	1.58496250072116	1	1.58496250072116	1.58496250072116	1.58496250072116	0	0	2.32192809488736	0	-Inf	0	1	0	0	3.4594316186373	1	2.58496250072116	2.8073549220576	2.32192809488736	1.58496250072116	1.58496250072116	3	2.58496250072116	2.32192809488736	2	1.58496250072116	-Inf	3	1	-Inf	0	-Inf	0
pycom05g15300	6.10852445677817	5.52356195605701	5.93073733756289	6.4262647547021	5.7279204545632	8.33539035469392	8.66177809777199	8.90388184573618	8.49185309632967	8.49185309632967	6.06608919045777	4.64385618977472	5.97727992349992	5.39231742277876	6.79441586635011	8.71080643369935	8.60733031374961	8.8073549220576	8.64745842645492	8.80413102118332	6.16992500144231	6.12928301694497	6.02236781302845	6.8703647195834	6.44294349584873	8.33539035469392	8.36194377373524	8.13442632022093	8.36194377373524	7.88874324889826	6.24792751344359	6.32192809488736	5.7279204545632	6.83289001416474	8.26209484537018	8.98013957763916	8.09275714091985	8.52356195605701	8.19967234483636	5.93073733756289	6.18982455888002	5.8073549220576	5.28540221886225	5.52356195605701	7.92481250360578	7.83920378809694	7.60733031374961	6.93073733756289	8.2667865406949
pycom05g15360	5.61470984411521	5.52356195605701	5.58496250072116	6.16992500144231	5.6724253419715	6.82017896241519	6.78135971352466	6.65821148275179	6.55458885167764	7.18982455888002	5.78135971352466	5.20945336562895	5	4.39231742277876	5.88264304936184	6.53915881110803	6.76818432477693	6.85798099512757	6.71424551766612	6.94251450533924	5.58496250072116	5.93073733756289	5.4594316186373	6.35755200461808	6.33985000288462	7.98868468677217	8.2336196767597	8.2240016741981	8.50382573799575	7.93663793900257	6.18982455888002	6	5	6.16992500144231	7.94836723158468	8.59991284218713	8.02236781302845	8.2667865406949	7.876516946565	6.02236781302845	6.28540221886225	5.97727992349992	5.20945336562895	5.90689059560852	8.10852445677817	7.92481250360578	7.62205181945638	6.89481776330794	8.27612440527424
pycom05g16060	5.52356195605701	5.58496250072116	6.16992500144231	6.37503943134692	5.58496250072116	4.90689059560852	5.04439411935845	5.28540221886225	5.16992500144231	4.4594316186373	6.83289001416474	5.55458885167764	5.49185309632967	6.02236781302845	6.6724253419715	5.7279204545632	5.28540221886225	5.49185309632967	5.4262647547021	6.37503943134692	5.39231742277876	5.32192809488736	4.52356195605701	5.24792751344359	5.04439411935845	4.39231742277876	4	3.58496250072116	4.39231742277876	3.58496250072116	5.97727992349992	5.90689059560852	5.52356195605701	6.37503943134692	5.52356195605701	5.90689059560852	4.95419631038687	5.20945336562895	5.24792751344359	4.64385618977472	4	4.85798099512757	4.58496250072116	5.4594316186373	3.8073549220576	3.90689059560852	3.16992500144231	3.16992500144231	5.24792751344359
pycom05g16270	5	4.90689059560852	5	5.20945336562895	4.90689059560852	5.35755200461808	5.04439411935845	5.08746284125034	5.24792751344359	5.08746284125034	4.52356195605701	4.16992500144231	3.90689059560852	4.16992500144231	4.4594316186373	4.39231742277876	4.58496250072116	4.90689059560852	4.8073549220576	5.16992500144231	4.32192809488736	4.52356195605701	4.75488750216347	4.8073549220576	4.32192809488736	2.8073549220576	3.70043971814109	4.08746284125034	4.70043971814109	4	4.90689059560852	4.16992500144231	3.90689059560852	3.8073549220576	3.16992500144231	4	4.24792751344359	3.32192809488736	4.4594316186373	5.7279204545632	4.32192809488736	3.58496250072116	4.58496250072116	4.85798099512757	4.75488750216347	4.08746284125034	4.08746284125034	3.32192809488736	4.52356195605701
pycom05g16310	5.58496250072116	5.49185309632967	5.6724253419715	6.4757334309664	5.08746284125034	5.20945336562895	5	5.78135971352466	4.64385618977472	5.39231742277876	6.2667865406949	5.58496250072116	5.93073733756289	5.85798099512757	6.4757334309664	5.12928301694497	5.4262647547021	5.04439411935845	4.90689059560852	4.52356195605701	4.4594316186373	6.20945336562895	7.10852445677817	6.53915881110803	7.05528243550119	7.09803208296053	6.91886323727459	7.85798099512757	7.59245703726808	7.17990909001493	3.58496250072116	4.16992500144231	5	5.7279204545632	7.01122725542325	7.85798099512757	7.467605550083	6.61470984411521	6.33985000288462	7.94836723158468	7.23840473932508	6.06608919045777	7.81378119121704	8.61838550225861	10.0768155970508	9.61654884377899	9.31061278165953	8.47167521439204	9.51372759595244
pycom05g17880	6.94251450533924	6.53915881110803	7.27612440527424	7.44294349584873	6.16992500144231	6.20945336562895	6.55458885167764	6.91886323727459	6.49185309632967	5.93073733756289	7.67948009950545	6.53915881110803	7.16992500144231	7.31288295528436	8.31741261376487	7.10852445677817	6.8703647195834	7.27612440527424	7.14974711950468	7.24792751344359	6.44294349584873	6.68650052718322	5.35755200461808	6.55458885167764	6.12928301694497	7.09803208296053	6.88264304936184	7.03342300153745	7.17990909001493	6.4594316186373	8.11374216604919	7.36632221424582	6.90689059560852	7.93073733756289	7.61470984411521	7.876516946565	7.32192809488736	8.11374216604919	7.70043971814109	6.78135971352466	7.19967234483636	7.10852445677817	6.65821148275179	7.29462074889163	7.18982455888002	7.27612440527424	6.96578428466209	5.75488750216347	7.91886323727459
pycom05g18530	7.38370429247405	7.55458885167764	8.10852445677817	7.76155123244448	7.94836723158468	5.61470984411521	5.32192809488736	6	5.78135971352466	6.35755200461808	7.78135971352466	7.07681559705083	6.14974711950468	7.16992500144231	7.59245703726808	5.75488750216347	5.90689059560852	6.35755200461808	5.70043971814109	5.58496250072116	6.3037807481771	6.8703647195834	6.82017896241519	7.16992500144231	7.48381577726426	5.61470984411521	5.6724253419715	6.71424551766612	6.64385618977472	6.8073549220576	6.79441586635011	5.88264304936184	5.85798099512757	6.14974711950468	5.39231742277876	5.93073733756289	6.44294349584873	6.18982455888002	5.4262647547021	7.06608919045777	6.61470984411521	7	6.8703647195834	7.23840473932508	6.3037807481771	5.70043971814109	5.7279204545632	5.12928301694497	6.4093909361377
pycom05g19330	8.77478705960117	8.53138146051631	8.65105169117893	8.84549005094438	8.16992500144231	10.1019756709492	9.85018683764577	9.96722625883599	9.7279204545632	8.87958324961278	9.92481250360578	8.19967234483636	8.15987133677839	8.14465824283188	9.3264294871223	10.1836353814732	10.2620948453702	10.2620948453702	10.0967151544885	10.2888660741658	6.35755200461808	7.20945336562895	5.04439411935845	6.4594316186373	5.55458885167764	5.4594316186373	6.20945336562895	5.90689059560852	6.58496250072116	5.16992500144231	8.37068740680722	8.07681559705083	7.82654848729092	8.32192809488736	6.70043971814109	6.88264304936184	5.55458885167764	7.40087943628218	6.91886323727459	5.7279204545632	6.70043971814109	5.97727992349992	6.44294349584873	6.64385618977472	6.52356195605701	6.64385618977472	6.33985000288462	5.95419631038687	6.82017896241519
pycom05g19340	6.74146698640115	6.8703647195834	7.35755200461808	7.4178525148859	7.17990909001493	6.06608919045777	7.03342300153745	6.8073549220576	6.64385618977472	7.49984588708321	7.03342300153745	6.08746284125034	5.88264304936184	5.85798099512757	6.8073549220576	6.02236781302845	5.4262647547021	6.78135971352466	5.52356195605701	4.90689059560852	6.78135971352466	6.8703647195834	7.4757334309664	7.33091687811462	7.27612440527424	9.76983784362944	9.65642486327778	10.8970891283128	10.1661630826461	10.0375469539622	5.85798099512757	6.24792751344359	5.08746284125034	7.24792751344359	9.40514146313634	10.380461065089	10.1736771363034	9.9469062744564	8.76818432477693	6.98868468677217	7.34872815423108	5.58496250072116	6.4262647547021	7.10852445677817	10.1369911120802	10.3750394313469	10.2264121927888	8.97441458980553	10.3286749273279
pycom05g19630	-Inf	-Inf	-Inf	-Inf	-Inf	2.32192809488736	3.4594316186373	3.32192809488736	3.32192809488736	3.32192809488736	-Inf	-Inf	-Inf	-Inf	-Inf	2.58496250072116	2.58496250072116	2.32192809488736	2.8073549220576	2.8073549220576	-Inf	-Inf	-Inf	-Inf	-Inf	2	3.32192809488736	3.90689059560852	3.16992500144231	3.16992500144231	1.58496250072116	1	-Inf	-Inf	2.58496250072116	2.32192809488736	1	3	1.58496250072116	4.64385618977472	3	1	4.52356195605701	3.90689059560852	4.75488750216347	4	4	3.4594316186373	4.08746284125034
pycom05g20280	0	-Inf	0	-Inf	-Inf	5.4594316186373	5.08746284125034	5.55458885167764	5.78135971352466	5.4594316186373	0	1	-Inf	-Inf	-Inf	5.20945336562895	4.8073549220576	5.58496250072116	4.85798099512757	4.8073549220576	-Inf	-Inf	-Inf	0	0	1.58496250072116	3	3.8073549220576	3.32192809488736	4.39231742277876	1.58496250072116	0	1	-Inf	4.39231742277876	4.32192809488736	4.32192809488736	4.08746284125034	3.8073549220576	0	-Inf	-Inf	-Inf	-Inf	3.70043971814109	3.32192809488736	3.32192809488736	3.32192809488736	3.90689059560852
pycom05g20320	0	-Inf	2.32192809488736	1.58496250072116	0	7.88874324889826	7.54689445988764	7.93073733756289	7.65821148275179	7.65821148275179	0	0	0	1	1	7.70043971814109	7.4757334309664	7.59991284218713	7.34872815423108	7.4178525148859	0	1	0	0	0	5.6724253419715	5.88264304936184	6.18982455888002	6.4093909361377	6.2667865406949	2.32192809488736	1	1	1	5.83289001416474	6.58496250072116	6.4757334309664	6.39231742277876	6.10852445677817	3.58496250072116	-Inf	1.58496250072116	1.58496250072116	1	5.24792751344359	5.4262647547021	5.64385618977472	4.08746284125034	6.06608919045777
pycom05g20660	-Inf	1	-Inf	1.58496250072116	0	7.04439411935845	7.07681559705083	7.49984588708321	7.11894107272351	7.22881869049588	1	0	-Inf	1.58496250072116	2	6.20945336562895	6.58496250072116	6.70043971814109	6.08746284125034	6.4757334309664	-Inf	-Inf	-Inf	-Inf	1	5.85798099512757	6.16992500144231	6.55458885167764	6.8073549220576	5.85798099512757	1	-Inf	-Inf	1	6.3037807481771	7.08746284125034	6.18982455888002	6.74146698640115	6	1.58496250072116	0	2	-Inf	-Inf	5.93073733756289	6.04439411935845	5.78135971352466	4.39231742277876	6
pycom05g20760	1.58496250072116	3.32192809488736	4.16992500144231	3	3.16992500144231	5.35755200461808	3.58496250072116	6	5.39231742277876	5.4594316186373	4	3.58496250072116	2.58496250072116	3.90689059560852	3.16992500144231	6	5.8073549220576	5.90689059560852	6.04439411935845	5.28540221886225	0	2.8073549220576	1.58496250072116	2.32192809488736	1.58496250072116	2.58496250072116	1	1.58496250072116	4.16992500144231	2.8073549220576	2.8073549220576	0	1	1	4.75488750216347	5.55458885167764	5.04439411935845	5.6724253419715	5.49185309632967	-Inf	1	0	0	1.58496250072116	4.08746284125034	3.32192809488736	5	3.70043971814109	5.12928301694497
pycom05g21060	2.32192809488736	1.58496250072116	2	2.32192809488736	1	6.97727992349992	6.91886323727459	7.53138146051631	7.03342300153745	6.8073549220576	1	0	-Inf	0	0	6.56985560833095	6.55458885167764	6.89481776330794	6.68650052718322	6.39231742277876	1.58496250072116	0	0	0	1	4.16992500144231	3.8073549220576	3.90689059560852	4.24792751344359	3.90689059560852	1.58496250072116	1	0	2	3.70043971814109	4.16992500144231	4.52356195605701	4.32192809488736	4.16992500144231	-Inf	1	2	1	1.58496250072116	4.32192809488736	3.8073549220576	4	4.08746284125034	4.85798099512757
pycom05g21790	6.08746284125034	6.12928301694497	6.84549005094437	6.55458885167764	7.02236781302845	8.90086680798075	9.05528243550119	9.51569983828404	9.05256805080415	9.5274770060604	6.58496250072116	5.83289001416474	4.85798099512757	6.08746284125034	6.28540221886225	8.82336724004623	8.59991284218713	9.0389189892923	8.5274770060604	8.43462822763673	7.85174904141606	6.8703647195834	7.28540221886225	6.94251450533924	7.43462822763672	8.40514146313634	8.31741261376487	9.18239435340453	9.35535109642481	9.31741261376487	6.59991284218713	6.16992500144231	5.4262647547021	6.52356195605701	8.31741261376487	9.18982455888002	9.45738087907253	9.11113567023471	8.65105169117893	6.24792751344359	5.78135971352466	4.90689059560852	5.85798099512757	6.55458885167764	9.06608919045777	8.86418614465428	9.12670447284319	7.8703647195834	9.283088353024
pycom05g22850	4.16992500144231	4.08746284125034	5.20945336562895	4.64385618977472	4.58496250072116	5.32192809488736	5.61470984411521	6.4757334309664	5	5.04439411935845	4.90689059560852	3.32192809488736	2.32192809488736	3.8073549220576	4.4594316186373	5.6724253419715	5.28540221886225	6.14974711950468	5.70043971814109	5.61470984411521	4.16992500144231	4.58496250072116	1.58496250072116	4.24792751344359	3.4594316186373	5.04439411935845	4	4.52356195605701	5.12928301694497	3.58496250072116	6.12928301694497	5.24792751344359	4.39231742277876	4.95419631038687	5.83289001416474	5.52356195605701	4.52356195605701	6.2667865406949	5.64385618977472	4.16992500144231	4.39231742277876	4.90689059560852	4.64385618977472	4.52356195605701	5.35755200461808	5.4262647547021	4.95419631038687	4.08746284125034	5.93073733756289
pycom05g24450	0	2.58496250072116	2	3	2.32192809488736	7.01122725542325	6.52356195605701	7.31288295528436	6.76818432477693	6.82017896241519	2.32192809488736	2.32192809488736	2.58496250072116	2.8073549220576	2.8073549220576	7.54689445988764	7.18982455888002	7.52356195605701	6.8703647195834	7.09803208296053	1	1.58496250072116	1.58496250072116	2.58496250072116	1.58496250072116	4.95419631038687	4.24792751344359	4.24792751344359	4.24792751344359	4.24792751344359	3.4594316186373	2	1	-Inf	4.32192809488736	5.28540221886225	4.8073549220576	5.08746284125034	5.12928301694497	2	1.58496250072116	0	1.58496250072116	2.8073549220576	4.4594316186373	4.90689059560852	4.08746284125034	4.4594316186373	4.8073549220576
pycom05g24480	6.7279204545632	6.44294349584873	6.98868468677217	7.23840473932508	6.59991284218713	7.70735913208088	7.72109918870719	8.04984854945056	7.68650052718322	7.59991284218713	6.89481776330794	6.35755200461808	5.88264304936184	6.75488750216347	7.07681559705083	7.4093909361377	7.21916852046216	7.70043971814109	7.51569983828404	7.52356195605701	5.6724253419715	6.24792751344359	5.16992500144231	6.4093909361377	5.52356195605701	6.22881869049588	6.6724253419715	6.39231742277876	6.65821148275179	6	6.98868468677217	6.3037807481771	6.06608919045777	7	7.24792751344359	7.67948009950545	6.7279204545632	7.74819284958946	7.36632221424582	6.14974711950468	6.28540221886225	6.53915881110803	5.58496250072116	6.28540221886225	6.49185309632967	6.61470984411521	6.04439411935845	5.8073549220576	7.2667865406949
pycom05g24630	-Inf	0	-Inf	-Inf	-Inf	6.64385618977472	6.04439411935845	6.82017896241519	6	6.35755200461808	0	-Inf	-Inf	0	0	7.59245703726808	7.29462074889163	7.8703647195834	7.18982455888002	7.02236781302845	3.58496250072116	4.70043971814109	4.08746284125034	4	3.58496250072116	7.20945336562895	6.62935662007961	7.10852445677817	7.34872815423108	6.64385618977472	7.65821148275179	5.12928301694497	4	4.75488750216347	7.40087943628218	8.29920801838728	7.91886323727459	8.35755200461808	7.59991284218713	6.4262647547021	7.06608919045777	6.6724253419715	6.32192809488736	6.4757334309664	7.65105169117893	7.28540221886225	7.69348695749933	6.74146698640115	7.96578428466209
pycom05g24640	3.32192809488736	2.32192809488736	3.16992500144231	3.90689059560852	2.58496250072116	7.83289001416474	7.82017896241519	8.54303182025524	7.12928301694497	7.64385618977472	3.70043971814109	2.32192809488736	2.58496250072116	2.58496250072116	2.58496250072116	8.66888498426625	8.33539035469392	8.6582114827518	7.83920378809694	7.90689059560852	7.02236781302845	7.56224242422107	6.33985000288462	6.82017896241519	6.8073549220576	7.52356195605701	7.16992500144231	8.17492568250068	8.10852445677817	7.25738784269265	10.8097681287104	9.38370429247405	8.76155123244448	9.17242750864548	8.06608919045777	9.00562454919388	8.55074678538324	9.60917873814198	8.51569983828404	9	9.23122118071119	9.29462074889163	8.94251450533924	8.60733031374961	8.07681559705083	8.28540221886225	7.89481776330794	7.53915881110803	8.64745842645492
pycom05g25080	-Inf	-Inf	0	0	-Inf	4.95419631038687	5.24792751344359	6.02236781302845	4.85798099512757	4.4594316186373	0	-Inf	0	-Inf	-Inf	4.52356195605701	4.64385618977472	4.8073549220576	4.75488750216347	4.75488750216347	-Inf	-Inf	0	-Inf	0	5.16992500144231	5.39231742277876	5.28540221886225	5.24792751344359	4.58496250072116	-Inf	-Inf	1.58496250072116	-Inf	4.16992500144231	5.49185309632967	5	5.32192809488736	4.75488750216347	-Inf	-Inf	-Inf	-Inf	-Inf	5.75488750216347	5.58496250072116	5.49185309632967	4.32192809488736	5.75488750216347
pycom05g26470	5.85798099512757	5.97727992349992	6.64385618977472	6.59991284218713	6.4262647547021	6.5077946401987	6.39231742277876	6.8703647195834	6.08746284125034	6.39231742277876	6.8703647195834	5.8073549220576	5.55458885167764	6.06608919045777	6.28540221886225	6.74146698640115	6.37503943134692	6.74146698640115	6.82017896241519	6.71424551766612	6.3037807481771	6.89481776330794	6.06608919045777	6.84549005094437	6.75488750216347	6.28540221886225	5.6724253419715	6.62935662007961	6.62935662007961	6.32192809488736	7.20945336562895	6.8073549220576	6.3037807481771	7.18982455888002	6.58496250072116	6.84549005094437	6.4757334309664	7.17990909001493	6.6724253419715	6.93073733756289	6.7279204545632	6.90689059560852	6.56985560833095	7.11894107272351	6.44294349584873	6.4262647547021	6.44294349584873	5.49185309632967	7.19967234483636
pycom05g26660	8.22881869049588	7.55458885167764	8.49585502688717	8.6582114827518	7.53915881110803	11.4450148458684	11.6697708885255	11.9654235658101	11.2514824106202	11.240791332162	8.07681559705083	6.93073733756289	7.82654848729092	7.56224242422107	8.77478705960117	11.3837042924741	11.1873520732005	11.4424251933316	11.4568677383803	11.4199601778479	7.07681559705083	7.24792751344359	5.75488750216347	6.93073733756289	6.49185309632967	11.2173519052703	11.2443638351205	11.3140167039014	11.1019756709492	10.4604558963096	7.56224242422107	7.70043971814109	6.74146698640115	8.4594316186373	11.4210128557792	11.7159619902551	10.7481928495895	11.4398308839814	11.0600203545079	7.06608919045777	6.49185309632967	6.5077946401987	6.10852445677817	6.4262647547021	10.6064052126978	10.2911706993219	9.82972273508606	9.32192809488736	10.8672787397097
pycom05g26970	5.12928301694497	5.83289001416474	5.55458885167764	5.4262647547021	4.85798099512757	3.90689059560852	3.4594316186373	3.4594316186373	3.16992500144231	1.58496250072116	5.70043971814109	5.78135971352466	4.70043971814109	5.64385618977472	6.14974711950468	3.32192809488736	4.16992500144231	3.32192809488736	3.70043971814109	3.4594316186373	4.52356195605701	5.12928301694497	4.58496250072116	5.49185309632967	5	2.32192809488736	2	2	2.58496250072116	2	5.83289001416474	4.58496250072116	4.24792751344359	4.4594316186373	3	2	0	2.32192809488736	3.16992500144231	6.52356195605701	5.75488750216347	6.02236781302845	6.18982455888002	6.14974711950468	3.58496250072116	3.70043971814109	3	3	2.32192809488736
pycom05g27060	-Inf	0	-Inf	-Inf	-Inf	8.29920801838728	8.27612440527424	8.82654848729091	8.58871463558226	8.29462074889163	-Inf	0	-Inf	1.58496250072116	0	8.59245703726808	8.3037807481771	8.93369065495223	8.68999797141945	8.59245703726808	-Inf	-Inf	-Inf	-Inf	-Inf	7.4594316186373	7.81378119121704	8.69696752623429	8.72451385311995	8.33091687811462	-Inf	0	-Inf	-Inf	7.33091687811462	8.67948009950545	8.37937836707126	8.36194377373524	7.76155123244448	-Inf	-Inf	-Inf	-Inf	-Inf	7.67948009950545	7	7.56985560833095	6.74146698640115	8.4594316186373
pycom05g27750	-Inf	0	2	-Inf	-Inf	4.16992500144231	3.8073549220576	4	4	3.70043971814109	-Inf	0	-Inf	-Inf	-Inf	3.90689059560852	4.4594316186373	4.58496250072116	4.16992500144231	4.16992500144231	0	0	-Inf	-Inf	-Inf	4	3.16992500144231	3.16992500144231	3.4594316186373	2.8073549220576	-Inf	-Inf	-Inf	-Inf	3.58496250072116	4.32192809488736	3.70043971814109	5.04439411935845	3.58496250072116	-Inf	-Inf	0	0	0	4.90689059560852	4.95419631038687	4.32192809488736	3.58496250072116	5.39231742277876
pycom05g28630	4.64385618977472	4.75488750216347	4.8073549220576	4.85798099512757	5.58496250072116	9.03617361255349	8.97441458980553	9.59432460392485	8.92481250360578	9.47775826644389	5	4.16992500144231	3.16992500144231	3.90689059560852	4.39231742277876	8.87958324961278	8.94544383637791	9.16992500144231	8.74483383749955	9.04439411935845	3.16992500144231	4.58496250072116	2.58496250072116	4.24792751344359	3.58496250072116	6.71424551766612	6.35755200461808	7.15987133677839	7.32192809488736	6.59991284218713	5.20945336562895	4.39231742277876	3.58496250072116	5.61470984411521	6.83289001416474	7.4594316186373	7.40087943628218	8.06069593168755	7.24792751344359	2.8073549220576	3.58496250072116	3	3.16992500144231	3.70043971814109	6.88264304936184	6.78135971352466	6.68650052718322	5.8073549220576	7.59991284218713
pycom05g28970	3.8073549220576	3.16992500144231	4.16992500144231	4.08746284125034	3	6.91886323727459	7.07681559705083	7.24792751344359	6.95419631038687	6.84549005094437	4.39231742277876	3.90689059560852	4.08746284125034	3.4594316186373	4.4594316186373	7.37503943134692	7.11894107272351	7.40087943628218	7.2667865406949	7.39231742277876	4.39231742277876	5.35755200461808	3.4594316186373	5.24792751344359	4	7.60733031374961	6.98868468677217	7.04439411935845	7.73470962022584	6.71424551766612	6.79441586635011	6.14974711950468	5.88264304936184	6.49185309632967	7.85174904141606	8.37503943134693	7.43462822763672	8.75822321472672	7.876516946565	6.02236781302845	6.10852445677817	6.22881869049588	5.35755200461808	5.58496250072116	8.2045711442492	7.63662462054365	7.61470984411521	6.62935662007961	8.51569983828404
pycom05g29260	8.39660478118186	8.40514146313634	8.52356195605701	8.76155123244448	8.33539035469392	7.8008998999203	7.76818432477693	8.11894107272351	7.82654848729092	7.98299357469431	8.95419631038687	8.1548181090521	7.52356195605701	8.2336196767597	8.75488750216347	8.01680828768655	7.72109918870719	8.42206476617281	7.79441586635011	7.8008998999203	8.5077946401987	8.83605035505807	8.04439411935845	8.38801728534514	8.70043971814109	7.21916852046216	7.08746284125034	7.59245703726808	7.86418614465428	7.56224242422107	9.20212382383046	8.71080643369935	8.2045711442492	8.79441586635011	7.8073549220576	8.2667865406949	7.97727992349992	8.65105169117893	8.13955135239879	8.37503943134693	8.4178525148859	8.53138146051631	7.92481250360578	8.60733031374961	7.59245703726808	7.48381577726426	7.60733031374961	6.61470984411521	8.44294349584873
pycom05g29630	7.22881869049588	7.59245703726808	7.97154355395077	7.8703647195834	7.98299357469431	11.5171772526895	11.4283601727043	11.8967108157261	11.7321674256634	12.3657756353263	8.74819284958946	8.02236781302845	7.19967234483636	7.77478705960117	8.61838550225861	12.0844762374539	11.8818787076004	12.4693874409643	11.6626683755175	11.6613327527952	9.868822554775	10	8.51175265376738	9.46964181723952	9.47775826644389	12.2667865406949	12.1667907507182	11.9822806045583	12.670877504397	11.9370059265166	9.78135971352466	9.97871045910636	9.50977500432694	10.0251395622785	12.6096404744368	13.4113785760033	12.8025163651212	13.5219684272377	13.0168082876866	9.319672120947	8.90086680798075	9.47370574961942	9.19721669311005	9.36850646150769	12.886649213372	12.5218457751619	12.6040898614692	11.919980595049	13.5275991803452
pycom05g29750	-Inf	-Inf	1	0	-Inf	9.96289600533726	10.2911706993219	10.7142455176661	9.84549005094438	10.3880172853451	-Inf	1	-Inf	1	2.58496250072116	10.2419831496943	9.70043971814109	10.4777582664439	10.4614794472862	10.3998119593257	-Inf	-Inf	0	-Inf	-Inf	8.18487534290828	8.31741261376487	8.49984588708321	7.97727992349992	8.01122725542325	0	-Inf	-Inf	2	8.17990909001493	8.65105169117893	7.86418614465428	8.5352753766208	7.34872815423108	1	-Inf	-Inf	-Inf	1	6.18982455888002	6.16992500144231	5.12928301694497	4.95419631038687	5.4262647547021
pycom05g30210	0	-Inf	-Inf	-Inf	1	5.6724253419715	5.28540221886225	6.20945336562895	5.85798099512757	5.08746284125034	-Inf	-Inf	-Inf	0	1.58496250072116	6.3037807481771	5.28540221886225	6.04439411935845	5.83289001416474	5.70043971814109	-Inf	-Inf	0	1.58496250072116	0	5.49185309632967	6	6.02236781302845	6.14974711950468	5.20945336562895	3.4594316186373	2	2.32192809488736	1	5.8073549220576	6.71424551766612	4.95419631038687	6.22881869049588	5.78135971352466	3.4594316186373	2.8073549220576	4.58496250072116	2.8073549220576	3.32192809488736	5.75488750216347	5.97727992349992	5.64385618977472	5.32192809488736	6.24792751344359
pycom05g30580	6.90689059560852	6.37503943134692	6.97727992349992	6.90689059560852	6.64385618977472	6.37503943134692	5.88264304936184	6.35755200461808	6.04439411935845	5.93073733756289	7.29462074889163	6.3037807481771	6	6.44294349584873	7.25738784269265	6.52356195605701	6.4757334309664	6.18982455888002	5.97727992349992	6.4594316186373	5.55458885167764	5.7279204545632	4.08746284125034	5	5.04439411935845	5.16992500144231	4.32192809488736	4.90689059560852	6.02236781302845	4.39231742277876	7.62935662007961	6.79441586635011	6.04439411935845	6.74146698640115	5.78135971352466	6	5.4262647547021	6.39231742277876	5.70043971814109	7.01122725542325	7.13955135239879	7.14974711950468	6.44294349584873	7.33985000288462	6.3037807481771	6.04439411935845	5.85798099512757	5.32192809488736	6.33985000288462
pycom05g31150	-Inf	-Inf	-Inf	-Inf	-Inf	5.61470984411521	5.58496250072116	5.6724253419715	5.95419631038687	6.04439411935845	-Inf	-Inf	-Inf	-Inf	-Inf	6.02236781302845	6.44294349584873	6.16992500144231	6.06608919045777	6.02236781302845	-Inf	-Inf	-Inf	-Inf	-Inf	4.52356195605701	4.32192809488736	4.90689059560852	5.49185309632967	4.52356195605701	-Inf	-Inf	-Inf	1	5.28540221886225	6.18982455888002	5.49185309632967	6.3037807481771	5.83289001416474	-Inf	-Inf	-Inf	-Inf	-Inf	5.32192809488736	5.08746284125034	5	4.64385618977472	5.7279204545632
pycom05g31400	1	2.58496250072116	3	1.58496250072116	1.58496250072116	5.64385618977472	5.04439411935845	5.20945336562895	5.28540221886225	5.55458885167764	3	2.8073549220576	1	2.32192809488736	3	5.28540221886225	5.32192809488736	5.52356195605701	5.70043971814109	4.8073549220576	2	2.58496250072116	2.32192809488736	3.16992500144231	1.58496250072116	4.90689059560852	4.52356195605701	4.39231742277876	5.49185309632967	5.04439411935845	2.58496250072116	2.32192809488736	0	3	5.6724253419715	5.55458885167764	5.08746284125034	5.39231742277876	5.12928301694497	2.32192809488736	2	3	2.58496250072116	1.58496250072116	4.70043971814109	4.4594316186373	4.85798099512757	4.4594316186373	5.85798099512757
pycom05g32880	4.90689059560852	5.04439411935845	5.61470984411521	5.08746284125034	4.95419631038687	8.42206476617281	8.51569983828404	8.88569637333939	8.5274770060604	8.32192809488736	4.4594316186373	3.90689059560852	3.70043971814109	4	4.08746284125034	8.35755200461808	8.2667865406949	8.61102479730735	8.22881869049588	8.31288295528435	2.32192809488736	4.24792751344359	2.58496250072116	3.16992500144231	4.39231742277876	6.7279204545632	6.08746284125034	6.4093909361377	7.08746284125034	6.08746284125034	5.39231742277876	4.16992500144231	4.24792751344359	3.32192809488736	6.8703647195834	7.43462822763672	6.8703647195834	7.92481250360578	7.4262647547021	5.52356195605701	5.04439411935845	5.08746284125034	5.52356195605701	5.4262647547021	7.07681559705083	7.21916852046216	6.58496250072116	6.14974711950468	7.56985560833095
pycom06g00330	9.10590850857116	8.93957921431469	9.7714894695006	9.48179943166575	9.27379559921426	7.22881869049588	7.05528243550119	7.70735913208088	7.24792751344359	8.07681559705083	9.28771237954945	8.54303182025524	8.35755200461808	8.74146698640115	9.22641219278879	7.38370429247405	7.74819284958946	7.78135971352466	7.15987133677839	7	12.331196877153	12.4501802471648	12.7925869689479	12.5617652636277	13.1653781133461	10.7598881832218	10.9196082386033	11.5693809595223	11.4548133485125	11.5216004397237	11.9095181142966	11.9196082386033	11.1611318829843	12.0940776856719	10.7747870596012	11.3054917921107	11.1630206395808	11.2749604721406	10.590587049915	12.3384578431308	12.2042654561368	11.8540891798706	12.0637321201969	12.3539738218182	12.142426202319	12.0230612497353	11.6077926419192	10.8525295094042	12.1736771363034
pycom06g00340	0	-Inf	0	0	0	6.6724253419715	6.37503943134692	6.90689059560852	6.2667865406949	6.4093909361377	-Inf	-Inf	-Inf	-Inf	-Inf	6.4757334309664	6.52356195605701	6.76818432477693	6.5077946401987	6.82017896241519	0	-Inf	-Inf	-Inf	-Inf	5.70043971814109	6.70043971814109	5.61470984411521	6.14974711950468	5.55458885167764	-Inf	1	0	-Inf	6.20945336562895	7.03342300153745	5.78135971352466	6.84549005094437	6.28540221886225	-Inf	-Inf	0	0	-Inf	4.95419631038687	5.4262647547021	5.35755200461808	4.58496250072116	5.52356195605701
pycom06g00940	-Inf	-Inf	-Inf	-Inf	-Inf	6.64385618977472	6.59991284218713	7.44294349584873	6.58496250072116	6.5077946401987	-Inf	0	-Inf	0	-Inf	5.88264304936184	5.64385618977472	6.06608919045777	6.49185309632967	5.88264304936184	-Inf	-Inf	-Inf	-Inf	-Inf	6.68650052718322	6.98868468677217	7.13955135239879	7.12928301694497	6.68650052718322	0	0	-Inf	-Inf	7.11894107272351	7.51569983828404	6.53915881110803	7.09803208296053	6.79441586635011	-Inf	-Inf	-Inf	-Inf	-Inf	6.39231742277876	6.04439411935845	5.70043971814109	4.75488750216347	6.68650052718322
pycom06g01300	5.52356195605701	5.4262647547021	5.55458885167764	5.90689059560852	5.83289001416474	12.0080784108683	11.6724253419715	12.3976746329483	11.8769005910403	12.3842441222431	5.78135971352466	4.75488750216347	5.24792751344359	4.8073549220576	5.4262647547021	11.3077700318907	11.3619437737352	11.5459297690855	11.2360141919001	11.2282174422934	7.66533591718518	7.78135971352466	7.29462074889163	7.61470984411521	8.17990909001493	10.4093909361377	10.677719641641	11.0478055540076	11.3292357417338	10.8089641749193	6.64385618977472	7.03342300153745	6.62935662007961	7.13955135239879	10.7952279660287	11.6022349013411	11.0265234425198	11.2894425756883	10.9210970881068	7.03342300153745	6.55458885167764	6.85798099512757	6.52356195605701	6.88264304936184	10.1395513523988	9.77643303244473	9.69696752623429	8.91886323727459	10.3923174227788
pycom06g01500	8.3264294871223	7.73470962022584	8.21916852046216	8.71080643369935	8.49984588708321	10.8986013874039	10.9091430473399	11.4424251933316	11.0768155970508	11.8368393597487	8.04984854945056	7.10852445677817	7.01122725542325	6.91886323727459	7.92481250360578	10.3717766443379	10.3706874068072	10.7870863245516	9.98299357469431	10.0701209444768	9.69696752623429	10.0512089409148	9.64024493622235	10.1137421660492	10.3793783670713	10.8033239190415	10.8795832496128	11.5859014496908	11.9050108623903	11.4711671337244	9.16992500144231	9.34429590791582	8.6724253419715	9.61470984411521	11.0781508077346	11.8466656818997	11.3381792499001	11.6077926419192	11.2526654324502	9.18487534290828	8.85174904141606	8.76818432477693	8.82336724004623	8.93663793900257	11.0620461377205	10.6339034093485	10.5849625007212	9.67419226814568	11.211888294546
pycom06g02110	-Inf	-Inf	-Inf	-Inf	-Inf	6.96578428466209	6.4262647547021	7.08746284125034	6.74146698640115	6.59991284218713	-Inf	0	-Inf	-Inf	1	6.64385618977472	6.6724253419715	6.95419631038687	6.95419631038687	6.98868468677217	-Inf	-Inf	-Inf	-Inf	0	4.16992500144231	3.16992500144231	3	3.32192809488736	3.58496250072116	-Inf	-Inf	-Inf	-Inf	3.58496250072116	4.75488750216347	4.24792751344359	4.52356195605701	3.8073549220576	-Inf	0	-Inf	-Inf	-Inf	4	4.16992500144231	4.58496250072116	2	5.08746284125034
pycom06g02130	4.24792751344359	4.32192809488736	4.08746284125034	4.39231742277876	4.52356195605701	6.79441586635011	6.4757334309664	7.25738784269265	6.68650052718322	7.24792751344359	4.90689059560852	4.39231742277876	3.58496250072116	4.85798099512757	4.16992500144231	6.62935662007961	6.58496250072116	6.59991284218713	6.93073733756289	6.58496250072116	3.58496250072116	3.8073549220576	2.58496250072116	2	4	5.58496250072116	5.16992500144231	5.58496250072116	6.10852445677817	5.16992500144231	4.16992500144231	3.4594316186373	4.08746284125034	4.24792751344359	5.16992500144231	6.76818432477693	5.7279204545632	6.62935662007961	6	3.70043971814109	3.58496250072116	3.32192809488736	2.58496250072116	3.70043971814109	6.06608919045777	5.90689059560852	5.90689059560852	5.20945336562895	6.5077946401987
pycom06g02640	-Inf	-Inf	0	-Inf	0	4.52356195605701	2.32192809488736	4.32192809488736	3.70043971814109	3	-Inf	-Inf	-Inf	-Inf	-Inf	1	2.32192809488736	2	3.58496250072116	3.4594316186373	-Inf	-Inf	-Inf	-Inf	-Inf	4	2.8073549220576	3.32192809488736	2.8073549220576	3	-Inf	-Inf	-Inf	-Inf	3.16992500144231	3	2	2.32192809488736	2	-Inf	-Inf	-Inf	-Inf	-Inf	3.16992500144231	3	2.58496250072116	2	3.90689059560852
pycom06g03090	0	1	-Inf	-Inf	0	10.4429434958487	10.3253054550897	10.7389366816761	10.468624042918	10.8041310211833	1	-Inf	2	2.8073549220576	-Inf	10.0292872269682	10.0098286173681	10.2419831496943	9.92035285541508	9.88264304936184	1	1	0	1.58496250072116	-Inf	9.79279029430106	10.0728025345442	10.3772105303886	10.6447575925163	10.1598713367784	-Inf	1.58496250072116	-Inf	1.58496250072116	10.1996723448364	10.8313072438021	10.1137421660492	10.4645457503339	10.140829770773	1	-Inf	-Inf	1.58496250072116	1	9.69522829149575	9.4178525148859	9.40087943628218	8.53915881110803	9.90237511448603
pycom06g03150	5.08746284125034	4.8073549220576	5.12928301694497	5.20945336562895	4.90689059560852	6.08746284125034	5.7279204545632	5.95419631038687	6.02236781302845	6	5.28540221886225	4.39231742277876	4.08746284125034	4.08746284125034	5.04439411935845	5.4594316186373	5.64385618977472	5.93073733756289	6.06608919045777	5.52356195605701	4.70043971814109	4.8073549220576	3.4594316186373	4.95419631038687	4.58496250072116	5.75488750216347	6.20945336562895	5.64385618977472	6.8073549220576	5.85798099512757	4.58496250072116	4.90689059560852	4.58496250072116	5.04439411935845	6.02236781302845	6.53915881110803	5.6724253419715	6.49185309632967	6.14974711950468	5.04439411935845	4.08746284125034	4.75488750216347	4.52356195605701	4.8073549220576	5.83289001416474	5.95419631038687	6.08746284125034	5.64385618977472	6.33985000288462
pycom06g04350	8.43045255166553	8.20945336562895	8.65463602852797	8.94544383637791	7.35755200461808	8.90689059560852	9.07948478382682	9.33985000288462	8.94836723158468	8.53915881110803	10.5497846679479	9.64024493622235	9.98013957763916	9.85330955540367	10.940313597146	10.4522412404308	10.427312844135	10.6510516911789	10.5478585060584	10.7039035734447	7.71424551766612	8.03342300153745	7.23840473932508	7.8703647195834	7.59991284218713	8.23840473932508	8.47167521439204	8.74819284958946	8.76155123244448	8.16490692667569	8.74146698640115	8.2240016741981	7.32192809488736	8.62570884306447	8.51175265376738	8.99435343685886	8.5352753766208	9.19967234483636	8.53915881110803	7.36632221424582	7.88874324889826	7.37503943134692	7.09803208296053	7.65105169117893	8.83289001416474	9.19229281447077	8.68999797141945	7.83920378809694	9.41996017784789
pycom06g06050	5.35755200461808	5.4594316186373	5.85798099512757	5.93073733756289	5.75488750216347	7.59991284218713	7.467605550083	8.08214904135387	7.92481250360578	8.10852445677817	6	4.95419631038687	5	5.32192809488736	6.06608919045777	7.4262647547021	7.39231742277876	7.88874324889826	7.64385618977472	7.467605550083	5.78135971352466	5.78135971352466	4.90689059560852	5.04439411935845	5.90689059560852	7.33091687811462	6.95419631038687	7.33091687811462	7.95419631038687	7.39231742277876	5.70043971814109	5.32192809488736	5.35755200461808	5.75488750216347	7.65821148275179	8.12412131182919	7.33091687811462	8.06069593168755	7.45121111183233	5.70043971814109	5.61470984411521	5.97727992349992	5.70043971814109	5.85798099512757	7.82017896241519	7.36632221424582	7.18982455888002	6.53915881110803	8.06608919045777
pycom06g06790	3	3.58496250072116	3	3.4594316186373	3.70043971814109	1.58496250072116	1.58496250072116	0	0	1.58496250072116	3.8073549220576	3.58496250072116	1	3.90689059560852	3.16992500144231	3.16992500144231	2	2.58496250072116	1.58496250072116	2.32192809488736	2.8073549220576	3	2.58496250072116	3	2.58496250072116	1.58496250072116	1.58496250072116	2.58496250072116	1	2.32192809488736	4.16992500144231	2.58496250072116	1.58496250072116	3.58496250072116	3.32192809488736	2	2.8073549220576	2.8073549220576	3	3.16992500144231	3.8073549220576	3.32192809488736	2	1.58496250072116	2	2	2	-Inf	2.58496250072116
pycom06g07200	-Inf	-Inf	-Inf	-Inf	-Inf	1	-Inf	1	1	0	-Inf	-Inf	-Inf	-Inf	-Inf	3.4594316186373	1.58496250072116	3.58496250072116	2.32192809488736	1.58496250072116	-Inf	0	-Inf	-Inf	-Inf	1.58496250072116	-Inf	1	0	0	3.16992500144231	0	-Inf	1	1	0	2	1	1.58496250072116	2	2.32192809488736	1	0	1	0	1.58496250072116	1	-Inf	0
pycom06g09140	-Inf	1	0	1	1	4.08746284125034	4.32192809488736	4.70043971814109	4.16992500144231	4	1.58496250072116	0	0	1	0	5.39231742277876	4.95419631038687	4.85798099512757	4.39231742277876	5.24792751344359	1.58496250072116	1	1	1.58496250072116	0	4.58496250072116	4.4594316186373	4.85798099512757	4.8073549220576	3.4594316186373	-Inf	1	0	1.58496250072116	4.90689059560852	5.4262647547021	4.95419631038687	5.64385618977472	4.39231742277876	2.32192809488736	2	2.58496250072116	2.8073549220576	3.32192809488736	5.08746284125034	4.64385618977472	5.24792751344359	3.90689059560852	6.20945336562895
pycom06g09250	2	2	2.58496250072116	2.58496250072116	2.58496250072116	6.06608919045777	5.16992500144231	5.6724253419715	5.4262647547021	5.4594316186373	2.32192809488736	1.58496250072116	2	1	1	4.24792751344359	4	4.85798099512757	4.32192809488736	3.8073549220576	3.32192809488736	2.58496250072116	3.32192809488736	2.8073549220576	3.32192809488736	4.16992500144231	4.08746284125034	4.58496250072116	5.4262647547021	5.04439411935845	2.32192809488736	2.32192809488736	1.58496250072116	3.4594316186373	4.52356195605701	4.90689059560852	4.4594316186373	5.20945336562895	4.24792751344359	0	1.58496250072116	2.58496250072116	1.58496250072116	1.58496250072116	4.39231742277876	4.4594316186373	3.90689059560852	3.58496250072116	5.08746284125034
pycom06g09610	-Inf	-Inf	-Inf	-Inf	-Inf	7.52356195605701	7.55458885167764	7.82017896241519	7.86418614465428	7.01122725542325	-Inf	-Inf	-Inf	-Inf	0	8.29920801838728	7.5077946401987	8.10328780841202	8.92777796208234	8.46352437327118	-Inf	-Inf	-Inf	-Inf	-Inf	5.55458885167764	4.95419631038687	4.58496250072116	4.08746284125034	2.8073549220576	0	-Inf	-Inf	0	5.4594316186373	5.49185309632967	4.4594316186373	4.75488750216347	5.83289001416474	-Inf	-Inf	-Inf	-Inf	-Inf	5.35755200461808	5.52356195605701	5.20945336562895	3.32192809488736	5.78135971352466
pycom06g09980	6.91886323727459	6.7279204545632	7.51569983828404	7.82017896241519	7.78135971352466	10.6275338844728	10.6969675262343	11.3111806600534	10.6626683755175	11.2743781532464	7.99435343685886	6	7.10852445677817	7.2667865406949	7.34872815423108	10.5517082616207	10.6110247973074	10.9038818457362	10.3987436919382	10.5372184005386	7.16992500144231	7.22881869049588	8.19967234483636	7.76818432477693	8.56224242422107	11.0237543532994	10.9822806045583	11.996120363033	11.5910547740368	11.3253054550897	5.52356195605701	6.91886323727459	5.49185309632967	7.07681559705083	10.8057438721516	11.471675214392	10.9541963103869	11.0478055540076	10.4429434958487	5.49185309632967	7.4757334309664	5.28540221886225	5.7279204545632	6.28540221886225	10.6829945836817	10.8008998999203	10.3782948559119	9.56414948998573	10.791162888555
pycom06g10990	5.4594316186373	5.78135971352466	5.93073733756289	5.61470984411521	5.90689059560852	6.44294349584873	5.6724253419715	6.56985560833095	6.24792751344359	6.76818432477693	6.79441586635011	5.95419631038687	3.4594316186373	6.08746284125034	5.6724253419715	6.79441586635011	6.88264304936184	7.25738784269265	6.89481776330794	7.04439411935845	6.89481776330794	6.90689059560852	6.4093909361377	6.83289001416474	7.06608919045777	6.10852445677817	4.85798099512757	5.83289001416474	6.70043971814109	6.32192809488736	7.29462074889163	6.12928301694497	5.97727992349992	6.58496250072116	5.88264304936184	7.22881869049588	7.13955135239879	7.63662462054365	6.85798099512757	6.53915881110803	6.35755200461808	6	6.18982455888002	7.10852445677817	6.85798099512757	6.37503943134692	6.65821148275179	5.4594316186373	7.61470984411521
pycom06g11160	-Inf	-Inf	-Inf	-Inf	-Inf	8.39660478118186	8.15987133677839	8.69696752623429	8.33985000288462	8.70043971814109	-Inf	-Inf	-Inf	1	-Inf	8.33539035469392	8.04439411935845	8.45532722030456	8.13955135239879	8.21916852046216	-Inf	-Inf	-Inf	-Inf	-Inf	6.39231742277876	6.79441586635011	7.01122725542325	7.69348695749933	7.38370429247405	-Inf	-Inf	0	-Inf	7.35755200461808	8.00562454919388	8.14974711950468	8.04439411935845	7.57742882803575	-Inf	-Inf	0	-Inf	0	5.61470984411521	5.04439411935845	5.64385618977472	3.16992500144231	5.8073549220576
pycom06g11340	3	2.32192809488736	4	4.32192809488736	1.58496250072116	3.90689059560852	3.16992500144231	3.70043971814109	3.16992500144231	3.58496250072116	6.2667865406949	5.8073549220576	5.7279204545632	5.83289001416474	7.18982455888002	5.75488750216347	5.4262647547021	5.6724253419715	5.78135971352466	5.52356195605701	5.12928301694497	5.35755200461808	4.8073549220576	5.58496250072116	5.70043971814109	4.52356195605701	5.49185309632967	5.32192809488736	4.16992500144231	3.32192809488736	6.56985560833095	6.18982455888002	5	6.20945336562895	4.64385618977472	5.49185309632967	4.58496250072116	5.6724253419715	4.08746284125034	5.75488750216347	5.58496250072116	5.97727992349992	4.95419631038687	4.64385618977472	4.8073549220576	4.75488750216347	4.24792751344359	3.4594316186373	5
pycom06g11860	9.24555270625568	9.16490692667569	9.71938882094208	9.51963625284321	9.45327063401062	10.3309168781146	10.1935253605012	10.5622424242211	10.3454052467178	10.6865005271832	9.29691620687929	8.60362634498619	8.08746284125034	8.7279204545632	9.04984854945056	9.87344411251538	10.0834793273318	10.4040771362412	9.88264304936184	9.9901039638575	8.71424551766612	8.83289001416474	8.79766152585376	9.04984854945056	9.17741953798924	9.75822321472672	9.92184093707449	10.1446582428319	10.5245417150358	10.0126245388651	8.56985560833095	8.51175265376738	8.01680828768655	8.69348695749932	9.97297978606629	10.7960396088298	10.2877123795494	10.6082548219779	10.1674181458317	8.38370429247405	8.66888498426625	8.07146236255662	8.2336196767597	8.62935662007961	10.1510165388922	10.1661630826461	10.0292872269682	8.98299357469431	10.7262181593322
pycom06g12500	9.9901039638575	10	10.6366246205436	10.3998119593257	10.1573469353628	9.95419631038687	10.0539258815311	10.3597495603223	9.92332748541919	10.1163439612375	9.97441458980553	9.27146302790437	8.99435343685886	9.37286506011259	10.0741414627525	9.57742882803575	9.71938882094208	9.90237511448603	9.57553924683453	9.6724253419715	10.3695973462787	10.4838157772643	10.2992080183873	10.65999589243	10.8352609186275	10.8772841335232	10.7073591320809	11.1382718001722	11.3219280948874	11.0313565962557	10.2796105810525	10.2191685204622	9.40087943628218	10.6759570329417	10.7976615258538	11.4325419003883	11.0927571409199	11.333714426094	10.8533095554037	9.98299357469431	10.1922928144708	9.60177078840771	9.7632123668144	10.0606959316876	11.1966021265232	10.9549232920303	10.9336906549522	9.82336724004623	11.6586577921261
pycom06g12860	1.58496250072116	0	1.58496250072116	2.32192809488736	1.58496250072116	5.70043971814109	5.88264304936184	6.58496250072116	5.83289001416474	6.76818432477693	1	-Inf	2	-Inf	2.32192809488736	5.58496250072116	5.12928301694497	5.70043971814109	4.4594316186373	5.16992500144231	3.90689059560852	2.8073549220576	2.58496250072116	4.39231742277876	3.4594316186373	7.06608919045777	7.4262647547021	7.876516946565	7.49984588708321	7.14974711950468	3.4594316186373	3.58496250072116	3	4.39231742277876	7.35755200461808	7.67948009950545	6.8703647195834	7.11894107272351	6.79441586635011	3.16992500144231	3.90689059560852	3.70043971814109	1.58496250072116	3	7.60733031374961	7.33985000288462	6.89481776330794	6.32192809488736	7.57742882803575
pycom06g14080	-Inf	-Inf	1	2	-Inf	3.58496250072116	3.70043971814109	4.4594316186373	3	3.90689059560852	-Inf	-Inf	-Inf	1	-Inf	3.90689059560852	4	4	4	4.24792751344359	-Inf	-Inf	-Inf	0	0	2.8073549220576	1	2.58496250072116	3.16992500144231	2	1	-Inf	-Inf	0	3.8073549220576	4	3	4.08746284125034	3	1	-Inf	1	1	2.32192809488736	2.58496250072116	3.4594316186373	3.32192809488736	2.8073549220576	4.24792751344359
pycom06g14090	-Inf	-Inf	-Inf	0	0	7.76155123244448	8.06069593168755	8.04984854945056	7.62205181945638	8.3264294871223	-Inf	-Inf	-Inf	-Inf	-Inf	7.6724253419715	7.62935662007961	7.78135971352466	7.85798099512757	7.56224242422107	-Inf	0	-Inf	-Inf	-Inf	5.83289001416474	5.08746284125034	6.56985560833095	6.85798099512757	6.62935662007961	-Inf	-Inf	-Inf	1.58496250072116	6.24792751344359	7.2667865406949	6.85798099512757	7.33091687811462	6.44294349584873	-Inf	1	-Inf	1	-Inf	5.04439411935845	5.70043971814109	5.4262647547021	4.39231742277876	5.93073733756289
pycom06g15260	0	0	-Inf	1	2	6.08746284125034	5.90689059560852	6.18982455888002	6.16992500144231	6.32192809488736	1	1.58496250072116	0	-Inf	0	5.16992500144231	4.64385618977472	5.49185309632967	4.85798099512757	4.08746284125034	2	0	3.16992500144231	0	2.8073549220576	5.04439411935845	4.16992500144231	5.52356195605701	5.90689059560852	5.83289001416474	2	0	0	1.58496250072116	4.52356195605701	5.20945336562895	5.49185309632967	4.95419631038687	4.24792751344359	0	1	0	0	1.58496250072116	5	4.24792751344359	4.95419631038687	4.58496250072116	3.90689059560852
pycom06g15570	2.8073549220576	4.16992500144231	3.4594316186373	2.8073549220576	2	5.12928301694497	3.70043971814109	4.32192809488736	4.58496250072116	4.4594316186373	5.08746284125034	4	1.58496250072116	3.90689059560852	3.8073549220576	5.32192809488736	5.35755200461808	5.49185309632967	5.70043971814109	5.35755200461808	4.64385618977472	5.12928301694497	4.24792751344359	5.04439411935845	3.70043971814109	3.4594316186373	4.16992500144231	4	5.08746284125034	4.52356195605701	5	3.4594316186373	4.64385618977472	4	5	5.85798099512757	5.6724253419715	5.85798099512757	5.39231742277876	3.70043971814109	3.16992500144231	3.32192809488736	3.58496250072116	4.95419631038687	5.16992500144231	4.24792751344359	5.39231742277876	4	5.97727992349992
pycom06g15760	8.13442632022093	8.50382573799575	8.66888498426625	8.87344411251538	8.52356195605701	7.64385618977472	7.4178525148859	7.84549005094437	7.56985560833095	7.88874324889826	8.35755200461808	8.00562454919388	7.34872815423108	7.78135971352466	8.45121111183233	7.15987133677839	7.51569983828404	7.55458885167764	7.43462822763672	7.27612440527424	8.68650052718322	8.4757334309664	9.13442632022093	9.35093918154643	9.27612440527424	8.12412131182919	8.06069593168755	8.34429590791582	8.58496250072116	8.3264294871223	8.75822321472672	8.467605550083	7.83920378809694	8.5352753766208	8.01680828768655	8.61470984411521	8.29920801838728	8.37068740680722	7.76818432477693	8.82654848729091	9.49185309632967	8.72451385311995	8.62205181945638	9.15734693536284	8.876516946565	8.58120058192496	8.467605550083	7.876516946565	9.24317398347295
pycom06g16680	10.4356702609366	10.2143191208008	10.8603110549195	10.8734441125154	10.4262647547021	10.6908710092923	10.5999128421871	10.8587580999354	10.4838157772643	10.8081597728684	11.4199601778479	10.5774288280357	10.3901689562002	10.8587580999354	11.5225815312548	11.2946207488916	11.2360141919001	11.5333297323058	11.2324209271761	11.1369911120802	11.2667865406949	11.7342862320963	10.9255544398736	11.6183855022586	11.4325419003883	10.791162888555	10.8336807486547	10.9359016822676	11.2934716488381	10.6750749203854	12.1452953349336	11.9450779951078	11.2233984147116	12.0877943047879	11.3162815317462	11.9136374280491	11.0768155970508	11.9012440324674	11.4314976042581	11.1452953349336	11.4650561678312	11.2413873639989	10.9083926207737	11.4072677642447	11.2094533656289	11.1484765821783	10.7723145739217	10.3140167039014	11.7372473430277
pycom06g16690	4.08746284125034	1.58496250072116	3.4594316186373	3.70043971814109	3.8073549220576	6.83289001416474	6.83289001416474	7.08746284125034	6.49185309632967	7	3.58496250072116	1	3.32192809488736	3.16992500144231	3.32192809488736	6.58496250072116	6.4757334309664	6.56985560833095	6.3037807481771	6.33985000288462	3.4594316186373	3.8073549220576	1.58496250072116	2	2.32192809488736	6.94251450533924	6.3037807481771	6.4757334309664	6.59991284218713	6.44294349584873	4.58496250072116	3.90689059560852	3	5.08746284125034	6.68650052718322	7.20945336562895	5.70043971814109	7.05528243550119	6.16992500144231	3	3.32192809488736	3.4594316186373	3.32192809488736	3.70043971814109	6.4757334309664	6.5077946401987	6.02236781302845	5.49185309632967	6.8073549220576
pycom06g17130	2.8073549220576	3	1.58496250072116	1	1.58496250072116	10.3608470841797	10.1267044728432	10.6202198255075	10.1686721181322	10.4563544151083	3.90689059560852	3.16992500144231	3.32192809488736	2.32192809488736	3.16992500144231	9.60733031374961	9.75488750216347	9.87805091272854	9.52160043972373	9.73470962022584	1.58496250072116	-Inf	-Inf	-Inf	0	7.66533591718518	7.2667865406949	7.78790255939143	8.23840473932508	7.78790255939143	2	3	1	3.16992500144231	7.78135971352466	8.66888498426625	8	8.5352753766208	7.89481776330794	1	3	1	1	1	7.94251450533924	7.73470962022584	7.66533591718518	6.97727992349992	7.8703647195834
pycom06g18120	7.05528243550119	6.94251450533924	7.24792751344359	7.56224242422107	7.11894107272351	7.49984588708321	7.23840473932508	7.7279204545632	7.65821148275179	7.66533591718518	7.67948009950545	7.05528243550119	6.32192809488736	6.90689059560852	7.70043971814109	7.94836723158468	7.94836723158468	8.18982455888002	8.06608919045777	7.88874324889826	7.11894107272351	7.11894107272351	6.20945336562895	7.06608919045777	7.23840473932508	7.16992500144231	7.4178525148859	7.53138146051631	7.85798099512757	7.49185309632967	7.68650052718322	7.04439411935845	6.91886323727459	7.37503943134692	7.6724253419715	8.4178525148859	7.85798099512757	8.467605550083	8.04439411935845	6.91886323727459	6.83289001416474	7.10852445677817	6.59991284218713	7.15987133677839	7.65821148275179	7.49185309632967	7.49984588708321	6.61470984411521	8.47167521439204
pycom06g18200	2	0	4.08746284125034	2	1.58496250072116	3.58496250072116	3.4594316186373	3.90689059560852	2.8073549220576	4.64385618977472	0	1.58496250072116	1.58496250072116	1.58496250072116	2.58496250072116	2.58496250072116	3.16992500144231	3.70043971814109	0	1.58496250072116	1	2	2.8073549220576	3.32192809488736	3.16992500144231	3.16992500144231	3	3.90689059560852	3.58496250072116	4	2.32192809488736	0	0	2.32192809488736	2.8073549220576	2.32192809488736	3.32192809488736	3.16992500144231	2.32192809488736	2.58496250072116	2.32192809488736	2.32192809488736	2.32192809488736	3.70043971814109	3.90689059560852	4.24792751344359	3.8073549220576	3.4594316186373	4.24792751344359
pycom06g18950	1	0	0	2.8073549220576	0	6.06608919045777	6.35755200461808	6.49185309632967	6.14974711950468	6.37503943134692	-Inf	-Inf	0	0	0	4.85798099512757	5	5.90689059560852	4.4594316186373	4.95419631038687	2.32192809488736	-Inf	-Inf	-Inf	1	5.49185309632967	5.24792751344359	5.35755200461808	5.97727992349992	5.39231742277876	-Inf	-Inf	-Inf	-Inf	4.85798099512757	5.95419631038687	5.4262647547021	5.12928301694497	5.16992500144231	0	-Inf	-Inf	0	0	6	5.75488750216347	5.78135971352466	4.8073549220576	6
pycom06g19210	4.39231742277876	4.08746284125034	4.85798099512757	5	5.04439411935845	5.88264304936184	6.14974711950468	6.82017896241519	6.18982455888002	6.3037807481771	4.58496250072116	4.16992500144231	3.70043971814109	4.39231742277876	4.70043971814109	5.95419631038687	6.04439411935845	6.10852445677817	6.12928301694497	5.35755200461808	6.52356195605701	6.3037807481771	6.16992500144231	6.22881869049588	6.78135971352466	8.33985000288462	8.10328780841202	8.58871463558226	8.63299519714296	8.02236781302845	6.14974711950468	6.02236781302845	5.35755200461808	6.68650052718322	8.14465824283188	8.62205181945638	8.01680828768655	8.25266543245025	7.85798099512757	6.97727992349992	6.49185309632967	6.2667865406949	6.49185309632967	6.70043971814109	8.54689445988764	8.4757334309664	8.2807707701306	7.467605550083	8.70735913208088
pycom06g19490	3.32192809488736	4.16992500144231	4.39231742277876	4.16992500144231	3.8073549220576	6.04439411935845	5.90689059560852	6.4757334309664	5.85798099512757	5.64385618977472	3	2.32192809488736	4.16992500144231	2.58496250072116	3.8073549220576	6.24792751344359	6.32192809488736	6.37503943134692	6.56985560833095	6.12928301694497	2.8073549220576	2	2.32192809488736	3	3	4.75488750216347	4.85798099512757	4.32192809488736	4.64385618977472	4.08746284125034	3.58496250072116	2	2	3.16992500144231	5.20945336562895	5.52356195605701	3.90689059560852	5.55458885167764	5.32192809488736	2.58496250072116	2	2.8073549220576	2	2.32192809488736	4.4594316186373	4.24792751344359	4.90689059560852	3.58496250072116	5.95419631038687
pycom06g20060	-Inf	-Inf	-Inf	-Inf	-Inf	3.4594316186373	3.70043971814109	4	2.58496250072116	3.70043971814109	0	-Inf	-Inf	-Inf	-Inf	3	2.8073549220576	3.58496250072116	3.16992500144231	2.58496250072116	-Inf	-Inf	-Inf	-Inf	0	2.58496250072116	1	3.8073549220576	4	3.32192809488736	-Inf	-Inf	1	-Inf	1.58496250072116	3.58496250072116	2.8073549220576	3.4594316186373	2.58496250072116	-Inf	-Inf	-Inf	-Inf	-Inf	4.32192809488736	4.52356195605701	4.08746284125034	3	4.70043971814109
pycom06g20830	3.58496250072116	3.70043971814109	3.70043971814109	3.4594316186373	3	7.12928301694497	6.79441586635011	7.23840473932508	6.97727992349992	6.71424551766612	3.8073549220576	3	1.58496250072116	2.58496250072116	3.16992500144231	7.37503943134692	7.35755200461808	7.59991284218713	7.43462822763672	7.27612440527424	1.58496250072116	3.90689059560852	3.16992500144231	2	3.4594316186373	5.83289001416474	6.3037807481771	6.3037807481771	6.89481776330794	5.78135971352466	1	0	2	3.16992500144231	6.55458885167764	7.31288295528436	6.64385618977472	7.4178525148859	6.98868468677217	0	2	-Inf	-Inf	1.58496250072116	6.18982455888002	5.93073733756289	6.02236781302845	4.85798099512757	6.76818432477693
pycom07g01320	5.83289001416474	5.70043971814109	6	5.93073733756289	5.55458885167764	9.03066713624694	7.93663793900257	8.6582114827518	8.89178370321831	9.00842862207058	6.56985560833095	6.02236781302845	3.90689059560852	5.6724253419715	4.90689059560852	8.40087943628218	8.40514146313634	8.82654848729091	8.34429590791582	8.38370429247405	6	6.35755200461808	5	6.06608919045777	5.6724253419715	7.16992500144231	7.05528243550119	6.90689059560852	8.0389189892923	7.54689445988764	5.88264304936184	5.32192809488736	5.64385618977472	5.4594316186373	7.56985560833095	8.5352753766208	8.24317398347295	8.33091687811462	8.16490692667569	5.61470984411521	4.75488750216347	5.49185309632967	5.70043971814109	6.20945336562895	8.01122725542325	7.70735913208088	8.13442632022093	7.2667865406949	8.83920378809694
pycom07g02410	1.58496250072116	1.58496250072116	2.32192809488736	1	1.58496250072116	2.8073549220576	2.58496250072116	4.32192809488736	2.8073549220576	2.8073549220576	1.58496250072116	2	0	1.58496250072116	0	3.90689059560852	3.58496250072116	4.58496250072116	4.39231742277876	3.16992500144231	0	-Inf	0	-Inf	0	3.8073549220576	1	0	2.58496250072116	2.32192809488736	2	-Inf	0	1.58496250072116	2.58496250072116	4.08746284125034	3.16992500144231	4.52356195605701	2.58496250072116	1	1	-Inf	1.58496250072116	0	3.70043971814109	2.8073549220576	3.32192809488736	2	3.32192809488736
pycom07g02940	0	-Inf	1	-Inf	-Inf	5.4262647547021	4.95419631038687	5.49185309632967	5.16992500144231	5	-Inf	-Inf	0	0	1	6.56985560833095	5.95419631038687	6.55458885167764	6.37503943134692	6.06608919045777	4.08746284125034	4.90689059560852	2.8073549220576	3.58496250072116	2.32192809488736	2.58496250072116	3.4594316186373	2.58496250072116	4	3.58496250072116	7.8703647195834	5.75488750216347	6.33985000288462	6.3037807481771	4.52356195605701	5.04439411935845	4.08746284125034	5.4594316186373	4.70043971814109	5.95419631038687	6.4093909361377	6.76818432477693	6.04439411935845	5.61470984411521	5.12928301694497	5.24792751344359	5.35755200461808	4.70043971814109	5.52356195605701
pycom07g04730	-Inf	-Inf	-Inf	-Inf	-Inf	5.58496250072116	5.55458885167764	6.14974711950468	5.6724253419715	5.39231742277876	-Inf	-Inf	-Inf	-Inf	-Inf	5.4262647547021	5.4262647547021	5.32192809488736	4.75488750216347	5	-Inf	-Inf	-Inf	-Inf	0	5	4.58496250072116	5.75488750216347	5.8073549220576	5.58496250072116	-Inf	-Inf	0	-Inf	4.95419631038687	6.14974711950468	5.61470984411521	5.70043971814109	5.58496250072116	-Inf	-Inf	-Inf	-Inf	-Inf	4.52356195605701	4.16992500144231	3.8073549220576	2.8073549220576	5.12928301694497
pycom07g05310	4.95419631038687	4.32192809488736	4.85798099512757	4.70043971814109	4.70043971814109	2.8073549220576	3.16992500144231	4	3.90689059560852	4.70043971814109	3.8073549220576	3.58496250072116	3.70043971814109	3.8073549220576	3.32192809488736	3.70043971814109	3.90689059560852	4	3.16992500144231	3.4594316186373	4.39231742277876	4.70043971814109	4.64385618977472	5.08746284125034	4.95419631038687	4.95419631038687	5.4262647547021	4.90689059560852	5.52356195605701	4.64385618977472	3.4594316186373	2.58496250072116	3.70043971814109	3	5.35755200461808	5.83289001416474	5.20945336562895	6.28540221886225	5.39231742277876	4.52356195605701	3.58496250072116	3	4.32192809488736	5	6.35755200461808	5.70043971814109	6.14974711950468	5.58496250072116	6.59991284218713
pycom07g06420	-Inf	1	-Inf	-Inf	-Inf	6.3037807481771	5.8073549220576	6.33985000288462	6.44294349584873	6.70043971814109	0	-Inf	-Inf	-Inf	-Inf	6.22881869049588	5.97727992349992	6.06608919045777	5.97727992349992	5.88264304936184	-Inf	-Inf	0	-Inf	-Inf	5.83289001416474	6.06608919045777	6.4594316186373	7.14974711950468	6.64385618977472	-Inf	-Inf	-Inf	-Inf	6.94251450533924	7.56224242422107	7.13955135239879	7.10852445677817	6.71424551766612	-Inf	0	-Inf	-Inf	-Inf	6.28540221886225	5.64385618977472	5.97727992349992	5.08746284125034	6.61470984411521
pycom07g06930	1	-Inf	1.58496250072116	2.8073549220576	-Inf	11.8910241901495	11.9340593949008	12.4338462084428	11.856814552503	12.2191685204622	1	-Inf	-Inf	2.8073549220576	1	11.3755825124905	11.2615073092021	11.3896313392605	11.3032099489448	11.399277924509	-Inf	0	-Inf	1	-Inf	8.8008998999203	8.8008998999203	8.56224242422107	9.51963625284321	8.43879185257826	1	-Inf	-Inf	1	9.54882190845875	10.4594316186373	9.35535109642481	9.84862294042934	9.19475685442225	0	0	-Inf	-Inf	-Inf	8.14974711950468	7.60733031374961	7.4093909361377	6.90689059560852	8.37068740680722
pycom07g08480	-Inf	-Inf	2	0	-Inf	-Inf	-Inf	1	1	0	1	-Inf	-Inf	-Inf	-Inf	2.8073549220576	0	1	1	1.58496250072116	1.58496250072116	0	0	0	2	0	0	0	-Inf	-Inf	1	1	-Inf	2.32192809488736	1	1	1.58496250072116	1.58496250072116	1	1	1.58496250072116	-Inf	1	-Inf	-Inf	1	1	-Inf	1
pycom07g09640	-Inf	-Inf	0	1	-Inf	6.4262647547021	7.19967234483636	7.65105169117893	6.95419631038687	6.61470984411521	-Inf	-Inf	-Inf	1	1	6.59991284218713	7.03342300153745	6.96578428466209	7.16992500144231	7.20945336562895	2	1	-Inf	1	1	6.4757334309664	6.2667865406949	6.39231742277876	6.52356195605701	5.85798099512757	1.58496250072116	2.32192809488736	1	-Inf	6.3037807481771	7.10852445677817	6.37503943134692	7.02236781302845	6.90689059560852	2.58496250072116	2	1	0	1	6.49185309632967	6.53915881110803	6.02236781302845	5.88264304936184	6.88264304936184
pycom07g12270	6.08746284125034	5.88264304936184	6.2667865406949	5.93073733756289	5.93073733756289	8.96000193206808	8.90989308377004	9.211888294546	8.86418614465428	8.8008998999203	6.6724253419715	6.06608919045777	5.35755200461808	6	6.70043971814109	9.20945336562895	9.4241662888181	9.59991284218713	9.08746284125034	9.43462822763673	7.13955135239879	6.84549005094437	6.4262647547021	7	7	8.14974711950468	8.01122725542325	8.4093909361377	8.97727992349992	8.29001884693262	6.52356195605701	6.2667865406949	5.61470984411521	6.22881869049588	8.11894107272351	9.34651373316563	9.08480838780436	9.29920801838728	8.82654848729091	6.08746284125034	6.32192809488736	6.35755200461808	6.4594316186373	6.95419631038687	9.01959072835788	8.71424551766612	8.81057163474115	7.60733031374961	9.48784003382305
pycom07g12700	9.56033283421244	9.67948009950545	9.63662462054365	9.99859042974533	9.26209484537018	9.83447104998422	9.4898479604393	9.91139198784346	9.71080643369935	9.66355810421727	10.6429542234803	9.50977500432694	8.88569637333939	9.94836723158468	10.1573469353628	10.3706874068072	10.1848753429083	10.3185428097027	10.4367115421372	10.3297963382207	9.97010589061218	10.3520434257954	9.35314682549808	10.2934716488381	9.83289001416474	9.2336196767597	9.25738784269265	9.44294349584873	9.91587937883577	9.4898479604393	10.8217739819706	10.1085244567782	9.82495874052852	10.567005370247	9.59058704991503	10.3049216695817	9.67948009950545	10.3761253892762	9.8073549220576	10.2714630279044	9.85798099512757	9.81217730551445	10.0084286220706	10.2155329997457	9.64385618977473	9.41996017784789	9.53332973230583	8.30833903013941	10.3966047811819
pycom07g12760	1.58496250072116	1	0	0	-Inf	5	5.28540221886225	5.35755200461808	4.8073549220576	5.35755200461808	1.58496250072116	0	1.58496250072116	0	2	4.39231742277876	4.32192809488736	4.85798099512757	4.16992500144231	5	-Inf	-Inf	0	0	0	5	5.32192809488736	5.4262647547021	4.4594316186373	4.52356195605701	1	0	-Inf	-Inf	4.8073549220576	5.16992500144231	3.4594316186373	4.16992500144231	4	0	0	0	0	0	4.16992500144231	4.16992500144231	3.16992500144231	2.8073549220576	4.4594316186373
pycom07g13110	4.39231742277876	3.70043971814109	3.8073549220576	4.52356195605701	4.08746284125034	5.12928301694497	5.4262647547021	5.70043971814109	5.49185309632967	4.95419631038687	4	3	3.58496250072116	3.90689059560852	4.52356195605701	4.8073549220576	4.8073549220576	5.70043971814109	5.52356195605701	5.6724253419715	3.90689059560852	4.08746284125034	3.4594316186373	4.4594316186373	4.16992500144231	5.32192809488736	5.20945336562895	6.10852445677817	5.8073549220576	5.55458885167764	4.52356195605701	3.4594316186373	3.8073549220576	4.64385618977472	5.7279204545632	5.7279204545632	5.49185309632967	6.02236781302845	5.64385618977472	3.8073549220576	4.39231742277876	4.39231742277876	3.4594316186373	4.75488750216347	5.75488750216347	6.04439411935845	5.16992500144231	4.95419631038687	5.95419631038687
pycom07g13130	4.75488750216347	4.39231742277876	4.39231742277876	4.58496250072116	3.4594316186373	6.06608919045777	5.55458885167764	6.10852445677817	6.10852445677817	6	5.97727992349992	5.28540221886225	4.08746284125034	5.28540221886225	5.12928301694497	6.35755200461808	6.22881869049588	6.65821148275179	6.22881869049588	6.39231742277876	5.16992500144231	5.88264304936184	3.90689059560852	5.20945336562895	4.90689059560852	4.95419631038687	4.64385618977472	4.52356195605701	5.64385618977472	5	6.61470984411521	5.35755200461808	5.7279204545632	5.08746284125034	5.04439411935845	6.2667865406949	6.06608919045777	6.62935662007961	5.97727992349992	5.52356195605701	5.24792751344359	5.39231742277876	5.64385618977472	6.04439411935845	5.52356195605701	4.90689059560852	5.78135971352466	3.90689059560852	6.02236781302845
pycom07g15410	-Inf	-Inf	-Inf	-Inf	-Inf	7.37503943134692	7.36632221424582	7.65105169117893	7.57742882803575	7.29462074889163	-Inf	-Inf	-Inf	0	-Inf	6.98868468677217	6.78135971352466	7.02236781302845	6.49185309632967	6.89481776330794	-Inf	-Inf	-Inf	-Inf	-Inf	3.58496250072116	3.8073549220576	5.4262647547021	5	5.08746284125034	-Inf	-Inf	-Inf	-Inf	4.52356195605701	5.7279204545632	5.58496250072116	5.75488750216347	4.8073549220576	-Inf	-Inf	-Inf	-Inf	-Inf	4.39231742277876	3.90689059560852	4.52356195605701	3.16992500144231	4.70043971814109
pycom07g15420	-Inf	-Inf	-Inf	-Inf	-Inf	8.12412131182919	8.21916852046216	8.33539035469392	7.85798099512757	8.08746284125034	-Inf	-Inf	-Inf	-Inf	-Inf	7.29462074889163	7.16992500144231	7.49984588708321	7.16992500144231	7.40087943628218	-Inf	0	-Inf	-Inf	0	5.70043971814109	5.90689059560852	6.53915881110803	6.16992500144231	5.83289001416474	-Inf	-Inf	-Inf	-Inf	5.93073733756289	6.62935662007961	6.3037807481771	6.85798099512757	5.39231742277876	-Inf	-Inf	-Inf	-Inf	-Inf	5.39231742277876	5.20945336562895	4.90689059560852	3.8073549220576	5.49185309632967
pycom07g16240	7.04439411935845	6.6724253419715	7.64385618977472	7.66533591718518	7.4262647547021	7.51569983828404	7.34872815423108	8.08746284125034	7.5077946401987	8.0389189892923	6.58496250072116	6.16992500144231	6.35755200461808	5.88264304936184	6.84549005094437	6.79441586635011	7.19967234483636	7.17990909001493	7	6.97727992349992	6.32192809488736	7.08746284125034	6.89481776330794	7.04439411935845	7.19967234483636	7.17990909001493	7.45121111183233	7.56985560833095	7.84549005094437	7.23840473932508	6.7279204545632	6.3037807481771	6.06608919045777	7.10852445677817	7.19967234483636	7.79441586635011	7.17990909001493	7.68650052718322	7.06608919045777	7.13955135239879	7.27612440527424	6.90689059560852	6.91886323727459	7.23840473932508	7.59991284218713	7.44294349584873	7.17990909001493	6.2667865406949	7.91886323727459
pycom07g16810	1	1.58496250072116	-Inf	1	2	9.04439411935845	8.22881869049588	8.92481250360578	9.00281501560705	9.21916852046216	1.58496250072116	1	-Inf	0	0	8.61102479730735	8.5352753766208	8.7714894695006	8.37068740680722	8.66533591718518	1	0	-Inf	0	0	6.02236781302845	5.35755200461808	6.28540221886225	7.15987133677839	6.4262647547021	1	-Inf	-Inf	-Inf	6.6724253419715	7.75488750216347	7.97727992349992	8.13442632022093	7.8008998999203	-Inf	-Inf	0	-Inf	-Inf	6.39231742277876	5.83289001416474	6.53915881110803	4.58496250072116	7.18982455888002
pycom07g16920	-Inf	-Inf	0	2.58496250072116	0	10.5323559252888	10.7228075311695	10.9068905956085	10.3858624006415	10.5343028824546	1.58496250072116	2	-Inf	2.32192809488736	2	10.1848753429083	10.3275526440812	10.2691266791494	10.1331422124006	10.1848753429083	0	1.58496250072116	0	0	0	9.23601419190008	9.72962074355304	9.95710204156229	9.57742882803575	9.18239435340453	2.8073549220576	0	-Inf	1.58496250072116	9.60362634498619	10.0098286173681	9.13442632022093	9.7262181593322	9.14720492494223	-Inf	-Inf	0	-Inf	-Inf	8.2240016741981	7.61470984411521	7.44294349584873	6.61470984411521	8.12928301694497
pycom07g17010	6.18982455888002	5.20945336562895	6.4093909361377	6.24792751344359	5.4262647547021	9.67948009950545	9.71938882094208	10.0647427647503	9.46352437327118	9.33091687811462	5.55458885167764	4.85798099512757	4.58496250072116	5.24792751344359	5.83289001416474	9.06608919045777	8.95710204156229	9.46964181723952	9.2807707701306	9.12670447284319	6.04439411935845	6.3037807481771	4.8073549220576	5.88264304936184	6.02236781302845	9.18982455888002	9.13442632022093	8.93663793900257	9.12412131182919	8.73470962022584	6.79441586635011	6.78135971352466	5.70043971814109	7.21916852046216	9.13955135239879	9.68825030913318	8.8703647195834	9.41574176829009	9.25502856981873	5.20945336562895	5.28540221886225	5.55458885167764	5.39231742277876	5.61470984411521	8.90086680798075	8.4262647547021	8.47167521439204	7.25738784269265	9.43671154213721
pycom07g18030	1.58496250072116	1.58496250072116	2.32192809488736	3	3.16992500144231	5.52356195605701	5.24792751344359	5.52356195605701	5.55458885167764	5.35755200461808	2.32192809488736	2.58496250072116	2.32192809488736	2.32192809488736	2.32192809488736	5.16992500144231	4.4594316186373	5.49185309632967	5.20945336562895	4.24792751344359	3.16992500144231	3.8073549220576	2.32192809488736	4	3.90689059560852	6.06608919045777	5.4594316186373	5.75488750216347	6.14974711950468	5.88264304936184	3.70043971814109	3.4594316186373	2.8073549220576	3.8073549220576	5.32192809488736	6.08746284125034	5.6724253419715	6.53915881110803	5.4594316186373	3	2.58496250072116	2.8073549220576	2	2.8073549220576	5.28540221886225	5.49185309632967	5	4.8073549220576	6.06608919045777
pycom07g19000	6	5.7279204545632	6.35755200461808	6.61470984411521	5.90689059560852	8.01680828768655	7.91886323727459	8.40087943628218	7.91886323727459	7.90086680798075	6.32192809488736	4.4594316186373	5.64385618977472	5.61470984411521	6.08746284125034	7.78790255939143	7.73470962022584	7.98868468677217	7.94251450533924	8	6.82017896241519	6.84549005094437	6.33985000288462	6.88264304936184	6.8703647195834	8.64385618977473	8.8008998999203	9.24555270625568	9.29462074889163	9.04984854945056	6.6724253419715	6.58496250072116	6.5077946401987	7.25738784269265	8.60733031374961	9.39874369193819	8.82017896241519	9.01402047031493	8.44708322620965	6.70043971814109	6.76818432477693	6.33985000288462	6.68650052718322	6.8073549220576	8.86727873970966	8.7176764230664	8.36194377373524	7.57742882803575	8.93073733756289
pycom07g19360	4.70043971814109	3.90689059560852	4.70043971814109	4.90689059560852	3.8073549220576	6.68650052718322	6.6724253419715	7.16992500144231	6.6724253419715	6.62935662007961	4.75488750216347	4.39231742277876	4	4.75488750216347	5	6.28540221886225	6.88264304936184	7.18982455888002	6.76818432477693	6.61470984411521	3.32192809488736	4.64385618977472	4.32192809488736	3.70043971814109	4.24792751344359	8.467605550083	8.06069593168755	8.59618975614441	8.74483383749955	8.07146236255662	2.58496250072116	3.32192809488736	2.58496250072116	4.16992500144231	7.62205181945638	8.68999797141945	8.31741261376487	8.11894107272351	7.37503943134692	4.08746284125034	4.8073549220576	2	4.24792751344359	5.12928301694497	9.72451385311995	9.4262647547021	9.45738087907253	7.85174904141606	9.4178525148859
pycom07g20080	7.17990909001493	7.27612440527424	7.91288933622996	7.64385618977472	6.8703647195834	7.40087943628218	7.4262647547021	8.01122725542325	7.4757334309664	7.4757334309664	7.92481250360578	6.94251450533924	6.14974711950468	7.24792751344359	7.56224242422107	7.55458885167764	7.78135971352466	7.85798099512757	7.90689059560852	7.83289001416474	7.06608919045777	7.55458885167764	6.62935662007961	7.02236781302845	7.06608919045777	6.61470984411521	6.52356195605701	6.56985560833095	7.10852445677817	6.90689059560852	7.99435343685886	7.54689445988764	6.98868468677217	7.33985000288462	6.97727992349992	7.59991284218713	7.06608919045777	7.93663793900257	7.29462074889163	7.85174904141606	7.28540221886225	7.52356195605701	7.59991284218713	7.88264304936184	7.4594316186373	7.32192809488736	7.28540221886225	6.10852445677817	7.78790255939143
pycom07g20110	2.32192809488736	1	2.8073549220576	2.58496250072116	3	5.75488750216347	5.64385618977472	6.3037807481771	5.6724253419715	6.18982455888002	0	1	1	1.58496250072116	3.16992500144231	5.24792751344359	5.49185309632967	5.12928301694497	5.12928301694497	5.24792751344359	1.58496250072116	1	0	-Inf	1.58496250072116	4.52356195605701	4.4594316186373	4.4594316186373	5.49185309632967	4.39231742277876	-Inf	-Inf	0	2.32192809488736	4.75488750216347	5.6724253419715	4.08746284125034	5.32192809488736	4.64385618977472	2.32192809488736	-Inf	1	1.58496250072116	0	5.64385618977472	5.95419631038687	5.28540221886225	4.39231742277876	6.33985000288462
pycom07g22290	-Inf	1	-Inf	-Inf	-Inf	6.35755200461808	5	6.12928301694497	6.2667865406949	6.06608919045777	0	-Inf	-Inf	1	-Inf	5.8073549220576	5.28540221886225	5.64385618977472	4.8073549220576	5.32192809488736	0	0	0	-Inf	-Inf	4.39231742277876	4	4.24792751344359	5.49185309632967	4.95419631038687	1	1	-Inf	0	4.70043971814109	6.22881869049588	5.52356195605701	5.4594316186373	5.64385618977472	-Inf	-Inf	-Inf	-Inf	-Inf	4.24792751344359	4.24792751344359	4.95419631038687	2.32192809488736	5.55458885167764
pycom07g22300	1	2.32192809488736	1.58496250072116	2.32192809488736	-Inf	8.47167521439204	8.24792751344359	8.58496250072116	8.25738784269265	8.44294349584873	2	2.58496250072116	2	2	3.32192809488736	7.86418614465428	7.67948009950545	8.03342300153745	7.86418614465428	7.93073733756289	2.8073549220576	-Inf	1	1.58496250072116	1.58496250072116	7.8073549220576	7.88874324889826	8.02790599656988	8.0389189892923	7.65105169117893	2	2	0	3.58496250072116	8.04439411935845	8.60362634498619	7.82017896241519	8.16992500144231	7.58496250072116	1	1	0	2.32192809488736	1.58496250072116	7.22881869049588	7.22881869049588	7.06608919045777	5.4594316186373	7.4262647547021
pycom07g22320	0	1	2.32192809488736	0	-Inf	7.74819284958946	7.59245703726808	7.96000193206808	7.35755200461808	7.53138146051631	1	1	-Inf	2.58496250072116	2.32192809488736	8.10328780841202	7.65105169117893	7.72109918870719	7.89481776330794	7.67948009950545	0	0	-Inf	-Inf	-Inf	5.24792751344359	6.06608919045777	5.55458885167764	6.10852445677817	5	1	1	0	-Inf	5.28540221886225	6.10852445677817	5.52356195605701	6.74146698640115	6.20945336562895	2	0	1.58496250072116	2	2	5.16992500144231	5.49185309632967	4.58496250072116	4.32192809488736	6.08746284125034
pycom07g23110	3.4594316186373	4.08746284125034	4.08746284125034	3.16992500144231	3.4594316186373	4.70043971814109	4	4.52356195605701	4.39231742277876	4.16992500144231	5.39231742277876	4.64385618977472	4.39231742277876	4.52356195605701	5.32192809488736	5.16992500144231	5.70043971814109	5.39231742277876	5.64385618977472	5.58496250072116	3.58496250072116	2.8073549220576	-Inf	2.32192809488736	1.58496250072116	3.16992500144231	3.32192809488736	2.58496250072116	3.32192809488736	2	5.24792751344359	4.52356195605701	3.4594316186373	4.90689059560852	3.8073549220576	5.4594316186373	3	4.24792751344359	4.52356195605701	4.85798099512757	4.58496250072116	4.52356195605701	3.4594316186373	3.70043971814109	3.4594316186373	2.58496250072116	3.32192809488736	3	4.39231742277876
pycom07g23250	4.39231742277876	4.75488750216347	4.90689059560852	4.16992500144231	4.70043971814109	4.70043971814109	4.08746284125034	4.95419631038687	4.90689059560852	5.24792751344359	5.95419631038687	5.64385618977472	2.32192809488736	5.16992500144231	3.58496250072116	5.24792751344359	5.32192809488736	4.90689059560852	5.28540221886225	5.4594316186373	6.02236781302845	6.68650052718322	6.2667865406949	6.08746284125034	7.40087943628218	-Inf	1	3.16992500144231	4.70043971814109	4.39231742277876	5.8073549220576	5.39231742277876	4.16992500144231	5.28540221886225	4.08746284125034	5.39231742277876	5.49185309632967	5.52356195605701	4.8073549220576	4.95419631038687	3.90689059560852	4.95419631038687	5.16992500144231	5.32192809488736	3.32192809488736	3.58496250072116	4.39231742277876	2.8073549220576	4.70043971814109
pycom07g23830	6.61470984411521	7.14974711950468	7.48381577726426	7.35755200461808	7.18982455888002	7.35755200461808	7.33985000288462	7.876516946565	7.33091687811462	7.8008998999203	7.63662462054365	6.84549005094437	6.06608919045777	6.59991284218713	7.22881869049588	7.4757334309664	7.44294349584873	7.7279204545632	7.31288295528436	7.49185309632967	6.64385618977472	7.29462074889163	6.18982455888002	6.82017896241519	7.18982455888002	6.91886323727459	6.83289001416474	6.8073549220576	7.12928301694497	6.78135971352466	7.64385618977472	7.24792751344359	6.20945336562895	7.34872815423108	7.17990909001493	7.76818432477693	7.43462822763672	7.8008998999203	7.467605550083	6.68650052718322	6.5077946401987	6.4093909361377	6.61470984411521	6.76818432477693	6.98868468677217	7.16992500144231	7.24792751344359	6.33985000288462	8.01122725542325
pycom07g24390	0	0	-Inf	1.58496250072116	-Inf	7.83920378809694	7.78790255939143	8.2045711442492	7.74146698640115	8.08746284125034	0	-Inf	-Inf	-Inf	-Inf	7.68650052718322	7.75488750216347	7.6724253419715	7.45121111183233	7.33091687811462	-Inf	-Inf	-Inf	-Inf	-Inf	6.10852445677817	5.08746284125034	6.16992500144231	6.44294349584873	5.90689059560852	-Inf	-Inf	-Inf	-Inf	6.56985560833095	7.4178525148859	6.79441586635011	7.21916852046216	6.76818432477693	-Inf	-Inf	-Inf	-Inf	0	6.2667865406949	5.95419631038687	5.95419631038687	4.39231742277876	6.4262647547021
pycom07g24420	1.58496250072116	1.58496250072116	2	2	2	0	1	2.32192809488736	0	1	1.58496250072116	1	-Inf	0	2.32192809488736	0	1.58496250072116	1.58496250072116	-Inf	1.58496250072116	1	2	1	3	2.58496250072116	-Inf	2.32192809488736	2.58496250072116	1	1	2.58496250072116	1	-Inf	0	2	2	1	2	1.58496250072116	2	2	2.8073549220576	2.8073549220576	2.32192809488736	2.58496250072116	1	2	2.32192809488736	2.58496250072116
pycom07g25260	3.58496250072116	4.08746284125034	3.90689059560852	3.70043971814109	4	1.58496250072116	2	4.24792751344359	4.08746284125034	2.58496250072116	4.58496250072116	3.32192809488736	2.8073549220576	4.39231742277876	4.58496250072116	3.58496250072116	4.32192809488736	4.32192809488736	4.24792751344359	3.90689059560852	4.70043971814109	5.61470984411521	4.85798099512757	4.90689059560852	5.24792751344359	1	1	2.58496250072116	2.32192809488736	2.32192809488736	5.4594316186373	4.32192809488736	4	4.58496250072116	2.8073549220576	2	3.8073549220576	3.58496250072116	3.32192809488736	2.8073549220576	2.8073549220576	3.16992500144231	3.58496250072116	4.16992500144231	2	2.32192809488736	2	0	3
pycom07g26150	6.79441586635011	7.20945336562895	6.95419631038687	6.79441586635011	7.3037807481771	7.20945336562895	6.53915881110803	6.95419631038687	7.01122725542325	7.29462074889163	7.90086680798075	7.62205181945638	4.32192809488736	7.13955135239879	6.39231742277876	7.467605550083	7.21916852046216	7.66533591718518	7.35755200461808	7.43462822763672	7.4093909361377	7.33985000288462	6.89481776330794	6.98868468677217	7.21916852046216	4.58496250072116	4.75488750216347	5.12928301694497	6.35755200461808	5.55458885167764	7.76818432477693	6.37503943134692	6.04439411935845	6.62935662007961	5.97727992349992	7.22881869049588	7.15987133677839	7.467605550083	7.21916852046216	6.78135971352466	6.24792751344359	6.2667865406949	6.78135971352466	6.82017896241519	6.4093909361377	5.85798099512757	7.10852445677817	5.04439411935845	7.54689445988764
pycom07g26560	-Inf	-Inf	0	0	-Inf	5.12928301694497	5.58496250072116	6.14974711950468	5.7279204545632	5.7279204545632	-Inf	-Inf	-Inf	-Inf	-Inf	5.12928301694497	5.28540221886225	5.28540221886225	5.58496250072116	4.95419631038687	0	-Inf	-Inf	-Inf	-Inf	3.8073549220576	5.24792751344359	4.75488750216347	4.4594316186373	4.4594316186373	-Inf	-Inf	-Inf	-Inf	5.16992500144231	5.58496250072116	4.95419631038687	5.4594316186373	4.4594316186373	-Inf	-Inf	-Inf	-Inf	-Inf	4.85798099512757	3.90689059560852	4.52356195605701	3	4.95419631038687
pycom07g26670	6.10852445677817	5.49185309632967	6.20945336562895	5.85798099512757	6.3037807481771	7.93073733756289	7.52356195605701	7.93663793900257	7.97154355395077	8.22881869049588	5.32192809488736	4	5.20945336562895	5.16992500144231	5.32192809488736	7.32192809488736	7.21916852046216	7.77478705960117	7.15987133677839	7.31288295528436	5.70043971814109	5.35755200461808	5.12928301694497	5.16992500144231	5	6.84549005094437	6.76818432477693	6.96578428466209	7.51569983828404	7.32192809488736	4.85798099512757	5	4.24792751344359	4.85798099512757	7.16992500144231	7.45121111183233	7.13955135239879	7.33091687811462	6.93073733756289	4.95419631038687	3.8073549220576	4.4594316186373	5.20945336562895	4.90689059560852	7.09803208296053	6.93073733756289	7.05528243550119	6.22881869049588	7.39231742277876
pycom07g26780	5.35755200461808	5.39231742277876	5.52356195605701	5.85798099512757	5.55458885167764	7.97727992349992	7.69348695749933	8.68299458368168	7.82654848729092	8.44294349584873	5.75488750216347	4.32192809488736	3.8073549220576	4.75488750216347	5.16992500144231	7.53915881110803	7.70735913208088	7.85174904141606	7.65821148275179	7.4262647547021	4.95419631038687	5.85798099512757	4.85798099512757	5.52356195605701	6.12928301694497	6.90689059560852	7.21916852046216	7.53138146051631	7.70043971814109	7.38370429247405	5.12928301694497	5.16992500144231	4.16992500144231	5.49185309632967	6.24792751344359	7.70735913208088	7.32192809488736	7.4757334309664	7.16992500144231	5.52356195605701	5.61470984411521	4.32192809488736	5.16992500144231	5	7.85174904141606	7.23840473932508	7.35755200461808	6.4093909361377	8.2045711442492
pycom07g26800	5.24792751344359	5.52356195605701	5.39231742277876	5.61470984411521	4.4594316186373	4.52356195605701	4.08746284125034	4.85798099512757	4.64385618977472	4.24792751344359	6.20945336562895	5.12928301694497	5.20945336562895	6.18982455888002	6.39231742277876	4.85798099512757	4.70043971814109	5.4262647547021	5.52356195605701	4.95419631038687	6.22881869049588	6.18982455888002	5.85798099512757	6.37503943134692	6.71424551766612	3.8073549220576	4	5.04439411935845	4.90689059560852	4.64385618977472	7.01122725542325	6.85798099512757	6.53915881110803	6.8703647195834	5.64385618977472	5.12928301694497	5.04439411935845	5.97727992349992	4.95419631038687	5.39231742277876	5.64385618977472	6.62935662007961	4.85798099512757	5.6724253419715	4.90689059560852	5.39231742277876	4.08746284125034	4	5.58496250072116
pycom07g26900	3.8073549220576	4.52356195605701	4.64385618977472	4.32192809488736	3	6.94251450533924	6.83289001416474	7.35755200461808	6.61470984411521	6.71424551766612	4.08746284125034	3.58496250072116	3.32192809488736	3.70043971814109	4.16992500144231	6.53915881110803	6.62935662007961	6.62935662007961	6.37503943134692	6.56985560833095	2.58496250072116	2.58496250072116	2	4	2	5.6724253419715	5.52356195605701	5.61470984411521	5.39231742277876	5.04439411935845	5.6724253419715	4.16992500144231	3.4594316186373	5.08746284125034	6.04439411935845	7.09803208296053	6.37503943134692	7.53138146051631	5.83289001416474	4.08746284125034	3.16992500144231	3.58496250072116	3.58496250072116	4.08746284125034	6.64385618977472	6.4594316186373	6.53915881110803	5.6724253419715	7.04439411935845
pycom07g26920	6	5.52356195605701	5.97727992349992	6.08746284125034	6.04439411935845	4.16992500144231	3.4594316186373	2.58496250072116	3	4.16992500144231	6.49185309632967	6.28540221886225	5.20945336562895	6.04439411935845	6.8073549220576	3.90689059560852	3.58496250072116	3.58496250072116	3.70043971814109	3.90689059560852	5.39231742277876	5.75488750216347	5.55458885167764	5.61470984411521	6.10852445677817	1	2.8073549220576	2.8073549220576	3.32192809488736	3.8073549220576	5.97727992349992	5.4262647547021	4.24792751344359	5.35755200461808	1.58496250072116	3.32192809488736	3.16992500144231	3.16992500144231	3.16992500144231	5.78135971352466	5.58496250072116	5.20945336562895	5.58496250072116	5.75488750216347	3.32192809488736	3.16992500144231	3.90689059560852	2.8073549220576	4
pycom07g27880	8.96000193206808	8.77807712953536	9.26209484537018	9.54303182025524	8.86727873970966	8.61838550225861	8.6724253419715	8.96289600533726	8.44708322620965	8.5274770060604	9.2045711442492	8.36194377373524	8.66177809777199	8.64024493622235	9.4858293087019	8.62205181945638	8.39660478118186	8.59618975614441	8.62205181945638	8.49585502688717	5.7279204545632	6.44294349584873	4.95419631038687	5.78135971352466	5.28540221886225	6.16992500144231	6.82017896241519	5.90689059560852	6.39231742277876	5.55458885167764	6.75488750216347	6.56985560833095	6.02236781302845	7.15987133677839	6.75488750216347	7.15987133677839	6.14974711950468	7.19967234483636	6.64385618977472	5.88264304936184	6.06608919045777	6.33985000288462	5.4262647547021	6.10852445677817	6.53915881110803	6.22881869049588	5.75488750216347	5.12928301694497	6.61470984411521
pycom07g27990	1.58496250072116	1	1.58496250072116	-Inf	1	8.09803208296053	7.78790255939143	8.47167521439204	8.06069593168755	7.83289001416474	1	1	-Inf	0	1	6.62935662007961	7.10852445677817	6.49185309632967	6.56985560833095	6.6724253419715	2.32192809488736	2.58496250072116	-Inf	1.58496250072116	0	6.8703647195834	7.22881869049588	7.44294349584873	7.6724253419715	6.75488750216347	5.49185309632967	4.8073549220576	5.20945336562895	5.12928301694497	6.52356195605701	6.88264304936184	6.06608919045777	6.91886323727459	6.5077946401987	6.94251450533924	7.04439411935845	6.96578428466209	6.37503943134692	6.97727992349992	7.66533591718518	7.4594316186373	7.20945336562895	6.4093909361377	8.04439411935845
pycom07g28100	4.85798099512757	4.8073549220576	5.70043971814109	5.39231742277876	5.35755200461808	5.7279204545632	6.33985000288462	6.4594316186373	5.93073733756289	6.04439411935845	4.8073549220576	2.8073549220576	4.16992500144231	4.16992500144231	4.58496250072116	5.16992500144231	5.6724253419715	5.61470984411521	5.32192809488736	5.52356195605701	0	2	-Inf	-Inf	1	5.16992500144231	5.28540221886225	6.89481776330794	5.7279204545632	6.04439411935845	4.08746284125034	3.32192809488736	3	3.58496250072116	3.32192809488736	5.20945336562895	5.24792751344359	4.24792751344359	3.58496250072116	4.08746284125034	4.16992500144231	4.32192809488736	2.32192809488736	0	6.32192809488736	6.85798099512757	5.85798099512757	5.75488750216347	5.75488750216347
pycom08g00170	7.88264304936184	7.94836723158468	7.70043971814109	8.22881869049588	7.22881869049588	5.24792751344359	5.90689059560852	5.95419631038687	5.4262647547021	5.04439411935845	8.93073733756289	8.00562454919388	7.83289001416474	8.41362792902417	8.93957921431469	6.4594316186373	6.39231742277876	6.06608919045777	6.10852445677817	6.39231742277876	7.67948009950545	7.92481250360578	7.62935662007961	8.45532722030456	8.11894107272351	6.78135971352466	7.37503943134692	7.20945336562895	7.29462074889163	6.75488750216347	8.62935662007961	8.48381577726426	7.71424551766612	8.72451385311995	7.13955135239879	7.3037807481771	7.02236781302845	7.29462074889163	6.76818432477693	8.16992500144231	8.4262647547021	8.06608919045777	7.86418614465428	8.28540221886225	6.61470984411521	6.58496250072116	6.37503943134692	5.90689059560852	7.29462074889163
pycom08g00740	4.4594316186373	2.32192809488736	4.64385618977472	4.16992500144231	4.32192809488736	7.17990909001493	7.04439411935845	7.4262647547021	7.02236781302845	7.54689445988764	3.58496250072116	2.32192809488736	3.4594316186373	2	1	6.16992500144231	6.02236781302845	6.52356195605701	6.18982455888002	5.75488750216347	1	1.58496250072116	2.8073549220576	2.8073549220576	2	6.82017896241519	6.62935662007961	7.8008998999203	7.33985000288462	7.02236781302845	1.58496250072116	2.32192809488736	0	1.58496250072116	7.06608919045777	7.55458885167764	6.89481776330794	7.06608919045777	6.4757334309664	0	2.32192809488736	2	0	2.32192809488736	7.19967234483636	7	7.16992500144231	5.88264304936184	7.20945336562895
pycom08g00750	2.32192809488736	1.58496250072116	3	3.4594316186373	3.16992500144231	5.58496250072116	5.64385618977472	6.22881869049588	5.61470984411521	5.93073733756289	2.8073549220576	0	-Inf	1	0	4.90689059560852	5	5.6724253419715	4.32192809488736	4.90689059560852	1.58496250072116	1.58496250072116	1.58496250072116	2.32192809488736	2.8073549220576	4.8073549220576	3.32192809488736	5.24792751344359	5.8073549220576	5.4262647547021	-Inf	0	-Inf	0	5.52356195605701	6.08746284125034	5.93073733756289	6.22881869049588	5.24792751344359	1.58496250072116	-Inf	-Inf	0	0	5.35755200461808	5.4262647547021	5.75488750216347	3.4594316186373	6
pycom08g01700	-Inf	0	-Inf	1	0	6.52356195605701	6.65821148275179	7.16992500144231	6.93073733756289	6.68650052718322	-Inf	-Inf	-Inf	-Inf	0	6.39231742277876	6.14974711950468	6.52356195605701	6.68650052718322	6.59991284218713	0	-Inf	-Inf	-Inf	0	6.22881869049588	6.24792751344359	6.62935662007961	6.7279204545632	6.10852445677817	-Inf	-Inf	-Inf	-Inf	6.22881869049588	6.20945336562895	6.04439411935845	6.83289001416474	6.08746284125034	0	-Inf	0	-Inf	1	5.8073549220576	6.04439411935845	6.06608919045777	4.58496250072116	6.5077946401987
pycom08g03230	2	1.58496250072116	2	2.32192809488736	-Inf	6.37503943134692	6.59991284218713	6.68650052718322	6.2667865406949	5.95419631038687	3.58496250072116	2.32192809488736	1.58496250072116	2.8073549220576	3	7.27612440527424	7.17990909001493	7.4594316186373	7.4178525148859	7.48381577726426	1.58496250072116	1	2	1	0	7.05528243550119	6.4757334309664	6.96578428466209	6.8073549220576	6.24792751344359	1.58496250072116	1	0	2.8073549220576	6.52356195605701	7.467605550083	6.62935662007961	7.17990909001493	6.61470984411521	2	3	3	2	0	6.88264304936184	6.61470984411521	6.71424551766612	4.85798099512757	6.91886323727459
pycom08g03870	2.58496250072116	1.58496250072116	1	2.8073549220576	1.58496250072116	10.2900188469326	9.93516504960369	10.4199601778479	10.1241213118292	10.4335854411505	2.32192809488736	2	0	0	1	9.4241662888181	9.10328780841202	9.44086916761087	9.01959072835788	9.25266543245025	2.8073549220576	2	0	3	2.58496250072116	7.75488750216347	7.02236781302845	8.34429590791582	9.1548181090521	8.37937836707126	3.58496250072116	2	0	1.58496250072116	8.56605403817109	9.33985000288462	9.39016895620018	10.047123912114	9.41574176829009	2	0	0	2.58496250072116	1.58496250072116	9.30606168942834	8.8073549220576	9.37503943134693	7.33985000288462	9.97441458980553
pycom08g03880	4.16992500144231	3.70043971814109	3	5.24792751344359	4.32192809488736	12.3283944383525	12.413363481211	12.753216749179	12.1981380524011	12.5240519187178	4.4594316186373	3.8073549220576	3.32192809488736	4.24792751344359	4.32192809488736	11.3303567169579	11.2057932493972	11.3901689562002	11.1312139050863	11.1124395067816	4.75488750216347	4.24792751344359	2.8073549220576	4.39231742277876	4.16992500144231	11.4563544151083	11.4542992936199	11.9248125036058	11.8575922856975	11.4403501192006	4.08746284125034	4.32192809488736	3.32192809488736	5.39231742277876	11.6622233053178	11.9151324489507	11.3481748675356	12.1315354686763	11.4512111118323	3.8073549220576	3.8073549220576	3.16992500144231	3.90689059560852	2.8073549220576	11.8486229404293	11.6519486107234	11.4650561678312	10.3353903546939	12.0714623625566
pycom08g04690	1.58496250072116	1	-Inf	-Inf	1	5.28540221886225	5.04439411935845	5.4594316186373	5.16992500144231	5.28540221886225	1.58496250072116	1.58496250072116	2	2.32192809488736	1	4.16992500144231	5.35755200461808	5.12928301694497	5	4.24792751344359	0	1.58496250072116	2	2	1.58496250072116	5.16992500144231	5.49185309632967	5.49185309632967	5.4262647547021	4.64385618977472	3.32192809488736	0	2	0	4.85798099512757	5.85798099512757	4.75488750216347	5.08746284125034	4.85798099512757	1	0	1	1.58496250072116	1.58496250072116	6.4093909361377	5.88264304936184	5.83289001416474	4.39231742277876	6.33985000288462
pycom08g05070	3.90689059560852	4.8073549220576	5.78135971352466	4.58496250072116	4.85798099512757	6.78135971352466	6.83289001416474	7.11894107272351	6.62935662007961	6.7279204545632	4.90689059560852	3.90689059560852	4.16992500144231	4.39231742277876	5.32192809488736	6.2667865406949	6.53915881110803	6.65821148275179	6.59991284218713	6.55458885167764	5.55458885167764	5.4594316186373	5.12928301694497	5.04439411935845	5.83289001416474	7.4262647547021	7.4178525148859	7.70043971814109	7.79441586635011	7.05528243550119	5.16992500144231	5.24792751344359	5	5.88264304936184	7.27612440527424	7.90689059560852	6.93073733756289	7.58496250072116	7.35755200461808	5.04439411935845	5.8073549220576	4.85798099512757	4.85798099512757	5.93073733756289	8.21431912080077	7.82017896241519	7.4093909361377	6.90689059560852	8.40514146313634
pycom08g05110	-Inf	-Inf	-Inf	-Inf	-Inf	4.58496250072116	4.16992500144231	4.58496250072116	4.39231742277876	4.64385618977472	-Inf	-Inf	-Inf	-Inf	-Inf	0	1.58496250072116	0	0	-Inf	-Inf	-Inf	-Inf	-Inf	-Inf	1.58496250072116	1.58496250072116	2.8073549220576	2.58496250072116	3	-Inf	-Inf	-Inf	-Inf	0	1	-Inf	0	-Inf	-Inf	-Inf	-Inf	-Inf	-Inf	1	3.16992500144231	1.58496250072116	0	2.8073549220576
pycom08g05640	-Inf	-Inf	0	-Inf	-Inf	1	1.58496250072116	1.58496250072116	0	0	-Inf	-Inf	-Inf	-Inf	-Inf	2.32192809488736	1.58496250072116	3	2.8073549220576	1.58496250072116	0	-Inf	-Inf	-Inf	-Inf	-Inf	-Inf	-Inf	-Inf	0	2.58496250072116	1	0	2.32192809488736	2	1.58496250072116	-Inf	2	-Inf	-Inf	0	1	0	0	-Inf	-Inf	-Inf	-Inf	-Inf
pycom08g05670	4.58496250072116	6.14974711950468	5.97727992349992	4.32192809488736	3	2	2.32192809488736	2.8073549220576	1	3	2	0	1	2	2.8073549220576	-Inf	2.32192809488736	0	0	-Inf	4.08746284125034	5.49185309632967	6.06608919045777	6.10852445677817	5.78135971352466	3.90689059560852	3.58496250072116	4.08746284125034	3.32192809488736	3.58496250072116	5.4594316186373	5.70043971814109	4.16992500144231	5.58496250072116	3.90689059560852	4.52356195605701	4.16992500144231	4.32192809488736	2.58496250072116	5.49185309632967	4.32192809488736	4.75488750216347	4.32192809488736	3.90689059560852	0	0	-Inf	0	1
pycom08g06180	1.58496250072116	1.58496250072116	1.58496250072116	3	2	2.8073549220576	2	2.32192809488736	2	2.32192809488736	5.24792751344359	3.58496250072116	3.58496250072116	4.39231742277876	4.8073549220576	3.70043971814109	3.58496250072116	4.64385618977472	4.32192809488736	4.39231742277876	3.32192809488736	4	1.58496250072116	4.24792751344359	3.16992500144231	2.58496250072116	1	0	2.32192809488736	-Inf	4.8073549220576	4.32192809488736	3.4594316186373	5.52356195605701	3	1.58496250072116	0	3.16992500144231	2.58496250072116	1	1.58496250072116	1.58496250072116	-Inf	1	1.58496250072116	-Inf	1.58496250072116	1	3
pycom08g06450	6.02236781302845	5.97727992349992	5.95419631038687	6.04439411935845	5.88264304936184	7.70043971814109	7.61470984411521	8.1548181090521	7.467605550083	7.81378119121704	5.95419631038687	5.28540221886225	5.20945336562895	5.28540221886225	6.02236781302845	7.6724253419715	7.90086680798075	7.83920378809694	7.66533591718518	7.8073549220576	6.65821148275179	7.09803208296053	6.4262647547021	6.95419631038687	7.16992500144231	8.37503943134693	8.82336724004623	8.70735913208088	8.95128471496697	8.37068740680722	6.68650052718322	6.12928301694497	5.7279204545632	6.79441586635011	8.04984854945056	9.10590850857116	8.31741261376487	8.90388184573618	8.43045255166553	6.64385618977472	6.91886323727459	6.56985560833095	6.28540221886225	6.70043971814109	8.94836723158468	8.77478705960117	8.66888498426625	7.74819284958946	9.12928301694497
pycom08g06590	7.39231742277876	7.53138146051631	7.70735913208088	7.74146698640115	7.4594316186373	7.93073733756289	7.6724253419715	7.876516946565	7.82654848729092	7.84549005094437	8.5352753766208	7.68650052718322	6.4757334309664	7.79441586635011	8.00562454919388	8.06069593168755	8.07146236255662	8.51569983828404	8.00562454919388	8.19475685442225	7.12928301694497	7.74819284958946	6.68650052718322	7.4262647547021	7.467605550083	6.96578428466209	6.39231742277876	6.95419631038687	7.58496250072116	6.89481776330794	8.11374216604919	7.18982455888002	6.74146698640115	7.7279204545632	7.12928301694497	8.02790599656988	7.74146698640115	8.07146236255662	7.56224242422107	7.40087943628218	7.4093909361377	7.48381577726426	7.3037807481771	7.33091687811462	7.55458885167764	7.31288295528436	7.4262647547021	6.06608919045777	8.2045711442492
pycom08g06710	6.14974711950468	6.68650052718322	6.33985000288462	6.71424551766612	5.6724253419715	6.4594316186373	5.97727992349992	6.12928301694497	6.28540221886225	6.33985000288462	7.21916852046216	6.4594316186373	5.8073549220576	6.7279204545632	6.90689059560852	6.59991284218713	6.4757334309664	6.44294349584873	6.79441586635011	6.04439411935845	6.58496250072116	6.84549005094437	5.93073733756289	6.28540221886225	6.3037807481771	6.06608919045777	6.24792751344359	6.04439411935845	6.59991284218713	6.28540221886225	6.88264304936184	6.35755200461808	6.2667865406949	6.78135971352466	6.6724253419715	7.12928301694497	6.65821148275179	7.16992500144231	6.75488750216347	6.58496250072116	5.58496250072116	6.75488750216347	6.20945336562895	6.68650052718322	6.2667865406949	6.08746284125034	5.93073733756289	5.16992500144231	7.01122725542325
pycom08g07330	6.82017896241519	6.55458885167764	7.02236781302845	7.04439411935845	6.90689059560852	8.4093909361377	8.16490692667569	8.4594316186373	8.2807707701306	8.5352753766208	7.09803208296053	6.33985000288462	5.90689059560852	6.53915881110803	6.75488750216347	7.98299357469431	7.74819284958946	8	7.62205181945638	7.71424551766612	6.7279204545632	7.05528243550119	6.4262647547021	6.76818432477693	7	8.24792751344359	8.35314682549808	8.52356195605701	9.05799172275918	8.55458885167764	6.39231742277876	6.08746284125034	5.64385618977472	6.84549005094437	8.53138146051631	9.17242750864548	8.62570884306447	8.91288933622996	8.43045255166553	7.08746284125034	6.4093909361377	6.78135971352466	6.64385618977472	6.71424551766612	8.90086680798075	8.7279204545632	8.7515440590891	7.94836723158468	9.49185309632967
pycom08g08170	7.24792751344359	7.39231742277876	7.54689445988764	7.76155123244448	7.14974711950468	7.73470962022584	7.67948009950545	8.27612440527424	7.74146698640115	7.83920378809694	7.86418614465428	7.33091687811462	6.82017896241519	7.34872815423108	8.09275714091985	8.23840473932508	8.4178525148859	8.62935662007961	8.2240016741981	8.28540221886225	7.62205181945638	7.77478705960117	7.01122725542325	7.56985560833095	7.62935662007961	7.59991284218713	8.02790599656988	8.04984854945056	8.42206476617281	7.85798099512757	7.71424551766612	7.49185309632967	6.59991284218713	7.7279204545632	8.07681559705083	8.66177809777199	8.25266543245025	8.43879185257826	8.16992500144231	6.70043971814109	7	6.37503943134692	6.58496250072116	7	8.05528243550119	7.95419631038687	7.90086680798075	6.96578428466209	8.65463602852797
pycom08g08420	7.14974711950468	7.62205181945638	8.28540221886225	7.60733031374961	7.90086680798075	6.82017896241519	6.55458885167764	7.05528243550119	7.04439411935845	7.3037807481771	6.82017896241519	6.75488750216347	5.16992500144231	6.8073549220576	6.62935662007961	6.4262647547021	6.8073549220576	6.89481776330794	6.82017896241519	6.62935662007961	8.14974711950468	8.17990909001493	8.3037807481771	8.40087943628218	8.63299519714296	7.48381577726426	7.29462074889163	7.45121111183233	8.29001884693262	8.18487534290828	8.04984854945056	7.05528243550119	6.56985560833095	7.58496250072116	7.38370429247405	8.3264294871223	8.4262647547021	8.39231742277876	8.09803208296053	7.51569983828404	7.91886323727459	6.4093909361377	7.4262647547021	7.82017896241519	7.93663793900257	7.67948009950545	7.98299357469431	6.55458885167764	8.62205181945638
pycom08g08620	-Inf	-Inf	-Inf	-Inf	-Inf	4	3.32192809488736	4.85798099512757	4.08746284125034	4.32192809488736	-Inf	-Inf	-Inf	-Inf	-Inf	3.8073549220576	4.08746284125034	4	4.39231742277876	3.4594316186373	-Inf	-Inf	-Inf	-Inf	-Inf	4	4.08746284125034	3.4594316186373	3.70043971814109	3.32192809488736	0	-Inf	-Inf	-Inf	3.58496250072116	3.70043971814109	2.32192809488736	4	4.16992500144231	1	-Inf	0	-Inf	-Inf	2.58496250072116	4.16992500144231	2.58496250072116	3.58496250072116	3.32192809488736
pycom08g09260	3.90689059560852	4.39231742277876	6.44294349584873	5.24792751344359	6.90689059560852	6.55458885167764	6.64385618977472	7.16992500144231	7	7.54689445988764	4.08746284125034	3	2.8073549220576	3.4594316186373	4.24792751344359	6.35755200461808	6.89481776330794	6.90689059560852	6.62935662007961	6.74146698640115	5.97727992349992	5.97727992349992	7.02236781302845	6.85798099512757	7.64385618977472	8.00562454919388	8.2336196767597	8.97727992349992	8.88874324889826	9.19229281447077	5.39231742277876	5.49185309632967	4.70043971814109	5.4594316186373	7.53915881110803	8.3264294871223	8.79116288855502	8.08214904135387	7.98299357469431	5.90689059560852	7.02236781302845	5.35755200461808	5.6724253419715	6.32192809488736	7.83920378809694	7.91886323727459	7.83289001416474	6.83289001416474	8.2045711442492
pycom08g10340	5.97727992349992	5.7279204545632	6.16992500144231	6.55458885167764	5.16992500144231	7.45121111183233	7.59991284218713	7.78135971352466	7.35755200461808	6.97727992349992	6.39231742277876	5.64385618977472	5.64385618977472	5.52356195605701	6.68650052718322	7.09803208296053	7.3037807481771	7.56985560833095	7.5077946401987	7.57742882803575	4.90689059560852	6.4757334309664	5.16992500144231	5.8073549220576	6.97727992349992	7.72109918870719	7.77478705960117	8.08214904135387	8.34429590791582	7.4594316186373	5.6724253419715	5.78135971352466	5.70043971814109	6.85798099512757	7.77478705960117	8.3037807481771	7.38370429247405	8.31288295528435	7.98868468677217	5.7279204545632	6.24792751344359	5.7279204545632	5.04439411935845	6.06608919045777	8.17990909001493	8.25266543245025	7.76155123244448	7.13955135239879	8.63299519714296
pycom08g12240	6.62935662007961	6.85798099512757	7.24792751344359	6.89481776330794	6.4262647547021	4.8073549220576	5.16992500144231	5.24792751344359	4.95419631038687	4.32192809488736	7	6.56985560833095	5.90689059560852	6.7279204545632	7.10852445677817	5.12928301694497	5.61470984411521	5.04439411935845	5.28540221886225	5.4594316186373	6.32192809488736	6.61470984411521	6.4093909361377	6.59991284218713	6.44294349584873	4.39231742277876	4.85798099512757	4.95419631038687	5.35755200461808	5.4594316186373	7.70043971814109	7.34872815423108	5.90689059560852	7.27612440527424	4.85798099512757	5.28540221886225	5.24792751344359	5.64385618977472	5.58496250072116	7.17990909001493	7.05528243550119	7.06608919045777	6.8073549220576	7.12928301694497	4.95419631038687	4.8073549220576	4.95419631038687	4.75488750216347	5.28540221886225
pycom08g14210	6.52356195605701	6.4594316186373	6.93073733756289	7.17990909001493	6.55458885167764	6.22881869049588	6.2667865406949	6.4757334309664	6.16992500144231	6.4262647547021	6.70043971814109	6.22881869049588	6.39231742277876	6.22881869049588	7.45121111183233	6.28540221886225	6.4594316186373	6.59991284218713	6.59991284218713	6.14974711950468	4.52356195605701	4.32192809488736	3	3.16992500144231	4	5.55458885167764	5.24792751344359	5.70043971814109	5.64385618977472	5.20945336562895	5.39231742277876	5.39231742277876	5	5.52356195605701	5.55458885167764	5.75488750216347	5.04439411935845	5.61470984411521	4.95419631038687	4.08746284125034	4.8073549220576	5.28540221886225	3.90689059560852	4.75488750216347	4.8073549220576	4.90689059560852	4.64385618977472	4	5.20945336562895
pycom08g15680	2.32192809488736	3.16992500144231	2	2.58496250072116	-Inf	6.61470984411521	5.75488750216347	6.84549005094437	6.4757334309664	6.76818432477693	2.8073549220576	1	1	1.58496250072116	2.58496250072116	6.22881869049588	6.32192809488736	6.52356195605701	6.16992500144231	6.22881869049588	0	1.58496250072116	1	0	0	6.18982455888002	7.03342300153745	6.76818432477693	7.03342300153745	6.4757334309664	3.16992500144231	0	1	2	6.78135971352466	7.29462074889163	6.08746284125034	6.70043971814109	6.65821148275179	2.32192809488736	1.58496250072116	4	2	2.58496250072116	6.39231742277876	6.55458885167764	6.02236781302845	5.61470984411521	6.85798099512757
pycom08g16740	4.39231742277876	4.58496250072116	5.52356195605701	5.64385618977472	4.52356195605701	3.8073549220576	2	3	2	1	5	4.39231742277876	3.90689059560852	5.55458885167764	5.70043971814109	4	4.39231742277876	4.52356195605701	4	4.08746284125034	4.39231742277876	5.7279204545632	4.75488750216347	4.64385618977472	5.28540221886225	3.70043971814109	3.4594316186373	2.8073549220576	2.8073549220576	2	6.14974711950468	4.90689059560852	5.32192809488736	5.6724253419715	3.58496250072116	4.08746284125034	3	4.32192809488736	4.16992500144231	6.39231742277876	6.04439411935845	6.24792751344359	5.6724253419715	5.97727992349992	2.8073549220576	3.4594316186373	3.8073549220576	2.32192809488736	3.90689059560852
pycom08g16820	1.58496250072116	2	1.58496250072116	3.4594316186373	-Inf	4.39231742277876	4.16992500144231	3.16992500144231	4.90689059560852	3.16992500144231	5.39231742277876	3.90689059560852	2.58496250072116	4.75488750216347	4.4594316186373	5.64385618977472	5.78135971352466	5.4594316186373	5.7279204545632	6.33985000288462	1.58496250072116	0	1	-Inf	1	-Inf	-Inf	-Inf	1	-Inf	4.75488750216347	4.08746284125034	2	4	2.8073549220576	2.58496250072116	1.58496250072116	2.32192809488736	1	-Inf	0	1	1	1.58496250072116	-Inf	-Inf	-Inf	-Inf	0
pycom08g18710	-Inf	-Inf	-Inf	-Inf	-Inf	5	4	5.85798099512757	4.75488750216347	4.58496250072116	-Inf	-Inf	-Inf	-Inf	-Inf	1.58496250072116	1.58496250072116	1.58496250072116	2.58496250072116	2.32192809488736	-Inf	-Inf	-Inf	1.58496250072116	-Inf	3.90689059560852	3.8073549220576	3	3.70043971814109	2.32192809488736	0	-Inf	0	-Inf	0	2	0	2.8073549220576	2	1	0	2	2	2	4.4594316186373	4.75488750216347	4.75488750216347	3.4594316186373	4.8073549220576
pycom08g19680	-Inf	-Inf	-Inf	-Inf	-Inf	3.90689059560852	2.32192809488736	3.32192809488736	3.32192809488736	3.16992500144231	-Inf	-Inf	-Inf	-Inf	-Inf	3.90689059560852	3.58496250072116	4.32192809488736	3.4594316186373	3.4594316186373	-Inf	-Inf	-Inf	-Inf	0	2.32192809488736	-Inf	1.58496250072116	2.32192809488736	-Inf	1	-Inf	-Inf	-Inf	2	2.32192809488736	1.58496250072116	4.24792751344359	3.4594316186373	-Inf	1	-Inf	0	-Inf	2	3	2	1	2.8073549220576
pycom08g19730	-Inf	-Inf	-Inf	-Inf	-Inf	4.58496250072116	4.64385618977472	5.52356195605701	4.8073549220576	4.4594316186373	-Inf	-Inf	-Inf	-Inf	-Inf	5.4262647547021	5.16992500144231	4.90689059560852	4.70043971814109	4.75488750216347	1.58496250072116	0	1	-Inf	0	3	3	1.58496250072116	2.8073549220576	1.58496250072116	5.20945336562895	3.70043971814109	2	3.4594316186373	4	4.24792751344359	2.8073549220576	4.8073549220576	4.39231742277876	4.08746284125034	3.32192809488736	3.58496250072116	4.16992500144231	3.32192809488736	4.64385618977472	4.16992500144231	3.90689059560852	3	4.39231742277876
pycom08g20030	6.98868468677217	7.02236781302845	7	7.17990909001493	7.05528243550119	5.08746284125034	3.16992500144231	4.75488750216347	4.08746284125034	5	7.56985560833095	7.19967234483636	6.37503943134692	6.85798099512757	6.76818432477693	4.52356195605701	4.8073549220576	4.70043971814109	3.8073549220576	4	6.58496250072116	7.14974711950468	6.49185309632967	6.71424551766612	6.85798099512757	3.4594316186373	4	3.16992500144231	5	4.85798099512757	6.74146698640115	6.49185309632967	6.14974711950468	6.32192809488736	4.4594316186373	4.90689059560852	4.58496250072116	4.4594316186373	4.58496250072116	6.4262647547021	6.08746284125034	6.2667865406949	6.2667865406949	6.49185309632967	4.4594316186373	4	4.8073549220576	2.32192809488736	5.04439411935845
pycom08g20510	-Inf	1.58496250072116	0	-Inf	0	1	1	1.58496250072116	2.58496250072116	2.58496250072116	-Inf	0	-Inf	-Inf	-Inf	0	2.58496250072116	0	0	1.58496250072116	4.52356195605701	4.70043971814109	4.39231742277876	5	5.12928301694497	4.16992500144231	4.95419631038687	5.39231742277876	5.4594316186373	5.35755200461808	3.32192809488736	3.58496250072116	3.16992500144231	4.4594316186373	4.90689059560852	5.4262647547021	5.52356195605701	5.12928301694497	4.4594316186373	5.49185309632967	4.58496250072116	4.16992500144231	4.8073549220576	4.85798099512757	6.10852445677817	6.06608919045777	6.12928301694497	4.52356195605701	6.33985000288462
pycom08g20960	0	-Inf	-Inf	1	-Inf	3.16992500144231	3.16992500144231	2.32192809488736	2.32192809488736	2	-Inf	-Inf	-Inf	0	-Inf	3.32192809488736	1.58496250072116	2.32192809488736	2.58496250072116	1	1	-Inf	-Inf	-Inf	-Inf	4	1.58496250072116	2.8073549220576	2.8073549220576	2	-Inf	-Inf	0	0	3.32192809488736	2.8073549220576	1.58496250072116	3.16992500144231	3.32192809488736	-Inf	-Inf	-Inf	0	-Inf	3.58496250072116	3.8073549220576	1.58496250072116	2	3.58496250072116
pycom08g21660	3.32192809488736	2.8073549220576	2.8073549220576	2.58496250072116	3.4594316186373	5.70043971814109	6.22881869049588	6.18982455888002	6.3037807481771	5.83289001416474	3	3.16992500144231	1.58496250072116	2.8073549220576	3	6.35755200461808	6.32192809488736	6.59991284218713	6.55458885167764	6.4262647547021	3.58496250072116	3.4594316186373	0	2.58496250072116	3.4594316186373	5.16992500144231	5.12928301694497	5.24792751344359	5.58496250072116	5.4262647547021	2.58496250072116	0	1	2	5.20945336562895	6.55458885167764	5.85798099512757	6.59991284218713	6.2667865406949	1	1.58496250072116	-Inf	2.32192809488736	1	6.14974711950468	5.28540221886225	5.83289001416474	4.70043971814109	6.70043971814109
pycom09g00240	10.5107641679179	10.6438561897747	10.8145824659063	11.2917462808339	10.6960981709559	15.5641494899857	15.7903994097101	15.8259773736796	15.5140975968198	15.3359834461888	11.6965329140783	10.5028318040667	10.9943534368589	11.0140204703149	12.1642784383012	16.0244687677669	16.1129077853643	16.1238991054614	16.103513211903	16.1665750206182	12.1000052244227	12.5712786185146	10.7665289085989	12.4900987548842	11.8089641749193	16.2783405550281	16.3213820498373	15.9875526998669	16.1832282868022	15.3926192944536	12.9936460600166	13.071965072954	12.2057932493972	13.7807447976778	16.3620636735933	17.0200792751814	16.0244471240406	16.7409270334368	16.3898665713234	12.5028318040667	13.7177835075007	13.1973702938598	12.3682336113809	13.0206327616577	16.100600747226	15.9217014946038	15.6150548351593	14.9650176492661	16.4342046865266
pycom09g01480	0	1	-Inf	1.58496250072116	-Inf	9.67595703294175	9.83605035505807	10.298062567719	9.60917873814198	10.2550285698187	0	-Inf	-Inf	-Inf	1	9.30149619498255	9.10590850857116	9.23840473932508	8.79766152585376	9.04439411935845	0	-Inf	-Inf	-Inf	-Inf	7.04439411935845	8.20945336562895	7.91886323727459	7.74146698640115	7.49185309632967	-Inf	0	-Inf	1	8.03342300153745	8.39231742277876	7.49185309632967	8	7.21916852046216	-Inf	-Inf	-Inf	-Inf	-Inf	6.53915881110803	5.90689059560852	5.52356195605701	4.90689059560852	6.12928301694497
pycom09g01640	0	-Inf	-Inf	-Inf	-Inf	7.96578428466209	8.04439411935845	8.08214904135387	7.8073549220576	8.53138146051631	-Inf	0	-Inf	-Inf	-Inf	6.35755200461808	6.52356195605701	7.10852445677817	6.5077946401987	6.32192809488736	2.32192809488736	-Inf	-Inf	-Inf	-Inf	9.01122725542325	8.94251450533924	9.50581155391959	9.40514146313634	8.80413102118332	-Inf	0	1.58496250072116	0	8.64745842645492	9.26209484537018	8.84862294042934	8.68299458368168	8.62205181945638	0	-Inf	1.58496250072116	0	0	8.81378119121704	8.64745842645492	8.64385618977473	7.20945336562895	9.14210705730255
pycom09g01740	-Inf	-Inf	-Inf	-Inf	-Inf	5.49185309632967	5.83289001416474	6.10852445677817	5.20945336562895	5.75488750216347	0	-Inf	-Inf	0	-Inf	5.12928301694497	5.61470984411521	5.04439411935845	5.12928301694497	4.95419631038687	-Inf	-Inf	0	-Inf	1	4.52356195605701	5	5.70043971814109	5.83289001416474	5.24792751344359	-Inf	-Inf	-Inf	0	5.39231742277876	6.3037807481771	4.75488750216347	5.8073549220576	4.90689059560852	1.58496250072116	-Inf	-Inf	2.32192809488736	1.58496250072116	5.85798099512757	5.58496250072116	5.08746284125034	3.58496250072116	6.35755200461808
pycom09g02090	7.82654848729092	7.70735913208088	8.4757334309664	8.44708322620965	7.74146698640115	6.4594316186373	6.37503943134692	6.24792751344359	6.35755200461808	6.16992500144231	8.31741261376487	7.25738784269265	7.19967234483636	7.56985560833095	8.46352437327118	6.6724253419715	6.62935662007961	6.94251450533924	6	6.59991284218713	4	4.85798099512757	2	4.39231742277876	4.16992500144231	5.20945336562895	4.90689059560852	4.4594316186373	4.52356195605701	3.58496250072116	5.97727992349992	4.85798099512757	4.52356195605701	5.97727992349992	5.52356195605701	5.58496250072116	5.24792751344359	6	5.4262647547021	4	5.32192809488736	5.16992500144231	3.90689059560852	4.90689059560852	4.75488750216347	4.64385618977472	4.8073549220576	3.8073549220576	5.32192809488736
pycom09g02100	7.68650052718322	8.01680828768655	7.88264304936184	8.61470984411521	7.13955135239879	7.37503943134692	7.59991284218713	7.18982455888002	7.467605550083	6.59991284218713	9.11113567023471	7.83920378809694	8.72109918870719	8.51963625284321	9.7262181593322	8.01680828768655	7.85798099512757	8.02236781302845	8.34872815423108	8.34872815423108	8.43879185257826	8.45121111183233	6.85798099512757	8.20945336562895	7.66533591718518	9.4262647547021	9.46147944728616	8.73470962022584	8.82336724004623	8.13955135239879	8.90388184573618	9.14720492494223	8.35314682549808	9.7632123668144	9.52943055414615	9.52356195605701	8.10852445677817	9.90989308377004	9.16992500144231	8.12412131182919	9.2807707701306	8.51175265376738	8.15987133677839	8.5274770060604	9.4757334309664	9.3264294871223	8.55842071326866	8.84549005094438	10.1395513523988
pycom09g02690	7.74819284958946	7.64385618977472	7.90689059560852	8.03342300153745	7.55458885167764	7.33985000288462	7.01122725542325	7.45121111183233	7.19967234483636	6.94251450533924	8.3037807481771	7.53915881110803	6.56985560833095	7.54689445988764	7.97727992349992	7.32192809488736	7.29462074889163	7.33091687811462	7.16992500144231	7.37503943134692	7.49185309632967	8.05528243550119	7.20945336562895	7.6724253419715	7.56985560833095	6	6.32192809488736	6.22881869049588	6.71424551766612	6	8.83605035505807	8.04984854945056	7.21916852046216	8.11374216604919	6.71424551766612	7.10852445677817	6.94251450533924	7.31288295528436	7.37503943134692	7.56985560833095	7.84549005094437	7.59245703726808	7.58496250072116	8.1548181090521	6.39231742277876	6.49185309632967	6.71424551766612	5.49185309632967	7.16992500144231
pycom09g03220	4.52356195605701	4.64385618977472	4.52356195605701	5.20945336562895	4.08746284125034	8.00562454919388	7.64385618977472	7.89481776330794	7.58496250072116	7.57742882803575	5.20945336562895	4	3.4594316186373	3.90689059560852	4	7.24792751344359	7.56224242422107	7.58496250072116	7.07681559705083	7.40087943628218	4.8073549220576	4.24792751344359	3.32192809488736	3	4.16992500144231	6.88264304936184	6.78135971352466	6.35755200461808	6.84549005094437	6	4.8073549220576	4	2	5.04439411935845	6.3037807481771	7.23840473932508	6.35755200461808	6.90689059560852	6.4757334309664	2	4.16992500144231	2.58496250072116	3.8073549220576	3.16992500144231	6.82017896241519	6.4594316186373	6.44294349584873	5.61470984411521	6.88264304936184
pycom09g04080	1	-Inf	0	1	1.58496250072116	12.2986354067342	12.0864679934641	12.3685064615077	12.0341111460966	12.3791075655611	1.58496250072116	3	-Inf	3.8073549220576	-Inf	12.4998458870832	12.3032099489448	12.5493033685136	12.3292357417338	12.3151495622563	-Inf	1	-Inf	-Inf	-Inf	9.09803208296053	8.97441458980553	10.0579917227592	10.3815429511846	10.0334230015375	2.32192809488736	1.58496250072116	1	1.58496250072116	9.41996017784789	10.616548843779	10.1811522568656	10.1674181458317	9.43045255166553	-Inf	-Inf	0	-Inf	0	7.99435343685886	7.68650052718322	8.05528243550119	6.8703647195834	8.25266543245025
pycom09g05030	7.63662462054365	7.61470984411521	7.86418614465428	7.82017896241519	7.62205181945638	8.87344411251538	8.69696752623429	9.29691620687929	8.88569637333939	9.01680828768655	7.83289001416474	6.93073733756289	6.64385618977472	7.04439411935845	7.79441586635011	8.60362634498619	8.46352437327118	8.94251450533924	8.69348695749932	8.56224242422107	8.11374216604919	8.14465824283188	7.37503943134692	7.85798099512757	8.01680828768655	8.74819284958946	8.78463484555752	9.07681559705083	9.43045255166553	9.03617361255349	7.98299357469431	7.76155123244448	7.03342300153745	7.54689445988764	8.85486838326024	9.38586240064146	9.08214904135387	9.35314682549808	8.95128471496697	7.49984588708321	7.56224242422107	7.57742882803575	7.12928301694497	7.53915881110803	9.29462074889163	9.04439411935845	8.97441458980553	8.09275714091985	9.85953478638265
pycom09g05190	9.04984854945056	9.19475685442225	9.25974326369078	9.45121111183233	9.29232163280204	10.5058115539196	10.0028150156071	10.5430318202552	10.6402449362223	11.0237543532994	9.30833903013941	8.36194377373524	7.32192809488736	8.89784545600551	8.56985560833095	10.3174126137649	10.1459321458205	10.7047682393626	10.1947568544222	10.1098306542788	8.84549005094438	8.90388184573618	9.08746284125034	9.21431912080077	9.37721053038855	9.08746284125034	8.97727992349992	9.48179943166575	10.2609195336629	9.85486838326024	8.40087943628218	8.17990909001493	7.91288933622996	8.17492568250068	9.64205169292798	10.319672120947	10.1799090900149	10.2360141919001	10.0223678130285	8.68650052718322	8.81698362325538	8.38801728534514	8.56985560833095	9.07681559705083	10.1267044728432	9.75488750216347	9.98441845880114	8.91886323727459	10.7397806097733
pycom09g05370	9.28540221886225	9.15987133677839	9.27844945822048	9.8073549220576	9.01402047031493	9.07414146275251	9.18487534290828	9.34207466799914	9.09275714091985	9.01680828768655	9.78299820892041	8.92777796208234	9.08214904135387	9.19967234483636	10.2550285698187	9.01402047031493	9.37068740680722	9.43045255166553	9.30833903013941	9.37068740680722	9.29691620687929	9.81858217748086	9.0389189892923	9.87958324961278	9.42206476617281	8.60733031374961	8.62570884306447	9.03066713624694	8.99717948093762	8.34429590791582	10.4429434958487	10.0539258815311	9.62021982550749	10.3219280948874	8.92777796208234	9.36850646150769	8.65463602852797	9.38370429247405	9.06069593168755	9.43254190038826	10.1910592145317	9.93957921431469	8.876516946565	9.78135971352466	8.95710204156229	9.07146236255662	8.43045255166553	7.86418614465428	9.38154295118458
pycom09g05590	6.22881869049588	5.28540221886225	6.56985560833095	6.89481776330794	6.39231742277876	9.92184093707449	9.95855271543101	10.3826240265749	9.58683978796183	9.96000193206808	5.83289001416474	4.4594316186373	5.39231742277876	5.12928301694497	6.04439411935845	9.3037807481771	9.22881869049588	9.54496443278924	9.55458885167764	9.29691620687929	6.3037807481771	6.4757334309664	5.32192809488736	6.59991284218713	6.14974711950468	8.88569637333939	9.07948478382682	9.19229281447077	9.06339508128851	9.16992500144231	6.56985560833095	6.4594316186373	5.4594316186373	6.98868468677217	8.7176764230664	9.19475685442225	8.82017896241519	8.93369065495223	8.65463602852797	5.16992500144231	5.7279204545632	4.70043971814109	5.24792751344359	4.64385618977472	8.55074678538324	8.4262647547021	7.85174904141606	7.49185309632967	8.8703647195834
pycom09g06320	2.8073549220576	3.70043971814109	3.16992500144231	3.32192809488736	0	6.82017896241519	6.8073549220576	6.37503943134692	6.06608919045777	5.49185309632967	5.24792751344359	4.24792751344359	4	4.70043971814109	5.90689059560852	7.5077946401987	7.86418614465428	7.49185309632967	8.05528243550119	8.33539035469392	-Inf	1.58496250072116	1.58496250072116	-Inf	1.58496250072116	3.70043971814109	3.8073549220576	2.8073549220576	2.8073549220576	1.58496250072116	4.85798099512757	5.28540221886225	3.8073549220576	5.16992500144231	4.32192809488736	6.16992500144231	3.4594316186373	5.04439411935845	5.55458885167764	3.32192809488736	3.70043971814109	3.8073549220576	4.16992500144231	4.75488750216347	3.16992500144231	2.58496250072116	2	2.8073549220576	3.32192809488736
pycom09g06620	8.74819284958946	8.77807712953536	9.4797802640291	9.2644426002266	9.19721669311005	9.5018371849023	9.55842071326866	10.4470832262097	9.57742882803575	10.0237543532994	8.74146698640115	7.96578428466209	7.37503943134692	8.1548181090521	8.66177809777199	9.23601419190008	9.20945336562895	9.39016895620018	9.211888294546	9.1548181090521	9.29691620687929	9.49385544924082	9.47370574961942	9.56033283421244	9.59432460392485	8.76155123244448	9.17741953798924	9.39446269461032	9.69522829149575	9.35093918154643	9.74651432113846	9.14720492494223	8.57364718749332	9.44501484586842	9.07681559705083	9.7279204545632	9.53332973230583	9.73470962022584	9.26209484537018	9.45121111183233	9.13185696060879	9.04984854945056	9.2240016741981	9.29001884693262	9.80413102118332	9.5274770060604	9.37721053038855	8.58120058192496	10.1163439612375
pycom09g06710	-Inf	-Inf	-Inf	-Inf	-Inf	5.08746284125034	3.70043971814109	3.90689059560852	4.24792751344359	4.52356195605701	-Inf	-Inf	-Inf	-Inf	-Inf	4.52356195605701	4.85798099512757	4.52356195605701	5.35755200461808	5.12928301694497	-Inf	-Inf	-Inf	-Inf	-Inf	4.24792751344359	5	4.24792751344359	4	3.90689059560852	-Inf	-Inf	-Inf	-Inf	5.35755200461808	4.52356195605701	4.08746284125034	5.04439411935845	4.70043971814109	-Inf	-Inf	-Inf	-Inf	-Inf	4.85798099512757	4.95419631038687	4.8073549220576	3.8073549220576	5.64385618977472
pycom09g07260	3.4594316186373	3.4594316186373	3.70043971814109	4.08746284125034	3.58496250072116	3.32192809488736	2.58496250072116	4.16992500144231	2.58496250072116	2.8073549220576	4.32192809488736	3.90689059560852	2.32192809488736	3.4594316186373	3.70043971814109	3.8073549220576	3.32192809488736	3.58496250072116	4	2.58496250072116	3.16992500144231	4.08746284125034	0	3.16992500144231	3	0	-Inf	0	2	-Inf	4.32192809488736	3.16992500144231	2.8073549220576	3	2	3	2.58496250072116	3.32192809488736	3	4.95419631038687	4.32192809488736	5.08746284125034	4.16992500144231	5.04439411935845	0	1	2.58496250072116	0	2
pycom09g08520	2.32192809488736	1.58496250072116	4.39231742277876	3.4594316186373	2	12.9630766922986	12.7023891599763	13.1910592145317	12.7416776449459	13.0584991481847	2.58496250072116	2	1	4.4594316186373	2.8073549220576	12.7174622303497	12.7897374010671	12.9623538086353	12.4888443464573	12.6682201988889	4.52356195605701	5.08746284125034	3.16992500144231	3.58496250072116	4.16992500144231	10.0154150523867	9.97871045910636	10.5058115539196	10.6582114827518	10.0606959316876	8.4262647547021	6.83289001416474	6.4093909361377	6.59991284218713	10.0265234425198	10.9936460600166	10.5584207132687	11	10.496853777388	6.14974711950468	6.37503943134692	5.83289001416474	6.4757334309664	5.95419631038687	10.2562086885274	10.2807707701306	9.96578428466209	9.25502856981873	10.240791332162
pycom09g08590	-Inf	-Inf	-Inf	0	-Inf	7.3037807481771	6.06608919045777	6.82017896241519	6.97727992349992	6.76818432477693	-Inf	1	-Inf	0	-Inf	6.28540221886225	6.97727992349992	6.89481776330794	6.32192809488736	6.64385618977472	0	-Inf	0	-Inf	0	5.88264304936184	6.04439411935845	6.44294349584873	6.16992500144231	5.64385618977472	2	-Inf	-Inf	0	5.52356195605701	6.20945336562895	6.18982455888002	6.04439411935845	5.75488750216347	0	-Inf	0	2.32192809488736	-Inf	6.10852445677817	5.6724253419715	6	5.04439411935845	6.75488750216347
pycom09g08660	7.61470984411521	7.52356195605701	7.876516946565	7.93663793900257	7.69348695749933	9.02513956227851	8.8073549220576	9.26209484537018	9.04712391211403	9.08214904135387	7.21916852046216	6.84549005094437	6.65821148275179	6.85798099512757	7.65105169117893	8.71424551766612	8.93663793900257	9.23122118071119	8.79766152585376	8.83920378809694	7.09803208296053	7.20945336562895	7.20945336562895	7.49185309632967	7.88874324889826	7.76818432477693	8.17492568250068	8.22881869049588	8.48784003382305	8.34872815423108	6.97727992349992	6.76818432477693	6.3037807481771	6.96578428466209	7.57742882803575	8.59991284218713	8.17990909001493	8.467605550083	7.78135971352466	7.51569983828404	7.70043971814109	7.21916852046216	7.33091687811462	7.52356195605701	8.47167521439204	8.40087943628218	8.04439411935845	7.31288295528436	8.6582114827518
pycom09g08690	1.58496250072116	2.58496250072116	2.58496250072116	2.32192809488736	2	7.74146698640115	7.21916852046216	7.61470984411521	7.44294349584873	7.77478705960117	2.58496250072116	3	0	2.32192809488736	1	7.3037807481771	7.32192809488736	7.63662462054365	7.17990909001493	7.39231742277876	3.32192809488736	2	-Inf	2	3.32192809488736	6.12928301694497	6.14974711950468	6.90689059560852	7.10852445677817	6.78135971352466	1.58496250072116	2.32192809488736	1.58496250072116	2.32192809488736	6.70043971814109	7.22881869049588	7	7.49984588708321	7.15987133677839	3.16992500144231	3.16992500144231	2.32192809488736	2	2.32192809488736	6.04439411935845	5.55458885167764	5.70043971814109	4.85798099512757	6.6724253419715
pycom09g09260	5.32192809488736	6.12928301694497	6.10852445677817	5.85798099512757	5.70043971814109	5.8073549220576	5.04439411935845	5.85798099512757	5.64385618977472	6.12928301694497	5.58496250072116	5.7279204545632	5.08746284125034	5.6724253419715	6.18982455888002	6.52356195605701	6.35755200461808	6.7279204545632	6.35755200461808	6.06608919045777	2.8073549220576	3.16992500144231	1.58496250072116	2.58496250072116	1	5.61470984411521	3.8073549220576	5.12928301694497	5.55458885167764	4.70043971814109	4.4594316186373	3.58496250072116	2.8073549220576	3.8073549220576	5.52356195605701	6.53915881110803	6.12928301694497	6.3037807481771	6.16992500144231	3.32192809488736	3.70043971814109	4.70043971814109	3.4594316186373	4.58496250072116	5.12928301694497	4.32192809488736	4.70043971814109	4	5.49185309632967
pycom09g10130	5.35755200461808	5.04439411935845	6.04439411935845	5.39231742277876	4.95419631038687	6.55458885167764	6.4262647547021	6.89481776330794	6.4093909361377	6.5077946401987	5.16992500144231	4.39231742277876	4.08746284125034	5.28540221886225	5.6724253419715	6.33985000288462	6.6724253419715	6.49185309632967	6.53915881110803	6.2667865406949	5.12928301694497	4.90689059560852	4.4594316186373	4.24792751344359	4.39231742277876	5.55458885167764	5.61470984411521	4.95419631038687	6.04439411935845	4.8073549220576	6.14974711950468	5.64385618977472	5.32192809488736	5.58496250072116	5.52356195605701	6.75488750216347	5.35755200461808	6.44294349584873	6.28540221886225	5.20945336562895	5.08746284125034	5.52356195605701	5.16992500144231	5.4594316186373	5.75488750216347	5.90689059560852	4.95419631038687	4.4594316186373	6.33985000288462
pycom09g10150	2.32192809488736	2.58496250072116	2.32192809488736	2.58496250072116	-Inf	8.48381577726426	8.02236781302845	8.73470962022584	7.8008998999203	7.77478705960117	3.16992500144231	1.58496250072116	3.4594316186373	4.08746284125034	3.58496250072116	8.98299357469431	9.29001884693262	8.84235034341381	8.95128471496697	8.98584193700334	3.16992500144231	3.8073549220576	1	0	1	7.49185309632967	7.29462074889163	8.50382573799575	8.12412131182919	7.76155123244448	4.90689059560852	3.90689059560852	3.8073549220576	4	7.4093909361377	8.10852445677817	7.69348695749933	7.82017896241519	7.74819284958946	5.75488750216347	5.49185309632967	5.49185309632967	4.24792751344359	4.75488750216347	8.61470984411521	8.62935662007961	8.51963625284321	7.69348695749933	9.19721669311005
pycom09g10570	5.24792751344359	4.64385618977472	5.4594316186373	5.7279204545632	5.12928301694497	7.28540221886225	6.89481776330794	7.5077946401987	7.29462074889163	7.32192809488736	5.8073549220576	4.85798099512757	4.39231742277876	4.58496250072116	5.90689059560852	7.05528243550119	6.85798099512757	7.16992500144231	7.01122725542325	6.64385618977472	5.28540221886225	5.61470984411521	4.8073549220576	5.24792751344359	5.61470984411521	7	6.91886323727459	7.18982455888002	7.44294349584873	7.18982455888002	5.8073549220576	5.8073549220576	5.32192809488736	5.55458885167764	7.53138146051631	7.54689445988764	6.93073733756289	7.74819284958946	7.32192809488736	5.6724253419715	5.75488750216347	6.4093909361377	5.93073733756289	6.39231742277876	7.93663793900257	7.61470984411521	7.33091687811462	6.82017896241519	8.33985000288462
pycom09g10590	3.70043971814109	2	4.85798099512757	4.90689059560852	5.24792751344359	5.93073733756289	6.04439411935845	6.82017896241519	6.4093909361377	7.39231742277876	2	0	2.8073549220576	2	-Inf	5.55458885167764	3.58496250072116	5.58496250072116	4.90689059560852	4.24792751344359	2.58496250072116	2.58496250072116	1.58496250072116	1.58496250072116	3.16992500144231	7.49984588708321	7.20945336562895	7.98868468677217	8.00562454919388	7.83920378809694	1.58496250072116	0	2	1.58496250072116	6.5077946401987	7.39231742277876	7.06608919045777	7.56985560833095	6.97727992349992	2.58496250072116	2.32192809488736	1.58496250072116	3.4594316186373	3.70043971814109	8.02236781302845	7.99435343685886	7.74146698640115	6.95419631038687	8.37068740680722
pycom09g10980	-Inf	-Inf	-Inf	0	-Inf	6.95419631038687	7.52356195605701	7.4594316186373	7.18982455888002	7.55458885167764	-Inf	-Inf	-Inf	0	-Inf	7.39231742277876	7.12928301694497	7.29462074889163	6.84549005094437	7.24792751344359	-Inf	-Inf	-Inf	-Inf	-Inf	7.45121111183233	8.11374216604919	8.19967234483636	8.16490692667569	7.7279204545632	-Inf	-Inf	-Inf	-Inf	8	8.72109918870719	7.90689059560852	8.29920801838728	7.64385618977472	-Inf	0	0	-Inf	-Inf	7.99435343685886	7.59245703726808	7.59991284218713	6.61470984411521	8.57742882803575
pycom09g11040	1	2	-Inf	2	0	7.33985000288462	6.7279204545632	7.43462822763672	7.14974711950468	7.62205181945638	2.58496250072116	2.58496250072116	2.32192809488736	3	2	7.2667865406949	7.44294349584873	7.31288295528436	6.89481776330794	7.32192809488736	1	1	0	1	1	2.32192809488736	0	1.58496250072116	4.08746284125034	4.16992500144231	3.4594316186373	1.58496250072116	2.32192809488736	1	3.4594316186373	4.24792751344359	4.8073549220576	4.08746284125034	3.4594316186373	2.32192809488736	1	1.58496250072116	1	1.58496250072116	1	0	2	1	3.4594316186373
pycom09g11460	7.85174904141606	8.02790599656988	8.4262647547021	8.4178525148859	7.79441586635011	8.12412131182919	7.83289001416474	8.59618975614441	8.2240016741981	8.4797802640291	7.91886323727459	7.38370429247405	6.68650052718322	7.44294349584873	8.07681559705083	8.3037807481771	8.13442632022093	8.49585502688717	8.30833903013941	8.2807707701306	8.62935662007961	9.2336196767597	8.93957921431469	9.14974711950468	9.34429590791582	8.5077946401987	8.47167521439204	9.14720492494223	9.38370429247405	9.62570884306447	9.02236781302845	8.55458885167764	7.59991284218713	8.61838550225861	8.37068740680722	9.12412131182919	9.15734693536284	8.85798099512757	8.67948009950545	7.96578428466209	8.4262647547021	7.8073549220576	7.78790255939143	7.89481776330794	8.2240016741981	7.99435343685886	8.21916852046216	7.39231742277876	8.81057163474115
pycom09g11640	0	1.58496250072116	1.58496250072116	1	-Inf	5.7279204545632	5.28540221886225	5.8073549220576	5.83289001416474	5.70043971814109	0	-Inf	-Inf	-Inf	-Inf	5.49185309632967	5.20945336562895	5.64385618977472	5.4262647547021	5.24792751344359	2.32192809488736	3	3	4.08746284125034	2.58496250072116	5.75488750216347	6.04439411935845	5.20945336562895	6.20945336562895	5.08746284125034	3.4594316186373	2.32192809488736	1.58496250072116	2.32192809488736	6.02236781302845	6.44294349584873	5.6724253419715	7.15987133677839	6.4093909361377	4.16992500144231	4.16992500144231	3.4594316186373	4.58496250072116	2.58496250072116	6.8703647195834	6.28540221886225	5.85798099512757	5.24792751344359	7.04439411935845
pycom09g11690	0	1.58496250072116	1	1	-Inf	11.3392933001801	11.3230547603416	11.6710987257485	11.2737955992143	11.5971214287896	-Inf	0	-Inf	1	2	10.8856963733394	10.8033239190415	11.0161118382205	10.7714894695006	10.6803595235137	2.8073549220576	1	1	0	1	11.2573878426927	11.6137894644726	11.9004894848346	11.8993569229231	11.4742129371939	2	2.32192809488736	1	0	11.2836671674915	12.0251395622785	11.4398308839814	11.7000061508829	10.91288933623	0	1	-Inf	-Inf	0	9.59991284218713	8.93663793900257	8.98868468677217	7.98299357469431	9.44294349584873
pycom09g12570	2	2.32192809488736	2	2.58496250072116	1.58496250072116	8.38801728534514	8.4093909361377	8.44708322620965	7.876516946565	7.89481776330794	2.32192809488736	-Inf	0	0	2.32192809488736	7.72109918870719	7.24792751344359	7.65105169117893	7.91886323727459	7.64385618977472	3.16992500144231	4.08746284125034	1	3.90689059560852	0	8.59245703726808	8.42206476617281	8.3264294871223	8.29920801838728	7.93073733756289	4.24792751344359	3.16992500144231	2.8073549220576	4.52356195605701	8.17492568250068	8.66888498426625	7.67948009950545	8.2336196767597	8.12928301694497	3.8073549220576	4.95419631038687	4.58496250072116	3.8073549220576	4.08746284125034	8.65105169117893	8.32192809488736	8.16490692667569	7.21916852046216	8.94544383637791
pycom09g13310	-Inf	0	-Inf	-Inf	-Inf	7.96578428466209	8.27146302790437	8.38370429247405	7.70043971814109	8.45532722030456	-Inf	-Inf	-Inf	-Inf	-Inf	7.4594316186373	7.36632221424582	7.31288295528436	7.22881869049588	6.82017896241519	2.32192809488736	2	1.58496250072116	1.58496250072116	1.58496250072116	8.33539035469392	8.83920378809694	8.54689445988764	8.45532722030456	7.97154355395077	0	0	-Inf	2.32192809488736	8.43879185257826	8.21916852046216	7.37503943134692	8.09275714091985	7.56985560833095	1.58496250072116	2	2	1	1	7.97154355395077	7.70735913208088	7.62205181945638	6.95419631038687	7.86418614465428
pycom09g13430	0	-Inf	0	2	1	11.5665297826242	10.876516946565	11.5896511465148	11.3635872465246	12.0576533399639	-Inf	1	0	0	1.58496250072116	10.8672787397097	10.7313190310251	11.2585660338899	10.6934869574993	10.7944158663501	1.58496250072116	2	-Inf	-Inf	1	9.51766938813381	9.7714894695006	9.92184093707449	10.7108064336994	10.286557761608	1	1	-Inf	0	10.1189410727235	11.0707918094231	10.7304701371842	10.8376279331714	10.3342732853072	-Inf	-Inf	-Inf	0	-Inf	9.90538700501813	9.44086916761087	9.94836723158468	8.43045255166553	10.1984450414524
pycom09g14740	-Inf	-Inf	0	1	-Inf	8.13442632022093	7.82654848729092	8.31288295528435	7.94836723158468	7.91886323727459	-Inf	-Inf	-Inf	0	-Inf	8.10328780841202	8.10852445677817	8.10852445677817	8	8.12412131182919	-Inf	-Inf	-Inf	-Inf	-Inf	7.6724253419715	7.7279204545632	7.8073549220576	8.45532722030456	7.69348695749933	-Inf	0	-Inf	0	8.25266543245025	8.94251450533924	8.13955135239879	8.42206476617281	8.11894107272351	-Inf	1	-Inf	-Inf	-Inf	7.8703647195834	7.54689445988764	7.6724253419715	6.82017896241519	8.16992500144231
pycom09g15330	3.58496250072116	2.58496250072116	2.32192809488736	3.16992500144231	3.16992500144231	6.5077946401987	6.70043971814109	7.05528243550119	6.2667865406949	6.20945336562895	4.32192809488736	3.16992500144231	2.8073549220576	1.58496250072116	4.08746284125034	6.7279204545632	6.89481776330794	6.64385618977472	6.8073549220576	6.4594316186373	3.4594316186373	4.24792751344359	1.58496250072116	3	4.16992500144231	7.37503943134692	6.97727992349992	7.467605550083	7.4262647547021	7	3.70043971814109	3.70043971814109	3.16992500144231	4.32192809488736	7.11894107272351	7.86418614465428	6.89481776330794	7.4594316186373	7.17990909001493	4.8073549220576	4.08746284125034	4.64385618977472	3.58496250072116	3.8073549220576	7.51569983828404	7.25738784269265	7.16992500144231	6.4093909361377	7.8703647195834
pycom09g16520	6.8073549220576	7.39231742277876	7.51569983828404	7.4757334309664	6.52356195605701	7.52356195605701	7.36632221424582	7.6724253419715	7.51569983828404	7.20945336562895	7.71424551766612	7.38370429247405	6.79441586635011	7.15987133677839	7.93073733756289	7.64385618977472	7.74819284958946	8.08214904135387	7.8703647195834	7.89481776330794	5.58496250072116	6.18982455888002	4.85798099512757	5.8073549220576	5.8073549220576	5.32192809488736	4.90689059560852	4.64385618977472	4.52356195605701	4.58496250072116	7.57742882803575	6.75488750216347	6.33985000288462	6.6724253419715	5.04439411935845	5.6724253419715	5.04439411935845	6.22881869049588	5.75488750216347	6.12928301694497	6.4262647547021	6.33985000288462	5.83289001416474	6.59991284218713	5.4262647547021	4.95419631038687	4.8073549220576	4.8073549220576	5.55458885167764
pycom09g17020	5.52356195605701	5.16992500144231	5.83289001416474	5.95419631038687	6.2667865406949	5.88264304936184	5.39231742277876	6.20945336562895	6.20945336562895	6.44294349584873	5.12928301694497	5.49185309632967	3.90689059560852	5.24792751344359	5.7279204545632	5.8073549220576	5.88264304936184	6.02236781302845	5.61470984411521	5.4594316186373	5.95419631038687	5.97727992349992	6.2667865406949	6.14974711950468	6.82017896241519	5.35755200461808	4.90689059560852	5.8073549220576	6.33985000288462	6.14974711950468	6.3037807481771	5.12928301694497	5.04439411935845	5	5.16992500144231	5.95419631038687	5.8073549220576	5.8073549220576	5.70043971814109	5.75488750216347	6.04439411935845	6.2667865406949	5.58496250072116	6.5077946401987	5.58496250072116	5.52356195605701	5.4594316186373	4.24792751344359	6.28540221886225
pycom09g17460	5.97727992349992	5.04439411935845	6.02236781302845	6.28540221886225	6.12928301694497	7.34872815423108	7.2667865406949	7.91288933622996	7.49984588708321	7.56224242422107	6.02236781302845	5.4262647547021	4.85798099512757	5.35755200461808	5.90689059560852	7.14974711950468	7.20945336562895	7.38370429247405	7.10852445677817	7.04439411935845	5.70043971814109	6	5.35755200461808	5.64385618977472	5.83289001416474	6.58496250072116	7	7.15987133677839	7.44294349584873	6.88264304936184	5.93073733756289	5.7279204545632	4.8073549220576	6.04439411935845	7.16992500144231	7.49984588708321	7.38370429247405	7.68650052718322	7.15987133677839	5.24792751344359	5.24792751344359	5.49185309632967	5.20945336562895	5.4262647547021	7.33091687811462	6.8703647195834	7.33985000288462	6.3037807481771	7.76818432477693
pycom09g18770	8.56605403817109	8.83289001416474	9.06339508128851	8.92184093707449	8.71424551766612	7.83289001416474	7.84549005094437	7.8703647195834	7.7279204545632	7.58496250072116	9.15228484230658	8.68650052718322	8.04439411935845	8.58496250072116	9.29232163280204	7.94836723158468	8.22881869049588	8.05528243550119	7.98868468677217	8.10852445677817	8.56985560833095	8.83289001416474	8.09803208296053	8.94251450533924	8.66888498426625	7.33091687811462	6.91886323727459	7.39231742277876	7.62935662007961	7.49185309632967	9.70390357344466	9.2336196767597	8.55074678538324	9.43254190038826	7.83920378809694	8.21431912080077	7.88874324889826	8.3264294871223	8.07146236255662	8.93957921431469	8.68650052718322	8.75822321472672	8.79116288855502	9.06339508128851	7.89481776330794	7.78790255939143	7.62935662007961	6.59991284218713	8.467605550083
pycom09g19290	4.8073549220576	4.70043971814109	4.85798099512757	5	3.70043971814109	4.75488750216347	4.95419631038687	5.4594316186373	4.75488750216347	4.32192809488736	5.04439411935845	4.16992500144231	4.24792751344359	4.08746284125034	5.49185309632967	4.75488750216347	4.70043971814109	5.24792751344359	5.12928301694497	4.95419631038687	4.95419631038687	5.04439411935845	4.16992500144231	4.58496250072116	4.08746284125034	5.78135971352466	5	4.24792751344359	5.6724253419715	4.4594316186373	5.28540221886225	5.6724253419715	4.8073549220576	5.85798099512757	5.04439411935845	5.55458885167764	4.64385618977472	5.28540221886225	5.20945336562895	5.12928301694497	4.8073549220576	5.4262647547021	5.04439411935845	5.16992500144231	5.78135971352466	5.28540221886225	4.24792751344359	3.32192809488736	5.78135971352466
pycom09g19340	4.24792751344359	5.35755200461808	5.7279204545632	5.88264304936184	5.04439411935845	11.1867332891289	11.1446582428319	11.3037807481771	11.2425786894513	11.4983506079296	5.61470984411521	5.61470984411521	4.08746284125034	5.39231742277876	6.22881869049588	10.7598881832218	10.6821167649501	10.90989308377	10.5536292939164	10.5727002264873	3.32192809488736	2	0	1.58496250072116	2.8073549220576	9.36850646150769	9.37286506011259	9.86727873970966	10.1724275086455	9.5980525001616	2.8073549220576	2.58496250072116	1.58496250072116	3.58496250072116	9.89481776330794	10.5255208090951	10.0140204703149	10.3151495622563	10.0279059965699	0	2	0	2	1.58496250072116	8.90086680798075	8.68999797141945	8.77807712953536	7.49185309632967	9.60547951806167
pycom09g19780	2.32192809488736	1.58496250072116	1.58496250072116	1	2.58496250072116	6.98868468677217	6.44294349584873	7.08746284125034	6.93073733756289	7.08746284125034	2	3.4594316186373	2	2.58496250072116	2.58496250072116	7.01122725542325	7.06608919045777	7.28540221886225	6.78135971352466	7.65821148275179	2.58496250072116	2.58496250072116	1	2	3	5.58496250072116	4.85798099512757	6.10852445677817	6.61470984411521	6.12928301694497	3.32192809488736	1	1.58496250072116	2.58496250072116	5.28540221886225	6.93073733756289	6.6724253419715	6.90689059560852	7.07681559705083	2	2.32192809488736	3	2.58496250072116	2.58496250072116	5.90689059560852	5.90689059560852	6.08746284125034	5.12928301694497	6.55458885167764
pycom09g19790	2.32192809488736	1	3.16992500144231	2	1	7.14974711950468	6.24792751344359	7.33091687811462	6.93073733756289	7.14974711950468	2.58496250072116	3.16992500144231	1.58496250072116	3	4.32192809488736	6.55458885167764	7.24792751344359	6.93073733756289	6.97727992349992	7.09803208296053	2	3.32192809488736	2.32192809488736	3.4594316186373	3	6.71424551766612	6.4262647547021	6.85798099512757	7.06608919045777	6.84549005094437	2.32192809488736	3.32192809488736	1.58496250072116	2.58496250072116	6.58496250072116	7.21916852046216	6.28540221886225	6.88264304936184	6.4757334309664	1	4.16992500144231	2.58496250072116	3	2	6.16992500144231	6.39231742277876	6.14974711950468	5.70043971814109	6.76818432477693
pycom09g19840	7.03342300153745	7.08746284125034	7.3037807481771	7.63662462054365	6.85798099512757	8.96000193206808	8.45532722030456	9.08746284125034	8.86727873970966	8.97727992349992	7.58496250072116	6.89481776330794	6.62935662007961	7.33985000288462	8.00562454919388	9.07681559705083	9.17990909001493	9.32867492732795	9.2045711442492	9.14720492494223	7.48381577726426	7.65105169117893	6.85798099512757	7.78790255939143	7.23840473932508	8.73470962022584	8.66888498426625	8.84549005094438	9.00842862207058	8.65463602852797	8.5352753766208	8.34429590791582	8.14974711950468	8.89784545600551	9.28771237954945	9.61102479730735	8.58496250072116	9.37503943134693	9.14720492494223	8.07681559705083	8.20945336562895	8.56985560833095	7.96578428466209	8.56224242422107	9.09011241966429	9.09011241966429	8.7515440590891	7.93073733756289	9.62753388447279
pycom10g01570	7.90086680798075	7.62205181945638	8.33091687811462	8.31288295528435	7.90689059560852	8.33091687811462	8.2045711442492	8.98584193700334	8.25266543245025	8.53915881110803	7.29462074889163	6.7279204545632	7.05528243550119	6.94251450533924	7.64385618977472	7.57742882803575	7.94836723158468	7.94836723158468	7.48381577726426	7.83920378809694	7.07681559705083	7.60733031374961	7.35755200461808	7.51569983828404	8.1548181090521	7.91886323727459	7.7279204545632	8.59618975614441	8.35314682549808	8.15987133677839	7.24792751344359	7.13955135239879	6.4093909361377	7.64385618977472	7.48381577726426	8.27612440527424	8.12412131182919	8.31288295528435	7.54689445988764	8.04439411935845	7.14974711950468	7.01122725542325	7.8703647195834	7.40087943628218	8.5077946401987	8.28540221886225	8.07681559705083	7.16992500144231	8.58871463558226
pycom10g02450	-Inf	0	2.58496250072116	1.58496250072116	-Inf	5.58496250072116	5.64385618977472	6.12928301694497	4.90689059560852	5.52356195605701	-Inf	0	2	-Inf	0	5.20945336562895	4.16992500144231	4.75488750216347	5.04439411935845	4.85798099512757	-Inf	1.58496250072116	1	-Inf	0	4.16992500144231	4.39231742277876	4.70043971814109	4.85798099512757	4.24792751344359	0	0	1	1	4.8073549220576	5.49185309632967	4.08746284125034	5.61470984411521	4.85798099512757	-Inf	2	-Inf	0	0	5.4594316186373	5.20945336562895	4.75488750216347	4.16992500144231	5.7279204545632
pycom10g02900	6.20945336562895	5.7279204545632	6.22881869049588	6.16992500144231	6.18982455888002	6.58496250072116	6.5077946401987	7.01122725542325	6.4093909361377	6.83289001416474	5.95419631038687	4.95419631038687	4.52356195605701	5.12928301694497	5.95419631038687	5.90689059560852	6.39231742277876	6.52356195605701	6.12928301694497	6.5077946401987	4.90689059560852	5.6724253419715	5.61470984411521	5.24792751344359	5.78135971352466	6.37503943134692	6.53915881110803	6.95419631038687	6.76818432477693	5.4594316186373	5.24792751344359	5.08746284125034	4.16992500144231	5.08746284125034	6.37503943134692	6.02236781302845	5.88264304936184	6.2667865406949	6	4.4594316186373	4.75488750216347	4.24792751344359	4.24792751344359	4.85798099512757	6.8073549220576	6.74146698640115	6.88264304936184	5.90689059560852	6.89481776330794
pycom10g02910	9.35314682549808	8.95419631038687	9.53138146051631	9.73809225962049	9.2045711442492	8.43462822763673	8.02790599656988	8.79441586635011	8.04439411935845	8.47167521439204	8.97441458980553	8.26209484537018	8.45121111183233	8.33539035469392	9.25974326369078	7.43462822763672	7.94836723158468	7.91288933622996	7.4178525148859	7.51569983828404	6.2667865406949	6.98868468677217	6.94251450533924	6.98868468677217	7.63662462054365	7.79441586635011	8.01680828768655	8.44708322620965	8.4757334309664	8.15987133677839	6.20945336562895	6.70043971814109	6.08746284125034	7.08746284125034	7.65105169117893	8.01122725542325	7.83920378809694	7.93073733756289	7.18982455888002	7.4757334309664	7.39231742277876	7.71424551766612	6.8073549220576	7.76818432477693	8.21916852046216	8.13442632022093	7.97154355395077	7.25738784269265	8.45532722030456
pycom10g03120	-Inf	1	-Inf	1.58496250072116	-Inf	11.5877775163282	11.4403501192006	11.6851867965953	11.380461065089	11.4655664048094	2	2	-Inf	1.58496250072116	2.32192809488736	11.2282174422934	11.2288186904959	11.2917462808339	11.0953970227926	11.1805308073445	7.12928301694497	7.24792751344359	6.93073733756289	7.35755200461808	7.05528243550119	10.2467405984931	10.2934716488381	10.5999128421871	10.6501542136751	10.0768155970508	7.65821148275179	7.44294349584873	6.85798099512757	7.90689059560852	10.5008418795569	10.9693865213423	10.1006623390052	10.6156296369681	10.4491486453754	8.2045711442492	7.76818432477693	8.15987133677839	7.91886323727459	8.01680828768655	10.581200581925	10.4051414631363	10.1421070573025	9.12412131182919	10.9708249013626
pycom10g03500	-Inf	-Inf	-Inf	-Inf	-Inf	5.61470984411521	4.70043971814109	5.55458885167764	4.95419631038687	5.64385618977472	-Inf	-Inf	-Inf	-Inf	-Inf	6.61470984411521	6.3037807481771	7.07681559705083	6.3037807481771	6.65821148275179	-Inf	-Inf	0	-Inf	-Inf	3.58496250072116	3.32192809488736	4.95419631038687	5.4594316186373	4.58496250072116	-Inf	-Inf	-Inf	-Inf	3.4594316186373	5.39231742277876	5.61470984411521	6.18982455888002	5.70043971814109	0	-Inf	-Inf	-Inf	-Inf	5.20945336562895	4.75488750216347	5.20945336562895	3.4594316186373	5.70043971814109
pycom10g03510	-Inf	0	-Inf	2	-Inf	9.62570884306447	9.19967234483636	9.51569983828404	9.11113567023471	9.24079133216196	-Inf	0	0	1	1	10.4573808790725	9.96289600533726	10.4604558963096	10.0660891904578	9.9469062744564	0	-Inf	-Inf	-Inf	0	8.57364718749332	8.94251450533924	9.44294349584873	9.73640193131829	9.07948478382682	-Inf	-Inf	-Inf	1	9.5274770060604	10.0168082876866	9.43671154213721	10.0633950812885	9.64925617751731	-Inf	-Inf	-Inf	1.58496250072116	-Inf	9.29691620687929	8.96289600533726	8.7714894695006	7.85174904141606	9.4898479604393
pycom10g04550	1.58496250072116	3	2	2.32192809488736	2.32192809488736	4.95419631038687	3.16992500144231	3.70043971814109	3.32192809488736	4.8073549220576	3	-Inf	2	1	0	2.8073549220576	1.58496250072116	2.58496250072116	0	0	4.16992500144231	2.58496250072116	5.08746284125034	4.70043971814109	3.8073549220576	6.32192809488736	5.8073549220576	6.5077946401987	6.4594316186373	6.28540221886225	2.58496250072116	2	1.58496250072116	3.90689059560852	5.04439411935845	5.88264304936184	5.04439411935845	4.39231742277876	4.4594316186373	3.8073549220576	3.4594316186373	2.58496250072116	5.12928301694497	2.8073549220576	7.10852445677817	6.75488750216347	6.85798099512757	5.7279204545632	6.84549005094437
pycom10g04660	5.28540221886225	5.39231742277876	5.52356195605701	6.3037807481771	5.85798099512757	5.4262647547021	5.70043971814109	5.85798099512757	5.64385618977472	6.14974711950468	5.61470984411521	5.20945336562895	4.75488750216347	4.90689059560852	5.90689059560852	4.8073549220576	4.24792751344359	4.8073549220576	4.24792751344359	4.4594316186373	5.04439411935845	4.64385618977472	5.04439411935845	5.49185309632967	5.88264304936184	7.17990909001493	7.14974711950468	7.96000193206808	7.82654848729092	7.8703647195834	4.08746284125034	5.16992500144231	3	4.24792751344359	6.16992500144231	6.94251450533924	6.94251450533924	6.32192809488736	6.06608919045777	2.58496250072116	4	1	2	3	5.52356195605701	6.4093909361377	5.58496250072116	5.08746284125034	5.4594316186373
pycom10g04680	1.58496250072116	1	-Inf	2.58496250072116	1.58496250072116	5.61470984411521	4.90689059560852	5.20945336562895	5.61470984411521	6.95419631038687	3.70043971814109	-Inf	2	0	-Inf	3	2.58496250072116	4.32192809488736	2.58496250072116	0	4.16992500144231	2.58496250072116	2.58496250072116	3.8073549220576	2.8073549220576	6.52356195605701	5.8073549220576	7.07681559705083	6.79441586635011	7.10852445677817	-Inf	-Inf	0	2.58496250072116	5.61470984411521	5.12928301694497	5.75488750216347	5.24792751344359	4.8073549220576	2.8073549220576	2.8073549220576	1.58496250072116	3.4594316186373	3.16992500144231	6.5077946401987	6.16992500144231	6.4093909361377	4.8073549220576	6
pycom10g05680	5.12928301694497	4.52356195605701	5.78135971352466	5.61470984411521	5.64385618977472	8.74819284958946	8.30833903013941	8.85486838326024	8.83920378809694	8.84862294042934	5.88264304936184	5.24792751344359	4.70043971814109	5.28540221886225	6.14974711950468	9.18982455888002	9.12670447284319	9.52943055414615	9.18239435340453	9.10852445677817	6.65821148275179	6.58496250072116	5.75488750216347	5.78135971352466	7.18982455888002	9.53332973230583	9.63117705570398	9.72109918870719	10.0887882387169	9.92629599478111	5.88264304936184	5.16992500144231	5.32192809488736	5.39231742277876	9.54109661534952	10.1799090900149	9.95710204156229	10.0014081943928	9.76983784362944	5.52356195605701	5.4594316186373	4.64385618977472	5.20945336562895	4.85798099512757	9.26209484537018	9.05256805080415	8.67595703294175	8.38801728534514	9.70563238736142
pycom10g06270	2	0	0	1	1	5.75488750216347	6.10852445677817	6.4594316186373	6.02236781302845	6.28540221886225	1.58496250072116	0	1	-Inf	0	5.58496250072116	4.85798099512757	6.22881869049588	5.55458885167764	5.7279204545632	2.58496250072116	1.58496250072116	0	1.58496250072116	2.32192809488736	7.66533591718518	6.84549005094437	7.21916852046216	7.40087943628218	6.83289001416474	2.32192809488736	2.58496250072116	0	3.58496250072116	7.15987133677839	7.91886323727459	7.18982455888002	7.7279204545632	7.33985000288462	2	2.8073549220576	2.32192809488736	2	2.58496250072116	7.88874324889826	7.84549005094437	7.90689059560852	6.83289001416474	8.66888498426625
pycom10g06450	4.52356195605701	4.58496250072116	5.12928301694497	5.6724253419715	4.24792751344359	4.39231742277876	3.58496250072116	4.75488750216347	4.4594316186373	4.58496250072116	4.95419631038687	4.24792751344359	4.4594316186373	5.08746284125034	5.55458885167764	5.12928301694497	5.12928301694497	5.08746284125034	5.64385618977472	5.35755200461808	4.70043971814109	5.55458885167764	3.8073549220576	5.83289001416474	4.39231742277876	1	4.64385618977472	4.08746284125034	4.90689059560852	4.24792751344359	5.78135971352466	5.70043971814109	4.75488750216347	5.78135971352466	5.12928301694497	5.28540221886225	4.64385618977472	5.58496250072116	4.8073549220576	5.95419631038687	5.12928301694497	4.8073549220576	5.32192809488736	5.64385618977472	4.8073549220576	4.52356195605701	4.70043971814109	3.58496250072116	5.32192809488736
pycom10g06670	-Inf	-Inf	-Inf	-Inf	-Inf	5.90689059560852	5.55458885167764	5.83289001416474	5.97727992349992	5.61470984411521	-Inf	-Inf	-Inf	-Inf	-Inf	5.58496250072116	5.83289001416474	5.88264304936184	5.55458885167764	5.8073549220576	1	2	-Inf	-Inf	0	4	3.90689059560852	4.70043971814109	5.4262647547021	4.64385618977472	0	0	-Inf	0	5	6.49185309632967	6.06608919045777	6.74146698640115	5.88264304936184	-Inf	0	-Inf	1	-Inf	5.55458885167764	4.95419631038687	5.97727992349992	4.16992500144231	6.06608919045777
pycom10g09530	-Inf	-Inf	-Inf	-Inf	-Inf	5.6724253419715	6.22881869049588	5.88264304936184	5.88264304936184	5.61470984411521	-Inf	-Inf	-Inf	-Inf	0	5.85798099512757	5.28540221886225	5.85798099512757	5.95419631038687	5.6724253419715	-Inf	-Inf	-Inf	-Inf	-Inf	3.8073549220576	4.70043971814109	4.32192809488736	4.4594316186373	4.4594316186373	-Inf	-Inf	-Inf	-Inf	4.95419631038687	5.52356195605701	4.08746284125034	5.24792751344359	4.39231742277876	-Inf	-Inf	-Inf	-Inf	-Inf	5.8073549220576	5.49185309632967	5.28540221886225	3.90689059560852	5.49185309632967
pycom10g09930	4.32192809488736	3	3.4594316186373	3.70043971814109	2.8073549220576	11.7189609119842	11.3717766443379	11.8033239190415	11.5362472156881	11.8575922856975	5.16992500144231	4.64385618977472	3.90689059560852	4.08746284125034	4.90689059560852	11.2082343583398	11.2603315185576	11.4419067045422	10.8818787076004	11.0620461377205	6.04439411935845	6.64385618977472	5.49185309632967	6.78135971352466	6.18982455888002	10.6402449362223	10.6882503091332	11.1104833098162	11.2544381482673	10.6917435191713	9.03342300153745	7.90086680798075	7.06608919045777	7.78135971352466	10.7788984760084	11.6479080742818	11.192909219112	11.5464121951194	10.9614496943982	8.2240016741981	7.97727992349992	8.09803208296053	7.84549005094437	7.74146698640115	11.1382718001722	10.9490971557292	10.8431359111114	10.2094533656289	11.281350514981
pycom10g10070	-Inf	3.16992500144231	1	-Inf	1	8.2336196767597	7.74146698640115	8.18487534290828	7.89481776330794	8.36632221424582	2.58496250072116	2	2	3.32192809488736	2	7	7.19967234483636	7.24792751344359	6.5077946401987	6.68650052718322	3.70043971814109	2.58496250072116	2.58496250072116	3.16992500144231	3.32192809488736	10.1098306542788	10.8320988460391	11.2597432636908	11.5068034377956	10.9351650496037	5.95419631038687	3.4594316186373	3.4594316186373	3.90689059560852	10.6293566200796	10.9808536063797	10.7968507952672	11.0566377151132	10.9410476063406	4.75488750216347	3.8073549220576	3.4594316186373	4.52356195605701	4.32192809488736	10.9600019320681	10.5430318202552	10.6856248397264	9.82177398197057	11.4532706340106
pycom10g10660	8.9915218460757	8.94836723158468	9.42836017270429	9.54689445988764	9.24317398347295	10.0140204703149	9.93073733756289	10.3094763538411	10.0525680508042	10.3531468254981	9.18982455888002	8.48381577726426	8.1548181090521	8.6582114827518	9.33091687811462	10.0741414627525	10.1885888457073	10.3162815317462	10.1623913287569	10.1279943209764	9.67595703294175	9.69174351917128	9.41362792902417	9.70390357344466	9.64205169292798	10.1736771363034	10.0279059965699	10.7632123668144	10.9395792143147	10.5651020783603	9.67595703294175	9.63481105017172	8.72451385311995	9.78953364497036	10.3728650601126	11.047123912114	10.5401280385821	10.7372473430277	10.3342732853072	9.56605403817109	9.73470962022584	9.01959072835788	9.5018371849023	9.78953364497036	10.8376279331714	10.7439928610602	10.5352753766208	9.46147944728616	11.2772874001304
pycom10g13230	0	-Inf	0	-Inf	-Inf	5.85798099512757	5.61470984411521	6.10852445677817	5.6724253419715	5.97727992349992	-Inf	0	-Inf	0	-Inf	5.7279204545632	6.10852445677817	6.2667865406949	6.22881869049588	5.93073733756289	0	1	-Inf	0	1	4.85798099512757	5.90689059560852	5.12928301694497	5.49185309632967	5.83289001416474	1.58496250072116	0	1	1.58496250072116	5.08746284125034	5.32192809488736	4.75488750216347	5.4262647547021	4.8073549220576	0	0	0	1.58496250072116	2.32192809488736	4.32192809488736	4.58496250072116	4.24792751344359	3.70043971814109	5.24792751344359
pycom10g13730	-Inf	1.58496250072116	-Inf	0	0	7.51569983828404	7.08746284125034	8.49185309632967	7.53915881110803	9	-Inf	-Inf	-Inf	-Inf	-Inf	7.89481776330794	8.12928301694497	8.59618975614441	7.88874324889826	7.54689445988764	2.32192809488736	0	2.58496250072116	0	0	9.54109661534952	9.75822321472672	11.2264121927888	11.7448338374995	10.9679467058127	1.58496250072116	0	-Inf	1	10.5274770060604	11.4522412404308	11.3890935219045	11.1491119907069	10.9534689622288	2.32192809488736	1	1.58496250072116	2	2.58496250072116	10.8454900509444	10.4918530963297	10.9957671508778	9.40726776424473	11.3608470841797
pycom10g16590	9.43462822763673	9.59058704991503	9.91587937883577	9.93516504960369	9.7632123668144	10.2679570844028	9.87498134765377	10.5077946401987	10.3140167039014	10.5764843467969	9.8376279331714	9.11894107272351	8.47167521439204	9.17741953798924	9.70217268536555	10.18982455888	10.4178525148859	10.6456584324087	10.3761253892762	10.319672120947	9.6724253419715	9.85018683764577	9.61102479730735	9.67065624911844	9.96000193206808	9.71938882094208	9.94544383637791	10.1344263202209	10.4797802640291	10.3230547603416	9.5980525001616	9.19475685442225	8.65105169117893	9.3151495622563	9.90237511448603	10.5802585674998	10.4737057496194	10.5028318040667	10.2538474849874	9.33315535031062	9.05799172275918	8.73809225962049	9.10590850857116	9.36413465500805	10.0498485494506	9.79928162152192	9.86727873970966	8.89178370321831	10.5449644327892
pycom10g17190	0	-Inf	0	0	0	6.97727992349992	6.93073733756289	7.64385618977472	7.15987133677839	6.85798099512757	0	-Inf	-Inf	0	-Inf	6.14974711950468	6.4594316186373	6.18982455888002	6.28540221886225	6.32192809488736	-Inf	-Inf	-Inf	2.32192809488736	1	7.38370429247405	7.70043971814109	7.98299357469431	8.29462074889163	7.88264304936184	0	-Inf	0	1.58496250072116	7.86418614465428	8.58120058192496	7.89481776330794	8.3264294871223	8.15987133677839	1	0	0	-Inf	0	7.56985560833095	7.03342300153745	7.40087943628218	6.10852445677817	8.0389189892923
pycom10g17350	7.4757334309664	7.32192809488736	7.01122725542325	7.91288933622996	6.82017896241519	6.44294349584873	6.52356195605701	6.4262647547021	5.85798099512757	5.58496250072116	9.11894107272351	8.33539035469392	8.37068740680722	8.6724253419715	9.57931593758001	7.38370429247405	7.48381577726426	7.4093909361377	7.57742882803575	8.05528243550119	7.05528243550119	7.45121111183233	6.61470984411521	7.32192809488736	7.39231742277876	6.2667865406949	6.12928301694497	6.52356195605701	6.32192809488736	5.70043971814109	8.53138146051631	7.78135971352466	7.4178525148859	8.31741261376487	6.08746284125034	6.94251450533924	5.85798099512757	7.13955135239879	6.39231742277876	7.07681559705083	7.78790255939143	7.40087943628218	6.74146698640115	7.40087943628218	6.20945336562895	5.83289001416474	5.12928301694497	5.61470984411521	6.61470984411521
pycom10g17650	5.08746284125034	5.55458885167764	5.4594316186373	5.61470984411521	5.4262647547021	5.20945336562895	4.08746284125034	5.52356195605701	5	5.04439411935845	6.10852445677817	5.24792751344359	4.52356195605701	5.20945336562895	5.52356195605701	5.20945336562895	5.20945336562895	5.61470984411521	5.32192809488736	4.70043971814109	5.4594316186373	6.22881869049588	4.75488750216347	5.61470984411521	5.83289001416474	5.49185309632967	5.24792751344359	5.24792751344359	5.28540221886225	5.4262647547021	6.14974711950468	5.4594316186373	5.7279204545632	6.06608919045777	5.52356195605701	6.06608919045777	5.49185309632967	5.83289001416474	5.78135971352466	5.90689059560852	5.35755200461808	5.97727992349992	5.4594316186373	5.85798099512757	5.4594316186373	5	5.32192809488736	5.12928301694497	6.02236781302845
pycom10g17980	9.49585502688717	9.21674585819531	9.85330955540367	9.82017896241519	9.7431513941125	10.0265234425198	9.7797193551434	10.3761253892762	9.94397991434374	10.298062567719	9.33091687811462	8.57742882803575	8.64024493622235	8.81057163474115	9.54496443278924	9.27379559921426	9.2240016741981	9.75988818322183	9.43045255166553	9.3151495622563	9.58308276750293	9.98156728190301	9.99717948093762	10.1736771363034	10.5352753766208	9.96289600533726	9.99293833616581	10.8265484872909	10.65999589243	10.5565060546719	9.95128471496697	9.43254190038826	8.98299357469431	9.82813648419411	9.63481105017172	10.1799090900149	10.0292872269682	10.2324209271761	9.73131903102506	10.1318569606088	10.0620461377205	9.69348695749932	9.77643303244473	10.0647427647503	10.2679570844028	10.1573469353628	9.85642552862553	9.35093918154643	10.5584207132687
pycom10g18810	9.95274124718649	8.67948009950545	9.48381577726426	10.2526654324502	9.46352437327118	9.55650605467193	9.11634396123747	9.5077946401987	9.13442632022093	9.73470962022584	8.16490692667569	7.35755200461808	8.13955135239879	7.2667865406949	7.91886323727459	8.66888498426625	8.88569637333939	9.13442632022093	8.60733031374961	8.74146698640115	9.42206476617281	9.59991284218713	9.3037807481771	9.41574176829009	9.59432460392485	9.12153351734003	9.04984854945056	9.31288295528435	9.19721669311005	8.93663793900257	8.91288933622996	8.77807712953536	8.71080643369935	9.41996017784789	8.61838550225861	9.16992500144231	8.4757334309664	9.37068740680722	8.79441586635011	9.7797193551434	9.14210705730255	9.47167521439204	9.61654884377899	10.1823943534045	9.82813648419411	9.81858217748086	9.44501484586842	8.09803208296053	10.1724275086455
pycom10g19790	4.85798099512757	5.12928301694497	4.8073549220576	4.24792751344359	4.75488750216347	5.08746284125034	4.32192809488736	4.85798099512757	4.95419631038687	5	5.7279204545632	5.24792751344359	2.32192809488736	5.16992500144231	4.52356195605701	5.39231742277876	5.24792751344359	5.90689059560852	5.58496250072116	5.4262647547021	5.20945336562895	5.4262647547021	4	4.95419631038687	4.08746284125034	-Inf	2.8073549220576	2.32192809488736	4	3	6.52356195605701	5.16992500144231	4.75488750216347	5.20945336562895	3.8073549220576	4.75488750216347	4.90689059560852	5.12928301694497	5.20945336562895	5.4262647547021	5.12928301694497	5.32192809488736	5	5.78135971352466	3.70043971814109	3.58496250072116	4.58496250072116	2.32192809488736	5.4594316186373
pycom10g19980	4.4594316186373	3.90689059560852	4.75488750216347	4.32192809488736	3.4594316186373	9.15734693536284	9.06339508128851	9.48784003382305	8.97154355395077	8.7714894695006	4.16992500144231	3.70043971814109	3.90689059560852	3.16992500144231	4.70043971814109	8.53138146051631	8.51175265376738	8.72451385311995	8.6724253419715	8.8008998999203	4.39231742277876	3.4594316186373	2.58496250072116	2.8073549220576	3.16992500144231	7.11894107272351	7.4093909361377	7.07681559705083	7.10852445677817	6.79441586635011	4.64385618977472	3.70043971814109	3.70043971814109	5.08746284125034	7.03342300153745	7.62205181945638	6.64385618977472	7.20945336562895	6.89481776330794	3.16992500144231	3.32192809488736	3.8073549220576	2.32192809488736	2.32192809488736	6.90689059560852	6.4594316186373	6.5077946401987	5.49185309632967	7.16992500144231
pycom10g20000	3	2.8073549220576	3.16992500144231	2	1.58496250072116	6.56985560833095	6.78135971352466	7.29462074889163	6.85798099512757	6.90689059560852	2.58496250072116	2.58496250072116	-Inf	1.58496250072116	2.58496250072116	5.97727992349992	6.08746284125034	6.32192809488736	6.16992500144231	6.20945336562895	2.58496250072116	3.32192809488736	2.8073549220576	2	2.8073549220576	5.75488750216347	6.37503943134692	6.71424551766612	7.01122725542325	6.14974711950468	3.58496250072116	2.8073549220576	2.58496250072116	3.32192809488736	6.08746284125034	6.95419631038687	6.93073733756289	7.16992500144231	6.6724253419715	4.08746284125034	3.32192809488736	3.58496250072116	4.32192809488736	3.58496250072116	6.62935662007961	6.68650052718322	6.49185309632967	5.16992500144231	7.16992500144231
pycom10g20500	2.58496250072116	2	3.16992500144231	1.58496250072116	1.58496250072116	5.6724253419715	5.52356195605701	6.14974711950468	6	5.97727992349992	3.4594316186373	2.58496250072116	1.58496250072116	3	3.32192809488736	5.85798099512757	6	6.04439411935845	6.3037807481771	6.12928301694497	3.4594316186373	4.32192809488736	3.8073549220576	3.4594316186373	4.64385618977472	6.61470984411521	5.83289001416474	6.78135971352466	7.06608919045777	6.74146698640115	2.32192809488736	3.32192809488736	3	3.8073549220576	6.28540221886225	7.13955135239879	6.74146698640115	7.21916852046216	6.76818432477693	3	4.32192809488736	4	4.24792751344359	4.24792751344359	6.89481776330794	6.70043971814109	6.64385618977472	5.88264304936184	7.29462074889163
pycom10g22630	0	2	1	0	-Inf	5.20945336562895	5.32192809488736	6.55458885167764	5.49185309632967	6.18982455888002	-Inf	-Inf	0	0	1	4.75488750216347	5.20945336562895	5.64385618977472	5.49185309632967	5.08746284125034	-Inf	0	-Inf	1	0	2.58496250072116	3.8073549220576	4.8073549220576	5.32192809488736	4.95419631038687	-Inf	0	-Inf	-Inf	5.12928301694497	5.75488750216347	5.35755200461808	5.61470984411521	4.52356195605701	1.58496250072116	-Inf	-Inf	0	0	4.08746284125034	3.4594316186373	4.4594316186373	2.58496250072116	4
pycom10g22860	-Inf	-Inf	-Inf	0	2	7.49185309632967	7.49185309632967	7.83920378809694	7.19967234483636	7.70735913208088	-Inf	-Inf	-Inf	-Inf	-Inf	7.01122725542325	6.78135971352466	7.15987133677839	6.98868468677217	6.82017896241519	1	0	0	-Inf	0	5.78135971352466	5.20945336562895	5.39231742277876	5.6724253419715	5.08746284125034	0	-Inf	-Inf	-Inf	5.90689059560852	6.58496250072116	5.55458885167764	6.59991284218713	5.4594316186373	0	0	-Inf	-Inf	0	6.33985000288462	5.88264304936184	6.24792751344359	5.49185309632967	7.29462074889163
pycom10g23200	3.70043971814109	3.16992500144231	4.24792751344359	4.4594316186373	4.95419631038687	4.58496250072116	3.58496250072116	4.95419631038687	4.75488750216347	5.28540221886225	3.58496250072116	2	1	3.16992500144231	3.4594316186373	3.8073549220576	3.70043971814109	3.90689059560852	4.70043971814109	4.08746284125034	3.4594316186373	3.90689059560852	4	3.90689059560852	4.4594316186373	3.90689059560852	3.70043971814109	4.32192809488736	4.75488750216347	4.32192809488736	2.32192809488736	3.16992500144231	2.32192809488736	2.32192809488736	3.90689059560852	5.04439411935845	4.58496250072116	4.24792751344359	4	3.58496250072116	5	4.24792751344359	3.4594316186373	3.4594316186373	4	3.4594316186373	4.39231742277876	3.58496250072116	4.70043971814109
pycom10g23640	0	1.58496250072116	1	1.58496250072116	2	6.90689059560852	6.14974711950468	6.6724253419715	6.3037807481771	7.01122725542325	0	0	0	0	1	6.02236781302845	6.8073549220576	6.70043971814109	6.59991284218713	6.32192809488736	1.58496250072116	1	1.58496250072116	2.32192809488736	2.58496250072116	5.16992500144231	4.8073549220576	5.70043971814109	6.06608919045777	5.88264304936184	1.58496250072116	2	2	2.32192809488736	4.85798099512757	5.78135971352466	5.90689059560852	5.49185309632967	5.4594316186373	1	1.58496250072116	3	2.32192809488736	2.32192809488736	5.85798099512757	5.64385618977472	5	4.64385618977472	5.78135971352466
pycom10g24770	6.94251450533924	7.11894107272351	7.4757334309664	7.4757334309664	7.4262647547021	7.12928301694497	6.8073549220576	7.40087943628218	7.3037807481771	7.65821148275179	6.95419631038687	6.52356195605701	5.24792751344359	6.62935662007961	6.6724253419715	6.33985000288462	6.79441586635011	6.93073733756289	6.37503943134692	6.59991284218713	6.90689059560852	7.08746284125034	7.4178525148859	7.40087943628218	7.81378119121704	7.12928301694497	7.11894107272351	7.70735913208088	7.94251450533924	7.75488750216347	6.74146698640115	6.12928301694497	5.64385618977472	6.22881869049588	6.98868468677217	7.76818432477693	7.85798099512757	7.54689445988764	7.19967234483636	7.95419631038687	6.70043971814109	6.35755200461808	7.82017896241519	7.64385618977472	7.25738784269265	6.88264304936184	7.20945336562895	6.18982455888002	7.6724253419715
pycom10g24870	7.11894107272351	6.8073549220576	7.57742882803575	7.467605550083	7.08746284125034	7.05528243550119	6.5077946401987	7.22881869049588	6.8703647195834	7.13955135239879	7.93073733756289	7.04439411935845	6.58496250072116	7.15987133677839	7.48381577726426	7.09803208296053	6.97727992349992	7.4178525148859	7.21916852046216	7.04439411935845	6.71424551766612	7	6.4093909361377	6.55458885167764	6.93073733756289	5.75488750216347	6.39231742277876	6.10852445677817	6.61470984411521	6.55458885167764	7.4262647547021	7.14974711950468	6.32192809488736	7.28540221886225	6.33985000288462	6.68650052718322	6.12928301694497	6.85798099512757	6.68650052718322	6.95419631038687	7.09803208296053	6.84549005094437	6.22881869049588	6.89481776330794	6.58496250072116	6.44294349584873	6.24792751344359	6.02236781302845	7.15987133677839
pycom10g24970	3.70043971814109	3.4594316186373	4.16992500144231	3.90689059560852	4.32192809488736	5.49185309632967	5.83289001416474	6.5077946401987	5.95419631038687	6.12928301694497	3.70043971814109	1.58496250072116	2.32192809488736	2.58496250072116	3.90689059560852	5.70043971814109	5.52356195605701	5.6724253419715	5.55458885167764	5.4594316186373	5	5	4.24792751344359	4.64385618977472	5.78135971352466	5.85798099512757	6.24792751344359	6.20945336562895	6.4262647547021	6.55458885167764	4.8073549220576	3.58496250072116	2.8073549220576	4.39231742277876	5.32192809488736	6.28540221886225	5.70043971814109	6.33985000288462	5.95419631038687	4.58496250072116	4.95419631038687	3.70043971814109	4.52356195605701	4.39231742277876	6.32192809488736	5.7279204545632	5.97727992349992	5.08746284125034	6.82017896241519
pycom10g25390	4.85798099512757	5.12928301694497	5.04439411935845	5.61470984411521	5	9.7279204545632	10.0056245491939	10.12153351734	9.72109918870719	10.1059085085712	5.70043971814109	4.24792751344359	4.95419631038687	4.58496250072116	6.3037807481771	9.83130724380205	9.4655664048094	9.97297978606629	9.91587937883577	9.56985560833095	4.16992500144231	3.90689059560852	3	4.32192809488736	4.64385618977472	9.79603960882977	10.3420746679991	10.5468944598876	10.0265234425198	9.82177398197057	5.04439411935845	4.16992500144231	3.8073549220576	5.28540221886225	9.73978060977326	10.0660891904578	9.17492568250068	10.1098306542788	8.97441458980553	6.4093909361377	6.61470984411521	6.65821148275179	6.04439411935845	6.64385618977472	9.17242750864548	8.98013957763916	8.37068740680722	7.60733031374961	8.81698362325538
pycom10g25690	6.2667865406949	5.97727992349992	6.10852445677817	6.4757334309664	6.18982455888002	6.74146698640115	6.59991284218713	7.17990909001493	6.71424551766612	6.64385618977472	6.06608919045777	5.61470984411521	5.04439411935845	5.83289001416474	6.3037807481771	6.71424551766612	6.4262647547021	6.90689059560852	6.62935662007961	6.58496250072116	4.70043971814109	3.8073549220576	2	3.32192809488736	4.08746284125034	5.90689059560852	5.58496250072116	4.4594316186373	5.64385618977472	5.49185309632967	5.08746284125034	4.52356195605701	4.4594316186373	5.55458885167764	5.95419631038687	6.49185309632967	5.85798099512757	6.74146698640115	6.20945336562895	2.32192809488736	4	4.24792751344359	4.08746284125034	4.58496250072116	6.16992500144231	5.61470984411521	5.7279204545632	4.39231742277876	6.70043971814109
pycom10g25700	1	0	0	0	1	6.08746284125034	5.52356195605701	6.7279204545632	6.22881869049588	6.4093909361377	0	0	-Inf	-Inf	0	3.90689059560852	4.39231742277876	5.64385618977472	4.85798099512757	4.95419631038687	-Inf	0	0	1	-Inf	4.90689059560852	6.04439411935845	6.20945336562895	6.7279204545632	6.16992500144231	0	0	0	0	5.49185309632967	6.59991284218713	5.97727992349992	5.88264304936184	5.52356195605701	1.58496250072116	2.8073549220576	1	0	-Inf	6.53915881110803	6.64385618977472	6.4093909361377	5.95419631038687	6.96578428466209
pycom10g25750	7.22881869049588	7.23840473932508	7.7279204545632	7.65105169117893	7.33985000288462	8.71424551766612	8.4262647547021	9.09011241966429	8.29462074889163	8.70043971814109	7.68650052718322	7.22881869049588	6.6724253419715	7.11894107272351	7.68650052718322	8.44294349584873	8.53138146051631	8.78135971352466	8.65463602852797	8.46352437327118	6.68650052718322	6.61470984411521	6.16992500144231	6.8073549220576	6.37503943134692	8.36194377373524	8.04439411935845	8.09803208296053	8.62935662007961	7.70735913208088	7.33091687811462	7.24792751344359	6.56985560833095	7.65105169117893	8.84549005094438	9.43462822763673	8.5077946401987	9.04439411935845	8.81057163474115	6.58496250072116	6.74146698640115	6.97727992349992	6.32192809488736	6.52356195605701	9.09011241966429	8.77478705960117	8.84862294042934	7.96000193206808	9.73131903102506
pycom10g25940	1	0	1	0	-Inf	6.37503943134692	5.55458885167764	6.84549005094437	5.83289001416474	6.08746284125034	-Inf	-Inf	-Inf	-Inf	1	6.02236781302845	5.64385618977472	6.58496250072116	6	5.61470984411521	-Inf	-Inf	-Inf	-Inf	-Inf	3.4594316186373	4.08746284125034	4.4594316186373	4.95419631038687	4.4594316186373	1	-Inf	-Inf	0	5.16992500144231	5.55458885167764	5.39231742277876	5.93073733756289	5	-Inf	-Inf	0	1	-Inf	4.75488750216347	4.95419631038687	4	4.24792751344359	5.49185309632967
pycom10g25960	-Inf	-Inf	1.58496250072116	-Inf	-Inf	7.15987133677839	6.70043971814109	7.4594316186373	6.64385618977472	7.15987133677839	-Inf	-Inf	-Inf	-Inf	-Inf	6.84549005094437	6.4594316186373	6.74146698640115	6.59991284218713	6.4757334309664	-Inf	-Inf	-Inf	-Inf	-Inf	4.39231742277876	3.8073549220576	4.70043971814109	4.8073549220576	4	0	-Inf	-Inf	-Inf	5	5.61470984411521	5.12928301694497	6.14974711950468	5.58496250072116	0	-Inf	-Inf	-Inf	-Inf	5.20945336562895	5.75488750216347	5.24792751344359	4.95419631038687	6
pycom10g26230	3	3.32192809488736	4.75488750216347	4.32192809488736	3.90689059560852	5.6724253419715	5.39231742277876	6.08746284125034	5.4262647547021	5.78135971352466	3.4594316186373	3	3.58496250072116	3.32192809488736	4.70043971814109	5.95419631038687	6.08746284125034	5.95419631038687	5.58496250072116	5.35755200461808	1.58496250072116	3	1.58496250072116	2.8073549220576	1.58496250072116	5.70043971814109	5.55458885167764	7.33985000288462	6.95419631038687	6.89481776330794	4.08746284125034	3.16992500144231	2	4.16992500144231	5.83289001416474	6.53915881110803	6.89481776330794	6.33985000288462	5.28540221886225	5	4.39231742277876	4.85798099512757	4.52356195605701	4.75488750216347	7.53915881110803	7.56224242422107	7.10852445677817	6.82017896241519	7.43462822763672
pycom10g27490	3	3.16992500144231	3.58496250072116	3.8073549220576	3.32192809488736	8.08746284125034	8.26209484537018	8.85174904141606	8.24317398347295	8.25738784269265	5.08746284125034	3.4594316186373	3	3.8073549220576	4.4594316186373	8.31741261376487	8.55458885167764	8.6582114827518	8.38801728534514	8.56605403817109	4.4594316186373	4.95419631038687	4.08746284125034	4.4594316186373	3.90689059560852	8.32192809488736	8.19475685442225	8.5352753766208	8.90388184573618	8.27146302790437	7.38370429247405	6.3037807481771	5.61470984411521	6.4093909361377	8.27612440527424	9.43045255166553	8.76818432477693	9.32418054661874	8.70735913208088	6.18982455888002	5.78135971352466	6.08746284125034	5.61470984411521	5.16992500144231	9.35974956032233	9.00562454919388	8.99717948093762	7.90086680798075	9.47167521439204
pycom10g28770	7.51569983828404	8.17990909001493	8.876516946565	8.53138146051631	8.876516946565	10.3342732853072	10.7498694273968	11.0091287895393	10.6293566200796	11.1369911120802	8.81378119121704	7.86418614465428	7.63662462054365	8.01680828768655	8.72451385311995	10.515699838284	10.4178525148859	10.4757334309664	10.3037807481771	10.2946207488916	8.07146236255662	8.10328780841202	8.70043971814109	8.2045711442492	9.18239435340453	10.8501868376458	11.0361736125535	11.806549621986	11.4878400338231	11.4721831161895	7.82654848729092	8.30833903013941	7.02236781302845	8.31288295528435	10.7548875021635	11.4267888945956	11.1885888457073	10.8352609186275	10.5137275959524	7.03342300153745	8.11894107272351	6.94251450533924	6.71424551766612	7.65821148275179	10.7193888209421	10.8328900141647	10.4777582664439	9.66888498426625	10.6750749203854
pycom10g29000	2.58496250072116	2	2.32192809488736	2.8073549220576	1	10.1861142395416	9.24792751344359	9.96000193206808	9.73809225962049	10.0579917227592	2.58496250072116	3	2	2	2.58496250072116	9.54689445988764	9.36413465500805	9.71938882094208	9.10852445677817	9.38801728534514	3	4.32192809488736	3.16992500144231	3.16992500144231	4	6.58496250072116	6.83289001416474	7.37503943134692	7.79441586635011	7	5.97727992349992	3.70043971814109	4.64385618977472	4.4594316186373	7.66533591718518	8.23840473932508	7.59991284218713	7.876516946565	7.55458885167764	4.8073549220576	3.90689059560852	4.70043971814109	5.55458885167764	4.64385618977472	7.3037807481771	7.19967234483636	7.11894107272351	6.59991284218713	7.11894107272351
pycom111g00280	5.58496250072116	5.49185309632967	5.83289001416474	5.83289001416474	5.4594316186373	7.49984588708321	7.32192809488736	7.78135971352466	7.19967234483636	7	6	5.61470984411521	4.8073549220576	5.8073549220576	6.22881869049588	7.43462822763672	7.8008998999203	7.83289001416474	7.51569983828404	7.85798099512757	5.64385618977472	5.61470984411521	5.49185309632967	5.88264304936184	5.08746284125034	8.04439411935845	7.57742882803575	8.10328780841202	7.93663793900257	7.59245703726808	6.83289001416474	5.85798099512757	5	6.33985000288462	7.79441586635011	8.64385618977473	7.91886323727459	8.02790599656988	8.07146236255662	5.88264304936184	5.55458885167764	5.88264304936184	5.97727992349992	6.08746284125034	8.24792751344359	7.75488750216347	8.05528243550119	6.82017896241519	8.76155123244448
pycom111g00440	8.40514146313634	8.58120058192496	8.94544383637791	8.88569637333939	8.57364718749332	6.6724253419715	6.76818432477693	7.32192809488736	6.84549005094437	6.90689059560852	8.69696752623429	8.27146302790437	7.90086680798075	8.29920801838728	8.89481776330794	6.83289001416474	6.75488750216347	7.07681559705083	7.13955135239879	7.06608919045777	7.69348695749933	8.28540221886225	7.92481250360578	7.91886323727459	8.2807707701306	5.04439411935845	5.52356195605701	6.14974711950468	6.22881869049588	5.7279204545632	8.66177809777199	8.09803208296053	7.56224242422107	8.11894107272351	4.70043971814109	6.04439411935845	6.32192809488736	6.59991284218713	6.16992500144231	8.51175265376738	8.7279204545632	8.48784003382305	8.0389189892923	8.68650052718322	6.58496250072116	6.64385618977472	6.4262647547021	5.95419631038687	6.79441586635011
pycom111g01110	4.08746284125034	4.16992500144231	4.08746284125034	4.08746284125034	3	6.18982455888002	6.4262647547021	6.52356195605701	6.35755200461808	6.4594316186373	3.4594316186373	3	0	3.4594316186373	3.70043971814109	6.14974711950468	5.7279204545632	6.16992500144231	5.95419631038687	6.14974711950468	2.58496250072116	3	2.32192809488736	2.8073549220576	2.32192809488736	4.4594316186373	5.4262647547021	5.55458885167764	6.04439411935845	5.04439411935845	2.32192809488736	2.58496250072116	0	4.32192809488736	5.70043971814109	6.35755200461808	5.52356195605701	6.12928301694497	6.2667865406949	3	3	2.32192809488736	1.58496250072116	3	6.02236781302845	5.52356195605701	5.4262647547021	4.75488750216347	6.14974711950468
pycom111g02760	3.90689059560852	2	2.32192809488736	3.16992500144231	3.32192809488736	5.6724253419715	5.4594316186373	5.95419631038687	5.49185309632967	5.35755200461808	2.32192809488736	1	2	1	2.58496250072116	4.85798099512757	4.08746284125034	4.75488750216347	5.24792751344359	4.52356195605701	3.8073549220576	3.58496250072116	2.8073549220576	3.32192809488736	3.58496250072116	6.61470984411521	6.84549005094437	6.75488750216347	6.8073549220576	6.78135971352466	0	3.4594316186373	2.8073549220576	3.70043971814109	6.37503943134692	6.78135971352466	6.78135971352466	6.59991284218713	6	2.8073549220576	3.4594316186373	3	2.32192809488736	3.32192809488736	6.16992500144231	5.8073549220576	6.06608919045777	4.8073549220576	6.2667865406949
pycom111g02920	1	1	0	-Inf	1.58496250072116	6.88264304936184	6.16992500144231	6.3037807481771	6.52356195605701	6.4262647547021	2.58496250072116	1.58496250072116	-Inf	-Inf	0	6.64385618977472	6.65821148275179	7.25738784269265	6.55458885167764	6.5077946401987	2.32192809488736	3	2.58496250072116	4.08746284125034	3	6.61470984411521	6.53915881110803	7.04439411935845	7.467605550083	6.8073549220576	3.70043971814109	2	1.58496250072116	3.70043971814109	7.14974711950468	7.96578428466209	7.28540221886225	7.61470984411521	7.28540221886225	3.58496250072116	3.16992500144231	3.16992500144231	2.32192809488736	3	7.08746284125034	7.02236781302845	6.95419631038687	5.61470984411521	7.68650052718322
pycom111g03000	9.99717948093762	9.98299357469431	10.8177831217745	10.3465137331656	10.5507467853832	10.2609195336629	10.1446582428319	10.6402449362223	10.2203783276952	10.7064960180612	9.69522829149575	9.12928301694497	8.61470984411521	9.07948478382682	9.50581155391959	10.0056245491939	10.1623913287569	10.2585660338899	10.0292872269682	10.0687782779854	9.30606168942834	9.46352437327118	10.0566377151132	9.89784545600551	10.4594316186373	9.66888498426625	9.38370429247405	10.2155329997457	10.2714630279044	10.0901124196643	8.64024493622235	8.83920378809694	8.10328780841202	8.92184093707449	9.25502856981873	9.90538700501813	9.93516504960369	9.83289001416474	9.4858293087019	8.81378119121704	9.11113567023471	8.02790599656988	8.71080643369935	8.99717948093762	9.64745842645492	9.49785183695112	9.3037807481771	8.4178525148859	9.82336724004623
pycom111g03710	1	2.58496250072116	2.8073549220576	2.32192809488736	1.58496250072116	3	2.8073549220576	3.4594316186373	2.32192809488736	2.8073549220576	3.70043971814109	1	-Inf	3.4594316186373	3.4594316186373	4.8073549220576	3.8073549220576	3.58496250072116	3.70043971814109	3.70043971814109	2.32192809488736	2	2.32192809488736	-Inf	1	2.58496250072116	2.58496250072116	3.58496250072116	3.90689059560852	3.4594316186373	1	1	0	1.58496250072116	3.58496250072116	5	4.85798099512757	4.75488750216347	3.90689059560852	0	0	-Inf	-Inf	0	1.58496250072116	1	1	2.32192809488736	3.32192809488736
pycom111g04040	5.16992500144231	5.64385618977472	4.85798099512757	5.61470984411521	4.8073549220576	6.62935662007961	6.2667865406949	6.4262647547021	6.37503943134692	5.58496250072116	6.95419631038687	5.8073549220576	5	5.83289001416474	6.5077946401987	7.69348695749933	7.4594316186373	7.63662462054365	7.91288933622996	8.06608919045777	7.92481250360578	8.31288295528435	7.39231742277876	8.17492568250068	7.88264304936184	9.10590850857116	9.38801728534514	9.49385544924082	9.63299519714296	9.319672120947	8.92184093707449	8.2240016741981	7.62935662007961	8.96866679319521	9.81698362325538	10.3717766443379	9.86727873970966	10.3140167039014	10.1749256825007	8.38370429247405	8.2667865406949	8.59991284218713	7.95419631038687	8.69348695749932	9.66355810421727	9.3151495622563	9.44294349584873	8.45121111183233	10.4532706340106
pycom111g04520	-Inf	-Inf	-Inf	-Inf	-Inf	7.11894107272351	7.3037807481771	7.79441586635011	7.13955135239879	7.10852445677817	-Inf	-Inf	-Inf	0	-Inf	6.70043971814109	6.32192809488736	6.52356195605701	6.52356195605701	6.8073549220576	-Inf	-Inf	-Inf	-Inf	0	4.90689059560852	4.75488750216347	5.6724253419715	5.04439411935845	5.24792751344359	-Inf	-Inf	-Inf	-Inf	5.04439411935845	5.88264304936184	5.39231742277876	5.52356195605701	5.08746284125034	-Inf	-Inf	-Inf	-Inf	0	5.20945336562895	4.64385618977472	5.12928301694497	4.52356195605701	6.18982455888002
pycom111g05670	9.81698362325538	9.68825030913318	9.97727992349992	10.1947568544222	9.60177078840771	9.65284497300198	9.35314682549808	9.63481105017172	9.46352437327118	9.54882190845875	10.3162815317462	9.55842071326866	9.30833903013941	9.66533591718518	10.4325419003883	9.59618975614441	9.71938882094208	9.84705734609134	9.67771964164101	9.77807712953536	9.68825030913318	10.1006623390052	9.38586240064146	9.78135971352466	10.0901124196643	9.2240016741981	9.41151098801207	9.56414948998573	9.58871463558226	9.2045711442492	10.4157417682901	10.0292872269682	9.51766938813381	10.1959872980285	9.53915881110803	9.89633240390994	9.39874369193819	10.1535520317081	9.52356195605701	10.0140204703149	10.1935253605012	10.1510165388922	9.51569983828404	10.2240016741981	9.50581155391959	9.32418054661874	9.29462074889163	8.33539035469392	10.0927571409199
pycom11g00510	7.4262647547021	6.95419631038687	7.66533591718518	7.59245703726808	7.28540221886225	9.00842862207058	8.94251450533924	9.53915881110803	8.876516946565	9.13699111208023	7.33091687811462	6.7279204545632	6.32192809488736	6.74146698640115	7.53138146051631	8.63299519714296	8.79441586635011	8.96866679319521	8.6582114827518	8.69348695749932	7.38370429247405	7.38370429247405	6.79441586635011	7.34872815423108	7.35755200461808	8.87344411251538	9.00842862207058	9.16992500144231	9.35535109642481	9.03342300153745	7.8073549220576	7.23840473932508	6.79441586635011	7.4757334309664	8.93369065495223	9.4898479604393	8.98584193700334	9.283088353024	8.87344411251538	7.57742882803575	7.4757334309664	7.36632221424582	7.25738784269265	7.27612440527424	9.43879185257826	9.38370429247405	9.08480838780436	8.24317398347295	9.72109918870719
pycom11g00530	2.8073549220576	2.8073549220576	3.90689059560852	3.58496250072116	4.08746284125034	5.61470984411521	4.75488750216347	5.58496250072116	5.28540221886225	5.93073733756289	1.58496250072116	0	2	1.58496250072116	2	4.08746284125034	4.24792751344359	4.85798099512757	4.16992500144231	3.90689059560852	1.58496250072116	1	2.32192809488736	0	2.32192809488736	5.04439411935845	5.49185309632967	4.90689059560852	5.12928301694497	4.32192809488736	0	2	1	-Inf	4.4594316186373	5.20945336562895	4.16992500144231	5.12928301694497	4.90689059560852	3.16992500144231	3.16992500144231	2.32192809488736	1.58496250072116	2.32192809488736	5.95419631038687	5.61470984411521	5.16992500144231	4.85798099512757	6.32192809488736
pycom11g00990	5.04439411935845	4.90689059560852	5.16992500144231	5.61470984411521	5	6.70043971814109	6.58496250072116	6.84549005094437	6.5077946401987	7.02236781302845	3.32192809488736	1.58496250072116	2.8073549220576	1.58496250072116	3.70043971814109	6.16992500144231	6.39231742277876	6.4594316186373	6.22881869049588	6.3037807481771	4.32192809488736	4.85798099512757	4.39231742277876	4.90689059560852	5.49185309632967	6.65821148275179	6.12928301694497	6.85798099512757	7.4178525148859	7.06608919045777	3.58496250072116	3	2	3.32192809488736	6.68650052718322	7.62205181945638	7.14974711950468	7.21916852046216	6.96578428466209	5.8073549220576	4.8073549220576	5.16992500144231	5.04439411935845	5.61470984411521	7.70735913208088	7.4093909361377	7.36632221424582	6.4757334309664	7.97727992349992
pycom11g01730	3.16992500144231	3.70043971814109	3.70043971814109	4.4594316186373	2	7.83920378809694	7.79441586635011	8.14465824283188	7.56985560833095	7.5077946401987	5.04439411935845	4.4594316186373	3.16992500144231	4.4594316186373	5.04439411935845	7.5077946401987	7.4757334309664	7.8008998999203	7.7279204545632	7.66533591718518	2.32192809488736	4.75488750216347	2	3.16992500144231	3.32192809488736	4.52356195605701	4.08746284125034	5.12928301694497	5.28540221886225	4.75488750216347	6.02236781302845	5.16992500144231	5.12928301694497	5.16992500144231	5.83289001416474	6.5077946401987	5.64385618977472	6.71424551766612	6.20945336562895	4.08746284125034	3.4594316186373	4	3.16992500144231	4.08746284125034	4.85798099512757	5.32192809488736	5.32192809488736	4.32192809488736	5.90689059560852
pycom11g01740	5.08746284125034	4.85798099512757	4.52356195605701	4.58496250072116	4	7.57742882803575	7.36632221424582	7.76818432477693	7.51569983828404	7.43462822763672	6	5.04439411935845	4.08746284125034	5.32192809488736	4.58496250072116	7.5077946401987	7.08746284125034	7.49984588708321	7.39231742277876	7.4093909361377	4	5.20945336562895	3.70043971814109	3.4594316186373	3.8073549220576	5.08746284125034	4.70043971814109	4.75488750216347	5.8073549220576	5.04439411935845	6.71424551766612	5.49185309632967	4.58496250072116	5.12928301694497	5.83289001416474	6.24792751344359	6.12928301694497	6.91886323727459	6.49185309632967	4.52356195605701	4	4.08746284125034	4.16992500144231	4.39231742277876	5.61470984411521	5.78135971352466	5.55458885167764	4.70043971814109	6.59991284218713
pycom11g01990	-Inf	-Inf	-Inf	-Inf	-Inf	4.16992500144231	4.58496250072116	4.90689059560852	4.32192809488736	3.32192809488736	-Inf	-Inf	-Inf	-Inf	-Inf	4.24792751344359	4	4.64385618977472	4.16992500144231	4.58496250072116	-Inf	-Inf	-Inf	-Inf	0	2.32192809488736	2	3.32192809488736	3	3	1.58496250072116	-Inf	0	-Inf	4.32192809488736	4.90689059560852	4.24792751344359	5.64385618977472	3.90689059560852	2	-Inf	0	0	-Inf	3.16992500144231	3.16992500144231	3.8073549220576	3.16992500144231	4.75488750216347
pycom11g02710	2	1	-Inf	-Inf	2	3.70043971814109	2.58496250072116	4	3.70043971814109	3.90689059560852	2.8073549220576	1	0	2.32192809488736	2.32192809488736	3.8073549220576	3.8073549220576	4.52356195605701	4.24792751344359	4.4594316186373	3.16992500144231	2.8073549220576	1	2.8073549220576	2.32192809488736	2.32192809488736	-Inf	2.32192809488736	2.32192809488736	3	3.8073549220576	2.58496250072116	2	1	3.16992500144231	4.24792751344359	3.8073549220576	4.95419631038687	4.24792751344359	2	2	0	2.8073549220576	2.58496250072116	3.58496250072116	2.58496250072116	3.32192809488736	3.32192809488736	4.4594316186373
pycom11g04000	3.70043971814109	4.4594316186373	5.08746284125034	4.85798099512757	3.32192809488736	5.6724253419715	5.28540221886225	6.56985560833095	5.8073549220576	5.52356195605701	4.24792751344359	2.58496250072116	4.24792751344359	4.16992500144231	4.58496250072116	5.6724253419715	5.20945336562895	5.55458885167764	6.08746284125034	4.75488750216347	4.95419631038687	5.61470984411521	3.8073549220576	5.70043971814109	5.20945336562895	4.8073549220576	4.70043971814109	4.75488750216347	5.75488750216347	4.75488750216347	7.83289001416474	5.6724253419715	6.04439411935845	6.68650052718322	6.16992500144231	6.55458885167764	5.49185309632967	6.83289001416474	6.12928301694497	6.39231742277876	5.88264304936184	6.10852445677817	5.28540221886225	5.95419631038687	6.64385618977472	6.3037807481771	6.53915881110803	5.52356195605701	7.15987133677839
pycom11g05010	7.92481250360578	7.88874324889826	8.27146302790437	8.24792751344359	8.16992500144231	10.5999128421871	10.1548181090521	10.9366379390026	10.5216004397237	10.8297227350861	8.57364718749332	7.99435343685886	7.34872815423108	8	8.65463602852797	10.567005370247	10.6411485974112	11.007027266894	10.780539767472	10.6229669447905	9.96722625883599	10.5468944598876	10.7780771295354	10.595257481449	10.9046346216682	11.3641346550081	11.4747199465265	12.1820839295107	12.2793203879426	11.9083926207737	9.79603960882977	9.37503943134693	9.23840473932508	9.76487159073609	11.5727002264873	12.3834343018228	11.9787104591064	12.0406322005623	11.6406968375701	10.2749604721406	10.3890935219045	9.67948009950545	10.0821490413539	10.3003525603282	11.8910241901495	11.8309112797428	11.7021726853655	10.8963324039099	12.1739893741665
pycom11g05720	1.58496250072116	1.58496250072116	2.8073549220576	2.8073549220576	1	6.82017896241519	6.78135971352466	6.59991284218713	6.79441586635011	6.85798099512757	1.58496250072116	0	2.58496250072116	1	-Inf	6.10852445677817	5.95419631038687	5.95419631038687	6.20945336562895	6.22881869049588	1	0	-Inf	-Inf	1	6.16992500144231	6.62935662007961	6.75488750216347	6.91886323727459	6.20945336562895	0	1	0	0	6.68650052718322	7.03342300153745	6.22881869049588	6.82017896241519	6.08746284125034	-Inf	-Inf	0	-Inf	-Inf	6.37503943134692	5.88264304936184	5.8073549220576	4.95419631038687	6.61470984411521
pycom11g05770	0	3.16992500144231	1	-Inf	1.58496250072116	2	2.32192809488736	3.16992500144231	2.58496250072116	1	2.8073549220576	1.58496250072116	1	1	2	1.58496250072116	1	1	3	2.32192809488736	-Inf	3	1.58496250072116	-Inf	1	1.58496250072116	1.58496250072116	-Inf	1	1	5.49185309632967	3.4594316186373	4	4.08746284125034	2.8073549220576	2	3.16992500144231	3	2.58496250072116	2.8073549220576	3.32192809488736	2.8073549220576	2.58496250072116	2.8073549220576	1	0	1	1.58496250072116	2.8073549220576
pycom11g06030	0	-Inf	-Inf	-Inf	-Inf	8.26209484537018	7.53138146051631	8.39231742277876	7.83920378809694	8.82017896241519	1.58496250072116	-Inf	-Inf	1	0	7.21916852046216	7.61470984411521	7.60733031374961	7.12928301694497	7.02236781302845	-Inf	-Inf	-Inf	0	1	6.4757334309664	6.33985000288462	6.61470984411521	7.16992500144231	6.83289001416474	0	-Inf	0	-Inf	5.90689059560852	7.31288295528436	6.70043971814109	6.55458885167764	6.3037807481771	-Inf	0	-Inf	0	-Inf	6.55458885167764	6.4093909361377	6.18982455888002	5.4594316186373	6.37503943134692
pycom11g06350	3.8073549220576	2.8073549220576	4.52356195605701	4.4594316186373	3.16992500144231	7.34872815423108	7.34872815423108	7.85798099512757	7.35755200461808	7.40087943628218	4.85798099512757	3.8073549220576	4.08746284125034	4	4.16992500144231	6.89481776330794	6.06608919045777	7.21916852046216	6.4093909361377	6.59991284218713	5.49185309632967	5.4594316186373	4.8073549220576	5.93073733756289	5.4262647547021	7.79441586635011	8.17492568250068	8.08214904135387	7.98868468677217	7.51569983828404	5.7279204545632	5.16992500144231	5.04439411935845	6.16992500144231	7.20945336562895	7.81378119121704	7.14974711950468	7.99435343685886	7.21916852046216	5.7279204545632	5.58496250072116	4.39231742277876	5.55458885167764	5.49185309632967	8.28540221886225	7.97154355395077	7.62935662007961	6.4262647547021	8.01122725542325
pycom11g06940	5.4262647547021	5.4594316186373	5.55458885167764	5.24792751344359	4.52356195605701	6.20945336562895	6.04439411935845	6.28540221886225	6.10852445677817	5.90689059560852	6.08746284125034	5.64385618977472	5.08746284125034	5.78135971352466	6.14974711950468	6.85798099512757	7.06608919045777	6.95419631038687	6.93073733756289	7.11894107272351	4.16992500144231	5.08746284125034	3.32192809488736	4.16992500144231	3.32192809488736	4.58496250072116	5.20945336562895	4.24792751344359	4.95419631038687	4.24792751344359	6.49185309632967	5.95419631038687	4.39231742277876	5.83289001416474	5.28540221886225	6.02236781302845	4.32192809488736	6.02236781302845	5.6724253419715	6.16992500144231	6.2667865406949	6.4262647547021	5.4594316186373	6.18982455888002	4.90689059560852	5.32192809488736	4.90689059560852	4.58496250072116	6.22881869049588
pycom11g07800	-Inf	-Inf	-Inf	-Inf	-Inf	5.32192809488736	5.4594316186373	6.33985000288462	4.64385618977472	5.49185309632967	-Inf	-Inf	-Inf	-Inf	-Inf	5.61470984411521	5.49185309632967	5.78135971352466	5.7279204545632	4.75488750216347	-Inf	-Inf	-Inf	-Inf	0	6	6.20945336562895	7.12928301694497	6.04439411935845	7.10852445677817	-Inf	-Inf	-Inf	-Inf	4.90689059560852	4.95419631038687	5.8073549220576	5.4262647547021	4.8073549220576	-Inf	-Inf	-Inf	-Inf	-Inf	5.58496250072116	5.32192809488736	4.52356195605701	4.52356195605701	4.32192809488736
pycom11g07820	-Inf	-Inf	-Inf	-Inf	-Inf	4.24792751344359	4	4.70043971814109	3	4.90689059560852	-Inf	-Inf	-Inf	-Inf	-Inf	3.70043971814109	4.64385618977472	4.16992500144231	4.08746284125034	3.90689059560852	0	0	-Inf	-Inf	-Inf	3	2	3.4594316186373	3.4594316186373	4.08746284125034	-Inf	0	1	-Inf	2.58496250072116	2.58496250072116	2.58496250072116	2.8073549220576	2.32192809488736	-Inf	-Inf	-Inf	-Inf	-Inf	3.8073549220576	4.4594316186373	4.16992500144231	3.4594316186373	4.58496250072116
pycom11g08320	5.12928301694497	5.97727992349992	6	5	5.90689059560852	6.55458885167764	6.04439411935845	6.88264304936184	6.12928301694497	6.5077946401987	6.78135971352466	6.02236781302845	3.70043971814109	6.18982455888002	5.6724253419715	7.32192809488736	6.76818432477693	7.39231742277876	7.04439411935845	7	5.61470984411521	6.02236781302845	4.52356195605701	5.24792751344359	5.6724253419715	4.90689059560852	3.90689059560852	4.32192809488736	5.58496250072116	5.32192809488736	7.05528243550119	5.7279204545632	5.52356195605701	6	5.78135971352466	6.37503943134692	6.22881869049588	6.75488750216347	6.04439411935845	6.04439411935845	5.58496250072116	5.64385618977472	6.3037807481771	6.14974711950468	6.39231742277876	5.90689059560852	6	5.12928301694497	6.89481776330794
pycom11g08870	4.52356195605701	4.4594316186373	3.8073549220576	5.32192809488736	4.4594316186373	8.13442632022093	8.21916852046216	8.35755200461808	8.25738784269265	8.1548181090521	5.64385618977472	4	4.64385618977472	5.08746284125034	5.35755200461808	8.18982455888002	8.24317398347295	8.63299519714296	8.44294349584873	8.36194377373524	5.35755200461808	4.52356195605701	3.90689059560852	4.90689059560852	4	8.5274770060604	8.47167521439204	8.2807707701306	8.79116288855502	7.82017896241519	5.35755200461808	5.20945336562895	5.55458885167764	6.64385618977472	8.83605035505807	9.13185696060879	8.12412131182919	9.15987133677839	8.67948009950545	5.58496250072116	5.4594316186373	5.16992500144231	5.24792751344359	5.75488750216347	9.283088353024	9.20212382383046	8.74483383749955	7.83920378809694	9.67595703294175
pycom11g09240	8.30833903013941	8.19967234483636	8.50382573799575	9.14465824283188	8.3037807481771	10.2842457498297	10.243173983473	10.5245417150358	10.4210128557792	10.4817994316658	8.47167521439204	7.25738784269265	7.53138146051631	7.82017896241519	8.34429590791582	9.74483383749955	9.71596199025514	10.1279943209764	9.76155123244448	9.70735913208088	8.56605403817109	8.59245703726808	8.46352437327118	8.50382573799575	8.85486838326024	10.3297963382207	10.539158811108	10.902375114486	10.9381093262192	10.590587049915	8.33985000288462	8.5352753766208	7.84549005094437	8.96578428466209	10.3208005488816	10.9844184588011	10.5971214287896	10.6987046667703	10.2514824106202	8.59991284218713	8.51963625284321	8.37503943134693	8.21916852046216	8.73131903102506	10.429406741514	10.4220647661728	10.1382718001722	9.12412131182919	10.654636028528
pycom11g10100	4.24792751344359	4.4594316186373	4	4.75488750216347	4.08746284125034	4.16992500144231	3.70043971814109	4	3.70043971814109	4.32192809488736	6.12928301694497	5.75488750216347	3.4594316186373	5.64385618977472	5	5.20945336562895	4.75488750216347	5.16992500144231	5.20945336562895	5.52356195605701	6	5.35755200461808	4.70043971814109	5.20945336562895	4.58496250072116	3.70043971814109	4.58496250072116	3.16992500144231	4.08746284125034	4	7.14974711950468	6.08746284125034	5.8073549220576	6.62935662007961	4.75488750216347	5.70043971814109	5.8073549220576	6.14974711950468	5.75488750216347	5.6724253419715	5.24792751344359	5.4594316186373	5.49185309632967	6.28540221886225	5.16992500144231	4.4594316186373	4.32192809488736	3.16992500144231	6.02236781302845
pycom11g10210	-Inf	-Inf	-Inf	-Inf	-Inf	-Inf	-Inf	1	-Inf	0	-Inf	-Inf	-Inf	-Inf	-Inf	0	-Inf	0	0	-Inf	-Inf	0	-Inf	-Inf	-Inf	-Inf	-Inf	0	0	-Inf	2.8073549220576	2.58496250072116	2.8073549220576	3	-Inf	0	-Inf	-Inf	-Inf	2	1	0	0	-Inf	1	1.58496250072116	-Inf	0	2.32192809488736
pycom11g10930	-Inf	-Inf	1.58496250072116	2.8073549220576	2	8.61470984411521	7.96000193206808	8.58120058192496	8.44708322620965	8.67948009950545	0	1	1	1	0	8.24792751344359	8.03342300153745	8.33539035469392	7.85798099512757	7.91886323727459	2	2.8073549220576	3.70043971814109	3	3.58496250072116	5.93073733756289	6.16992500144231	6.24792751344359	7.22881869049588	6.65821148275179	2.58496250072116	2	1.58496250072116	0	6.5077946401987	7.09803208296053	6.89481776330794	7.4093909361377	6.68650052718322	1.58496250072116	1.58496250072116	1.58496250072116	0	1	7.02236781302845	7.14974711950468	7.14974711950468	6.44294349584873	7.77478705960117
pycom11g11460	8.38370429247405	7.4178525148859	8.84235034341381	8.60362634498619	7.93663793900257	10.5294305541462	10.1922928144708	10.9359016822676	10.2877123795494	10.7590559391602	6.83289001416474	7.27612440527424	7.15987133677839	6.8703647195834	7.94836723158468	9.6582114827518	10.1510165388922	10.120237877342	9.79441586635011	9.85174904141606	7.96578428466209	7.93073733756289	7.65821148275179	8.27146302790437	8.02790599656988	9.93663793900257	10.2526654324502	10.3420746679991	10.6429542234803	10	7.51569983828404	7.03342300153745	6.58496250072116	7.6724253419715	9.69870466677034	10.4460494067166	9.84392105128904	10.0874628412503	9.84077792359505	8.59618975614441	8.75822321472672	8.37068740680722	8.37068740680722	8.70735913208088	10.6220518194564	10.5401280385821	10.3663222142458	9.36632221424582	10.9787104591064
pycom11g11890	6.4093909361377	6.33985000288462	7.2667865406949	6.75488750216347	6.06608919045777	7.71424551766612	7.75488750216347	8.20945336562895	7.7279204545632	7.18982455888002	7.43462822763672	6.65821148275179	6.4757334309664	7.12928301694497	7.8703647195834	8.3264294871223	8.28540221886225	8.35755200461808	8.41362792902417	8.44708322620965	6	6.4594316186373	4.95419631038687	6.56985560833095	5.16992500144231	7.11894107272351	6.89481776330794	6.4594316186373	7.53915881110803	6.08746284125034	7.88264304936184	7.18982455888002	6.4594316186373	7.59991284218713	7.85798099512757	8.48784003382305	7.63662462054365	8.57742882803575	8.18982455888002	7.37503943134692	7.13955135239879	7.19967234483636	6.91886323727459	6.93073733756289	7.69348695749933	7.49185309632967	7.20945336562895	7.03342300153745	7.97154355395077
pycom11g12530	9.67595703294175	9.62021982550749	10.0808175276083	10.0484868739923	10.0014081943928	10.5821419816588	10.5068034377956	10.8509681509824	10.7116669735643	11.0202855008446	9.79766152585376	9.12153351734003	8.55458885167764	9.19475685442225	9.36850646150769	10.4189067312579	10.4594316186373	10.90989308377	10.427312844135	10.3174126137649	9.62205181945638	9.49984588708321	9.43879185257826	9.38154295118458	9.88874324889826	9.8703647195834	9.70735913208088	10.3185428097027	10.661778097772	10.4512111118323	9.25266543245025	9.04165915163721	8.67948009950545	9.3264294871223	9.86418614465428	10.5961897561444	10.4220647661728	10.5343028824546	10.1331422124006	9.05256805080415	8.84235034341381	8.74819284958946	8.77807712953536	9.26912667914942	10.380461065089	10.2969162068793	10.2324209271761	9.30606168942834	10.8726748802706
pycom11g13340	1	2.8073549220576	3	3.58496250072116	-Inf	7.67948009950545	7.11894107272351	7.59245703726808	7.25738784269265	8	2.32192809488736	2.8073549220576	1.58496250072116	2.32192809488736	3	7.62935662007961	7.10852445677817	7.63662462054365	7.45121111183233	7.60733031374961	2.32192809488736	1	2	2.58496250072116	2	7.40087943628218	7.18982455888002	7.77478705960117	8.10852445677817	7.04439411935845	1.58496250072116	2	2	2.32192809488736	8.29462074889163	8.64385618977473	7.51569983828404	8.83920378809694	8.14465824283188	-Inf	0	1	1	1	7.76818432477693	7.7279204545632	7.92481250360578	6.90689059560852	8.36194377373524
pycom11g14560	5.6724253419715	4.75488750216347	5.49185309632967	5.78135971352466	5	8.49185309632967	8.09275714091985	8.5352753766208	8.2807707701306	8.56605403817109	5.52356195605701	4.52356195605701	5.04439411935845	4.90689059560852	5.78135971352466	7.7279204545632	7.58496250072116	8.16992500144231	7.71424551766612	7.74819284958946	4.70043971814109	5.24792751344359	3.58496250072116	4.08746284125034	4.39231742277876	7.06608919045777	7.17990909001493	7.17990909001493	7.48381577726426	7.06608919045777	5.6724253419715	5.49185309632967	5.08746284125034	5.97727992349992	7.10852445677817	7.48381577726426	6.70043971814109	7.49984588708321	6.84549005094437	5.32192809488736	5.24792751344359	5.85798099512757	5.39231742277876	5.39231742277876	7.82654848729092	7.82017896241519	7.16992500144231	6.37503943134692	7.90689059560852
pycom11g15500	4	3.16992500144231	4.85798099512757	4.85798099512757	4.16992500144231	9.79441586635011	9.85018683764577	10.1910592145317	9.65284497300198	10	4.08746284125034	3.8073549220576	4.16992500144231	4.24792751344359	5.85798099512757	9.34651373316563	9.56985560833095	9.62205181945638	9.63662462054365	9.36194377373524	2.32192809488736	1.58496250072116	0	1.58496250072116	2.58496250072116	9.84235034341381	10.0237543532994	10.2288186904959	10.1848753429083	9.85174904141606	3.4594316186373	2	1	2.8073549220576	9.94982671075911	10.5284541107648	9.63299519714296	9.97441458980553	9.33539035469392	0	1.58496250072116	1.58496250072116	1.58496250072116	1.58496250072116	9.31288295528435	8.85798099512757	8.70735913208088	7.8008998999203	9.1873520732005
pycom11g16300	-Inf	-Inf	-Inf	-Inf	-Inf	6.44294349584873	6.02236781302845	6.49185309632967	6.06608919045777	6.61470984411521	-Inf	-Inf	-Inf	-Inf	-Inf	6.96578428466209	6.35755200461808	6.8073549220576	6.16992500144231	6.59991284218713	-Inf	-Inf	-Inf	-Inf	-Inf	4.75488750216347	5.58496250072116	5.04439411935845	4.16992500144231	4.16992500144231	-Inf	-Inf	-Inf	-Inf	4.64385618977472	5.4262647547021	5.16992500144231	5.78135971352466	4.8073549220576	-Inf	-Inf	-Inf	-Inf	0	3.58496250072116	3.32192809488736	3.32192809488736	2.58496250072116	4.32192809488736
pycom11g16650	6.22881869049588	6.56985560833095	6.58496250072116	6.96578428466209	6.32192809488736	8.42206476617281	8.11894107272351	8.56605403817109	8.19475685442225	7.97154355395077	7.4178525148859	6.56985560833095	5.64385618977472	6.64385618977472	7.09803208296053	8.5274770060604	8.28540221886225	8.62935662007961	8.60733031374961	8.49585502688717	7.17990909001493	7.73470962022584	7.10852445677817	7.74146698640115	7.23840473932508	7.48381577726426	7.54689445988764	8.02790599656988	8.12928301694497	7.78790255939143	8.467605550083	7.76818432477693	7.60733031374961	8.25266543245025	8.34872815423108	8.6724253419715	8.4262647547021	8.89178370321831	8.29462074889163	7.8703647195834	7.62935662007961	7.59991284218713	7.66533591718518	8.06608919045777	8.23840473932508	8.18982455888002	8.07146236255662	7.18982455888002	8.8703647195834
pycom11g16700	1	-Inf	0	0	0	11.3286749273279	10.9549232920303	11.5142209093581	11.211279947482	11.5617652636277	1	-Inf	-Inf	0	0	10.5517082616207	10.6812384117778	10.7903484967519	10.6036263449862	10.5225815312548	1.58496250072116	-Inf	0	-Inf	-Inf	9.23122118071119	9.53332973230583	9.5077946401987	10.0265234425198	9.18982455888002	0	-Inf	-Inf	-Inf	9.65105169117893	10.6447575925163	9.92777796208234	10.2807707701306	9.82654848729091	-Inf	-Inf	-Inf	0	1.58496250072116	8.8073549220576	8.44708322620965	8.62570884306447	7.48381577726426	9.30149619498255
pycom11g17360	0	-Inf	-Inf	2.58496250072116	1	11.18982455888	11.3320365483617	11.7427304765192	11.4109812670438	11.8085620299575	-Inf	-Inf	-Inf	-Inf	0	9.99293833616581	10.1922928144708	10.1823943534045	9.98584193700334	9.75655632252409	1.58496250072116	1	-Inf	0	-Inf	8.26209484537018	8.77807712953536	9.1548181090521	8.95128471496697	9	-Inf	-Inf	-Inf	0	8.73809225962049	9.00842862207058	8.21431912080077	8.79766152585376	8.32192809488736	0	-Inf	-Inf	-Inf	-Inf	6.74146698640115	6.8703647195834	5.85798099512757	5.20945336562895	7.02236781302845
pycom11g17800	1	1	-Inf	1.58496250072116	-Inf	3.90689059560852	4.24792751344359	4.24792751344359	3.58496250072116	3.4594316186373	1	0	0	0	2	4.58496250072116	3.90689059560852	4.08746284125034	4.16992500144231	4.4594316186373	1	2.32192809488736	0	2.8073549220576	1.58496250072116	4.58496250072116	3.70043971814109	3.90689059560852	4.16992500144231	4.32192809488736	0	-Inf	-Inf	1.58496250072116	4.08746284125034	5.24792751344359	4.52356195605701	5.24792751344359	4.08746284125034	1	-Inf	-Inf	0	-Inf	4.85798099512757	4.24792751344359	4.58496250072116	4	5.4594316186373
pycom11g17820	6.35755200461808	6.4757334309664	6.76818432477693	6.02236781302845	7.13955135239879	6.20945336562895	5.6724253419715	6.68650052718322	5.93073733756289	6.59991284218713	8.01680828768655	7.23840473932508	4.16992500144231	7.08746284125034	6.56985560833095	6.98868468677217	7.27612440527424	7.40087943628218	7.13955135239879	7.24792751344359	8.19967234483636	8.54303182025524	8.12412131182919	8.33539035469392	8.51175265376738	5.61470984411521	4.8073549220576	5.39231742277876	6.52356195605701	6.08746284125034	8.61838550225861	7.23840473932508	6.70043971814109	7.63662462054365	5.58496250072116	7.24792751344359	7.467605550083	7.467605550083	7.07681559705083	7.14974711950468	7.44294349584873	6.6724253419715	6.95419631038687	7.31288295528436	6.12928301694497	6	6.64385618977472	5.04439411935845	7.24792751344359
pycom11g17830	10.5137275959524	10.4807902010958	11.266200912499	10.8887432488983	11.025831668332	9.94836723158468	9.77478705960117	10.3049216695817	9.68299458368168	10.2749604721406	11.43410692861	10.7228075311695	9.73978060977326	10.7565563225241	11.036860446673	10.5651020783603	10.7615512324445	10.7507069862249	10.5755392468345	10.5999128421871	11.6270778405174	11.9722618487333	11.6179265567988	11.8081597728684	12.0804844570676	9.96289600533726	9.71080643369935	10.0874628412503	10.8587580999354	10.2252074369435	11.8929222236306	11.4726908392428	10.8392037880969	11.554109152574	10.3060616894283	11.0834793273318	10.6564248632778	11.0667619323869	10.654636028528	11.0573148777827	11.2796105810525	10.6926155016946	10.7992816215219	11.3253054550897	10.2946207488916	10.3365065598103	10.2227949028681	9.33091687811462	11.120237877342
pycom11g17990	7.13955135239879	6.71424551766612	7.53138146051631	7.56985560833095	6.91886323727459	7.6724253419715	7.78135971352466	8.29462074889163	7.52356195605701	7.94836723158468	7.93073733756289	7.3037807481771	7.4594316186373	7.4093909361377	8.41362792902417	8.56985560833095	8.38370429247405	8.73131903102506	8.58496250072116	8.74146698640115	8.44294349584873	8.66888498426625	8.29001884693262	8.75488750216347	8.77807712953536	8.49984588708321	8.68299458368168	8.7279204545632	8.74819284958946	8.44708322620965	9.10328780841202	9.06877827798541	8.09803208296053	9.18982455888002	8.34429590791582	9.02790599656988	8.4797802640291	8.70043971814109	8.6582114827518	8.31288295528435	9.00281501560705	7.68650052718322	7.78790255939143	8.37937836707126	8.24792751344359	8.44294349584873	7.90689059560852	7.4594316186373	8.84235034341381
pycom11g20480	-Inf	2.32192809488736	1.58496250072116	0	-Inf	7.52356195605701	7.17990909001493	7.59245703726808	7.36632221424582	7.34872815423108	0	0	1	0	1	7.66533591718518	7.37503943134692	7.76155123244448	7.37503943134692	7.48381577726426	-Inf	-Inf	-Inf	-Inf	0	5.95419631038687	4.90689059560852	4.39231742277876	5.83289001416474	4.75488750216347	1	0	0	1	5.93073733756289	6.12928301694497	5.75488750216347	6.84549005094437	5.95419631038687	0	-Inf	1.58496250072116	1.58496250072116	2.8073549220576	6.98868468677217	6.88264304936184	6	5.8073549220576	7.76818432477693
pycom11g21520	0	0	2.58496250072116	2	2	9.24555270625568	8.96289600533726	9.85330955540367	9.0389189892923	9.29920801838728	2.8073549220576	1.58496250072116	1.58496250072116	2.32192809488736	1.58496250072116	9.22881869049588	8.84862294042934	9.39231742277876	9.01122725542325	8.97727992349992	1.58496250072116	-Inf	-Inf	-Inf	0	8.01122725542325	7.66533591718518	7.32192809488736	8.20945336562895	7.43462822763672	2	1.58496250072116	-Inf	2.58496250072116	7.94251450533924	8.37937836707126	7.7279204545632	8.85486838326024	7.88264304936184	2	-Inf	1	1	2.8073549220576	9.03066713624694	8.48381577726426	8.57364718749332	7.64385618977472	9.43254190038826
pycom11g21600	1.58496250072116	0	3	1.58496250072116	1.58496250072116	7.21916852046216	6.90689059560852	7.62205181945638	7.04439411935845	7.38370429247405	2	2.32192809488736	1	1.58496250072116	1	7.06608919045777	7.01122725542325	7.44294349584873	7.39231742277876	7.21916852046216	0	-Inf	1	1	1	4.08746284125034	4.52356195605701	4.70043971814109	5.4262647547021	4	1	1.58496250072116	0	0	4.70043971814109	5.52356195605701	4.24792751344359	6.06608919045777	5.16992500144231	0	0	2	1	2	5.78135971352466	5.97727992349992	5.75488750216347	4.64385618977472	6.20945336562895
pycom11g22080	6.90689059560852	6.52356195605701	7.33985000288462	7.29462074889163	7.05528243550119	7.57742882803575	7.61470984411521	8.02236781302845	7.31288295528436	7.20945336562895	7.59991284218713	6.8703647195834	6.62935662007961	7.09803208296053	7.95419631038687	8.01680828768655	8.25738784269265	8.25738784269265	8.12412131182919	8.35314682549808	6.22881869049588	6.71424551766612	5.32192809488736	6.52356195605701	6	7.36632221424582	7.2667865406949	7.52356195605701	7.27612440527424	6.4757334309664	7.99435343685886	7.36632221424582	6.70043971814109	7.84549005094437	7.4262647547021	7.876516946565	7.02236781302845	8.12412131182919	7.36632221424582	8.32192809488736	7.76155123244448	7.92481250360578	8.00562454919388	8.05528243550119	8.13955135239879	7.82017896241519	7.43462822763672	6.56985560833095	8.41362792902417
pycom11g22850	4.4594316186373	4.32192809488736	4.32192809488736	3.8073549220576	4.58496250072116	7.08746284125034	6.70043971814109	7.36632221424582	7.04439411935845	7.14974711950468	4.90689059560852	4.4594316186373	3.90689059560852	4.16992500144231	4.16992500144231	6.89481776330794	7.3037807481771	7.07681559705083	7.15987133677839	7.40087943628218	5.32192809488736	6.04439411935845	5.32192809488736	6.06608919045777	6.16992500144231	7.97154355395077	7.85174904141606	8.12928301694497	8.90086680798075	8.42206476617281	5.83289001416474	5.35755200461808	4.39231742277876	6.18982455888002	7.4594316186373	8.98868468677217	8.7515440590891	8.91587937883577	8.36194377373524	5.52356195605701	5.24792751344359	4.85798099512757	4.85798099512757	5.12928301694497	8.27146302790437	7.89481776330794	8.17990909001493	6.89481776330794	8.70390357344466
pycom11g23150	5.78135971352466	5.32192809488736	5.78135971352466	6.2667865406949	5.6724253419715	6.16992500144231	6.35755200461808	6.4262647547021	5.95419631038687	5.6724253419715	6.32192809488736	5.4262647547021	5.70043971814109	5.95419631038687	6.68650052718322	7.05528243550119	6.55458885167764	7	6.79441586635011	7	5.7279204545632	6.3037807481771	5.70043971814109	6.28540221886225	6.56985560833095	6.84549005094437	6.78135971352466	7	7.01122725542325	7.07681559705083	8.90086680798075	7.85798099512757	6.52356195605701	7.91886323727459	7.59991284218713	8.5077946401987	7.77478705960117	8.55842071326866	7.77478705960117	7.32192809488736	8.82654848729091	7.73470962022584	7.6724253419715	8.4178525148859	7.4178525148859	7.73470962022584	6.59991284218713	7.22881869049588	7.82017896241519
pycom11g23340	3.16992500144231	2.32192809488736	3.8073549220576	3.8073549220576	2.58496250072116	6.68650052718322	6.76818432477693	7	6.7279204545632	6.98868468677217	3.32192809488736	3	2	3.70043971814109	4	6.85798099512757	6.88264304936184	7.15987133677839	7.12928301694497	7.11894107272351	4	4.16992500144231	2.58496250072116	4.32192809488736	4.24792751344359	7.33985000288462	7.3037807481771	7.40087943628218	7.89481776330794	7.2667865406949	5.32192809488736	3.8073549220576	3	5.49185309632967	7.66533591718518	8.4262647547021	7.75488750216347	8.37068740680722	7.876516946565	5.55458885167764	4.64385618977472	5.58496250072116	5.28540221886225	5.32192809488736	8.4093909361377	8.16490692667569	8.02790599656988	7	8.84549005094438
pycom11g23990	6.24792751344359	6.08746284125034	6.35755200461808	6.64385618977472	5.90689059560852	9	9.03617361255349	9.49585502688717	9.02513956227851	9.28540221886225	6.7279204545632	5.20945336562895	5.64385618977472	5.97727992349992	6.71424551766612	8.81698362325538	8.92184093707449	9.07948478382682	9.03342300153745	8.78790255939143	5.35755200461808	6.20945336562895	4.95419631038687	6.06608919045777	5.97727992349992	8.09275714091985	7.83289001416474	7.74146698640115	8.10852445677817	7.62935662007961	5.97727992349992	6.28540221886225	5.70043971814109	6.52356195605701	8.07146236255662	8.33091687811462	7.62205181945638	8.56985560833095	8.17492568250068	6.02236781302845	5.70043971814109	5.16992500144231	5.55458885167764	5.32192809488736	8.09275714091985	7.55458885167764	7.28540221886225	7.03342300153745	8.46352437327118
pycom11g24370	-Inf	-Inf	0	-Inf	0	3.16992500144231	3.58496250072116	3.4594316186373	3.58496250072116	3	0	1	-Inf	0	-Inf	3.4594316186373	3.70043971814109	2.32192809488736	4	3.58496250072116	0	0	0	0	0	3.70043971814109	2	4.16992500144231	3.4594316186373	2.8073549220576	1.58496250072116	-Inf	-Inf	-Inf	3.4594316186373	3.32192809488736	3.58496250072116	4.16992500144231	3.32192809488736	-Inf	-Inf	1	0	-Inf	4.08746284125034	2.58496250072116	3.58496250072116	2.58496250072116	4.52356195605701
pycom11g25670	9.26912667914942	8.74483383749955	9.86108690599539	9.59432460392485	9.31741261376487	10.0660891904578	10.2288186904959	10.5989829710361	10.1446582428319	10.429406741514	9.03617361255349	8.36194377373524	8.35314682549808	8.40087943628218	9.4241662888181	9.88722061546838	9.93810932621924	10.1935253605012	9.80251636512122	9.82017896241519	8.72109918870719	8.82972273508606	9.2667865406949	9.23601419190008	9.51766938813381	9.8811139606751	10.12153351734	10.6653359171852	10.4928546201747	10.1150436501617	8.70390357344466	8.81698362325538	8.13442632022093	8.90989308377004	9.94544383637791	10.6202198255075	10.1189410727235	10.4210128557792	9.80413102118332	9.06339508128851	9.99717948093762	8.87958324961278	8.74146698640115	9.26912667914942	10.3717766443379	10.2288186904959	9.96289600533726	9.35314682549808	10.5821419816588
pycom11g25880	8.19475685442225	7.97727992349992	8.59618975614441	8.66177809777199	8.46352437327118	8.94544383637791	8.64385618977473	9.21431912080077	9.03617361255349	9.4093909361377	7.876516946565	7.28540221886225	6.56985560833095	7.37503943134692	7.49185309632967	8.19475685442225	8.61838550225861	8.63299519714296	8.24792751344359	8.12412131182919	7.55458885167764	8.02236781302845	7.52356195605701	7.70735913208088	8.00562454919388	8.30833903013941	8.48381577726426	8.73131903102506	9.2667865406949	8.70043971814109	7.63662462054365	6.74146698640115	6.62935662007961	7.49185309632967	8.57742882803575	9.60733031374961	9.22641219278879	9.33091687811462	8.84235034341381	7.65821148275179	7.23840473932508	7.2667865406949	7.33091687811462	7.62205181945638	8.82017896241519	8.68999797141945	8.74819284958946	7.83289001416474	9.44501484586842
pycom11g26080	9.95855271543101	10.2842457498297	10.3264294871223	10.3869402453243	10.1535520317081	10.3553510964248	9.99859042974533	10.5018371849023	10.4115109880121	10.4584066132365	10.5821419816588	9.98299357469431	8.94544383637791	9.98299357469431	10.1254134704833	10.3652288492515	10.4817994316658	10.8328900141647	10.5488219084588	10.5631962722167	10.3553510964248	10.7099453802325	10.0484868739923	10.3320365483617	10.4898479604393	9.72280753116955	9.60362634498619	9.95710204156229	10.4167975276061	10.0347989625773	10.9985904297453	10.2167458581953	9.85018683764577	10.3772105303886	9.99293833616581	10.8579809951276	10.5698556083309	10.9650627567446	10.5660540381711	10.1686721181322	9.90839262077375	9.9469062744564	9.8811139606751	10.2992080183873	10.4757334309664	10.2215871212648	10.319672120947	9.20701432017753	11.0423433797937
pycom11g26630	4.4594316186373	4.75488750216347	5.20945336562895	5.39231742277876	3.58496250072116	2	2.58496250072116	3.32192809488736	0	2.8073549220576	6.22881869049588	5.16992500144231	5.97727992349992	5.8073549220576	7.09803208296053	4	2	3.70043971814109	4.32192809488736	3.90689059560852	4.64385618977472	4.4594316186373	3	4.64385618977472	3.90689059560852	3.32192809488736	3.16992500144231	2.8073549220576	2.32192809488736	2.32192809488736	6.33985000288462	5.93073733756289	5.61470984411521	5.78135971352466	3	3.58496250072116	3.58496250072116	3.8073549220576	2.32192809488736	5.32192809488736	6.10852445677817	6.52356195605701	5.12928301694497	6.20945336562895	4	3.4594316186373	2.32192809488736	3.16992500144231	4
pycom11g26690	4.24792751344359	5	3.16992500144231	3.58496250072116	4.58496250072116	5.8073549220576	5.04439411935845	5.39231742277876	5.55458885167764	5.55458885167764	5.78135971352466	5.70043971814109	4.64385618977472	4.90689059560852	5.08746284125034	6.18982455888002	6.14974711950468	6.52356195605701	6.08746284125034	6.82017896241519	6.83289001416474	6.65821148275179	6.04439411935845	5.6724253419715	6.39231742277876	4.39231742277876	5.04439411935845	5.35755200461808	4.52356195605701	4.24792751344359	7.08746284125034	5.64385618977472	5.64385618977472	5.61470984411521	4.52356195605701	5.70043971814109	6.49185309632967	6.20945336562895	6.3037807481771	6.20945336562895	6.33985000288462	5.64385618977472	5.83289001416474	6.55458885167764	5.24792751344359	4.95419631038687	5.78135971352466	4.4594316186373	5.88264304936184
pycom11g26860	13.0418302391015	13.281350514981	13.3314768218596	13.1817734388088	13.2653220242349	12.8183824550412	12.4946056156712	12.8145824659063	12.586370695114	12.9596397643642	13.8999233150161	13.2713171169014	12.2209828510818	13.1373113907009	13.3941947100194	13.1152062531532	13.1922928144708	13.3376219019925	13.0299773465896	13.0902778568574	13.6840911065291	14.1555297895932	13.9667757967095	13.8017083589165	14.2668597275074	12.3306368247233	12.2737955992143	12.6602187885356	12.9736973663054	12.6724253419715	14.2033480029798	13.4688785538194	13.2140154914108	13.8200792151174	12.800090987625	13.3762610765597	13.2035009523614	13.6483575820097	13.1896701526038	13.7003313385414	13.7161764058074	13.6360581246629	13.3159986226286	13.8232677129488	12.714674827308	12.5877775163282	12.5565060546719	11.8595347863827	13.3907063728728
pycom11g27660	5.55458885167764	5.08746284125034	5	5.49185309632967	4.95419631038687	7	6.52356195605701	6.83289001416474	6.49185309632967	6.3037807481771	6.24792751344359	5.39231742277876	4.75488750216347	5.55458885167764	6.7279204545632	7.07681559705083	6.64385618977472	6.95419631038687	6.7279204545632	6.91886323727459	4.75488750216347	4.75488750216347	3.4594316186373	4.24792751344359	3.58496250072116	6.04439411935845	6.55458885167764	6.16992500144231	6.32192809488736	5.6724253419715	6.52356195605701	5.78135971352466	5.58496250072116	6.4093909361377	6.52356195605701	7	6.16992500144231	7.34872815423108	6.90689059560852	5.20945336562895	5.6724253419715	5.95419631038687	5.16992500144231	5.64385618977472	6.32192809488736	6.4262647547021	5.97727992349992	5.16992500144231	6.83289001416474
pycom12401g00140	3.70043971814109	3.58496250072116	3.32192809488736	3.8073549220576	4.39231742277876	4	3.70043971814109	2.32192809488736	4.32192809488736	4.39231742277876	4.70043971814109	5.52356195605701	4.85798099512757	5.32192809488736	4.85798099512757	4.8073549220576	4	3.58496250072116	4.75488750216347	4.58496250072116	4.95419631038687	4.32192809488736	2.8073549220576	4.24792751344359	4.16992500144231	4.90689059560852	3.58496250072116	4.08746284125034	3.8073549220576	3.8073549220576	4	4.16992500144231	4.75488750216347	4.39231742277876	4.08746284125034	4.8073549220576	4	4.32192809488736	3.4594316186373	3.8073549220576	3.8073549220576	4.64385618977472	4.24792751344359	3.4594316186373	4.32192809488736	4.64385618977472	4.08746284125034	5.8073549220576	3.4594316186373
pycom12401g00230	0	0	1	2.32192809488736	2	-Inf	-Inf	-Inf	0	1	2	2.58496250072116	2.32192809488736	2.32192809488736	3	1	0	1	1.58496250072116	1	0	-Inf	-Inf	-Inf	0	-Inf	2	0	-Inf	1	-Inf	1.58496250072116	2	1.58496250072116	1	1	1.58496250072116	-Inf	0	-Inf	0	0	-Inf	0	0	0	0	0	-Inf
pycom12419g00130	0	2.58496250072116	1	1.58496250072116	3	5.61470984411521	4.90689059560852	5.83289001416474	5.28540221886225	5.52356195605701	1.58496250072116	2	1	2.32192809488736	3.32192809488736	4.8073549220576	5.24792751344359	5.20945336562895	5.39231742277876	5.08746284125034	2.8073549220576	3.8073549220576	1.58496250072116	2.32192809488736	2.58496250072116	5.6724253419715	5.39231742277876	5.28540221886225	6.18982455888002	5.32192809488736	3.58496250072116	3.4594316186373	3.70043971814109	4.52356195605701	6.18982455888002	6.84549005094437	5.85798099512757	6.7279204545632	6.16992500144231	2.8073549220576	3.4594316186373	3.16992500144231	2	3.16992500144231	6.18982455888002	5.90689059560852	5.58496250072116	4.75488750216347	6.83289001416474
pycom12433g00120	5.16992500144231	5.12928301694497	6.44294349584873	5.75488750216347	6.58496250072116	7.02236781302845	7.39231742277876	7.66533591718518	7.27612440527424	8.44294349584873	5.61470984411521	4.4594316186373	4.08746284125034	5.04439411935845	4.64385618977472	6	5.6724253419715	6.52356195605701	6.2667865406949	5.4594316186373	5.93073733756289	6.16992500144231	6.06608919045777	6.56985560833095	6.4093909361377	5.7279204545632	5.24792751344359	5.4262647547021	6.22881869049588	6.10852445677817	6.62935662007961	6.39231742277876	4.70043971814109	6.39231742277876	5.16992500144231	5.95419631038687	5.93073733756289	5.49185309632967	5.55458885167764	6.39231742277876	6.02236781302845	5.24792751344359	6.3037807481771	6.62935662007961	6.70043971814109	6.58496250072116	6.64385618977472	5.61470984411521	6.49185309632967
pycom12652g00050	6.74146698640115	7.01122725542325	7.13955135239879	6.93073733756289	6.79441586635011	6.90689059560852	6.39231742277876	7.06608919045777	6.88264304936184	6.71424551766612	7.72109918870719	7.20945336562895	5.6724253419715	7.12928301694497	7.07681559705083	6.70043971814109	7	7.01122725542325	6.90689059560852	6.89481776330794	6.8073549220576	7.08746284125034	6.58496250072116	6.10852445677817	7.06608919045777	5.8073549220576	5.70043971814109	5.93073733756289	6.35755200461808	6.12928301694497	7.21916852046216	6.58496250072116	6.20945336562895	6.58496250072116	5.58496250072116	6.62935662007961	6.58496250072116	6.65821148275179	6.55458885167764	6.10852445677817	6.28540221886225	6.3037807481771	6.02236781302845	6.62935662007961	6.16992500144231	6.02236781302845	6.14974711950468	4.85798099512757	6.88264304936184
pycom12g00070	4.24792751344359	3.58496250072116	3.70043971814109	4.24792751344359	2	5.52356195605701	5.64385618977472	6.53915881110803	5.28540221886225	4.90689059560852	4.24792751344359	3.58496250072116	2.58496250072116	3.70043971814109	3.32192809488736	6.62935662007961	6.06608919045777	6.84549005094437	6.28540221886225	6.52356195605701	4.64385618977472	5.93073733756289	4.64385618977472	5.08746284125034	5.04439411935845	4.32192809488736	0	3.70043971814109	4.70043971814109	3.32192809488736	8.21431912080077	6.10852445677817	6.32192809488736	6.49185309632967	5.08746284125034	6.06608919045777	5.32192809488736	6.61470984411521	6.04439411935845	7.49185309632967	7.33091687811462	7.88874324889826	6.8073549220576	7.49984588708321	5.78135971352466	5.39231742277876	5.08746284125034	4.32192809488736	6.20945336562895
pycom12g00080	6.35755200461808	5.93073733756289	6.52356195605701	6.4594316186373	5.61470984411521	8.29462074889163	8.16490692667569	8.79116288855502	7.81378119121704	7.54689445988764	6.70043971814109	5.97727992349992	5.28540221886225	6.37503943134692	6.84549005094437	8.62205181945638	8.43879185257826	8.83289001416474	9.00281501560705	8.74146698640115	7.13955135239879	7.88874324889826	6.78135971352466	7.21916852046216	7	7.38370429247405	7.53915881110803	7.10852445677817	7.65821148275179	6.20945336562895	10.2749604721406	8.41362792902417	9.00842862207058	8.8008998999203	8.09275714091985	8.69348695749932	7.71424551766612	8.76155123244448	8.45121111183233	10.0389189892923	9.90086680798075	10.7108064336994	9.34651373316563	10.0821490413539	8.31288295528435	7.72109918870719	7.62205181945638	7.01122725542325	8.57364718749332
pycom12g00190	4.70043971814109	3.8073549220576	4.75488750216347	4.8073549220576	4.24792751344359	7.02236781302845	7.01122725542325	7.66533591718518	7.01122725542325	7.11894107272351	5.12928301694497	4.64385618977472	4.75488750216347	4.85798099512757	5.93073733756289	7.27612440527424	7.25738784269265	7.23840473932508	7.53138146051631	7.33091687811462	5.49185309632967	5.52356195605701	4.90689059560852	5.85798099512757	5.28540221886225	8.04984854945056	8.38801728534514	7.94836723158468	7.95419631038687	7.62205181945638	5.90689059560852	5.88264304936184	4.90689059560852	6.02236781302845	7.74819284958946	8.27612440527424	7.78790255939143	7.93663793900257	7.89481776330794	4.4594316186373	5.24792751344359	5.61470984411521	4.8073549220576	4.16992500144231	7.60733031374961	7.39231742277876	6.88264304936184	6.32192809488736	8.06069593168755
pycom12g00770	6.10852445677817	6.4757334309664	6.08746284125034	6.49185309632967	5.93073733756289	7.04439411935845	6.74146698640115	6.89481776330794	7.21916852046216	7.21916852046216	7.59245703726808	7.08746284125034	5.75488750216347	6.97727992349992	6.64385618977472	7.40087943628218	7.67948009950545	7.82017896241519	7.82017896241519	7.60733031374961	6.55458885167764	7.33985000288462	6.52356195605701	6.94251450533924	7.39231742277876	6.4594316186373	6.70043971814109	6.56985560833095	7.5077946401987	6.98868468677217	7.17990909001493	6.22881869049588	6.28540221886225	6.4262647547021	7.19967234483636	7.70735913208088	7.64385618977472	8.05528243550119	7.8073549220576	6.24792751344359	6.12928301694497	6.3037807481771	6.16992500144231	6.74146698640115	6.89481776330794	6.70043971814109	7.01122725542325	6.02236781302845	7.72109918870719
pycom12g00940	2	1	3.16992500144231	2.32192809488736	0	4.32192809488736	4.4594316186373	4.08746284125034	4.08746284125034	4.16992500144231	2	1.58496250072116	0	0	2.58496250072116	4	3.70043971814109	3.32192809488736	3.90689059560852	3.8073549220576	3.16992500144231	3.32192809488736	2	3.70043971814109	2	4.75488750216347	5.20945336562895	5.88264304936184	5.6724253419715	5.55458885167764	2.8073549220576	2	1	3.32192809488736	5.04439411935845	6.37503943134692	5.6724253419715	5.20945336562895	4.85798099512757	3.16992500144231	2.58496250072116	2.32192809488736	0	3	5.90689059560852	5.35755200461808	5.24792751344359	4.58496250072116	5.78135971352466
pycom12g01950	0	-Inf	-Inf	0	-Inf	9.467605550083	8.36194377373524	9.34872815423108	9.33985000288462	9.81057163474115	-Inf	1	-Inf	-Inf	-Inf	8.8703647195834	8.78135971352466	9.211888294546	8.75488750216347	9.22641219278879	1	2.32192809488736	0	-Inf	-Inf	7.04439411935845	7.18982455888002	8.09275714091985	8.65463602852797	7.86418614465428	-Inf	-Inf	-Inf	1.58496250072116	7.74146698640115	9.00281501560705	9.57175264350355	9.46352437327118	9.31288295528435	0	-Inf	0	-Inf	-Inf	7.90086680798075	7.67948009950545	8.58120058192496	6.33985000288462	8.98013957763916
pycom12g02180	7.16992500144231	7	7.38370429247405	7.20945336562895	7.02236781302845	9.47167521439204	9.40726776424473	9.94397991434374	9.10328780841202	9.73301532168596	7.08746284125034	6.62935662007961	6.04439411935845	6.59991284218713	7.59991284218713	8.91587937883577	9.4797802640291	9.46352437327118	9.1006623390052	9.24555270625568	10.3003525603282	10.5736471874933	10.4737057496194	11.1636496760158	10.8025163651212	10.6302671250268	11.0320457269308	11.189206834597	11.3960695576399	10.9950604670327	10.65999589243	9.88417051910844	9.57931593758001	10.6969675262343	10.4252159032994	10.8217739819706	10.3976746329483	10.843921051289	10.3619437737352	11.2360141919001	11.8281364841941	10.6733090755617	11.0707918094231	11.3548003443506	11.5830827675029	11.523561956057	11.1996723448364	10.1649069266757	11.7980667203631
pycom12g02410	4.4594316186373	4.39231742277876	4.90689059560852	4.52356195605701	4	6.97727992349992	6.78135971352466	7.44294349584873	7.07681559705083	7.16992500144231	3.4594316186373	3.16992500144231	3.32192809488736	3.4594316186373	4.4594316186373	6.4093909361377	6.33985000288462	6.82017896241519	6.35755200461808	6.37503943134692	3.32192809488736	3.70043971814109	4.08746284125034	4.16992500144231	3.58496250072116	4.95419631038687	5.6724253419715	6	5.90689059560852	5.97727992349992	2	3.32192809488736	1.58496250072116	3.90689059560852	4.16992500144231	5.4262647547021	5.4594316186373	5.08746284125034	4.8073549220576	4.52356195605701	4.85798099512757	4.32192809488736	4.64385618977472	5.24792751344359	5.08746284125034	5.4262647547021	5.24792751344359	4.8073549220576	5.20945336562895
pycom12g03320	-Inf	1	2.8073549220576	0	1	4.24792751344359	5.52356195605701	5.55458885167764	4.39231742277876	4.75488750216347	1	0	0	1	0	4.64385618977472	4.64385618977472	4.64385618977472	4.64385618977472	4.8073549220576	-Inf	0	-Inf	-Inf	0	3.70043971814109	3.58496250072116	3.70043971814109	4.16992500144231	3.4594316186373	2	2.32192809488736	1	2.58496250072116	4.64385618977472	4.90689059560852	4	4.70043971814109	3.70043971814109	3.32192809488736	0	0	2.8073549220576	2	4.95419631038687	4.70043971814109	3.4594316186373	3.4594316186373	5
pycom12g03460	8.32192809488736	7.79441586635011	8.64385618977473	8.59618975614441	8.31741261376487	8.81378119121704	8.94544383637791	9.21431912080077	8.92481250360578	9.05528243550119	8.08214904135387	7.55458885167764	7.56224242422107	7.4093909361377	8.48381577726426	8.49185309632967	8.79441586635011	8.71424551766612	8.69696752623429	8.62205181945638	8.16490692667569	8.28540221886225	7.81378119121704	8.19475685442225	8.22881869049588	9.85486838326024	9.89935692292311	10.0457596613827	10.0334230015375	9.75488750216347	8.10852445677817	8.12928301694497	7.75488750216347	8.61470984411521	9.90989308377004	10.3409627642517	9.57742882803575	9.92777796208234	9.57742882803575	8.16992500144231	8.09803208296053	8.18982455888002	7.81378119121704	8.07146236255662	9.95128471496697	9.80413102118332	9.41996017784789	8.86418614465428	10.1649069266757
pycom12g10900	8.06608919045777	8.01680828768655	8.31741261376487	8.24792751344359	7.65821148275179	9.4093909361377	8.88264304936184	9.43879185257826	8.91886323727459	9.08480838780436	9.37721053038855	8.876516946565	7.59991284218713	8.7714894695006	9.1548181090521	10.2911706993219	10.3476213685681	10.4167975276061	10.2969162068793	10.4367115421372	9.13185696060879	9.52552080909507	9.25029841790633	9.34207466799914	9.56224242422107	9.01402047031493	8.92777796208234	9.35535109642481	9.93369065495223	9.37721053038855	9.43879185257826	8.68650052718322	8.26209484537018	8.95710204156229	9.29920801838728	10.1241213118292	9.8376279331714	10.0361736125535	9.69696752623429	8.91886323727459	8.93369065495223	8.7515440590891	8.75488750216347	9.03617361255349	9.37503943134693	9.22158712126481	9.36850646150769	8.33091687811462	9.9915218460757
pycom12g11130	7.39231742277876	7.17990909001493	8	7.97154355395077	7.68650052718322	8.44294349584873	8.54303182025524	8.70390357344466	8.39231742277876	8.67948009950545	7.36632221424582	6.62935662007961	6.94251450533924	6.58496250072116	7.8073549220576	7.8073549220576	7.66533591718518	8.24317398347295	7.8073549220576	7.7279204545632	7.61470984411521	7.69348695749933	7.77478705960117	7.6724253419715	8.19967234483636	8.4262647547021	8.44708322620965	9.00281501560705	8.57742882803575	8.41362792902417	7.38370429247405	7.56224242422107	6.59991284218713	7.74819284958946	8.09275714091985	8.29462074889163	8.07681559705083	8.28540221886225	7.78135971352466	7.78790255939143	7.98868468677217	7.40087943628218	7.467605550083	7.71424551766612	8.53915881110803	8.33539035469392	7.90086680798075	7.33985000288462	8.51963625284321
pycom12g11920	2	1	2	1	1.58496250072116	8.2667865406949	7.90086680798075	8.1548181090521	8.09803208296053	7.97727992349992	3.16992500144231	3.90689059560852	2.32192809488736	3.70043971814109	3.70043971814109	8.55074678538324	8.68299458368168	9.08746284125034	8.83605035505807	8.73809225962049	3.16992500144231	2.8073549220576	0	3.32192809488736	1	8.82654848729091	8.2045711442492	7.54689445988764	8.7279204545632	7.24792751344359	5.35755200461808	4.8073549220576	3.90689059560852	4.52356195605701	9.24079133216196	9.76818432477693	8.35755200461808	9.71424551766612	9.36632221424582	3.4594316186373	3.32192809488736	4.08746284125034	2.8073549220576	2.8073549220576	8.92481250360578	8.58120058192496	8.8073549220576	7.82654848729092	9.78299820892041
pycom12g12530	8.55074678538324	8.21431912080077	8.89178370321831	8.75488750216347	8.4797802640291	10.3498340914572	10.1848753429083	10.7193888209421	10.4747199465265	10.5420645422834	9	8.02790599656988	7.05528243550119	8.20945336562895	8.45121111183233	10.2992080183873	10.2203783276952	10.5410966153495	10.2656150464845	10.3128829552844	8.28540221886225	8.91288933622996	8.14465824283188	8.76487159073609	8.76487159073609	9.90689059560852	9.76487159073609	9.9957671508778	10.5545888516776	9.88264304936184	8.99435343685886	8.27146302790437	7.97727992349992	8.57742882803575	10.1006623390052	10.8486229404293	10.3564519702218	10.7364019313183	10.5117526537674	8.71424551766612	8.53138146051631	8.44708322620965	8.23840473932508	8.66888498426625	10.4051414631363	10.3498340914572	10.4019461239765	9.24317398347295	11.0182001788132
pycom12g12680	5.4594316186373	5.75488750216347	6.04439411935845	5.95419631038687	4.95419631038687	7.7279204545632	7.35755200461808	7.84549005094437	7.70735913208088	7.83289001416474	5.95419631038687	5.08746284125034	4.64385618977472	5.4262647547021	4.90689059560852	7.51569983828404	6.96578428466209	7.91886323727459	7.59991284218713	7.40087943628218	3.58496250072116	3.58496250072116	3.16992500144231	2	3.4594316186373	5.7279204545632	5.55458885167764	5.55458885167764	6.24792751344359	6.12928301694497	5.08746284125034	4.75488750216347	4.24792751344359	4.39231742277876	6.44294349584873	7.06608919045777	6.35755200461808	6.75488750216347	6.79441586635011	4.52356195605701	2.8073549220576	3.58496250072116	3.58496250072116	3.4594316186373	5.75488750216347	5.78135971352466	5.90689059560852	5.4262647547021	6.53915881110803
pycom12g13240	9.7632123668144	10.1947568544222	10.3641346550081	10.468624042918	9.68299458368168	10.1861142395416	10.2854022188622	10.5545888516776	10.2191685204622	10.12153351734	10.5068034377956	9.82017896241519	9.55650605467193	10.1573469353628	10.7364019313183	10.3253054550897	10.410451351504	10.609178738142	10.5651020783603	10.5028318040667	9.82177398197057	10.0927571409199	9.34207466799914	9.876516946565	9.58308276750293	9.85486838326024	9.7176764230664	9.868822554775	10.2667865406949	9.54689445988764	10.8649599151426	10.4838157772643	9.89784545600551	10.6908710092923	10.4553272203046	10.9344280406268	10.1661630826461	10.9410476063406	10.5333297323058	10.3542493819452	10.2252074369435	10.4747199465265	10.1472049249422	10.3049216695817	10.515699838284	10.2021238238305	10.1045987535644	9.4898479604393	11.0914353863236
pycom12g13520	8.62570884306447	9.00562454919388	9.2807707701306	9.19967234483636	8.72109918870719	7.88874324889826	8.02236781302845	8.07146236255662	7.51569983828404	7.88264304936184	9.3037807481771	8.60362634498619	7.97727992349992	8.79441586635011	9.21674585819531	8.16992500144231	8.11894107272351	8.30833903013941	8.20945336562895	8.2336196767597	8.53915881110803	8.68299458368168	7.78135971352466	8.56985560833095	8.4757334309664	7.63662462054365	7.4262647547021	8.00562454919388	8.16490692667569	7.98868468677217	9.82972273508606	9.2045711442492	8.39231742277876	9.403012023575	7.90689059560852	8.70390357344466	8.25266543245025	8.83605035505807	8.29920801838728	8.97441458980553	8.96000193206808	9.18239435340453	8.72109918870719	9.02236781302845	8.15987133677839	8.01122725542325	7.8008998999203	6.84549005094437	8.74483383749955
pycom12g13810	4.75488750216347	4.75488750216347	5.08746284125034	4.95419631038687	4.4594316186373	8.79116288855502	8.59991284218713	8.94251450533924	8.82654848729091	8.50382573799575	5.83289001416474	4.24792751344359	4.70043971814109	4.64385618977472	5.6724253419715	8.37068740680722	8.18487534290828	8.85798099512757	8.69348695749932	8.92184093707449	6.2667865406949	6.22881869049588	4.95419631038687	5.88264304936184	5.52356195605701	8.78135971352466	9	8.89481776330794	9.0389189892923	8.62935662007961	6.64385618977472	5.97727992349992	5.52356195605701	6.89481776330794	9.04984854945056	9.50977500432694	8.83605035505807	9.46352437327118	8.99435343685886	6.70043971814109	6.49185309632967	6.68650052718322	6.28540221886225	6.7279204545632	9.16992500144231	9.01959072835788	9.15987133677839	7.76818432477693	9.84862294042934
pycom12g13840	6.10852445677817	5.88264304936184	6.14974711950468	6.33985000288462	6.14974711950468	11.8069523282107	11.8490140736948	12.1195896207411	11.6188443017667	11.8707500033461	5.64385618977472	5.55458885167764	4.24792751344359	5.39231742277876	6.2667865406949	11.3734089602287	11.4998458870832	11.5849625007212	11.2900188469326	11.410451351504	5.16992500144231	5.55458885167764	4.70043971814109	4.95419631038687	5.78135971352466	10.5274770060604	10.8595347863827	10.9314762338868	10.9366379390026	10.3923174227788	5.35755200461808	5.28540221886225	4.52356195605701	5.32192809488736	10.6101020629997	11.2240016741981	10.3531468254981	11.0035179121086	10.4604558963096	4.90689059560852	5	4.95419631038687	4.32192809488736	3.90689059560852	10.3901689562002	10.1573469353628	9.89935692292311	9.0389189892923	10.6794800995054
pycom12g13850	10.8289298276515	10.3706874068072	12.2079294455117	11.0960562391809	10.9943534368589	9.84235034341381	9.37937836707126	10.632995197143	9.91139198784346	10.286557761608	10.2538474849874	10.2203783276952	9.64565843240871	10.4635243732712	10.9016211583461	9.46964181723952	10.0389189892923	9.83289001416474	9.81858217748086	9.65105169117893	9.34207466799914	9.81538329581354	10.6320864128352	9.9957671508778	11.1337844091799	10.5107641679179	10.8057438721516	11.6247954558602	11.2986354067342	11.319672120947	9.89330153086056	8.82972273508606	8.2240016741981	9.13955135239879	10.1799090900149	10.9715435539508	10.7099453802325	10.486835021563	10.2796105810525	10.5362472156881	10.6229669447905	9.00562454919388	9.93073733756289	10.1711767976518	12.0894504811159	11.9693865213423	11.5622424242211	11.1873520732005	12.3069161135225
pycom12g14040	-Inf	-Inf	0	-Inf	-Inf	7.27612440527424	7	7.58496250072116	6.75488750216347	6.93073733756289	0	-Inf	-Inf	-Inf	0	6.89481776330794	6.39231742277876	6.82017896241519	6.6724253419715	6.10852445677817	-Inf	-Inf	-Inf	-Inf	-Inf	4.58496250072116	4.64385618977472	4.58496250072116	5.20945336562895	3.8073549220576	-Inf	-Inf	-Inf	-Inf	4.85798099512757	5.4262647547021	4.52356195605701	5.61470984411521	4.64385618977472	-Inf	0	-Inf	0	-Inf	5	4.16992500144231	4.85798099512757	3.8073549220576	5.16992500144231
pycom12g14450	3.8073549220576	3.58496250072116	3.90689059560852	3.16992500144231	5.32192809488736	4.85798099512757	4	5.39231742277876	5.61470984411521	6.08746284125034	3.4594316186373	3.4594316186373	4.32192809488736	3.8073549220576	4	5.16992500144231	4.58496250072116	5.6724253419715	4.58496250072116	4.64385618977472	5.75488750216347	5.55458885167764	7.45121111183233	6.4262647547021	7.98299357469431	5.8073549220576	5.78135971352466	7.52356195605701	7	7.65105169117893	4.4594316186373	4.85798099512757	4.58496250072116	5.16992500144231	5.12928301694497	5.49185309632967	6.18982455888002	5.97727992349992	5.28540221886225	5.8073549220576	7.71424551766612	4.58496250072116	5.4262647547021	6.90689059560852	6.4093909361377	7.04439411935845	5.7279204545632	6.2667865406949	6.16992500144231
pycom12g15400	-Inf	1	1.58496250072116	0	-Inf	12.286557761608	12.377481688183	12.7383034114746	12.3026389237876	12.6229669447905	0	1.58496250072116	-Inf	2	1.58496250072116	11.919980595049	11.8788172846142	12.0474647733184	11.7193888209421	11.8201789624152	2.32192809488736	1	0	1	2.58496250072116	12.0251395622785	12.0498485494506	12.53065017975	12.5430318202552	11.9027519448502	1.58496250072116	1.58496250072116	1	3.32192809488736	12.0077281146323	12.9184905922923	12.2556187498396	12.6363980488838	12.0940776856719	0	1.58496250072116	1	2.32192809488736	1.58496250072116	12.2749604721406	11.9989429514431	11.9184905922923	10.713386514937	12.4688785538194
pycom12g15730	0	-Inf	-Inf	-Inf	-Inf	5.08746284125034	5.08746284125034	5.4262647547021	5.55458885167764	5.12928301694497	-Inf	0	-Inf	0	-Inf	4.95419631038687	5.58496250072116	5.32192809488736	4.70043971814109	5.28540221886225	-Inf	-Inf	-Inf	-Inf	-Inf	4.24792751344359	4.32192809488736	4.39231742277876	4.16992500144231	4	-Inf	-Inf	0	-Inf	4	4.8073549220576	4.90689059560852	4.75488750216347	4.24792751344359	-Inf	0	-Inf	0	0	4.70043971814109	3.58496250072116	4.4594316186373	3.4594316186373	5.04439411935845
pycom12g17030	4.64385618977472	4.39231742277876	5.88264304936184	4.90689059560852	6.02236781302845	4.85798099512757	4.4594316186373	5.28540221886225	4.52356195605701	6.04439411935845	3.70043971814109	2	2.58496250072116	3.90689059560852	2.58496250072116	4.16992500144231	3.70043971814109	4.64385618977472	3.70043971814109	3.4594316186373	6	5.39231742277876	5.64385618977472	5.95419631038687	5.6724253419715	5.75488750216347	5.49185309632967	6	6.56985560833095	5.93073733756289	4.24792751344359	5.12928301694497	4.32192809488736	5.64385618977472	4.8073549220576	5.7279204545632	5.4594316186373	5.88264304936184	4.64385618977472	5.55458885167764	6.12928301694497	5	5.93073733756289	6.52356195605701	7.04439411935845	6.79441586635011	6.5077946401987	5.55458885167764	7.08746284125034
pycom12g17040	9.41574176829009	9.14465824283188	9.8703647195834	9.79928162152192	9.55842071326866	8.4093909361377	8.39660478118186	8.53915881110803	8.30833903013941	8.80413102118332	9.14210705730255	8.48784003382305	8.31288295528435	8.48784003382305	9.13699111208023	8.37937836707126	8.49585502688717	8.63662462054365	8.11374216604919	8.27146302790437	8.90989308377004	8.60733031374961	8.78790255939143	9.1873520732005	9.26209484537018	8.40087943628218	8.01122725542325	9.21916852046216	9.05799172275918	8.82972273508606	8.21916852046216	8.85486838326024	7.48381577726426	8.97727992349992	8.37068740680722	8.79441586635011	8.51569983828404	8.8073549220576	8.31288295528435	8.11374216604919	8.68299458368168	7.56985560833095	8.37503943134693	8.56224242422107	9.35093918154643	9.13442632022093	8.90388184573618	7.71424551766612	9.70390357344466
pycom12g17050	4.24792751344359	3.70043971814109	5.04439411935845	4.70043971814109	4.4594316186373	5.4262647547021	4.58496250072116	5.78135971352466	4.90689059560852	5.83289001416474	4.90689059560852	2.58496250072116	3.32192809488736	4.08746284125034	3.70043971814109	5.90689059560852	4.95419631038687	5.78135971352466	5.24792751344359	5.16992500144231	4.52356195605701	4	5.4262647547021	4.4594316186373	5.4262647547021	5.24792751344359	4.64385618977472	6.02236781302845	5.95419631038687	5.4262647547021	3.32192809488736	3	1.58496250072116	4.08746284125034	5.35755200461808	5.35755200461808	5.32192809488736	5.4262647547021	5.16992500144231	4.90689059560852	6.59991284218713	2.32192809488736	3.58496250072116	5.16992500144231	6.35755200461808	6.12928301694497	6.4093909361377	5.6724253419715	6.8073549220576
pycom12g17160	5.12928301694497	5.35755200461808	5.08746284125034	5.39231742277876	5.16992500144231	5.28540221886225	5.24792751344359	5.7279204545632	5.12928301694497	5.4262647547021	6.3037807481771	5.70043971814109	4.8073549220576	5.70043971814109	5.93073733756289	5.4262647547021	5.39231742277876	5.83289001416474	5.4262647547021	5.78135971352466	5.58496250072116	5.16992500144231	5.32192809488736	5.08746284125034	5.7279204545632	4.95419631038687	4.08746284125034	4.8073549220576	4.64385618977472	5.16992500144231	5.88264304936184	5.8073549220576	4.4594316186373	5.64385618977472	4.58496250072116	5.95419631038687	5.83289001416474	5.49185309632967	5.4594316186373	4.4594316186373	4.39231742277876	4.52356195605701	4.32192809488736	4.52356195605701	4.90689059560852	4.70043971814109	5.08746284125034	4.24792751344359	5.97727992349992
pycom12g17170	0	-Inf	1	0	-Inf	4.39231742277876	3.32192809488736	5.04439411935845	3.16992500144231	4.4594316186373	0	0	1.58496250072116	-Inf	1.58496250072116	4.75488750216347	4.58496250072116	5.04439411935845	4.4594316186373	3.70043971814109	0	-Inf	-Inf	-Inf	-Inf	4	4.16992500144231	5.04439411935845	4.70043971814109	4.24792751344359	3.4594316186373	0	1	1.58496250072116	4.32192809488736	5.08746284125034	4.8073549220576	5.8073549220576	4.64385618977472	1	0	2	2	1.58496250072116	5.58496250072116	5.20945336562895	4.90689059560852	5.04439411935845	6
pycom12g17540	3.58496250072116	4.64385618977472	4.95419631038687	5.97727992349992	2	15.3360532056318	15.6142497276894	15.5864586616419	15.2507425290506	15.2498911958908	3.58496250072116	4.70043971814109	3.4594316186373	6.24792751344359	6.08746284125034	15.0418302391015	15.1719586190771	14.9120472689945	15.1387117742659	15.244846932183	4.58496250072116	3.70043971814109	2	2.32192809488736	4.08746284125034	13.7629010497751	14.3106127816595	14.436451292287	14.3454745520785	13.5315033046143	4.4594316186373	4.58496250072116	3.32192809488736	6	14.3539049235617	14.8442153687306	13.7905521378054	14.2323459722447	13.9854861991046	3.32192809488736	2.8073549220576	3.32192809488736	3.4594316186373	2.32192809488736	13.3983428876459	12.9856640790187	12.6715410667119	12.0161118382205	13.3276929772403
pycom12g18060	-Inf	-Inf	0	0	1	9.13955135239879	8.95128471496697	9.37503943134693	8.86418614465428	9.2045711442492	1	0	-Inf	-Inf	0	8.64024493622235	8.51963625284321	8.61838550225861	8.56985560833095	8.68999797141945	-Inf	-Inf	-Inf	0	0	7.79441586635011	7.8073549220576	8.4594316186373	8.47167521439204	8.0389189892923	1	-Inf	1	-Inf	8.11374216604919	8.45121111183233	7.82654848729092	8.10852445677817	7.61470984411521	1	0	3	0	0	8.27146302790437	7.89481776330794	7.76818432477693	6.83289001416474	8.07681559705083
pycom12g18370	4.52356195605701	4.16992500144231	4.95419631038687	5.4594316186373	4.4594316186373	6.53915881110803	6.8073549220576	6.75488750216347	6.4262647547021	6.14974711950468	5.49185309632967	5.12928301694497	5.52356195605701	4.70043971814109	6.08746284125034	7.13955135239879	7	7.23840473932508	7.48381577726426	7.23840473932508	3.58496250072116	3.58496250072116	3	0	1	6	5.85798099512757	5.52356195605701	5.39231742277876	4.70043971814109	5.8073549220576	5.49185309632967	5.04439411935845	6.08746284125034	6.59991284218713	6.70043971814109	4.70043971814109	6.75488750216347	6.02236781302845	6.06608919045777	6.02236781302845	6.53915881110803	5.12928301694497	6.18982455888002	6.58496250072116	6.52356195605701	5.93073733756289	5.16992500144231	7.18982455888002
pycom12g18520	11.5425482623352	11.380461065089	11.894059846274	11.7347096202258	11.5092801680879	10.7927902943011	10.8509681509824	11.3083390301394	10.9600019320681	11.0230612497353	11.7215264640075	11.0098286173681	10.4594316186373	11.0098286173681	11.3917806060132	10.6952282914958	10.9076418036655	11.047123912114	10.6008421143873	10.8703647195834	8.57742882803575	8.44708322620965	7.6724253419715	7.78790255939143	8.43462822763673	7.78135971352466	7.98299357469431	8.07146236255662	8.14465824283188	7.82654848729092	9.09803208296053	8.34872815423108	8.04439411935845	8.70735913208088	7.52356195605701	8.53138146051631	8.52356195605701	8.60733031374961	8.20945336562895	7.62935662007961	8.16992500144231	7.467605550083	7.28540221886225	8.41362792902417	7.96000193206808	7.99435343685886	7.69348695749933	7.20945336562895	8.58120058192496
pycom12g18570	9.25974326369078	9.52552080909507	9.65999589242998	9.53332973230583	9.876516946565	9.4093909361377	8.45532722030456	9.29691620687929	9.29691620687929	9.54689445988764	8.70043971814109	8.91288933622996	7.53915881110803	8.69348695749932	8.76487159073609	8.34429590791582	8.41362792902417	8.34872815423108	8.76487159073609	8.31741261376487	6.84549005094437	7.21916852046216	7.53138146051631	7.63662462054365	7.33091687811462	7.43462822763672	7.39231742277876	7.70043971814109	8.17492568250068	8.10852445677817	6.76818432477693	6.39231742277876	6.62935662007961	6.59991284218713	7.4757334309664	7.91288933622996	7.11894107272351	7.28540221886225	6.7279204545632	8.00562454919388	7.08746284125034	7.16992500144231	8.20945336562895	8.02236781302845	8.2045711442492	8.33091687811462	8.25266543245025	7.72109918870719	8.33091687811462
pycom12g19090	2.32192809488736	2.8073549220576	4.58496250072116	3.8073549220576	3.32192809488736	9.91438513215544	9.98868468677217	10.5584207132687	9.78953364497036	10.1497471195047	3.8073549220576	2	3	3.32192809488736	4.08746284125034	9.79279029430106	9.84235034341381	9.85798099512757	9.45327063401062	9.64385618977473	1.58496250072116	3	2.58496250072116	2.32192809488736	2	8.19967234483636	8.66177809777199	8.85798099512757	8.91886323727459	8.21431912080077	3	3.4594316186373	0	2.32192809488736	8.53138146051631	9.00842862207058	8.13442632022093	8.5077946401987	8.02790599656988	3	1.58496250072116	1.58496250072116	2	1.58496250072116	7.82017896241519	7.51569983828404	7.11894107272351	6.4262647547021	8.06608919045777
pycom12g19130	5.55458885167764	6.20945336562895	6.82017896241519	6.33985000288462	5.88264304936184	9.33985000288462	9.59245703726808	10.0168082876866	9.37503943134693	9.24792751344359	6.39231742277876	5.6724253419715	5.70043971814109	5.83289001416474	6.78135971352466	9.67419226814568	9.63662462054365	9.84549005094438	9.7431513941125	9.75488750216347	6.82017896241519	7.6724253419715	5.64385618977472	7.32192809488736	6.68650052718322	9.33985000288462	9.04165915163721	9.13699111208023	9.4858293087019	8.93369065495223	8.43462822763673	7.90086680798075	7.4262647547021	8.34872815423108	9.42206476617281	10.0251395622785	9.211888294546	10.1573469353628	9.14465824283188	7.3037807481771	7.08746284125034	7.25738784269265	7.28540221886225	7.59991284218713	10.0028150156071	9.65105169117893	9.56605403817109	8.6582114827518	10.6741922681457
pycom12g19760	1	-Inf	0	2.8073549220576	0	12.1692986957928	12.0484868739923	12.4275747475651	11.9618114080872	12.4419067045422	-Inf	2.32192809488736	2	2	2	11.5526690975143	11.5975870395862	11.7077904955288	11.3641346550081	11.5464121951194	3	-Inf	0	1	1.58496250072116	10.8672787397097	11.1085244567782	11.44759985828	11.7456743240021	11.0586682503406	1.58496250072116	-Inf	0	2.58496250072116	11.2167458581953	12.1101570189541	11.5660540381711	11.8695938432408	11.3353903546939	2	-Inf	0	0	1	10.8494051009478	10.4262647547021	10.4747199465265	9.32867492732795	10.9950604670327
pycom12g20230	3.58496250072116	2.32192809488736	4.52356195605701	3.4594316186373	4.39231742277876	6.37503943134692	6.37503943134692	6.82017896241519	6.16992500144231	6.14974711950468	4.58496250072116	3.70043971814109	3.58496250072116	3.70043971814109	4.58496250072116	7.27612440527424	7.5077946401987	7.8008998999203	7.40087943628218	7.4757334309664	3.70043971814109	4.70043971814109	3.4594316186373	2.8073549220576	3.16992500144231	6.52356195605701	5.39231742277876	5.75488750216347	6.39231742277876	5.49185309632967	5.16992500144231	3.8073549220576	4	4.64385618977472	6.53915881110803	7.16992500144231	6.39231742277876	7.36632221424582	6.84549005094437	3.90689059560852	3.32192809488736	3.4594316186373	3.32192809488736	3.4594316186373	7.08746284125034	6.7279204545632	6.8703647195834	5.90689059560852	7.65821148275179
[truncated: 278 more rows]
[truncated: 30 more columns]
