# Supplementary material for: Transcriptomics of Differential Ripening in ‘d’Anjou’ Pear (Pyrus communis L.)
Source: Front Plant Sci. 2021 Jun 16;12:609684. doi: 10.3389/fpls.2021.609684 (PMC8243007; doi:10.3389/fpls.2021.609684)
Supplement: Supplementary file 10 [file Data_Sheet_2.ZIP › Supp.2/02-GSForge/README.md]

`GSForge_D.Anjou_Analysis.ipynb` - Jupyter lab with GSForge Analysis
`GSForge_GEM.txt` - Output of GSForge Analysis
