# Supplementary material for: Transcriptomics of Differential Ripening in ‘d’Anjou’ Pear (Pyrus communis L.)
Source: Front Plant Sci. 2021 Jun 16;12:609684. doi: 10.3389/fpls.2021.609684 (PMC8243007; doi:10.3389/fpls.2021.609684)
Supplement: Supplementary file 10 [file Data_Sheet_2.ZIP › Supp.2/03-KINC/Intermediary_File.paf-th0.0-p1e-03-rsqr0.30-filtered-th_ranked.phased-th_ranked.Tissue__Cortex-all.csGCN.txt]

Source	Target	Similarity_Score	Interaction	Cluster_Index	Cluster_Size	Samples	Test_Name	p_value	r_squared	rank	hotelling_p_value
pycom11g05010	pycom01g07850	0.9567	co	1	39	1111108000111110000011111000001111000001111100000111110000011111000001111100000	Tissue__Cortex	2.160e-08	NA	1	2.686e-04
pycom06g01500	pycom06g01300	0.9471	co	1	39	1111100000111110000011111000001111000001111100000111110000011111000001111100000	Tissue__Cortex	2.160e-08	NA	2	8.427e-04
pycom14g03250	pycom09g05370	0.9329	co	1	39	1111100000111110000011111000081111000001111100080111110000011111000001111100000	Tissue__Cortex	2.160e-08	NA	3	8.680e-04
pycom06g01500	pycom02g01330	0.9197	co	1	38	1111100000111110000010111000001111000001111100000111110000011111000001111100000	Tissue__Cortex	6.968e-08	NA	4	4.240e-04
pycom16g07280	pycom15g02050	0.9014	co	1	39	1111100000011110000011111000001111000001111100010111110000011111000001111100000	Tissue__Cortex	6.810e-08	NA	5	3.060e-05
pycom15g15440	pycom15g02050	0.9195	co	1	39	1111100000111110000111111000001118000001111100080111110000011111000001111100000	Tissue__Cortex	1.011e-07	NA	6	3.390e-04
pycom14g03250	pycom01g10480	0.8825	co	2	38	1118100009111110900011111099901111000001111100000111110000011111000001111100000	Tissue__Cortex	6.968e-08	NA	7	8.275e-04
pycom09g05190	pycom06g11860	0.8793	co	1	39	1181100008111110000011111880001111000001111100010111110000011111000001111100000	Tissue__Cortex	6.810e-08	NA	8	9.640e-06
pycom14g03250	pycom10g27490	0.8787	co	1	39	1111100000111110000011111000001111000001111100000111110000011111000001111100000	Tissue__Cortex	2.160e-08	NA	9	5.203e-04
pycom08g09260	pycom01g07850	0.9453	co	1	37	1101000000111110000011111000001111000001111100000111110000011111000001111100000	Tissue__Cortex	3.095e-07	NA	10	2.205e-04
pycom13g23580	pycom05g21790	0.8836	co	1	39	1111100000111110000011111080001111800001111100010118110000011111000001111100000	Tissue__Cortex	1.494e-07	NA	11	6.252e-07
pycom14g03250	pycom111g05670	0.8815	co	2	40	1111100000111110000011111010001111000001111100070111110000011111000001111100000	Tissue__Cortex	1.152e-07	NA	12	9.879e-05
pycom15g02050	pycom05g21790	0.8770	co	1	38	1111100000111110000001111000001111000001111100080111110000011111000001111100000	Tissue__Cortex	6.968e-08	NA	12	1.134e-04
pycom15g11520	pycom09g05190	0.8711	co	1	39	1111100008111110000011111880001111000001111100080111110000011111000001111100000	Tissue__Cortex	2.160e-08	NA	13	2.725e-05
pycom08g09260	pycom02g20590	0.8725	co	1	38	1111100000111110000011110000001111000001111100000111110000011111000001111100000	Tissue__Cortex	6.968e-08	NA	14	8.374e-05
pycom14g03250	pycom09g00240	0.8702	co	1	38	1111100000111110000011111000001111000001111100080111100000011111000001111100000	Tissue__Cortex	6.968e-08	NA	15	9.919e-04
pycom02g20590	pycom02g14360	0.8639	co	1	39	1111100000111110000011111000001111000001111100000111110000011111000001111100000	Tissue__Cortex	2.160e-08	NA	15	2.171e-06
pycom16g10300	pycom09g02690	0.8692	co	1	38	1111100000118110000011111000001111000001111100070111110000011111000001111100000	Tissue__Cortex	6.968e-08	NA	16	3.317e-04
pycom11g11460	pycom11g00990	0.8593	co	1	38	1111100000111110000011111000001111000001111100000111110000011101000001111100000	Tissue__Cortex	6.968e-08	NA	17	2.303e-06
pycom10g16590	pycom03g00300	0.8582	co	1	39	1111100000111110000011111880001111000001111100080111110800011111000001111100000	Tissue__Cortex	2.160e-08	NA	18	2.221e-04
pycom15g11520	pycom04g17480	0.8582	co	1	39	1111100000111110000011111000001111000001111100000111110000011111000001111180000	Tissue__Cortex	2.160e-08	NA	18	5.745e-06
pycom111g03000	pycom06g09980	0.8789	co	2	37	1111100000111110000011111000001111000001111100000177110000011111000001111100000	Tissue__Cortex	3.095e-07	NA	19	1.703e-04
pycom420g00910	pycom15g18790	0.8581	co	1	39	1111100000111110000011111000001111000001111100000111110000011111000001111100000	Tissue__Cortex	2.160e-08	NA	19	3.250e-04
pycom13g23870	pycom10g10660	0.8579	co	1	39	1111100000111110000011111000001111000001111100080111110000011111000001111100000	Tissue__Cortex	2.160e-08	NA	20	2.593e-04
pycom10g27490	pycom02g13520	0.8761	co	1	37	1111100000199110000011111000001111000001111100000111110000011111000001111100000	Tissue__Cortex	3.095e-07	NA	21	1.432e-04
pycom06g01300	pycom02g01330	0.8576	co	1	38	1111100000111110000011110000001111000001111100000111110000011111000001111100000	Tissue__Cortex	6.968e-08	NA	22	2.335e-04
pycom15g02050	pycom06g11860	0.8563	co	1	39	1101100000111110000011111000001111000001111100010111110000011111000001111100000	Tissue__Cortex	6.810e-08	NA	22	1.192e-04
pycom10g10660	pycom02g20590	0.8704	co	1	37	1111100000111110000011810000001111000001111100000111110000011111000001111100000	Tissue__Cortex	3.095e-07	NA	23	2.062e-04
pycom11g12530	pycom03g00300	0.8523	co	1	39	1111100000111110000011111880001111000001111100080111110800011111000001111100000	Tissue__Cortex	2.160e-08	NA	24	3.007e-04
pycom11g25880	pycom06g11860	0.8477	co	1	39	1118100000111110000011111000001111000001111100010111110000011111000001111100000	Tissue__Cortex	6.810e-08	NA	25	2.093e-04
pycom13g23870	pycom06g12500	0.8459	co	1	39	1111100000111110000011111000001111000001111100000111110000011111000001111100000	Tissue__Cortex	2.160e-08	NA	26	3.672e-04
pycom06g12500	pycom05g21790	0.8454	co	1	39	1111100000111110000011111000001111000001111100000111110000011111000001111100000	Tissue__Cortex	2.160e-08	NA	27	5.422e-04
pycom09g05190	pycom03g00300	0.8442	co	1	39	1111100008111110000011111880001111000001111100080111110800011111000001111100000	Tissue__Cortex	2.160e-08	NA	28	2.513e-05
pycom12g13520	pycom07g26900	0.8429	co	1	39	1111100000111110000011111000001111000001111100080111110000011111000001111100000	Tissue__Cortex	2.160e-08	NA	29	2.413e-04
pycom16g10300	pycom05g29260	0.8434	co	1	38	1111100000118110000011111000001111000001111100080111110000011111000001111100000	Tissue__Cortex	6.968e-08	NA	30	4.242e-04
pycom09g10570	pycom01g19980	0.8846	co	1	39	1111100000117810181111111880001111000001111100080111100000011111000001111100000	Tissue__Cortex	1.392e-06	NA	31	6.718e-04
pycom05g28970	pycom02g13520	0.8549	co	2	37	1111100000199110000011111000001111000001111100000111110000011111000001111100000	Tissue__Cortex	3.095e-07	NA	32	2.880e-04
pycom15g02050	pycom03g00300	0.8392	co	1	39	1111100000111110000011111880001111000001111100080111110800011111000001111100000	Tissue__Cortex	2.160e-08	NA	32	5.721e-05
pycom09g08520	pycom02g13520	0.8530	co	1	37	1111100000199110000011111000001111080801111100080111110000011111080001111100000	Tissue__Cortex	3.095e-07	NA	33	6.503e-04
pycom15g11520	pycom10g24770	0.8791	co	1	36	1111100000117110000011111000001111000008110100080111110000011111000001111100000	Tissue__Cortex	1.274e-06	NA	34	1.458e-05
pycom11g25670	pycom02g14360	0.8378	co	1	39	1111100000111110000011111000001111000001111100080111110000011111000001111100000	Tissue__Cortex	2.160e-08	NA	35	1.854e-06
pycom12g11920	pycom01g10480	0.8382	co	2	38	1111100009111110900011811099901111000001111100000111110000011111000001111100000	Tissue__Cortex	6.968e-08	NA	36	8.611e-06
pycom16g07280	pycom10g01570	0.8536	co	1	38	1111100000011110000011111000001111000001111100010171110000011111000001111100000	Tissue__Cortex	4.830e-07	NA	37	2.074e-05
pycom14g12420	pycom06g11860	0.8369	co	1	39	1101100000111110000011111000001111000001111100010111110000011111000001111100000	Tissue__Cortex	6.810e-08	NA	38	5.346e-04
pycom15g11520	pycom02g03830	0.8362	co	1	39	1111180080111110000011111000001111000001111100080111110000011111000001111100000	Tissue__Cortex	2.160e-08	NA	39	2.248e-04
pycom09g19840	pycom09g10570	0.8437	co	1	39	1111100000117810100111111000001111000001111100080111110000011111000001111100000	Tissue__Cortex	3.417e-07	NA	40	5.800e-04
pycom15g15440	pycom02g08380	0.8325	co	1	39	1111100000111110000011111000001111000001111100000111110000011111000001111100000	Tissue__Cortex	2.160e-08	NA	40	6.018e-06
pycom09g00240	pycom02g13520	0.8390	co	1	37	1111100000199110000011111000001111000001111100000111110000011111000001111100000	Tissue__Cortex	3.095e-07	NA	41	6.786e-04
pycom13g23870	pycom13g23580	0.8285	co	1	39	1111100000111110000011111000001111000001111100000111110000011111000001111100000	Tissue__Cortex	2.160e-08	NA	41	7.225e-08
pycom111g03000	pycom06g11860	0.8385	co	1	38	1111100000111110000011111000001111000001111100010177110000011111000001111100000	Tissue__Cortex	4.547e-07	NA	42	8.632e-04
pycom15g02050	pycom09g05030	0.8299	co	1	40	1111100000111110000011111000001111000001111100018111110000011111000001111100000	Tissue__Cortex	1.230e-07	NA	42	1.037e-04
pycom14g03250	pycom04g13400	0.8288	co	1	40	1111100000111110000011111010001111000001111100000111110000011111000001111100000	Tissue__Cortex	1.152e-07	NA	42	3.437e-04
pycom14g03250	pycom12g11920	0.8267	co	1	38	1111100000111110000011811000001111000001111100000111110000011111000001111100000	Tissue__Cortex	6.968e-08	NA	42	5.137e-05
pycom04g11810	pycom02g14360	0.8258	co	1	38	1111100000111110000011111000001110000001111100000111110000011111000001111100000	Tissue__Cortex	6.968e-08	NA	43	4.112e-07
pycom12g02410	pycom11g11460	0.8300	co	1	38	1111100700111110000011111000007171000001111100010111110000011111000001111100000	Tissue__Cortex	1.698e-07	NA	44	4.283e-06
pycom11g09240	pycom10g10660	0.8257	co	1	38	1110100000111110000011111000001111000001111100088111110000011111000001111100000	Tissue__Cortex	6.968e-08	NA	44	5.390e-04
pycom07g26800	pycom03g07390	0.8244	co	1	38	1111100000111110000011111000001110000001111100080111110000011111000001111100000	Tissue__Cortex	6.968e-08	NA	45	1.649e-04
pycom15g01160	pycom02g20590	0.8221	co	1	39	1111177777111117777711111080001111000001111100000111110000011111000001111100000	Tissue__Cortex	2.160e-08	NA	46	2.386e-05
pycom16g10300	pycom13g09110	0.8230	co	1	38	1111100000118110000011111000001111000001111100080111110000011111000001111100000	Tissue__Cortex	6.968e-08	NA	47	2.915e-04
pycom15g11520	pycom11g25880	0.8215	co	1	38	1118100000111110000011111000001111000001111100080111110000011111000001111100000	Tissue__Cortex	6.968e-08	NA	48	2.079e-04
pycom06g11860	pycom03g00300	0.8208	co	1	39	1111100000111110000011111880001111000001111100000111110800011111000001111100000	Tissue__Cortex	2.160e-08	NA	48	3.021e-04
pycom11g16650	pycom10g27490	0.8472	co	1	36	7111700000117110000011111000001111000001111100080111110000011111000001111100000	Tissue__Cortex	1.274e-06	NA	49	4.623e-04
pycom13g23870	pycom04g11810	0.8204	co	1	39	1111100000111110000011111000001111000001111100000111110000011111000001111100008	Tissue__Cortex	2.160e-08	NA	49	3.801e-06
pycom14g15430	pycom11g23340	0.9005	co	1	44	1111111111111110000011111000001111000001111100000111110000011111000001111100000	Tissue__Cortex	1.139e-05	NA	50	1.690e-04
pycom15g20070	pycom15g03120	0.8175	co	1	38	1111100808181110000011111000001111000001111100080111110000011111000001111100000	Tissue__Cortex	6.968e-08	NA	51	1.165e-04
pycom11g25670	pycom05g19340	0.8154	co	2	39	1111100000111110000011111000001111000001111100080111110000011111000001111100000	Tissue__Cortex	2.160e-08	NA	52	2.199e-05
pycom15g15440	pycom10g01570	0.8155	co	1	38	1111100000111110000011111000001111000001111100000171110000011111000001111100000	Tissue__Cortex	6.968e-08	NA	53	8.217e-06
pycom14g12420	pycom09g05030	0.8180	co	1	40	1111100000111110000011111000001111000001111100018111110000011111000001111100000	Tissue__Cortex	1.230e-07	NA	54	2.322e-04
pycom13g23870	pycom02g01390	0.8136	co	1	38	1111100000111110000011118000001111000001111100000111110000011111000001111100000	Tissue__Cortex	6.968e-08	NA	54	3.137e-04
pycom15g26430	pycom01g07850	0.8370	co	1	36	1191900000111910000011111000001111000001111100000111110000011111000001111100000	Tissue__Cortex	1.274e-06	NA	55	4.152e-04
pycom15g11520	pycom04g16700	0.8133	co	2	39	1111100000111110000011111000001111000001111100000111110000011111000001111100000	Tissue__Cortex	2.160e-08	NA	55	2.039e-04
pycom05g21790	pycom02g03830	0.8134	co	1	38	1111100000111110000001111000001111000001111100080111110000011111000001111100000	Tissue__Cortex	6.968e-08	NA	56	7.480e-04
pycom02g01330	pycom01g07850	0.8127	co	1	39	1111100008111110000011111000001111000001111100000111110000011111000001111100000	Tissue__Cortex	2.160e-08	NA	57	1.894e-04
pycom111g03000	pycom10g28770	0.8188	co	1	37	1111100808111110000011111008001111000001111100080177110000011111000001111100000	Tissue__Cortex	3.095e-07	NA	58	1.649e-06
pycom11g05010	pycom06g15760	0.8185	co	1	37	1111100000118110000010111000001111000001111100000111110000011111000001111100000	Tissue__Cortex	3.095e-07	NA	59	2.869e-04
pycom12g11920	pycom05g28970	0.8119	co	1	38	1111100000111110000011811000001111000001111100000111110000011111000001111100000	Tissue__Cortex	6.968e-08	NA	60	2.830e-05
pycom14g03250	pycom01g24530	0.8094	co	1	39	1111100000111110000011111000001111000001111100000111110000011111000001111100000	Tissue__Cortex	2.160e-08	NA	60	1.075e-04
pycom11g12530	pycom111g03000	0.8586	co	2	41	1111100008111110000011111110001111100001111100010177110000011111000001111100000	Tissue__Cortex	1.022e-05	NA	61	6.933e-04
pycom12g13810	pycom09g19840	0.8372	co	1	41	1111100000117111100011111000001111000001111100010111110000011111000001111100000	Tissue__Cortex	2.104e-06	NA	62	1.553e-04
pycom11g00990	pycom04g04750	0.8302	co	1	37	1111100000118110000011111010001111000001111100000111110000001101000001111100000	Tissue__Cortex	1.400e-06	NA	63	5.057e-05
pycom15g01740	pycom09g09260	0.8166	co	2	37	1111100000111110000011811000001111000001111100000111110000011118008801111100000	Tissue__Cortex	3.095e-07	NA	64	7.675e-04
pycom16g10610	pycom12g13520	0.8177	co	1	41	1111101000111110000011111000011111000001111100080111110000011111000001111100000	Tissue__Cortex	4.668e-07	NA	65	7.461e-04
pycom13g23580	pycom11g09240	0.8062	co	1	38	1110100000111110000011111000001111000001111100000111110000011111000001111100000	Tissue__Cortex	6.968e-08	NA	65	7.895e-06
pycom14g12420	pycom03g00300	0.8048	co	1	39	1111100000111110000011111880001111000001111100000111110800011111000001111100000	Tissue__Cortex	2.160e-08	NA	66	1.252e-04
pycom15g01160	pycom11g05010	0.8081	co	1	40	1111177777111117777711111010881111000001111100000111110000011111000001111100000	Tissue__Cortex	1.152e-07	NA	67	1.528e-05
pycom11g09240	pycom06g12500	0.8051	co	1	38	1118100000111110000011111000001111000001111100008111110000011111000001111100000	Tissue__Cortex	6.968e-08	NA	67	8.790e-04
pycom05g21790	pycom02g04240	0.8042	co	1	39	1111100000111110000011111000001111000001111100000111110000011111000001111100000	Tissue__Cortex	2.160e-08	NA	67	5.362e-04
pycom15g16530	pycom05g16060	0.8587	co	1	34	0011000000111110000010111000001111000001011100770111110000011111000001111100000	Tissue__Cortex	1.718e-05	NA	68	4.150e-04
pycom05g29260	pycom04g17420	0.8048	co	1	38	1111100000118110000011111008081111000001111100080111110000011111000001111100000	Tissue__Cortex	6.968e-08	NA	68	4.585e-05
pycom15g25100	pycom14g10270	0.8239	co	1	36	1111100000117110000001111770001181800001111100078111110000011111000001111100000	Tissue__Cortex	1.274e-06	NA	69	1.203e-05
pycom15g11520	pycom09g08660	0.8024	co	1	39	1111100000111110000011111000001111000001111100080111110000011111000001111100000	Tissue__Cortex	2.160e-08	NA	69	1.165e-05
pycom111g03000	pycom05g28970	-0.8135	co	2	38	1111100000111110000011111000001111000001111100010177110000011111000001111100000	Tissue__Cortex	4.547e-07	NA	70	8.054e-04
pycom14g12420	pycom05g21790	0.8071	co	1	39	1111100000111110000011111000001111000001111100010118110000011111000001111100000	Tissue__Cortex	1.494e-07	NA	70	4.122e-04
pycom15g20070	pycom02g14360	0.7992	co	1	39	1111100000111110000011111000001111000001111100000111110000011111000001111100000	Tissue__Cortex	2.160e-08	NA	71	1.856e-06
pycom16g02410	pycom02g15660	0.8120	co	1	40	1911100000111118808811111000011111080001111100010111110000011111000001111100000	Tissue__Cortex	4.122e-07	NA	72	3.654e-05
pycom10g24770	pycom03g00300	0.8336	co	1	35	1111100000117110000011111800001111000008118100080111110000011111000001111800000	Tissue__Cortex	4.858e-06	NA	73	4.866e-06
pycom09g05370	pycom01g23940	0.8093	co	1	37	1111100000101110000011711000081111000001111100070111110000011111000001111100000	Tissue__Cortex	3.095e-07	NA	73	8.674e-04
pycom13g12970	pycom05g15300	0.7979	co	1	38	1111100000111110000011111000001111000001111100000171110000011111000001111100000	Tissue__Cortex	6.968e-08	NA	74	4.825e-04
pycom13g01690	pycom11g00990	0.7973	co	1	39	1111100009111119909011111990901111000091111100000111110000011111000001111190000	Tissue__Cortex	2.160e-08	NA	74	5.299e-06
pycom15g01160	pycom06g19210	0.8085	co	1	41	1111177777111117777711111010811111000001111100000111110000011111000001111100000	Tissue__Cortex	4.122e-07	NA	75	1.659e-05
pycom07g26900	pycom03g06110	0.8066	co	1	37	1111100000111110000011718000071111000001111100000111110000011111000001111100000	Tissue__Cortex	3.095e-07	NA	75	1.710e-04
pycom11g09240	pycom02g08380	0.8004	co	1	40	1111100000111110000011111000001111000001111100010111110000011111000001111100000	Tissue__Cortex	1.230e-07	NA	75	8.247e-06
pycom13g23870	pycom02g01330	0.7965	co	1	39	1111100000111110000011111000001111000001111100000111110000011111000001111100000	Tissue__Cortex	2.160e-08	NA	75	1.930e-04
pycom15g26430	pycom12g23240	0.8184	co	1	36	1191900000111910000011111000001111000001111100000111110000011111000001111100000	Tissue__Cortex	1.274e-06	NA	76	4.283e-04
pycom11g11460	pycom02g14360	0.7961	co	1	39	1111100000111110000011111000001111000001111100000111110000011111000001111100000	Tissue__Cortex	2.160e-08	NA	76	1.883e-07
pycom13g17410	pycom13g01690	0.8182	co	1	36	1111100009111109909011111990901110000091111100000111110000001111000001111190000	Tissue__Cortex	1.274e-06	NA	77	8.418e-04
pycom14g03250	pycom10g09930	0.8051	co	1	37	1711700000111110000011111000001111000001111100000111110000011111000001111100000	Tissue__Cortex	3.095e-07	NA	77	4.424e-04
pycom15g18790	pycom06g15760	0.7962	co	1	38	1111100000118110000011111000001111000001111100000111110000011111000001111100000	Tissue__Cortex	6.968e-08	NA	77	9.530e-04
pycom10g17350	pycom01g06310	0.8638	co	1	33	0000000800111110000811811000001111000001111100000111110000011111000001111100000	Tissue__Cortex	5.633e-05	NA	78	7.742e-06
pycom15g11520	pycom11g12530	0.7953	co	1	39	1111100000111110000011111000001111000001111100080111110000011111000001111100000	Tissue__Cortex	2.160e-08	NA	79	3.542e-04
pycom14g10270	pycom02g16720	0.8037	co	1	37	1181100800111110000001111000001111000001111100000111110000011111000001111100000	Tissue__Cortex	3.095e-07	NA	80	6.284e-04
pycom11g25880	pycom03g00300	0.7946	co	1	38	1118100000111110000011111880001111000001111100080111110800011111000001111100000	Tissue__Cortex	6.968e-08	NA	81	1.711e-04
pycom12g17050	pycom05g19340	0.8194	co	1	37	1111101010111110000011011000001111000001011100000111110000011001000001111100000	Tissue__Cortex	3.215e-06	NA	82	6.270e-04
pycom10g10660	pycom02g14360	0.7933	co	1	39	1111100000111110000011111000001111000001111100080111110000011111000001111100000	Tissue__Cortex	2.160e-08	NA	82	2.283e-06
pycom16g10610	pycom10g24870	0.9010	co	1	44	1111111111111110010011111000011101000001111100010111110000011001000001111100000	Tissue__Cortex	2.991e-04	NA	83	2.125e-04
pycom12g13810	pycom04g05140	0.8422	co	1	35	1111100000000000000011111000001111000001111100010111110000011111000001111100000	Tissue__Cortex	1.915e-05	NA	84	7.517e-04
pycom15g01160	pycom13g12050	0.8135	co	1	40	1111177777171717777711111010811111000001111100010111110000011111000001111100000	Tissue__Cortex	1.663e-06	NA	85	4.263e-04
pycom15g22160	pycom15g11520	0.7921	co	1	38	1111100000111110000011811000001111000001111100000111110000011111000001111100000	Tissue__Cortex	6.968e-08	NA	85	4.423e-04
pycom13g23580	pycom02g20590	0.7913	co	1	39	1111100000111110000011111000001111000001111100000111110000011111000001111100000	Tissue__Cortex	2.160e-08	NA	85	2.837e-06
pycom14g10270	pycom03g00300	0.7912	co	1	39	1111100000111110000011111880001111000001111100000111110800011111000001111100000	Tissue__Cortex	2.160e-08	NA	86	9.942e-05
pycom13g09450	pycom10g17350	0.8116	co	2	36	1111100000111110000800111000001811000001111100000111110000011111000001111100000	Tissue__Cortex	1.274e-06	NA	87	5.708e-07
pycom05g29260	pycom01g23940	0.7958	co	2	37	1111100000118110000011711000001111000001111100070111110000011111000001111100000	Tissue__Cortex	3.095e-07	NA	88	7.509e-05
pycom10g10660	pycom08g06450	0.7903	co	1	38	1111100000111110000011110000001111000001111100088111110000011111000001111100000	Tissue__Cortex	6.968e-08	NA	88	6.338e-04
pycom06g11860	pycom04g17480	0.8923	co	1	32	1101100008001000000011111000001011000001111100010110110000011111000001011100000	Tissue__Cortex	4.648e-04	NA	89	2.515e-04
pycom04g17420	pycom03g06110	0.8627	co	1	32	1111100000111110000000700000071101000001111100000111110000001111000001111100000	Tissue__Cortex	1.714e-04	NA	89	5.187e-04
pycom11g00990	pycom06g15760	0.7896	co	1	38	1111100000118110000011111000001111000001111100000111110000011111000001111100000	Tissue__Cortex	6.968e-08	NA	89	2.578e-05
pycom04g06370	pycom03g00300	0.7894	co	1	38	1111100808110110000011111888001111000001111100000111110800011111000001111100000	Tissue__Cortex	6.968e-08	NA	90	3.859e-04
pycom04g17480	pycom01g07850	0.8879	co	1	31	0000000000011110000011111000001011000001111100000011110000011111000001111100000	Tissue__Cortex	4.838e-04	NA	91	1.261e-06
pycom16g00660	pycom12g11920	0.8054	co	1	36	1111100000111110000011811770001111000001111100070711110000011111000001111700000	Tissue__Cortex	1.274e-06	NA	92	1.626e-04
pycom14g00830	pycom06g12500	0.7881	co	1	39	1111100000111110000011111000001111000001111100000111110000011111000001111100000	Tissue__Cortex	2.160e-08	NA	92	4.183e-04
pycom12g13840	pycom111g03000	0.7935	co	2	37	1111100000111110000011111000001111000001111100000177110000011111000001111100000	Tissue__Cortex	3.095e-07	NA	93	3.696e-04
pycom15g11520	pycom06g11860	0.7879	co	1	39	1111100000111110000011111000001111000001111100080111110000011111000001111100000	Tissue__Cortex	2.160e-08	NA	93	3.918e-04
pycom15g01160	pycom12g23240	0.8495	co	1	45	1111177777111117777711111111811111000001111100010111110000001111010011111100000	Tissue__Cortex	8.461e-05	NA	94	5.062e-05
pycom11g25670	pycom11g11460	0.7931	co	1	37	1111100000111110000011111000001111000001111100080181110000011101000001111100000	Tissue__Cortex	3.095e-07	NA	95	5.330e-06
pycom11g11460	pycom02g02820	0.7886	co	1	40	1111100000111110000011111000001111000001111100010111110000011111000001111100000	Tissue__Cortex	1.230e-07	NA	96	1.036e-06
pycom49g00190	pycom111g03000	-0.8603	co	1	34	1111100808011110000010011010001111000001110100010177110000010111000001111100000	Tissue__Cortex	2.187e-04	NA	97	8.377e-05
pycom12g02410	pycom11g00990	0.8367	co	1	41	1111100708111110000011111111017171000001111100018111110000001111000001111100000	Tissue__Cortex	3.108e-05	NA	97	2.632e-06
pycom15g11520	pycom10g16590	0.7872	co	1	39	1111100000111110000011111000001111000001111100080111110000011111000001111100000	Tissue__Cortex	2.160e-08	NA	97	2.344e-04
pycom13g11980	pycom09g19840	0.8473	co	1	43	1111108011817811111111111000001111000001111100080111110000011111000001111100000	Tissue__Cortex	9.785e-05	NA	98	8.353e-05
pycom12g03460	pycom11g09240	0.7883	co	1	40	1111100000111110000011111000001111000001111100010111110000011111000001111100000	Tissue__Cortex	1.230e-07	NA	98	9.736e-04
pycom16g04670	pycom11g12530	0.8828	co	1	49	1111111111111111111111111000001111000001111100080111110000011111000001111100000	Tissue__Cortex	5.774e-04	NA	99	1.622e-06
pycom16g00660	pycom09g00240	0.7908	co	1	37	1111100000111110000011111770001111000001111100070711110000011111000001111700000	Tissue__Cortex	3.095e-07	NA	99	8.133e-04
pycom12g23240	pycom11g11460	0.7860	co	1	39	1111100000111110000011111000001111000001111100000111110000011111000001111100000	Tissue__Cortex	2.160e-08	NA	100	1.985e-06
pycom12g11920	pycom10g09930	0.7982	co	1	36	1711700000111110000011811000001111000001111100000111110000011111000001111100000	Tissue__Cortex	1.274e-06	NA	101	1.284e-06
pycom10g24970	pycom08g06450	0.7864	co	1	39	1111100010181110000011111000001111000001111100000111110000011111000001111100000	Tissue__Cortex	8.868e-08	NA	101	5.618e-04
pycom13g23580	pycom01g21250	0.7874	co	1	40	1111100000111110008811111018081111000001111100000111110000011111000001111100000	Tissue__Cortex	1.152e-07	NA	101	1.156e-06
pycom11g01740	pycom05g29260	0.8480	co	1	32	0111100000100010000011111000001101000001110100000111110000011011000001111100000	Tissue__Cortex	1.714e-04	NA	102	1.994e-05
pycom16g00660	pycom09g19840	0.7976	co	1	36	1111100000117110000011111770001111000001111100070711110000011111000001111700000	Tissue__Cortex	1.274e-06	NA	103	1.966e-04
pycom08g09260	pycom02g14360	0.7853	co	1	39	1111100000111110000011111000001111000001111100000111110000011111000001111100000	Tissue__Cortex	2.160e-08	NA	104	1.930e-06
pycom111g03000	pycom09g10150	-0.7969	co	1	36	1111900000111110000011111000001111000001111100000177110000011111000001111100000	Tissue__Cortex	1.274e-06	NA	105	5.709e-04
pycom15g18790	pycom08g09260	0.7850	co	1	40	1111100000111110001011111000001111000001111100000111110000011111000001111100000	Tissue__Cortex	8.303e-08	NA	106	5.657e-04
pycom09g19840	pycom08g16740	0.7835	co	1	38	1111100008117110000011111000001111000001111100080111110000011111000001111100000	Tissue__Cortex	6.968e-08	NA	106	5.631e-04
pycom10g17350	pycom03g07050	0.8611	co	2	31	7817100000708080008811111000001111000001111100000111110000011111000001111100000	Tissue__Cortex	4.838e-04	NA	107	1.660e-06
pycom10g10660	pycom02g01330	0.7857	co	1	40	1111100000111110000011111000001111000001111100010111110000011111000001111100000	Tissue__Cortex	1.230e-07	NA	107	4.273e-05
pycom15g02050	pycom10g28770	0.7828	co	2	39	1111100000111110000011111008001111000001111100080111110000011111000001111100000	Tissue__Cortex	2.160e-08	NA	107	1.140e-06
pycom13g17410	pycom11g11460	0.7856	co	1	40	1111100000111110000011111000001111000001111100010111110000011111000001111100000	Tissue__Cortex	1.230e-07	NA	108	3.383e-07
pycom520g01260	pycom16g00660	0.7878	co	1	37	1111100000111110000011111770081111000001111100070711110000011111000001111700000	Tissue__Cortex	3.095e-07	NA	108	6.834e-04
pycom11g23340	pycom10g27490	0.7826	co	1	39	1111100000111110000011111000001111000001111100000111110000011111000001111100000	Tissue__Cortex	2.160e-08	NA	108	1.433e-04
pycom13g23580	pycom12g03460	0.8410	co	1	32	0100100000111100000011111000001110000001101100000111100000011111000001111100000	Tissue__Cortex	1.714e-04	NA	109	3.852e-06
pycom06g09980	pycom02g04240	0.7814	co	2	39	1111100000111110000011111000001111000001111100000111110000011111000001111100000	Tissue__Cortex	2.160e-08	NA	109	6.361e-04
pycom15g03120	pycom11g25670	0.7815	co	1	38	1111100808181110000011111000001111000001111100080111110000011111000001111100000	Tissue__Cortex	6.968e-08	NA	110	5.444e-05
pycom12g13850	pycom03g00300	0.7814	co	1	38	1111100000110110000011111880001111000001111100000111110800011111000001111100000	Tissue__Cortex	6.968e-08	NA	111	2.706e-04
pycom13g17410	pycom06g15760	0.7866	co	1	40	1111100000118110000011111000001111000001111100000111110011011111000001111100000	Tissue__Cortex	3.638e-07	NA	112	5.199e-04
pycom15g11520	pycom11g25670	0.7804	co	1	39	1111100000111110000011111000001111000001111100080111110000011111000001111100000	Tissue__Cortex	2.160e-08	NA	112	2.903e-05
pycom05g29260	pycom03g07390	0.7805	co	1	38	1111100000118110000011111000001111000001111100080111110000011111000001111100000	Tissue__Cortex	6.968e-08	NA	113	3.948e-04
pycom15g25100	pycom09g08660	0.7931	co	1	36	1111100000117110000011111770001181800001111100078111180000011111000001111100000	Tissue__Cortex	1.274e-06	NA	114	2.774e-05
pycom11g11460	pycom04g16700	0.7796	co	1	39	1111100000111110000011111000001111000001111100000111110000011111000001111100000	Tissue__Cortex	2.160e-08	NA	114	2.029e-06
pycom16g02020	pycom15g03120	0.7801	co	1	38	1111100708181110000011111000001111000001111100080111110000011111000001111100000	Tissue__Cortex	6.968e-08	NA	115	2.994e-04
pycom16g15040	pycom05g29260	0.7916	co	1	36	1111100000118010000011711808001111000001111100080111110000011111000001111100000	Tissue__Cortex	1.274e-06	NA	116	2.998e-05
pycom11g11460	pycom09g08660	0.7795	co	1	38	1111100000111110000011111000001111000001111100080111110000011101000001111100000	Tissue__Cortex	6.968e-08	NA	117	9.833e-07
pycom15g21750	pycom12g22270	0.7850	co	1	37	1111100800111110000011111000001111080801111100080111180000081111800001111100000	Tissue__Cortex	3.095e-07	NA	118	1.839e-04
pycom15g11520	pycom15g02050	0.7792	co	1	39	1111100000111110000011111000001111000001111100080111110000011111000001111100000	Tissue__Cortex	2.160e-08	NA	118	5.565e-05
pycom05g29260	pycom01g20920	0.7793	co	1	38	1111100000118110000011111000001111000001111100080111110000011111000001111100000	Tissue__Cortex	6.968e-08	NA	119	5.120e-04
pycom14g10270	pycom05g18530	0.7791	co	1	38	1111100000111110000001111000001111000001111100000111110000011111000001111100000	Tissue__Cortex	6.968e-08	NA	120	2.886e-04
pycom05g21790	pycom03g00300	0.7788	co	1	39	1111100000111110000011111880001111000001111100000111110800011111000001111100000	Tissue__Cortex	2.160e-08	NA	120	2.092e-04
pycom15g25100	pycom11g25670	0.8131	co	1	34	1111100000117110000011111770001181800001011100078181180000011111000001111100000	Tissue__Cortex	1.718e-05	NA	121	1.509e-04
pycom16g04920	pycom12g11920	0.7790	co	1	38	1111100000111110000011811000001111000001111100000111110000011111000001111100000	Tissue__Cortex	6.968e-08	NA	121	4.301e-06
pycom11g09240	pycom02g01390	0.7821	co	1	37	1110100000111110000011118000001111000001111100000111110000011111000001111100000	Tissue__Cortex	3.095e-07	NA	122	5.610e-04
pycom15g01740	pycom01g06310	0.8209	co	2	46	1111100000111110000011111000001111000001111100000111110000011111111011111111100	Tissue__Cortex	5.997e-05	NA	123	2.515e-04
pycom16g04130	pycom03g06110	0.8129	co	1	35	1110100000110110001011718000071111000001111100080111110000011711000001111100000	Tissue__Cortex	1.826e-05	NA	123	5.051e-05
pycom17g03230	pycom04g13720	0.8202	co	1	33	1111100000181110000008111000008810000001111100000111110000011111000001111100000	Tissue__Cortex	5.633e-05	NA	123	9.813e-04
pycom11g11460	pycom06g15760	0.7778	co	1	38	1111100000118110000011111000001111000001111100000111110000011111000001111100000	Tissue__Cortex	6.968e-08	NA	124	4.574e-06
pycom15g15440	pycom02g21000	0.7876	co	2	37	1111100000171110000017111000001118000001111100010111110000011111000001111100000	Tissue__Cortex	1.182e-06	NA	125	2.552e-04
pycom09g19840	pycom07g26800	0.8394	co	1	31	1111100000117110000011111000001111000001110000000111110000000000000001111100000	Tissue__Cortex	4.838e-04	NA	126	5.726e-04
pycom15g11520	pycom04g04750	0.7768	co	1	38	1111100000118110000011111000001111000001111100000111110000011111000001111100000	Tissue__Cortex	6.968e-08	NA	126	4.472e-04
pycom06g12500	pycom04g17480	0.8274	co	1	32	0180000000111100000011111000001010800001111100008111110000011111000001111100000	Tissue__Cortex	1.714e-04	NA	127	7.771e-05
pycom13g01690	pycom04g16700	0.7765	co	2	38	1111000009111119909011111990901111800091111100080111110000011111000001111190000	Tissue__Cortex	6.968e-08	NA	128	4.545e-05
pycom09g05190	pycom06g15760	0.8383	co	1	31	0000000000018010000011111008001111000001111100008111110000011111000001111100000	Tissue__Cortex	4.838e-04	NA	129	2.981e-05
pycom08g06450	pycom02g20590	0.7749	co	1	39	1111100000111110000011111000001111000001111100000111110000011111000001111100000	Tissue__Cortex	2.160e-08	NA	129	7.527e-05
pycom15g22160	pycom09g05190	0.7750	co	1	38	1111100008111110000011811880001111000001111100080111110000011111000001111100000	Tissue__Cortex	6.968e-08	NA	130	2.404e-05
pycom10g24970	pycom02g20590	0.7790	co	1	37	1111100000181110000011110000001111000001111100000111110000011111000001111100000	Tissue__Cortex	3.095e-07	NA	131	1.272e-04
pycom16g17320	pycom14g03250	0.7739	co	1	39	1111100000111110000011111000081111000001111100080111110000011111000001111100000	Tissue__Cortex	2.160e-08	NA	131	5.835e-04
pycom15g02050	pycom14g00830	0.7742	co	1	38	1111100000111110000011101000001111000001111100080111110000011111000001111100000	Tissue__Cortex	6.968e-08	NA	132	1.639e-04
pycom09g08660	pycom06g15760	0.8217	co	1	32	0000000000118100000011111000001111000001111100000111110000011111000001111100000	Tissue__Cortex	1.714e-04	NA	133	4.305e-05
pycom07g26780	pycom03g01090	0.7758	co	1	40	1111100808111110000011111000001111800001111100010111110800011111000081111100000	Tissue__Cortex	1.230e-07	NA	134	9.571e-04
pycom16g11860	pycom13g01690	0.7725	co	1	38	1111100009118119909011111990901111000091111100000111110000011111000001111190000	Tissue__Cortex	6.968e-08	NA	135	3.321e-04
pycom09g05370	pycom01g05580	0.8008	co	1	35	7111100000101010000811711000001111000001110100080111110000011111000101111100000	Tissue__Cortex	1.741e-05	NA	136	3.131e-04
pycom15g15440	pycom06g12500	0.7720	co	1	39	1111100000111110000011111000001111000001111100008111110000011111000001111100008	Tissue__Cortex	2.160e-08	NA	136	6.165e-04
pycom15g02050	pycom06g09980	0.7717	co	2	39	1111100000111110000011111000001111000001111100080111110000011111000001111100000	Tissue__Cortex	2.160e-08	NA	137	9.294e-05
pycom13g23870	pycom11g25670	0.8316	co	1	31	1111100000111110000088180000008888000001111100000111110000011111000001111100000	Tissue__Cortex	4.838e-04	NA	138	1.562e-04
pycom12g11920	pycom09g19840	0.7767	co	1	37	1111100000117110000011811000001111000001111100080111110000011111000001111100000	Tissue__Cortex	3.095e-07	NA	139	3.397e-06
pycom13g17410	pycom02g14360	0.7713	co	1	38	1111100000111110000011111000001111000001111100000111110000001111000001111100000	Tissue__Cortex	6.968e-08	NA	139	7.891e-07
pycom12g12680	pycom09g16520	0.8331	co	1	49	1111111111111111111111111000001111000801111100000111110000011111000001111100000	Tissue__Cortex	5.774e-04	NA	140	2.063e-05
pycom420g00590	pycom04g05140	0.7973	co	1	34	1111100000000800000011111000001111000001111100000111110000011111000001111100000	Tissue__Cortex	1.718e-05	NA	140	1.416e-05
pycom13g23580	pycom13g04070	0.8280	co	2	31	0800000000818180000011111000001111000001111100000111110000011111000001111100000	Tissue__Cortex	4.838e-04	NA	141	4.548e-05
pycom13g15660	pycom12g11920	-0.7703	co	1	38	1111100000111110000011811000001111000001111100000111110000011111000001111100000	Tissue__Cortex	6.968e-08	NA	141	3.832e-05
pycom15g25100	pycom12g03460	0.8278	co	1	31	1111100000117100000001111770001080800001101100078111180000011111000001111100000	Tissue__Cortex	4.838e-04	NA	142	2.202e-05
pycom14g03250	pycom12g13520	0.7694	co	1	39	1111100000111110000011111000001111000001111100080111110000011111000001111100000	Tissue__Cortex	2.160e-08	NA	142	9.865e-04
pycom16g07280	pycom13g23580	0.7718	co	1	38	1101100000811110000011111000001111000001111100010111110000011111000001111100000	Tissue__Cortex	1.698e-07	NA	143	2.244e-06
pycom10g01570	pycom05g18530	0.7802	co	1	36	1111100000111110000011111000001110000001111100000171110000011011000001111100000	Tissue__Cortex	1.274e-06	NA	144	1.715e-05
pycom12g11920	pycom05g05060	0.7691	co	1	38	1111100000111110000011711000001111000001111100000111110000011111000001111100000	Tissue__Cortex	6.968e-08	NA	144	4.361e-05
pycom05g21790	pycom02g08380	0.7704	co	1	39	1111100000111110000011111000001111000001111100010118110000011111000001111100000	Tissue__Cortex	1.494e-07	NA	145	1.550e-05
pycom15g01160	pycom02g01330	0.7682	co	1	39	1111177777111117777711111080001111000001111100000111110000011111000001111100000	Tissue__Cortex	2.160e-08	NA	145	2.914e-05
pycom15g02050	pycom01g21250	0.7680	co	1	39	1111100000111110000011111000001111000001111100080111110000011111000001111100000	Tissue__Cortex	2.160e-08	NA	146	1.005e-04
pycom11g27660	pycom11g26630	0.7794	co	1	36	1111800080111110000011717000001111000001111100080111110000011111000001111100000	Tissue__Cortex	1.274e-06	NA	147	1.426e-05
pycom16g26200	pycom09g19840	0.7899	co	1	43	1111100000117111111111111000001111000001111100080111110000011111000001111100000	Tissue__Cortex	9.676e-06	NA	147	4.852e-07
pycom17g09460	pycom15g01240	0.8005	co	1	41	9117111711111110011018911909091111000001111100000111110000011111909001111100000	Tissue__Cortex	5.164e-05	NA	148	1.986e-05
pycom05g26660	pycom04g20730	0.7679	co	1	38	1111100000111110000011111000001111000001111100000171110000011111000001111100000	Tissue__Cortex	6.968e-08	NA	148	4.177e-05
pycom12g11920	pycom09g05370	0.7679	co	1	38	1111100000111110000011811000081111000001111100080111110000011111000001111100000	Tissue__Cortex	6.968e-08	NA	148	5.379e-05
pycom10g17350	pycom04g04340	0.7667	co	1	38	1111178788111188777711111000001111000001111100000111110000011111000001111100000	Tissue__Cortex	6.968e-08	NA	149	2.621e-07
pycom13g09110	pycom04g05140	0.7985	co	2	33	1111800000000000000011111000001111000001111100000111110000011111000001111100000	Tissue__Cortex	5.633e-05	NA	150	9.801e-05
pycom02g20590	pycom01g07850	0.7652	co	1	39	1111100000111110000011111000001111000001111100000111110000011111000001111100000	Tissue__Cortex	2.160e-08	NA	150	7.650e-05
pycom15g15440	pycom111g03000	0.7703	co	1	37	1111100808111110000011111000001111000001111100080177110000011111000001111100000	Tissue__Cortex	3.095e-07	NA	151	5.200e-04
pycom49g00190	pycom05g30580	0.8192	co	1	31	1111100000110010000008788078071101000001111100000111110000011111000001111100000	Tissue__Cortex	4.838e-04	NA	152	6.672e-05
pycom12g03460	pycom02g08380	0.7674	co	1	40	1111100000111110000011111000001111000001111100010111110000011111000001111100000	Tissue__Cortex	1.230e-07	NA	152	4.614e-06
pycom15g18310	pycom11g25880	0.8088	co	1	32	1118100000000000000011111000001181000001111100000111110000011111000001111100000	Tissue__Cortex	1.714e-04	NA	153	1.401e-04
pycom420g00910	pycom15g26430	0.7777	co	1	36	1191900000111910000011111000001111000001111100000111110000011111000001111100000	Tissue__Cortex	1.274e-06	NA	154	8.306e-04
pycom16g07280	pycom07g26670	0.7644	co	1	39	1101100000111110000011111000001111000001111100010111110000011111000001111100000	Tissue__Cortex	6.810e-08	NA	154	4.880e-04
pycom12g11920	pycom02g13520	0.7776	co	2	36	1111100000199110000011811000001111000001111100000111110000011111000001111100000	Tissue__Cortex	1.274e-06	NA	155	5.254e-08
pycom09g05370	pycom04g05140	0.7901	co	1	34	1111100000000080000011111000081111000001111100080111110000011111000001111100000	Tissue__Cortex	1.718e-05	NA	155	7.748e-06
pycom09g05370	pycom01g19980	0.7879	co	1	43	1111100000117110000011111111011111000001111100810111110000011111000001111100000	Tissue__Cortex	1.269e-05	NA	156	4.101e-04
pycom10g24970	pycom02g14360	0.7683	co	1	37	1111100000181110000001111000001111000001111100000111110000011111000001111100000	Tissue__Cortex	3.095e-07	NA	157	1.399e-06
pycom12g23240	pycom04g17480	0.8054	co	1	32	0000000008111110000011001000001111000001111100000111110000011111000001111100000	Tissue__Cortex	1.714e-04	NA	158	1.174e-05
pycom11g12530	pycom09g05030	0.7650	co	1	40	1111100000111110000011111000001111000001111100018111110000011111000001111100000	Tissue__Cortex	1.230e-07	NA	158	8.170e-04
pycom04g13720	pycom02g08380	0.7633	co	1	39	1111100000111110000011111000001111000001111100000111110000011111000001111100000	Tissue__Cortex	2.160e-08	NA	158	1.299e-06
pycom13g10450	pycom01g07850	0.7633	co	1	39	1111100000111110000011111000001111000001111100000111110000011111000001111100000	Tissue__Cortex	2.160e-08	NA	158	2.715e-04
pycom13g06200	pycom04g05140	0.7957	co	1	33	1111100000000000000011711000001111008001111100000111110000011111000001111100000	Tissue__Cortex	5.633e-05	NA	159	1.562e-05
pycom09g00240	pycom04g05140	0.7884	co	1	34	1111100000000000000011111000001111000001111100000111110000011111000001111100000	Tissue__Cortex	1.718e-05	NA	160	4.719e-06
pycom10g16590	pycom01g21250	0.7631	co	1	39	1111100000111110000011111000001111000001111100080111110000011111000001111100000	Tissue__Cortex	2.160e-08	NA	160	7.943e-04
pycom10g17350	pycom04g17700	0.8037	co	2	32	0008800700111110000011711000001111000001111100000111110000071111000001111100000	Tissue__Cortex	1.714e-04	NA	161	9.924e-06
pycom12g13850	pycom06g11860	0.7640	co	1	40	1111100000111110000011111000001111000001111100010111110000011111000001111100000	Tissue__Cortex	1.230e-07	NA	161	4.152e-04
pycom15g11520	pycom02g14360	0.7625	co	2	39	1111100000111110000011111000001111000001111100000111110000011111000001111100000	Tissue__Cortex	2.160e-08	NA	161	2.269e-06
pycom08g09260	pycom03g07660	0.7942	co	1	33	1181000000111110000011008000001111000001011100000111110000011111000001111100000	Tissue__Cortex	5.633e-05	NA	162	1.232e-04
pycom12g11920	pycom01g05580	0.7661	co	1	37	7111100000111110000011711000001111000001111100000111110000011111000801111100000	Tissue__Cortex	3.095e-07	NA	162	3.410e-05
pycom10g17350	pycom02g21160	0.7723	co	1	37	1101100000111180008811711081001111000001111100080111110000011111000001111100000	Tissue__Cortex	1.182e-06	NA	163	9.718e-07
pycom09g02690	pycom01g23940	0.7659	co	1	37	1111100000118110000011711000001111000001111100070111110000011111000001111100000	Tissue__Cortex	3.095e-07	NA	163	7.122e-05
pycom111g05670	pycom04g05140	0.7737	co	1	36	1111100000100010000011111000001111000001111100070111110000011111000001111100000	Tissue__Cortex	1.274e-06	NA	164	1.662e-05
pycom15g15250	pycom12g11130	0.7657	co	1	37	1811100000181110000011111000001111000001111100000111110000011111000001111100000	Tissue__Cortex	3.095e-07	NA	164	9.233e-04
pycom12g17050	pycom02g14360	0.7616	co	1	39	1111100000111110000011111000001111000001111100000111110000011111000001111100000	Tissue__Cortex	2.160e-08	NA	164	1.720e-06
pycom04g17480	pycom04g04750	0.7951	co	1	34	0100000000118110000011101000001111000001111100010111110000011111000001111100000	Tissue__Cortex	6.285e-05	NA	165	9.937e-05
pycom14g16670	pycom06g01500	0.7833	co	1	37	1191900000119110000011111000001111000009111100000111110000091111111001111100000	Tissue__Cortex	9.809e-06	NA	166	7.763e-06
pycom16g07280	pycom03g01090	0.7632	co	2	40	1111100000111110000011111000001111000001111100010111110000011111000081111100000	Tissue__Cortex	1.230e-07	NA	166	5.020e-04
pycom05g19340	pycom02g03830	0.7607	co	1	39	1111100000111110000011111000001111000001111100080111110000011111000001111100000	Tissue__Cortex	2.160e-08	NA	166	1.008e-04
pycom09g08660	pycom02g14360	0.7603	co	1	39	1111100808111110000011111000001111000001111100080111110000011111000001111100000	Tissue__Cortex	2.160e-08	NA	167	7.243e-07
pycom15g02050	pycom12g13840	0.7603	co	2	39	1111100000111110000011111000001111000001111100080111110000011111000001111100000	Tissue__Cortex	2.160e-08	NA	167	7.349e-05
pycom04g13400	pycom04g05140	0.7861	co	2	34	1111100000000010000011811000001111000001111100080111110000011111000001111100000	Tissue__Cortex	1.718e-05	NA	168	6.460e-05
pycom15g02050	pycom05g18530	0.7586	co	1	39	1111100000111110000011111000001111000001111100080111110000011111000001111100000	Tissue__Cortex	2.160e-08	NA	169	7.410e-05
pycom04g04340	pycom02g07140	0.7854	co	1	34	1111079780111118777711801900091111009001011190090111110000001111000001111100090	Tissue__Cortex	1.718e-05	NA	170	2.943e-04
pycom15g26430	pycom02g02820	0.7702	co	1	36	1191900000111910000011111880001111000001111100000111110000011111000001111100000	Tissue__Cortex	1.274e-06	NA	171	9.390e-04
pycom15g01160	pycom08g06450	0.7580	co	1	39	1111177777111117777711111080001111000001111100000111110000011111000001111100000	Tissue__Cortex	2.160e-08	NA	171	5.314e-05
pycom09g05590	pycom02g08380	0.7578	co	1	39	1111100000111110000011111000001111000001111100000111110000011111000001111100000	Tissue__Cortex	2.160e-08	NA	172	2.443e-08
pycom07g05310	pycom04g17480	0.7654	co	1	40	1111100000111110000011111000001111100001111100010111180000011111000001111180000	Tissue__Cortex	8.616e-07	NA	173	6.429e-05
pycom10g25690	pycom05g16060	0.7689	co	1	38	0111000000111110000111711008001111100001111100770111110000011111000001111100000	Tissue__Cortex	1.247e-06	NA	174	6.788e-04
pycom11g09240	pycom09g05030	0.7588	co	1	40	1111100000111110000011111000001111000001111100018111110000011111000001111100000	Tissue__Cortex	1.230e-07	NA	174	5.053e-04
pycom14g12420	pycom02g04240	0.7578	co	1	38	1111100000111110000011111000001111000001111100000111100000011111000001111100000	Tissue__Cortex	6.968e-08	NA	174	1.949e-04
pycom14g03250	pycom09g02690	0.7617	co	2	37	1111100000118110000011111000001111000001111100070111110000001111000001111100000	Tissue__Cortex	3.095e-07	NA	175	2.251e-04
pycom14g10270	pycom06g11860	0.7566	co	1	39	1101100000111110000011111000001111000001111100010111110000011111000001111100000	Tissue__Cortex	6.810e-08	NA	176	4.376e-04
pycom111g03000	pycom09g08520	-0.7608	co	2	37	1111100808111110000011111008801111000001111100080177110000011111000001111100000	Tissue__Cortex	3.095e-07	NA	177	2.940e-04
pycom10g01570	pycom07g26780	0.7584	co	1	39	1111100808111110000011111000001111100001111100080171110000011111000001111100000	Tissue__Cortex	1.494e-07	NA	177	2.749e-05
pycom15g11520	pycom05g19340	0.7564	co	1	39	1111100000111110000011111000001111000001111100000111110000011111000001111100000	Tissue__Cortex	2.160e-08	NA	177	6.443e-05
pycom15g36280	pycom15g03690	0.7814	co	1	34	9911900000198110000011111000001111000001111100000111110000011111000001111100000	Tissue__Cortex	1.718e-05	NA	178	6.435e-04
pycom02g01390	pycom01g21250	0.7565	co	1	38	1111100000111110000011118000001111000001111100000111110000011111000001111100000	Tissue__Cortex	6.968e-08	NA	178	6.554e-04
pycom05g16060	pycom02g05270	0.8066	co	1	32	0100000000111100000011111000001111100001811100770111100000011111000801111000000	Tissue__Cortex	6.166e-04	NA	179	4.066e-05
pycom05g19340	pycom04g17480	0.7558	co	1	39	1111100000111110000011111000001111800081111100080111110000011111000001111180000	Tissue__Cortex	2.160e-08	NA	179	2.369e-06
pycom13g23580	pycom02g14360	0.7596	co	1	37	1111100000111110000001111000001101000001111100008111110000011111000001111100000	Tissue__Cortex	3.095e-07	NA	180	1.740e-07
pycom16g11860	pycom15g01160	0.7761	co	1	42	1111177777117117777711111110811111000001111100010111110000011111000001111100000	Tissue__Cortex	6.955e-06	NA	181	2.962e-04
pycom15g01160	pycom11g11460	0.7552	co	2	39	1111177777111117777711111080001111000001111100000111110000011111000001111100000	Tissue__Cortex	2.160e-08	NA	181	9.931e-07
pycom111g03000	pycom05g21790	0.7659	co	1	36	1111100000111110000001111000001111000001111100000177110000011111000001111100000	Tissue__Cortex	1.274e-06	NA	182	7.928e-04
pycom15g02050	pycom11g09240	0.7554	co	1	38	1111100000111110000011111000001118000001111100080111110000011111000001111100000	Tissue__Cortex	6.968e-08	NA	182	2.832e-05
pycom05g18530	pycom03g01090	0.7549	co	1	38	1111100000111110000011111000001110000001111100000111110000011111000001111100000	Tissue__Cortex	6.968e-08	NA	183	3.129e-04
pycom05g02300	pycom04g05140	0.7541	co	1	39	1111108000111110000011111880001111000001111100800111110000011111000001111100000	Tissue__Cortex	2.160e-08	NA	184	1.174e-07
pycom07g26780	pycom02g04240	0.7538	co	1	39	1111100808111110000011111000001111800001111100080111110000011111000001111100000	Tissue__Cortex	2.160e-08	NA	185	4.784e-04
pycom15g20070	pycom11g09240	0.7535	co	1	39	1111100000111110000011111000001111000001111100000111110000011111000001111100000	Tissue__Cortex	2.160e-08	NA	186	1.220e-04
pycom12g21030	pycom02g15980	-0.7595	co	1	38	1111100000011110000011111000001111000001111100010911110000011111000001111100000	Tissue__Cortex	4.830e-07	NA	187	1.201e-04
pycom06g01500	pycom02g14360	0.7642	co	1	36	1111100000111110000001111000001180000001111100000111110000011111000001111100000	Tissue__Cortex	1.274e-06	NA	188	1.196e-06
pycom10g25750	pycom08g16820	0.7942	co	1	42	1111911010111111111111191999091111008009111199990111110000091191909001111109000	Tissue__Cortex	3.576e-04	NA	188	6.196e-05
pycom09g05190	pycom05g19340	0.7546	co	1	40	1111101000111110000011111000001111000001111100000111110000011111000001111100000	Tissue__Cortex	1.011e-07	NA	188	6.113e-06
pycom04g05140	pycom02g13520	0.7786	co	2	34	1111100000099000000011111000001111000001111100000111110000011111000001111100000	Tissue__Cortex	1.718e-05	NA	189	5.601e-05
pycom16g00660	pycom04g05140	0.7885	co	1	32	1111100000000000000011111770001111000001111100070711110000011111000001111700000	Tissue__Cortex	1.714e-04	NA	189	3.615e-05
pycom04g11810	pycom02g20590	0.7569	co	1	37	1111100000111110000011010000001111000001111100000111110000011111000001111100000	Tissue__Cortex	3.095e-07	NA	189	3.085e-05
pycom15g18790	pycom02g20590	0.7517	co	1	39	1111100000111110000011111000001111000001111100000111110000011111000001111100000	Tissue__Cortex	2.160e-08	NA	190	7.992e-05
pycom09g05190	pycom06g09980	0.7831	co	1	33	1111100008110100000011111000001000000001111100000111100000011111000001111100000	Tissue__Cortex	5.633e-05	NA	191	6.472e-04
pycom13g09110	pycom12g11920	0.7565	co	1	37	1111100000118110000011811000001111000001111100000111110000011111000001111100000	Tissue__Cortex	3.095e-07	NA	191	2.149e-06
pycom14g03250	pycom01g08170	0.7516	co	1	39	1111100000111110000011111000001111000001111100000111110000011111000001111100000	Tissue__Cortex	2.160e-08	NA	191	1.671e-04
pycom14g19000	pycom13g09110	0.7552	co	1	38	1111100000118110000011111000001111000001191100000111110001011111000001111100000	Tissue__Cortex	2.179e-07	NA	192	6.411e-04
pycom11g11460	pycom04g04750	0.7516	co	1	39	1111100000118110000011111000001111000001111100010111110000011111000001111100000	Tissue__Cortex	6.810e-08	NA	192	2.560e-06
pycom15g11520	pycom12g17050	0.7513	co	1	39	1111100000111110000011111000001111000001111100000111110000011111000001111100000	Tissue__Cortex	2.160e-08	NA	192	5.200e-05
pycom15g11520	pycom01g23250	0.7559	co	1	37	8111180808111110000011111080001181000001111100080111110000011111000001111100000	Tissue__Cortex	3.095e-07	NA	193	6.439e-04
pycom11g09240	pycom06g19210	0.7938	co	1	32	0000100000010000000011111000001111000001111100010111110000011111000001111100000	Tissue__Cortex	4.648e-04	NA	194	1.085e-04
pycom11g25880	pycom09g05030	0.7512	co	1	39	1118100000111110000011111000001111000001111100018111110000011111000001111100000	Tissue__Cortex	6.810e-08	NA	194	1.279e-04
pycom08g09260	pycom06g09980	0.7939	co	1	31	0010100000000000000011111000001111000001111100000111110000011111000001111100000	Tissue__Cortex	4.838e-04	NA	195	2.609e-05
pycom13g01690	pycom12g23240	0.7519	co	1	40	1111100009111119909011111990901111000091111100080111110000011111000011111190000	Tissue__Cortex	1.079e-07	NA	195	8.164e-05
pycom11g09240	pycom04g11810	0.7511	co	1	38	1110100000111110000011111000001111000001111100000111110000011111000001111100000	Tissue__Cortex	6.968e-08	NA	196	5.253e-05
pycom14g03250	pycom05g29260	0.7506	co	1	38	1111100000118110000011111000001111000001111100080111110000011111000001111100000	Tissue__Cortex	6.968e-08	NA	197	1.506e-04
pycom03g07660	pycom02g15660	0.7496	co	1	38	1111800000111118888811111000001111000001111100000111110000011111000001111100000	Tissue__Cortex	6.968e-08	NA	198	1.016e-05
pycom15g11520	pycom14g12420	0.7476	co	1	39	1111100000111110000011111000001111000001111100000111110000011111000001111100000	Tissue__Cortex	2.160e-08	NA	198	1.529e-04
pycom05g21790	pycom05g10250	0.7690	co	1	43	1111100000111110000011111110001111100001111100010111110000011111000001111100000	Tissue__Cortex	6.223e-06	NA	199	6.810e-07
pycom11g27660	pycom09g05370	0.7517	co	2	38	1111100000111110000011717000081111000001111100010111110000011111000001111100000	Tissue__Cortex	1.698e-07	NA	200	3.675e-06
pycom09g02690	pycom07g26900	0.7475	co	1	38	1111100000118110000011111000001111000001111100070111110000011111000001111100000	Tissue__Cortex	6.968e-08	NA	201	2.018e-04
pycom15g20070	pycom14g00830	0.7475	co	1	38	1111100000111110000011101000001111000001111100000111110000011111000001111100000	Tissue__Cortex	6.968e-08	NA	201	1.878e-04
pycom15g18790	pycom12g23240	0.7458	co	1	39	1111100000111110000011111000001111000001111100000111110000011111000001111100000	Tissue__Cortex	2.160e-08	NA	202	3.650e-04
pycom16g04670	pycom10g16590	0.7459	co	1	38	1111100000011110000011111000001111000001111100080111110000011111000001111100000	Tissue__Cortex	6.968e-08	NA	203	6.395e-07
pycom10g25690	pycom10g17350	0.7850	co	1	33	0000000000111110000011711001001111000008111100080111110000011111000001111100000	Tissue__Cortex	1.566e-04	NA	204	4.173e-07
pycom420g00910	pycom02g20590	0.7456	co	1	38	1111100000111110000011110000001111000001111100000111110000011111000001111100000	Tissue__Cortex	6.968e-08	NA	205	4.910e-05
pycom09g05030	pycom02g21000	0.7477	co	2	38	1111100000171110000017111000001111000001111100018111110000011111000001111100000	Tissue__Cortex	1.698e-07	NA	206	1.743e-04
pycom16g07280	pycom02g03830	0.7465	co	1	40	1111100000111110000011111000001111000001111100010111110000011111000001111100000	Tissue__Cortex	1.230e-07	NA	206	4.437e-04
pycom10g10660	pycom06g01300	0.7442	co	1	39	1111100000111110000011111000001111000001111100080111110000011111000001111100000	Tissue__Cortex	2.160e-08	NA	206	3.688e-04
pycom14g00830	pycom09g05030	0.7459	co	1	40	1111100000111110000011111000001111000001111100018111110000011111000001111100000	Tissue__Cortex	1.230e-07	NA	207	4.918e-04
pycom13g04880	pycom09g05370	0.7709	co	1	41	1011100000101010000011111111011111000001111100810111110000011111000001111100000	Tissue__Cortex	1.413e-05	NA	208	7.302e-05
pycom12g13520	pycom11g27660	0.7512	co	1	37	1111100000111110000011717000001111000001111100080111110000011111000001111100000	Tissue__Cortex	3.095e-07	NA	208	2.858e-07
pycom09g05370	pycom05g22850	0.7619	co	2	39	1101100000117110000011711011011111000001110100010111110000011111000001111100000	Tissue__Cortex	3.539e-06	NA	209	2.193e-04
pycom15g15440	pycom03g19680	0.7783	co	1	33	1111100000111110000088111000008880000001111100000111110000011111000001111100000	Tissue__Cortex	5.633e-05	NA	210	3.057e-04
pycom12g11920	pycom03g22100	-0.7635	co	1	35	1111100000101010000011010000001111000001111100000111110000011111000001111100000	Tissue__Cortex	4.858e-06	NA	210	1.080e-04
pycom02g15660	pycom01g20820	0.7507	co	1	37	1191100000119118888811111000001111000001111100080111110000011111000001111100000	Tissue__Cortex	3.095e-07	NA	210	4.043e-05
pycom06g01300	pycom02g01390	0.7437	co	1	38	1111100000111110000011118000001111000001111100000111110000011111000001111100000	Tissue__Cortex	6.968e-08	NA	211	6.429e-04
pycom15g26420	pycom06g15760	0.7629	co	1	35	9911100000119190000011111000001111000001111100080111110000011111000001111100000	Tissue__Cortex	4.858e-06	NA	212	1.340e-04
pycom13g23580	pycom09g05030	0.7439	co	1	40	1111100000111110000011111000001111000001111100018111110000011111000001111100000	Tissue__Cortex	1.230e-07	NA	213	2.017e-06
pycom08g08170	pycom02g04240	0.7639	co	1	42	1111100000111100000011111100111111000001111100010111110000011111000001111100000	Tissue__Cortex	6.955e-06	NA	214	2.424e-04
pycom02g13200	pycom01g23940	0.7711	co	2	35	1111100000117100000011711777001110000001111100070111100010011111000001111100000	Tissue__Cortex	2.206e-05	NA	215	1.535e-04
pycom09g17460	pycom09g05030	0.7436	co	1	40	1111100000111110000011111000001111000001111100018111110000011111000001111100000	Tissue__Cortex	1.230e-07	NA	215	1.820e-04
pycom03g01090	pycom02g04240	0.7431	co	1	40	1111100000111110000011111000001111000001111100080111110000011111000011111100000	Tissue__Cortex	1.079e-07	NA	215	2.564e-04
pycom05g18530	pycom01g08590	0.7431	co	1	39	1111100000111110000011111000001111000001111100000111710000011111000001111101000	Tissue__Cortex	1.079e-07	NA	215	3.341e-05
pycom02g04240	pycom01g21250	0.7420	co	1	39	1111100000111110000011111000001111000001111100000111110000011111000001111100000	Tissue__Cortex	2.160e-08	NA	215	5.243e-04
pycom06g11860	pycom02g21000	0.7547	co	1	37	1101100000171110000017111000001111000001111100010111110000011111000001111100000	Tissue__Cortex	1.182e-06	NA	216	2.881e-04
pycom09g08660	pycom05g19340	0.7413	co	1	39	1111100000111110000011111000001111000001111100080111110000011111000001111100000	Tissue__Cortex	2.160e-08	NA	217	6.300e-06
pycom13g06200	pycom07g26900	0.7453	co	1	37	1811100000111110000011711000001111000001111100000111110000011111000001111100000	Tissue__Cortex	3.095e-07	NA	218	3.962e-04
pycom111g03000	pycom07g26670	0.7449	co	2	37	1111100000111110000011111000001111000001111100000177110000011111000001111100000	Tissue__Cortex	3.095e-07	NA	219	4.407e-04
pycom09g05030	pycom02g08380	0.7425	co	1	40	1111100000111110000011111000001111000001111100018111110000011111000001111100000	Tissue__Cortex	1.230e-07	NA	220	8.449e-06
pycom49g00190	pycom111g05670	0.7594	co	1	35	1111100000110010000011811000001101000001111100070111110000011111000001111100000	Tissue__Cortex	4.858e-06	NA	221	1.391e-05
pycom11g00990	pycom02g14360	0.7387	co	1	39	1111100000111110000011111000001111000001111100000111110000011111000001111100000	Tissue__Cortex	2.160e-08	NA	221	3.930e-07
pycom12g11920	pycom111g03000	-0.7526	co	1	36	1111100000111110000011811000001111000001111100000177110000011111000001111100000	Tissue__Cortex	1.274e-06	NA	222	9.464e-05
pycom15g26430	pycom13g01690	0.7524	co	1	36	1191900009111919909011111990901111000091111100000111110000011111000001111190000	Tissue__Cortex	1.274e-06	NA	223	1.431e-04
pycom11g01730	pycom09g02690	0.7433	co	1	37	1111100000110110000011111000001101000001111100070111110000011111000001111100000	Tissue__Cortex	3.095e-07	NA	223	3.135e-07
pycom16g04920	pycom16g00660	0.7430	co	1	37	1111100000111110000011111770001111000001111100070711110000011111000001111700000	Tissue__Cortex	3.095e-07	NA	224	2.915e-04
pycom13g01040	pycom12g11920	0.7378	co	1	38	1111100000111110000011811000001111000001111100000111110000011111000001111100000	Tissue__Cortex	6.968e-08	NA	224	2.615e-05
pycom15g02050	pycom02g16720	0.7377	co	1	38	1181100800111110000011111000001111000001111100080111110000011111000001111100000	Tissue__Cortex	6.968e-08	NA	225	1.641e-04
pycom08g06450	pycom02g01330	0.7372	co	1	39	1111100000111110000011111000001111000001111100000111110000011111000001111100000	Tissue__Cortex	2.160e-08	NA	226	2.517e-04
pycom13g01690	pycom11g11460	0.7372	co	1	39	1111100009111119909011111990901111000091111100080111110000011111000001111190000	Tissue__Cortex	2.160e-08	NA	226	1.208e-06
pycom09g10570	pycom03g07050	0.7858	co	1	44	7117101000718111111111111010001111001001111100010111110000011111000001111100000	Tissue__Cortex	7.764e-04	NA	227	8.930e-04
pycom14g00830	pycom07g26780	0.7385	co	1	40	1111100808111110000011111000001111800001111100010111110000011111000001111100000	Tissue__Cortex	1.230e-07	NA	227	7.303e-04
pycom15g15440	pycom02g04240	0.7369	co	1	39	1111100000111110000011111000001111000001111100000111110000011111000001111100000	Tissue__Cortex	2.160e-08	NA	227	4.977e-04
pycom05g21790	pycom05g19340	0.7370	co	1	38	1111100000111110000011111000001111000081111100000118110000011111000001111100000	Tissue__Cortex	6.968e-08	NA	228	3.482e-04
pycom111g03000	pycom03g01090	0.7457	co	2	37	1111100000111110000011111000001111000001111100080877110000011111000011111100000	Tissue__Cortex	1.055e-06	NA	229	8.785e-04
pycom05g26970	pycom05g05060	0.7635	co	1	34	1111100000111110000011711000001000008001111100000011110000011111000001111100000	Tissue__Cortex	1.718e-05	NA	230	6.434e-05
pycom12g17050	pycom04g11810	0.7401	co	1	37	1111100000111110000011111000001111000001011100000111110000011011000001111100000	Tissue__Cortex	3.095e-07	NA	230	6.243e-05
pycom14g15430	pycom10g29000	0.7366	co	1	38	1111100000111110000011111000001111000001111100000111110000011011000001111100000	Tissue__Cortex	6.968e-08	NA	230	3.569e-05
pycom06g11860	pycom05g19340	0.7352	co	1	39	1111100000111110000011111000001111080081111100080111110000011111000001111100000	Tissue__Cortex	2.160e-08	NA	231	2.158e-04
pycom15g03120	pycom02g03830	0.7354	co	1	38	1111100808181110000011111000001111000001111100080111110000011111000001111100000	Tissue__Cortex	6.968e-08	NA	232	2.262e-04
pycom16g17320	pycom01g23940	0.7354	co	1	38	1111100000111110000011711000081111000001111100070111110000011111000001111100000	Tissue__Cortex	6.968e-08	NA	232	7.622e-04
pycom10g17350	pycom02g05270	0.7547	co	1	35	0100000000111110000811111000001111000001111100000111110000011111000001111100000	Tissue__Cortex	4.858e-06	NA	233	1.303e-06
pycom12g13840	pycom05g26660	0.7345	co	2	39	1111100000111110000011111000001111000001111100000111110000011111000001111100000	Tissue__Cortex	2.160e-08	NA	234	1.017e-04
pycom09g08660	pycom04g13720	0.7674	co	1	33	1111100000111110000001111000000080000001111100000111100000011111000001111100000	Tissue__Cortex	5.633e-05	NA	235	3.357e-05
pycom02g16720	pycom02g01390	0.7722	co	1	32	1111100000111110000000000000001180000001111100000111110000011111000001111100000	Tissue__Cortex	1.714e-04	NA	235	2.632e-04
pycom06g19210	pycom06g15760	0.7346	co	1	38	1111100800118110000811111000001111000001111100000111110000011111000001111100000	Tissue__Cortex	6.968e-08	NA	235	9.340e-04
pycom16g00660	pycom05g28970	0.7372	co	1	38	1111100001111110000011111770001111000001111100070711110000011111000001111700000	Tissue__Cortex	2.467e-07	NA	236	6.884e-04
pycom09g08660	pycom06g11860	0.7344	co	1	39	1101100000111110000011111000001111000001111100010111110000011111000001111100000	Tissue__Cortex	6.810e-08	NA	236	1.861e-05
pycom06g12500	pycom05g19340	0.7808	co	1	50	1111111111111111111111111000001111000011111100088111110000011111000001111100008	Tissue__Cortex	7.446e-04	NA	237	2.506e-04
pycom17g09460	pycom04g17420	0.7452	co	1	36	1111100000111110000018111909090111000001111100080011110000011111909001111100000	Tissue__Cortex	1.274e-06	NA	237	2.369e-04
pycom11g25880	pycom02g16720	0.7375	co	1	37	1188100800111110000011111000001111000001111100080111110000011111000001111100000	Tissue__Cortex	3.095e-07	NA	238	6.938e-04
pycom11g11460	pycom05g16310	0.7350	co	1	40	1111100000111110000011111000001111000001111100010111110000011111000001111100000	Tissue__Cortex	1.230e-07	NA	239	1.041e-06
pycom06g12860	pycom06g01500	0.7743	co	1	44	1811111810191911111111111000001111000001111100000111110000011111000001111100000	Tissue__Cortex	2.734e-04	NA	240	3.308e-04
pycom14g12880	pycom03g01090	0.7573	co	1	42	1111100000117110000011111100001111080001111101010811110000011111000011111100100	Tissue__Cortex	1.022e-05	NA	240	4.837e-04
pycom14g14300	pycom11g27660	0.7784	co	2	47	1111111111111111111111717000001111000001111100000111110000011111000001111100000	Tissue__Cortex	5.075e-04	NA	241	2.298e-05
pycom16g01350	pycom09g16520	0.7785	co	1	49	1111111111111111111111111000001111000801111100080111110000011111000001111100000	Tissue__Cortex	5.774e-04	NA	242	1.948e-05
pycom16g00660	pycom10g27490	0.7365	co	1	37	1111100000111110000011111770001111000001111100070711110000011111000001111700000	Tissue__Cortex	3.095e-07	NA	243	8.941e-04
pycom14g03250	pycom12g13810	0.7374	co	1	41	1111100000111110100011111000001111000001111100010111110000011111000001111100000	Tissue__Cortex	4.966e-07	NA	244	9.076e-07
pycom111g03000	pycom10g27490	-0.7362	co	1	38	1111100000111110000011111000001111000001111100010177110000011111000001111100000	Tissue__Cortex	4.547e-07	NA	245	6.175e-04
pycom15g03120	pycom13g23580	0.7304	co	1	38	1111100808181110000011111000001111000001111100080111110000011111000001111100000	Tissue__Cortex	6.968e-08	NA	246	5.033e-06
pycom16g07280	pycom07g26780	0.7316	co	1	40	1111100808111110000011111000001111800001111100010111110800011111000001111100000	Tissue__Cortex	1.230e-07	NA	247	6.853e-04
pycom15g20070	pycom11g11460	0.7298	co	1	38	1111100000111110000011111000001111000001111100000111110000011101000001111100000	Tissue__Cortex	6.968e-08	NA	247	1.660e-06
pycom13g23870	pycom05g19340	0.7737	co	1	31	1111100000111110000000100000000080000001111100000111110000011111000001111100000	Tissue__Cortex	4.838e-04	NA	248	9.280e-04
pycom10g17350	pycom04g05140	0.7297	co	1	38	1111100000111180008811111000001111000001111100000111110000011111000001111100000	Tissue__Cortex	6.968e-08	NA	248	1.752e-08
pycom15g03120	pycom12g11130	0.7296	co	1	38	1111100808181110000011111000001111000001111100080111110000011111000001111100000	Tissue__Cortex	6.968e-08	NA	249	4.417e-04
pycom15g02050	pycom13g04070	0.7457	co	2	35	8100000000111110000011111000001111000001111100080111110000011111000001111100000	Tissue__Cortex	4.858e-06	NA	250	9.833e-04
pycom15g01040	pycom09g05030	0.7392	co	1	36	1111100000111110000011111000007817000001111100078111110000011111000001111100000	Tissue__Cortex	1.274e-06	NA	250	3.535e-06
pycom16g10300	pycom12g11920	0.7292	co	1	38	1111100000111110000011811000001111000001111100080111110000011111000001111100000	Tissue__Cortex	6.968e-08	NA	250	5.310e-05
pycom12g11920	pycom02g12870	0.7334	co	1	37	1911100000111110000011811000001111000001111100000111110000011111000001111100000	Tissue__Cortex	3.095e-07	NA	251	2.355e-06
pycom15g14090	pycom13g12970	0.7556	co	1	34	1111100000110110000011111000001010000001111100000178110000011111000001111100000	Tissue__Cortex	1.718e-05	NA	252	9.327e-04
pycom111g02920	pycom09g05370	0.7386	co	1	36	1119100000119910000011111000081111000001111100080111110000011111000001111100000	Tissue__Cortex	1.274e-06	NA	253	6.652e-04
pycom12g11130	pycom08g06450	0.7379	co	1	42	1111111018111110000011111000001111000001111100000111110000011111000001111100000	Tissue__Cortex	1.236e-06	NA	253	2.446e-04
pycom12g21030	pycom03g00300	0.7330	co	1	37	1111100000110110000011111880001111000001111100000911110800011111000001111100000	Tissue__Cortex	3.095e-07	NA	253	5.429e-04
pycom06g12500	pycom01g21250	0.7286	co	1	39	1111100000111110000011111080001111000001111100008111110000011111000001111100000	Tissue__Cortex	2.160e-08	NA	253	4.843e-04
pycom11g00990	pycom05g16310	0.7349	co	1	40	1111100000111110000011111010001111000001111100010111110000001111000001111100000	Tissue__Cortex	6.353e-07	NA	254	3.488e-06
pycom09g08660	pycom05g18530	0.7325	co	1	37	1111100000111110000011111000001111000001111100000111110000011111000001011000000	Tissue__Cortex	3.095e-07	NA	254	4.850e-07
pycom12g23940	pycom07g26800	0.7283	co	1	39	1111100000111110000011111080001111000001111100080111110000011111008001111100000	Tissue__Cortex	2.160e-08	NA	255	7.014e-05
pycom16g11860	pycom11g23340	0.7700	co	1	47	1111111111117111100011111011001111000001111100000111110000011111000001111100000	Tissue__Cortex	3.906e-04	NA	256	7.102e-07
pycom15g02050	pycom11g17830	0.7647	co	1	32	0000000000118100000011111000001111000001111100070111110000011111000001111100000	Tissue__Cortex	1.714e-04	NA	256	4.982e-04
pycom16g04670	pycom06g12500	0.7441	co	1	35	1111100008001010080011111000001111000001111100008110110000011111000001111100008	Tissue__Cortex	4.858e-06	NA	256	4.856e-04
pycom13g01690	pycom08g09260	0.7321	co	1	37	1111000009111119909011101990981111000091111100000111110000011111000001111190000	Tissue__Cortex	3.095e-07	NA	256	1.457e-05
pycom09g05190	pycom05g21790	0.7296	co	1	39	1111100008111110000011111888001111000001111100010118110000011111000001111100000	Tissue__Cortex	1.494e-07	NA	256	4.253e-05
pycom15g15440	pycom14g00830	0.7291	co	1	40	1111100000111110000011111000001111000001111100010111110000011111000001111100000	Tissue__Cortex	1.230e-07	NA	257	8.730e-04
pycom16g26200	pycom10g09930	0.7370	co	1	37	1711700000118110000011111000001111000001111100010111110000011111000001111100000	Tissue__Cortex	1.182e-06	NA	258	5.680e-05
pycom15g01160	pycom10g10660	0.7336	co	1	41	1111177777111117777711111010001111000001111100018111110000011111000001111100000	Tissue__Cortex	4.966e-07	NA	258	3.476e-05
pycom13g23870	pycom02g08380	0.7274	co	1	39	1111100000111110000011111000001111000001111100000111110000011111000001111100000	Tissue__Cortex	2.160e-08	NA	258	9.412e-06
pycom12g03460	pycom06g12500	0.7277	co	1	38	1111100000111110000011111000001111000001111100000111100000011111000001111100000	Tissue__Cortex	6.968e-08	NA	259	8.728e-04
pycom16g07800	pycom10g25750	0.7637	co	1	32	0000000000118110000011811000001111000001111100008111110000011111000001111100000	Tissue__Cortex	1.714e-04	NA	260	2.200e-04
pycom04g07400	pycom02g15980	0.7289	co	1	40	1111100000111110000011111000001111001001111100070111110000011111000001111100000	Tissue__Cortex	1.593e-07	NA	260	3.774e-05
pycom12g11920	pycom04g06370	-0.7273	co	1	38	1111100808111110000011811008001111000001111100000111110000011111000001111100000	Tissue__Cortex	6.968e-08	NA	260	5.340e-05
pycom16g04670	pycom09g05190	0.7579	co	1	46	1111111188111111181111111880001111000001111100080111110000011111000001111100000	Tissue__Cortex	5.164e-05	NA	261	5.093e-06
pycom11g25880	pycom05g21790	0.7323	co	1	38	1118100000111110000011111000001111000001111100010118110000011111000001111100000	Tissue__Cortex	4.830e-07	NA	261	2.135e-04
pycom04g17420	pycom03g07920	0.7265	co	1	39	1111100000111110000011811008081111000001111100010111110000011111000001111100000	Tissue__Cortex	6.810e-08	NA	262	1.820e-04
pycom15g26420	pycom01g07850	0.7426	co	1	35	9911100000119190000011111000001111000001111100080111110000011111000001111100000	Tissue__Cortex	4.858e-06	NA	263	4.485e-04
pycom15g20070	pycom02g16720	0.7263	co	1	38	1181100800111110000011111000001111000001111100000111110000011111000001111100000	Tissue__Cortex	6.968e-08	NA	264	1.797e-04
pycom12g11920	pycom06g09980	-0.7261	co	1	38	1111100000111110000011811000001111000001111100000111110000011111000001111100000	Tissue__Cortex	6.968e-08	NA	265	5.357e-05
pycom16g07280	pycom15g11520	0.7259	co	1	39	1111100000111110000011111000001111000001111100080111110000011111000001111100000	Tissue__Cortex	2.160e-08	NA	265	2.383e-04
pycom02g14360	pycom02g08380	0.7260	co	1	38	1111100000111110000011111000001110000001111100000111110000011111000001111100000	Tissue__Cortex	6.968e-08	NA	266	7.537e-08
pycom13g01040	pycom09g10570	0.7366	co	1	39	1111100000118110100111111000001111001001101100000111100000011111000001111100000	Tissue__Cortex	1.663e-06	NA	267	2.734e-04
pycom16g04670	pycom06g11860	0.7252	co	1	39	1111100000111110000011111000001111000001111100080111110000011111000001111100000	Tissue__Cortex	2.160e-08	NA	268	5.367e-04
pycom16g26200	pycom01g19980	0.7441	co	1	43	1111100000117111111111111000001111000001111100080111110000011111000001111100000	Tissue__Cortex	9.676e-06	NA	269	6.977e-05
pycom03g00300	pycom02g21000	0.7285	co	1	37	1111100000171110000017111880001111000001111100000111110800011111000001111100000	Tissue__Cortex	3.095e-07	NA	269	4.182e-05
pycom15g15440	pycom13g05300	0.7288	co	1	39	1111100000111110100111111000001111000001111100000117190000011111000001111100000	Tissue__Cortex	4.122e-07	NA	270	2.421e-04
pycom11g01730	pycom04g17420	0.7583	co	2	47	1111108000111110080011111111111111101001111100010111110000011111000001111100000	Tissue__Cortex	1.027e-04	NA	271	1.812e-05
pycom13g06200	pycom12g11920	0.7239	co	1	38	1111100000111110000011711000001111008001111100000111110000011111000001111100000	Tissue__Cortex	6.968e-08	NA	271	3.856e-05
pycom15g15440	pycom08g08170	0.7257	co	1	40	1111100000111110000011111000001111000001111100010111110000011111000001111100000	Tissue__Cortex	1.230e-07	NA	272	3.024e-04
pycom13g01050	pycom12g11920	0.7237	co	1	38	1111100000111110000011811000001111000001111100000111110000011111000001111100000	Tissue__Cortex	6.968e-08	NA	273	5.292e-05
pycom15g18790	pycom02g01330	0.7235	co	1	39	1111100000111110000011111000001111000001111100000111110000011111000001111100000	Tissue__Cortex	2.160e-08	NA	273	2.222e-04
pycom16g04670	pycom05g21790	0.7236	co	1	38	1111100000111110000011111000001111000001111100080118110000011111000001111100000	Tissue__Cortex	6.968e-08	NA	274	6.925e-06
pycom16g07280	pycom05g18530	0.7228	co	1	39	1111100000111110000011111000001111000001111100080111110000011111000001111100000	Tissue__Cortex	2.160e-08	NA	275	5.963e-04
pycom14g12420	pycom05g18530	0.7227	co	1	39	1111100000111110000011111000001111000001111100000111110000011111000001111100000	Tissue__Cortex	2.160e-08	NA	276	2.332e-04
pycom11g05010	pycom02g01330	0.7262	co	1	37	1111100000111110000010110000001111000001111100000111110000011111000001111100000	Tissue__Cortex	3.095e-07	NA	277	7.980e-04
pycom16g04670	pycom09g05030	0.7219	co	1	39	1111100000111110000011111000001111000001111100088111110000011111000001111100000	Tissue__Cortex	2.160e-08	NA	278	1.438e-04
pycom05g10250	pycom02g20590	0.7224	co	1	38	1111100000111110000011110000001111000001111100000111110000011111000001111100000	Tissue__Cortex	6.968e-08	NA	279	7.819e-08
pycom11g09240	pycom02g04240	0.7217	co	1	39	1111100000111110000011111000001111000001111100000111110000011111000001111100000	Tissue__Cortex	2.160e-08	NA	279	1.770e-04
pycom13g12050	pycom02g14360	0.7238	co	1	38	1111100000171710000011111000001111000001111100010111110000011111000001111100000	Tissue__Cortex	1.698e-07	NA	280	3.732e-04
pycom11g25880	pycom05g18530	0.7217	co	1	38	1118100000111110000011111000001111000001111100080111110000011111000001111100000	Tissue__Cortex	6.968e-08	NA	281	3.404e-04
pycom16g17320	pycom07g26900	0.7214	co	1	39	1111100000111110000011111000081111000001111100080111110000011111000001111100000	Tissue__Cortex	2.160e-08	NA	281	4.619e-04
pycom11g00990	pycom04g17480	0.7534	co	1	34	8100800808111110000011180000001111000001111100010111110000011111000001111100000	Tissue__Cortex	6.285e-05	NA	282	1.113e-05
pycom13g01690	pycom04g04750	0.7205	co	1	38	1111100009118119909011111990901111000091111100000111110000011111000001111190000	Tissue__Cortex	6.968e-08	NA	283	1.729e-04
pycom13g01690	pycom04g17480	0.7428	co	1	34	0100080809111119909011101990901111000091111100080111110000011111000001111190000	Tissue__Cortex	1.718e-05	NA	284	4.465e-06
pycom06g09980	pycom04g13720	0.7496	co	2	33	1111100000888810000011818000001111000001111100000111110000011111000001111100000	Tissue__Cortex	5.633e-05	NA	285	6.081e-04
pycom15g01740	pycom02g25660	0.7477	co	2	46	1111100000111110000011111000001111000001111100000111110000011111111111111110100	Tissue__Cortex	5.429e-05	NA	285	4.493e-04
pycom15g03120	pycom02g08380	0.7197	co	1	38	1111100808181110000011111000001111000001111100080111110000011111000001111100000	Tissue__Cortex	6.968e-08	NA	285	2.223e-05
pycom111g03000	pycom09g00240	-0.7235	co	1	37	1111100000111110000011111000001111000001111100000177110000011111000001111100000	Tissue__Cortex	3.095e-07	NA	286	5.515e-04
pycom03g00300	pycom01g10480	-0.7194	co	1	38	1111100009110110900011111899901111000001111100000111110800011111000001111100000	Tissue__Cortex	6.968e-08	NA	286	3.596e-04
pycom12g20230	pycom05g22850	0.7227	co	1	37	1111100000117110000011711000001111000001111100000111110000011111000001111100000	Tissue__Cortex	3.095e-07	NA	287	1.281e-04
pycom13g06200	pycom03g06160	0.7180	co	1	38	1111100000111110000011711000001111008001111100080111110000011111000001111100000	Tissue__Cortex	6.968e-08	NA	288	1.723e-04
pycom05g21790	pycom04g11810	0.7193	co	1	39	1111100000111110000011111000001111000001111100010118110000011111000001111100008	Tissue__Cortex	1.494e-07	NA	289	3.295e-05
pycom12g20230	pycom10g24870	0.7177	co	1	39	1111100000111110000011111000001111000001111100000111110000011111000001111100000	Tissue__Cortex	2.160e-08	NA	289	1.615e-04
pycom14g12420	pycom10g28770	0.7176	co	2	39	1111100000111110000011111008001111000001111100000111110000011111000001111100000	Tissue__Cortex	2.160e-08	NA	290	2.528e-04
pycom111g03000	pycom10g09930	-0.7313	co	1	35	1711700000111110000011111000001111000001111100000177110000011111000001111100000	Tissue__Cortex	4.858e-06	NA	291	2.034e-04
pycom15g26420	pycom12g23240	0.7311	co	1	35	9911100000119190000011111000001111000001111100080111110000011111000001111100000	Tissue__Cortex	4.858e-06	NA	292	1.025e-04
pycom13g05300	pycom03g00300	0.7200	co	1	37	1111100000111110000011111880001111000001111100000117190800011111000001111100000	Tissue__Cortex	3.095e-07	NA	292	8.295e-07
pycom03g00300	pycom01g21250	0.7164	co	1	39	1111100000111110000011111880001111000001111100000111110800011111000001111100000	Tissue__Cortex	2.160e-08	NA	293	2.225e-04
pycom16g10300	pycom10g10070	0.7598	co	1	46	9119111111117111111111111000001111000001111100080111110000011111000001111180000	Tissue__Cortex	7.764e-04	NA	294	6.933e-05
pycom02g15980	pycom01g10480	0.7260	co	1	36	1818100009011110900011111099901111000001111100080111110000011111000001111100000	Tissue__Cortex	1.274e-06	NA	294	4.710e-04
pycom14g16670	pycom02g01390	0.7340	co	2	37	1191900000119110000011111000001111000009111100000111110000091111111001111100000	Tissue__Cortex	9.809e-06	NA	295	3.442e-06
pycom15g26420	pycom02g02820	0.7308	co	1	36	9911100000119190000011111000001111000001111100010111110000011111000001111100000	Tissue__Cortex	5.977e-06	NA	296	4.968e-04
pycom16g04510	pycom10g28770	0.7290	co	1	35	1111100000111110000011111008001111000001111100000177170000011111000001171100000	Tissue__Cortex	4.858e-06	NA	297	9.706e-05
pycom12g23240	pycom10g25690	-0.7281	co	1	37	1100100000111110000011711001001111000001111100010111110000011111000001011100000	Tissue__Cortex	3.994e-06	NA	298	1.322e-04
pycom12g20230	pycom05g29260	0.7149	co	1	38	1111100000118110000011111000001111000001111100080111110000011111000001111100000	Tissue__Cortex	6.968e-08	NA	298	8.581e-05
pycom13g10450	pycom06g01500	0.7145	co	1	39	1111100000111110000011111000001111000001111100000111110000011111000001111100000	Tissue__Cortex	2.160e-08	NA	298	9.133e-04
pycom15g26430	pycom11g11460	0.7238	co	1	36	1191900000111910000011111000001111000001111100000111110000011111000001111100000	Tissue__Cortex	1.274e-06	NA	299	8.548e-06
pycom12g11920	pycom09g00240	0.7146	co	1	38	1111100000111110000011811000001111000001111100000111110000011111000001111100000	Tissue__Cortex	6.968e-08	NA	299	4.162e-05
pycom12g23240	pycom02g20590	0.7179	co	1	37	1111100000111110000011010000001111000001111100000111110000011111000001111100000	Tissue__Cortex	3.095e-07	NA	300	7.778e-05
pycom14g00830	pycom02g08380	0.7143	co	1	38	1111100000111110000011101000001111000001111100000111110000011111000001111100000	Tissue__Cortex	6.968e-08	NA	301	3.286e-05
pycom17g09460	pycom16g17320	0.7140	co	1	38	1111100000111110000018111909091111000001111100080111110000011111909001111100000	Tissue__Cortex	6.968e-08	NA	302	3.769e-04
pycom15g11520	pycom06g12500	0.7137	co	1	39	1111100000111110000011111000001111000001111100008111110000011111000001111100000	Tissue__Cortex	2.160e-08	NA	302	1.185e-04
pycom13g05300	pycom11g09240	0.7277	co	2	35	1111100000181110000011111000001110000001111100000117190000011111000001111100000	Tissue__Cortex	4.858e-06	NA	303	4.080e-07
pycom15g18790	pycom15g01160	0.7136	co	1	39	1111177777111117777711111080001111000001111100080111110000011111000001111100000	Tissue__Cortex	2.160e-08	NA	303	6.753e-05
pycom04g11810	pycom02g04240	0.7132	co	1	39	1111100000111110000011111000001111000001111100000111110000011111000001111100008	Tissue__Cortex	2.160e-08	NA	304	1.588e-05
pycom16g11860	pycom04g16850	0.7566	co	1	46	1181111111187111111111111800001111000001111100080111110000011111000001111100000	Tissue__Cortex	8.439e-04	NA	305	3.447e-04
pycom07g26670	pycom03g01090	0.7143	co	2	40	1111100000111110000011111000001111000001111100010111110000011111000081111100000	Tissue__Cortex	1.230e-07	NA	306	2.068e-04
pycom05g15360	pycom02g14360	0.7125	co	1	38	1111100800111810000011111000001111000001111100000111110000011111000001111100000	Tissue__Cortex	6.968e-08	NA	307	2.111e-07
pycom11g17830	pycom06g12500	0.7304	co	1	44	1111188088111111111111111000001111000001111100078111110000011111000001111100000	Tissue__Cortex	1.079e-05	NA	308	2.445e-05
pycom14g12420	pycom14g00830	0.7123	co	1	38	1111100000111110000011101000001111000001111100000111110000011111000001111100000	Tissue__Cortex	6.968e-08	NA	308	4.782e-04
pycom05g29260	pycom02g15980	0.7153	co	1	37	1111100000118110000011111000001110000001111100080111110000011111000001111100000	Tissue__Cortex	3.095e-07	NA	309	3.892e-05
pycom17g22670	pycom09g16520	0.7122	co	1	38	1111100000111110000011811000001111000801111100080111110000011111000001111100000	Tissue__Cortex	6.968e-08	NA	309	3.439e-04
pycom16g04670	pycom15g02050	0.7107	co	1	39	1111100000111110000011111000001111000001111100080111110000011111000001111100000	Tissue__Cortex	2.160e-08	NA	309	4.000e-08
pycom14g12880	pycom12g11920	-0.7325	co	1	34	1111100000117110000011811000001181000001111100000811110000081111000001111100000	Tissue__Cortex	1.718e-05	NA	310	8.519e-06
pycom16g10610	pycom09g05370	0.7374	co	1	44	1101101110111110000011111001011111000001111100010111110000011111000001111100000	Tissue__Cortex	5.707e-05	NA	311	1.422e-04
pycom15g01160	pycom10g20500	0.7123	co	1	40	1111177777111117777711111010881111000001111100000111110000011111000001111100000	Tissue__Cortex	1.152e-07	NA	312	3.331e-05
pycom14g03250	pycom09g15330	0.7103	co	1	38	1111100000111110000011111000001111000001111100080111110000011811000001111100000	Tissue__Cortex	6.968e-08	NA	313	4.072e-05
pycom15g01160	pycom11g25670	0.7149	co	2	41	1111177777111117777711111010811111000001111100000111110000011111000001111100000	Tissue__Cortex	4.122e-07	NA	314	1.273e-06
pycom16g00660	pycom10g09930	0.7249	co	1	35	1711700000111110000011111770001111000001111100070711110000011111000001111700000	Tissue__Cortex	4.858e-06	NA	315	8.608e-04
pycom08g08170	pycom01g21250	0.7086	co	1	39	1111100000111110000011111000001111000001111100080111110000011111000001111100000	Tissue__Cortex	2.160e-08	NA	316	4.471e-04
pycom16g02410	pycom15g26430	0.7253	co	1	36	1991900000111910000011111000081111080001111100010111110000011111000001111100000	Tissue__Cortex	5.977e-06	NA	317	7.002e-04
pycom15g08230	pycom03g07050	0.7421	co	2	43	9817111000711111111111111010001111000001111100000111110000011111000001111100000	Tissue__Cortex	2.080e-04	NA	318	8.286e-04
pycom11g00990	pycom02g01810	0.7138	co	1	41	1111110001111110000011111000001111000001111100000111110000011111000001111100000	Tissue__Cortex	3.638e-07	NA	318	2.588e-06
pycom12g17050	pycom07g19360	0.7082	co	1	39	1111100000111110000011111000001111000001111100000111110000011111000001111100000	Tissue__Cortex	2.160e-08	NA	318	2.715e-04
pycom14g12420	pycom06g09980	0.7082	co	1	39	1111100000111110000011111000001111000001111100000111110000011111000001111100000	Tissue__Cortex	2.160e-08	NA	318	5.308e-04
pycom15g03120	pycom15g02050	0.7084	co	1	38	1111100808181110000011111000001111000001111100080111110000011111000001111100000	Tissue__Cortex	6.968e-08	NA	318	6.953e-05
pycom15g16920	pycom02g20590	0.7182	co	1	36	1111100008111110000011000000001111000081111100000111110000011111000001111100000	Tissue__Cortex	1.274e-06	NA	319	2.445e-04
pycom15g20070	pycom04g13720	0.7080	co	1	39	1111100000111110000011111000001111000001111100000111110000011111000001111100000	Tissue__Cortex	2.160e-08	NA	319	6.594e-05
pycom15g01160	pycom02g15660	0.7252	co	1	44	1111177777111117777711111011111111001001111100008111110000011111000001111100000	Tissue__Cortex	6.580e-06	NA	320	4.418e-06
pycom11g09240	pycom05g21790	0.7095	co	1	39	1111100000111110000011111000001111000001111100010118110000011111000001111100000	Tissue__Cortex	1.494e-07	NA	320	7.184e-04
pycom14g12880	pycom06g09980	0.7233	co	1	35	1111100000117110000011111000001181000001111100000811110000081111000001111100000	Tissue__Cortex	4.858e-06	NA	321	3.585e-04
pycom15g03120	pycom11g09240	0.7076	co	1	38	1111100808181110000011111000001111000001111100080111110000011111000001111100000	Tissue__Cortex	6.968e-08	NA	322	5.287e-04
pycom13g09110	pycom01g05580	0.7378	co	1	32	7111800000108010000011711000001111000001111100000111110000011111000801110100000	Tissue__Cortex	1.714e-04	NA	323	1.849e-05
pycom11g12530	pycom05g18530	0.7069	co	1	39	1111100000111110000011111000001111000001111100080111110000011111000001111100000	Tissue__Cortex	2.160e-08	NA	323	8.946e-04
pycom15g26420	pycom04g04750	0.7235	co	1	36	9911100000119190000011111000001111000001111100010111110000011111000001111100000	Tissue__Cortex	5.977e-06	NA	324	6.708e-04
pycom10g28770	pycom02g04240	0.7068	co	2	39	1111100000111110000011111008001111000001111100000111110000011111000001111100000	Tissue__Cortex	2.160e-08	NA	324	3.675e-04
pycom12419g00130	pycom04g17420	0.7270	co	1	43	8111100000111110000011111111811111800001111100010111110000011111000001111100000	Tissue__Cortex	1.269e-05	NA	325	2.775e-04
pycom11g27660	pycom05g29260	0.7173	co	2	36	1111100000118110000011717000001111000001111100080111110000011111000001111100000	Tissue__Cortex	1.274e-06	NA	325	2.226e-07
pycom16g04670	pycom11g25880	0.7211	co	1	43	1111111818111110100011111000001111000001111100000111110000011111000001111100000	Tissue__Cortex	4.198e-06	NA	325	1.029e-05
pycom13g11980	pycom111g03000	-0.7125	co	1	38	1111100808111110000011111000001111000001111100010177110000011111000001111100000	Tissue__Cortex	4.547e-07	NA	325	3.272e-06
pycom13g01690	pycom06g19210	0.7069	co	1	38	1111188889111119989811111990901118000091111100000111110000011111000001111190000	Tissue__Cortex	6.968e-08	NA	325	2.333e-04
pycom15g03120	pycom04g11810	0.7069	co	1	38	1111100808181110000011111000001111000001111100080111110000011111000001111100008	Tissue__Cortex	6.968e-08	NA	325	2.827e-05
pycom15g22160	pycom04g17480	0.7069	co	1	38	1111100008111110000011811000001111000001111100080111110000011111000001111100000	Tissue__Cortex	6.968e-08	NA	325	8.861e-06
pycom06g11860	pycom01g08590	0.7131	co	1	38	1101100000111110000011111000001111000001111100010111710000011111000001111108000	Tissue__Cortex	4.830e-07	NA	326	9.108e-05
pycom15g02050	pycom07g26670	0.7167	co	1	36	0101000000111110000011111000001111000001111100080111110000011111000001111100000	Tissue__Cortex	1.274e-06	NA	327	4.324e-04
pycom10g16590	pycom02g16720	0.7065	co	1	38	1181100800111110000011111000001111000001111100080111110000011111000001111100000	Tissue__Cortex	6.968e-08	NA	327	8.930e-04
pycom06g09980	pycom03g00300	0.7061	co	1	39	1111100000111110000011111880001111000001111100000111110800011111000001111100000	Tissue__Cortex	2.160e-08	NA	328	2.372e-04
pycom12g11920	pycom04g17430	0.7064	co	1	38	1111100000111118888811811000001111000001111100000111110000011111000001111100000	Tissue__Cortex	6.968e-08	NA	328	2.091e-05
pycom15g02760	pycom12g13520	0.7419	co	1	48	1111100000111110000011111101111111111111111100080111110000011111000001111100000	Tissue__Cortex	3.738e-04	NA	329	5.757e-07
pycom14g12420	pycom02g05470	0.7075	co	1	40	1111100000111110000011111000001111000001111100010111110000011111000001111100000	Tissue__Cortex	1.230e-07	NA	329	1.096e-04
pycom11g17830	pycom06g01500	0.7063	co	1	38	1111100000118110000011111000001111000001111100070111110000011111000001111100000	Tissue__Cortex	6.968e-08	NA	329	2.070e-04
pycom12g13840	pycom09g19340	0.7057	co	2	38	1111100000111110000011111000001111000001111100000111110000011111000001191100000	Tissue__Cortex	6.968e-08	NA	330	9.406e-05
pycom13g23870	pycom02g20590	0.7055	co	1	39	1111100000111110000011111000001111000001111100000111110000011111000001111100000	Tissue__Cortex	2.160e-08	NA	330	7.421e-05
pycom05g05060	pycom01g24530	0.7056	co	1	38	1111100000111110000011711000001111000001111100000111110000011111000001111100000	Tissue__Cortex	6.968e-08	NA	331	4.274e-04
pycom10g27490	pycom01g05580	0.7083	co	1	37	7111100000111110000011711000001111000001111100000111110000011111000801111100000	Tissue__Cortex	3.095e-07	NA	332	3.327e-04
pycom07g19000	pycom03g07660	0.7082	co	1	37	1111800000181110000011111000001111000001111100000111110000011111000001111100000	Tissue__Cortex	3.095e-07	NA	333	9.918e-04
pycom16g00660	pycom01g24530	0.7082	co	1	37	1111100000111110000011111770001111000001111100070711110000011111000001111700000	Tissue__Cortex	3.095e-07	NA	333	1.734e-04
pycom10g16590	pycom03g01090	0.7069	co	2	41	1111100000111110000011111000001111000001111100010111110000011111000011111100000	Tissue__Cortex	2.059e-07	NA	333	2.326e-04
pycom13g23870	pycom02g04240	0.7049	co	1	39	1111100000111110000011111000001111000001111100000111110000011111000001111100000	Tissue__Cortex	2.160e-08	NA	333	6.255e-04
pycom12g21030	pycom12g11920	-0.7080	co	1	37	1111100000111110000011811000001111000001111100000911110000011111000001111100000	Tissue__Cortex	3.095e-07	NA	334	1.104e-04
pycom07g05310	pycom03g00300	0.7144	co	1	36	1111100000110110000011111000001101000001111100000111180000011111000001111100000	Tissue__Cortex	1.274e-06	NA	335	2.658e-05
pycom11g14560	pycom03g06110	0.7076	co	1	37	1111100000111110000011718000071111000001111100000111110000011111000001111100000	Tissue__Cortex	3.095e-07	NA	335	1.473e-04
pycom07g26900	pycom05g29260	0.7047	co	1	38	1111100000118110000011111000001111000001111100080111110000011111000001111100000	Tissue__Cortex	6.968e-08	NA	335	1.041e-04
pycom13g05050	pycom04g06370	0.7043	co	1	39	1111100808111110000011111008001111000001111100000111110000011111000001111100000	Tissue__Cortex	2.160e-08	NA	336	1.871e-04
pycom16g10610	pycom09g02690	0.7178	co	1	40	1111111110118100000011111000001111000001111100070111100000011111000001111100000	Tissue__Cortex	4.198e-06	NA	337	2.718e-04
pycom04g17480	pycom02g14360	0.7042	co	1	39	1111100808111110000011111000001111000001111100000111110000011111000001111100000	Tissue__Cortex	2.160e-08	NA	337	6.513e-08
pycom14g03250	pycom04g17430	0.7181	co	1	35	1111100000111118888811111000000880000001111100080111110000011111000001111100000	Tissue__Cortex	4.858e-06	NA	338	1.211e-04
pycom11g09240	pycom02g20590	0.7040	co	1	39	1111100000111110000011111000001111000001111100000111110000011111000001111100000	Tissue__Cortex	2.160e-08	NA	338	3.773e-05
pycom15g01160	pycom14g15430	0.7104	co	1	42	1111177777111117777711111010111111000001111100008111110000011111000001111100000	Tissue__Cortex	9.153e-07	NA	339	1.745e-06
pycom15g18790	pycom13g23580	0.7084	co	1	41	1111100010111110000011111000001111000001111100010111110000011111000001111100000	Tissue__Cortex	5.618e-07	NA	339	9.852e-07
pycom04g17480	pycom03g00300	0.7038	co	1	39	1111100008111110000011111880001111000001111100080111110800011111000001111100000	Tissue__Cortex	2.160e-08	NA	339	2.812e-06
pycom14g15050	pycom05g19340	0.7397	co	1	48	1111111111117111111111111000001111000001111100000111110000011111000001111100000	Tissue__Cortex	5.532e-04	NA	340	2.010e-06
pycom15g01160	pycom11g00990	0.7154	co	1	43	1111177777111117777711111011111111000001111100008111110000011111000001111100000	Tissue__Cortex	2.813e-06	NA	341	1.749e-07
pycom10g10660	pycom09g05030	0.7045	co	1	40	1111100000111110000011111000001111000001111100018111110000011111000001111100000	Tissue__Cortex	1.230e-07	NA	342	2.082e-04
pycom05g10250	pycom02g04240	0.7034	co	1	39	1111100000111110000011111000001111000001111100000118110001011111000001111100000	Tissue__Cortex	6.810e-08	NA	342	2.991e-07
pycom15g01160	pycom06g01300	0.7033	co	1	39	1111177777111117777711111080001111000001111100000111110000011111000001111100000	Tissue__Cortex	2.160e-08	NA	342	6.744e-05
pycom15g03120	pycom04g17480	0.7036	co	1	38	1111100808181110000011111000001111000001111100080111110000011111000001111100000	Tissue__Cortex	6.968e-08	NA	342	9.074e-06
pycom04g00620	pycom03g06110	0.7236	co	1	34	1111800000111110000011718000071181000001111100000111110000018111000001111100000	Tissue__Cortex	1.718e-05	NA	343	1.245e-04
pycom09g10570	pycom09g05370	0.7032	co	1	39	1111100000111110000011111000001111000001111100008111110000011111000001111100000	Tissue__Cortex	2.160e-08	NA	343	3.256e-04
pycom09g05370	pycom04g21610	0.7071	co	2	40	1111101000011110000011111000011111000001111100080111110000011111000001111100000	Tissue__Cortex	4.966e-07	NA	344	6.692e-04
pycom12g13840	pycom11g15500	0.7033	co	1	38	1111100000111110000011111000001111000001111100000111110000011191000001111100000	Tissue__Cortex	6.968e-08	NA	344	2.836e-04
pycom12g03460	pycom05g18530	0.7117	co	1	36	1111100000111110000011111000001010000001111100000111100000011111000001111100000	Tissue__Cortex	1.274e-06	NA	345	6.984e-04
pycom15g25100	pycom09g05030	0.7167	co	1	35	1111100000117110000000111770001181000001111100078111110000011111000001111100000	Tissue__Cortex	4.858e-06	NA	345	9.730e-06
pycom13g23580	pycom02g01330	0.7055	co	1	37	1111100000111110000010111000001111000001111100000111110000011110000001111100000	Tissue__Cortex	3.095e-07	NA	346	1.452e-05
pycom14g15430	pycom13g01690	0.7017	co	1	39	1111100009111119909011111990901111000091111100000111110000011111000001111190000	Tissue__Cortex	2.160e-08	NA	346	5.991e-05
pycom15g26420	pycom15g01160	0.7166	co	1	36	9911177777119197778711111010881111000001111100080111110000011111000001111100000	Tissue__Cortex	5.118e-06	NA	347	1.273e-05
pycom06g20830	pycom03g01090	0.7242	co	1	36	1111100000111110000011111000081111080001199100010911110000019111001081111900000	Tissue__Cortex	2.300e-05	NA	348	4.755e-04
pycom15g14090	pycom13g05300	0.7272	co	1	33	1111100000100110000011111000001101000001111100000107190000011111000001111100000	Tissue__Cortex	5.633e-05	NA	348	2.595e-06
pycom06g11860	pycom01g07850	0.7367	co	1	31	0000000000011000000011111000001111080001111100000111110000011111000001111100000	Tissue__Cortex	4.838e-04	NA	348	2.198e-06
pycom14g10270	pycom05g21790	0.7037	co	1	39	1111100000111110000011111000001111000001111100010118110000011111000001111100000	Tissue__Cortex	1.494e-07	NA	348	3.069e-04
pycom14g10070	pycom05g19340	0.7389	co	1	50	1111111111111111111111111000001111000011111100000111110000011111000001111100000	Tissue__Cortex	7.446e-04	NA	349	1.536e-04
pycom14g00830	pycom10g16590	0.7014	co	1	38	1111100000111110000011101000001111000001111100080111110000011111000001111100000	Tissue__Cortex	6.968e-08	NA	349	6.397e-04
pycom07g19360	pycom05g19340	0.7011	co	2	39	1111100000111110000011111000001111000001111100000111110000011111000001111100000	Tissue__Cortex	2.160e-08	NA	349	2.176e-04
pycom14g14300	pycom11g01730	0.7151	co	2	35	1111100000111110000010810000001111000001111100000011110000011111000001111100000	Tissue__Cortex	4.858e-06	NA	350	1.819e-07
pycom13g09450	pycom03g01180	0.7011	co	1	38	1111100000111110000011111000001111000001111100000111110000081111000001111100000	Tissue__Cortex	6.968e-08	NA	350	8.204e-05
pycom05g18530	pycom02g21000	0.7054	co	1	39	1111100000171110101017111000001111000001111100000111110000011111000001111100000	Tissue__Cortex	4.668e-07	NA	351	3.784e-05
pycom05g31400	pycom05g05060	0.7087	co	1	36	1111100000111110000011711000001181000001111100000111110000011181000001111100000	Tissue__Cortex	1.274e-06	NA	351	2.462e-04
pycom14g19000	pycom12g11920	0.7042	co	1	37	1111100000111110000011811000001111000001191100000111110000011111000001111100000	Tissue__Cortex	3.095e-07	NA	352	2.896e-05
pycom06g11860	pycom04g04750	0.7346	co	1	32	0000000000018100000011111000001111080001111100010111110000011111000001111100000	Tissue__Cortex	4.648e-04	NA	352	4.435e-04
pycom11g09240	pycom02g01330	0.7001	co	1	39	1111100000111110000011111000001111000001111100000111110000011111000001111100000	Tissue__Cortex	2.160e-08	NA	352	9.423e-05
pycom17g25570	pycom12g02410	0.7340	co	1	32	9111199799191199999991191999991199999991111199999911119999911111999191111199999	Tissue__Cortex	4.175e-04	NA	353	1.503e-04
pycom13g05300	pycom02g16720	0.7084	co	1	36	1181100800111110000011111000001111000001111100000117190000011111000001111100000	Tissue__Cortex	1.274e-06	NA	353	1.147e-06
pycom12g11920	pycom04g17420	0.7005	co	1	38	1111100000111110000011811008081111000001111100080111110000011111000001111100000	Tissue__Cortex	6.968e-08	NA	353	3.582e-05
pycom15g26430	pycom11g00990	0.7143	co	1	35	1191900000171910000011111000001111000001111100000111110000011111000001111100000	Tissue__Cortex	4.858e-06	NA	354	7.391e-05
pycom11g15500	pycom04g20730	0.7079	co	1	36	1111100000111110000011111000001111000001111100000171710000011191000001111100000	Tissue__Cortex	1.274e-06	NA	355	3.087e-04
pycom13g01690	pycom09g08660	0.7076	co	1	36	1110000809111109989011111990901111000091111100080111110000011111000001111190000	Tissue__Cortex	1.274e-06	NA	356	1.767e-06
pycom10g20500	pycom02g01330	0.6989	co	1	39	1111100000111110000011111000001111000001111100000111110000011111000001111100000	Tissue__Cortex	2.160e-08	NA	356	2.247e-04
pycom08g14210	pycom04g17480	-0.7338	co	1	32	0008000000011180000011111000001111800001111100018118110000011111080001111100000	Tissue__Cortex	4.991e-04	NA	357	2.110e-06
pycom06g12500	pycom02g01330	0.6984	co	1	39	1111100000111110000011111000001111000001111100000111110000011111000001111100000	Tissue__Cortex	2.160e-08	NA	358	8.064e-05
pycom12g00940	pycom02g01330	0.6982	co	1	38	1111100000111110000011111000001111000001111100000111190000011111000001111100000	Tissue__Cortex	6.968e-08	NA	359	2.354e-04
pycom06g09980	pycom02g08380	0.6971	co	2	39	1111100000111110000011111000001111000001111100000111110000011111000001111100000	Tissue__Cortex	2.160e-08	NA	360	1.772e-05
pycom16g10610	pycom01g20920	0.7216	co	1	44	1111110000118111111111111000001111000001111100080111110000011111000001111100000	Tissue__Cortex	4.671e-05	NA	361	8.366e-07
pycom15g20070	pycom15g11520	0.6968	co	1	39	1111100000111110000011111000001111000001111100000111110000011111000001111100000	Tissue__Cortex	2.160e-08	NA	362	4.428e-05
pycom12g12530	pycom09g02690	0.6969	co	1	38	1111100000118110000011111000001111000001111100070111110000011111000001111100000	Tissue__Cortex	6.968e-08	NA	363	1.389e-05
pycom09g19840	pycom03g01090	-0.6986	co	1	38	1111100000117110000011111000001118000001111100010111110000011111000081111100000	Tissue__Cortex	1.698e-07	NA	364	3.342e-04
pycom15g11520	pycom01g08590	0.6966	co	1	38	1111100000111110000011111000001111000001111100000111710000011111000001111108000	Tissue__Cortex	6.968e-08	NA	364	3.349e-05
pycom12g17050	pycom02g20590	0.6981	co	1	40	1111100000111110000011111000001111000001111100010111110000011111000001111100000	Tissue__Cortex	1.230e-07	NA	365	7.010e-06
pycom15g19460	pycom09g05030	0.7088	co	1	35	1111100000111110000000111000008111000001111100088117110000011111000001111100000	Tissue__Cortex	4.858e-06	NA	365	5.045e-05
pycom09g18770	pycom01g23940	0.6962	co	2	38	1111100000111110000011711880001111000001111100070111110000011111000001111100000	Tissue__Cortex	6.968e-08	NA	366	5.410e-05
pycom08g08420	pycom05g19340	0.7333	co	1	50	1111111111111111111111111000001111000011111100000111110000011111000001111100000	Tissue__Cortex	7.446e-04	NA	367	1.623e-05
pycom12g03460	pycom02g07570	0.7046	co	1	36	1111100000111180000011811000001118000001111100000111110000011111000001111100000	Tissue__Cortex	1.274e-06	NA	368	6.756e-05
pycom09g02690	pycom04g17420	0.6957	co	1	38	1111100000118110000011111008081111000001111100070111110000011111000001111100000	Tissue__Cortex	6.968e-08	NA	368	4.573e-05
pycom111g03000	pycom01g24420	-0.7200	co	1	33	1111900000191110000011111000001111000000111100000177110000011110000001111100000	Tissue__Cortex	5.633e-05	NA	369	2.022e-04
pycom10g24870	pycom07g26900	0.6946	co	1	39	1111100000111110000011111000001111000001111100000111110000011111000001111100000	Tissue__Cortex	2.160e-08	NA	369	2.254e-04
pycom13g01690	pycom07g19000	0.6987	co	1	37	1111100009181119909011111990901110000091111100000111110000011111000001111190000	Tissue__Cortex	3.095e-07	NA	370	4.631e-04
pycom12g13520	pycom11g01730	0.6953	co	1	38	1111100000111110000011111000001101000001111100080111110000011111000001111100000	Tissue__Cortex	6.968e-08	NA	370	1.713e-06
pycom08g06450	pycom06g12500	0.6944	co	1	39	1111100800111110000011111000001111000001111100008111110000011111000001111100000	Tissue__Cortex	2.160e-08	NA	371	5.597e-04
pycom12g13850	pycom04g17430	-0.6946	co	1	38	1111100000111118888811111000000111000001111100000111110000011111000001111100000	Tissue__Cortex	6.968e-08	NA	371	5.778e-04
pycom15g16530	pycom10g17350	0.7150	co	1	34	0000000000111110000811111000001111000001111100000111110000011111000001111100000	Tissue__Cortex	1.718e-05	NA	372	5.333e-06
pycom16g11860	pycom11g11460	0.6985	co	1	37	1111100000117110000011111000001111000001111100000111110000011101000001111100000	Tissue__Cortex	3.095e-07	NA	372	7.379e-06
pycom09g05030	pycom02g04240	0.6939	co	1	39	1111100000111110000011111000001111000001111100088111110000011111000001111100000	Tissue__Cortex	2.160e-08	NA	372	2.631e-04
pycom09g08660	pycom02g16720	0.6944	co	1	38	1181100800111110000011111000001111000001111100080111110000011111000001111100000	Tissue__Cortex	6.968e-08	NA	373	2.500e-05
pycom10g10070	pycom04g17420	0.7312	co	1	47	9119111111111111111111111000001111000001111100080111110000011111000001111180000	Tissue__Cortex	7.446e-04	NA	374	8.418e-04
pycom09g08660	pycom06g19210	0.7195	co	1	36	0000000000111100000011111100001111100001111100010111110000011111000001111100000	Tissue__Cortex	6.174e-05	NA	375	1.464e-05
pycom16g07280	pycom06g09980	0.6956	co	2	40	1111100000111110000011111000001111000001111100010111110000011111000001111100000	Tissue__Cortex	1.230e-07	NA	375	9.527e-04
pycom16g11860	pycom02g14360	0.6936	co	1	38	1111100000117110000011111000001111000001111100000111110000011111000001111100000	Tissue__Cortex	6.968e-08	NA	375	4.886e-06
pycom12g11920	pycom11g27660	0.6973	co	1	37	1111100000111110000011717000001111000001111100080111110000011111000001111100000	Tissue__Cortex	3.095e-07	NA	376	6.148e-07
pycom13g01690	pycom02g02820	0.6945	co	2	39	1111100009111119909011111991901118000091111100000111110000011111000001111190000	Tissue__Cortex	1.152e-07	NA	377	4.107e-04
pycom12g13840	pycom04g15340	0.6926	co	2	39	1111100000111110000011111000001111000001111100000111110000011111000001111100000	Tissue__Cortex	2.160e-08	NA	377	1.038e-04
pycom15g11520	pycom14g10270	0.6926	co	1	39	1111100000111110000011111000001111000001111100000111110000011111000001111100000	Tissue__Cortex	2.160e-08	NA	377	7.106e-05
pycom11g09240	pycom05g15300	0.6945	co	1	40	1111100000111110000011111000001111000001111100010111110000011111000001111100000	Tissue__Cortex	1.230e-07	NA	378	3.552e-04
pycom12g11920	pycom05g18530	-0.6932	co	1	38	1111100000111110000011811000001111000001111100000111110000011111000001111100000	Tissue__Cortex	6.968e-08	NA	378	3.417e-05
pycom15g03120	pycom05g19340	0.6922	co	1	38	1111100000181110000011111000001111000001111100080111110000011111000001111100000	Tissue__Cortex	6.968e-08	NA	379	1.059e-04
pycom13g04880	pycom09g02690	0.6964	co	1	37	1111100000118110080011111080081111000001111100070111110000001111000001111100000	Tissue__Cortex	3.095e-07	NA	380	9.342e-04
pycom11g09240	pycom05g19340	0.6918	co	1	39	1111100000111110000011111000001111000001111100000111110000011111000001111100000	Tissue__Cortex	2.160e-08	NA	380	1.106e-04
pycom13g01690	pycom02g15660	0.6918	co	1	39	1111100009111119909811111990901111000091111100000111110000011111000001111190000	Tissue__Cortex	2.160e-08	NA	380	1.728e-04
pycom12g13850	pycom07g19360	0.6916	co	2	39	1111100000111110000011111000001111000001111100000111110000011111000001111100000	Tissue__Cortex	2.160e-08	NA	381	5.640e-04
pycom16g14320	pycom14g12420	0.6961	co	1	37	1118100000111110000011110000001111000001111100000111110000011111000001111100000	Tissue__Cortex	3.095e-07	NA	382	6.967e-04
pycom11g26860	pycom04g17420	0.6918	co	1	38	1111100000118110000011111008081111000001111100080111110000011111000001111100000	Tissue__Cortex	6.968e-08	NA	382	2.635e-06
pycom03g00650	pycom01g23030	-0.7189	co	1	44	1111100000111111000011111000001911000001111100000111111110111111000001111100901	Tissue__Cortex	8.058e-05	NA	383	4.984e-06
pycom16g07280	pycom13g05300	0.7149	co	2	35	1111100000011110000011111800001111000001111100010187190000011111000001181100000	Tissue__Cortex	3.512e-05	NA	384	4.825e-06
pycom13g04070	pycom09g05190	0.7211	co	1	32	8100000008110110000011111880001111000001111100080111110000011111000001010100000	Tissue__Cortex	1.714e-04	NA	384	5.828e-05
pycom14g03250	pycom03g00650	0.6914	co	1	38	1111100000111110000011111000001911000001111100000111110000011111000001111100000	Tissue__Cortex	6.968e-08	NA	384	2.865e-04
pycom15g15250	pycom11g25670	0.7205	co	1	32	1011100000101110000010111000001110000000811100000111100000011111000001111100000	Tissue__Cortex	1.714e-04	NA	385	3.063e-05
pycom15g03690	pycom03g07050	0.7201	co	1	39	9917911008797111111111111000001111000001111100000111110000011111000001111100000	Tissue__Cortex	1.649e-04	NA	385	3.669e-04
pycom15g02760	pycom10g25750	0.6909	co	1	39	1111100000111110000011111008081111000001111100080111110000011111000001111100000	Tissue__Cortex	2.160e-08	NA	385	3.123e-05
pycom15g01040	pycom01g21250	0.7007	co	1	36	1111100000111110000011111000007817000001111100070111110000011111000001111100000	Tissue__Cortex	1.274e-06	NA	386	2.201e-04
pycom16g02410	pycom15g18790	0.6909	co	1	39	1911100000111110000011111000081111080001111100010111110000011111000001111100000	Tissue__Cortex	6.810e-08	NA	386	1.970e-04
pycom09g00240	pycom07g26800	0.6907	co	1	39	1111100000111110000011111000001111000001111100000111110000011111000001111100000	Tissue__Cortex	2.160e-08	NA	386	1.097e-04
pycom13g23580	pycom06g09980	0.6905	co	1	39	1111100000111110000011111000001111000001111100000111110000011111000001111100000	Tissue__Cortex	2.160e-08	NA	387	3.932e-06
pycom09g10130	pycom09g05370	0.7234	co	2	44	1101100000118110000011111001011111000001111100110111110000011111010101111800101	Tissue__Cortex	3.271e-04	NA	388	3.137e-05
pycom14g14300	pycom04g05140	0.7272	co	1	46	1111111111111111111110010000001111000001111100000111110000011111000001111100000	Tissue__Cortex	6.288e-04	NA	388	2.821e-05
pycom05g21790	pycom02g20590	0.6919	co	1	39	1111100000111110000011111000001111000001111100010118110000011111000001111100000	Tissue__Cortex	1.494e-07	NA	388	7.436e-05
pycom15g11520	pycom11g00990	0.6901	co	1	39	1111100000111110000011111000001111000001111100000111110000011111000001111100000	Tissue__Cortex	2.160e-08	NA	389	5.323e-06
pycom12g11920	pycom03g07050	0.6998	co	2	36	7117100000711110000011111000001111000001111100000111110000011111000001111100000	Tissue__Cortex	1.274e-06	NA	390	9.346e-05
pycom10g28770	pycom03g00300	0.6900	co	1	39	1111100000111110000011111888001111000001111100000111110800011111000001111100000	Tissue__Cortex	2.160e-08	NA	390	1.648e-04
pycom16g09830	pycom10g09930	0.6934	co	1	37	1711700000111110000011111000001111000001111100000111110000011111000001111100000	Tissue__Cortex	3.095e-07	NA	391	7.044e-04
pycom12g00940	pycom06g12500	0.6903	co	1	39	1111100000111110010011111000001111000001111100000111190000011111000001111100000	Tissue__Cortex	1.011e-07	NA	392	8.762e-04
pycom15g25100	pycom15g15440	0.6989	co	1	36	1111100000117110000011111770001188800001111100078111110000011111000001111100000	Tissue__Cortex	1.274e-06	NA	393	9.866e-05
pycom14g10270	pycom01g21250	0.6894	co	2	39	1111100000111110000011111000001111000001111100000111110000011111000001111100000	Tissue__Cortex	2.160e-08	NA	393	2.549e-04
pycom14g19000	pycom12g13810	0.6999	co	1	41	1111100000111111100011111000001111000001191100010111110000011111000001111100000	Tissue__Cortex	1.663e-06	NA	394	3.327e-04
pycom15g18790	pycom03g07660	0.6897	co	1	38	1111800000111110000011111000001111000001111100000111110000011111000001111100000	Tissue__Cortex	6.968e-08	NA	394	3.196e-04
pycom05g05060	pycom03g06160	0.6894	co	1	39	1111100000111110000011711000001111000001111100010111110000011111000001111100000	Tissue__Cortex	6.810e-08	NA	394	1.812e-05
pycom15g13920	pycom02g05270	0.7082	co	1	34	0100000000111110000011811000771111807001111100080111110000011111000801111100000	Tissue__Cortex	1.718e-05	NA	395	6.390e-05
pycom11g11460	pycom07g16240	0.7080	co	1	34	1111100707111710000011111000001171000001111100087171110000001101000001111100000	Tissue__Cortex	1.718e-05	NA	396	4.564e-05
pycom14g00830	pycom11g25670	0.6889	co	1	38	1111100000111110000011181000001111000001111100080111110000011111000001111100000	Tissue__Cortex	6.968e-08	NA	396	3.921e-05
pycom16g02020	pycom14g00830	0.6913	co	1	37	1111100700111180000011101000001111000001111100000111110000011111000001111100000	Tissue__Cortex	3.095e-07	NA	397	2.793e-04
pycom15g15440	pycom09g03220	0.6894	co	1	40	1111100000111110000011111000001111000001111100010111110000011111000001111100000	Tissue__Cortex	1.230e-07	NA	398	5.800e-04
pycom15g18790	pycom06g12500	0.6881	co	1	39	1111100000111110000011111000001111000001111100000111110000011111000001111100000	Tissue__Cortex	2.160e-08	NA	398	4.431e-04
pycom12g11920	pycom07g05310	-0.6882	co	1	38	1111100000111110000011811000001111000001111100000111110000011111000001111100000	Tissue__Cortex	6.968e-08	NA	399	3.517e-06
pycom14g00830	pycom02g21000	0.6968	co	1	36	1111100000171110000017101000001111000001111100000111110000011111000001111100000	Tissue__Cortex	1.274e-06	NA	400	5.132e-04
pycom16g04670	pycom13g08810	0.6880	co	1	38	1111100000111110000011111000001111000001111100080111110000011111000001181100000	Tissue__Cortex	6.968e-08	NA	401	6.281e-04
pycom09g05030	pycom04g16700	0.7008	co	1	35	1111100000111110000000111000008811000001111100088111110000011111000001111100000	Tissue__Cortex	4.858e-06	NA	402	1.701e-04
pycom07g26900	pycom04g13400	0.6864	co	1	39	1111100000111110000011111000001111000001111100000111110000011111000001111100000	Tissue__Cortex	2.160e-08	NA	403	4.100e-04
pycom12g13840	pycom03g19680	0.7106	co	1	33	1111100000111110000008111000000080000001111100000111110000011111000001111100000	Tissue__Cortex	5.633e-05	NA	404	5.524e-04
pycom12g11920	pycom07g26800	0.6865	co	1	38	1111100000111110000011811000001111000001111100000111110000011111000001111100000	Tissue__Cortex	6.968e-08	NA	404	3.233e-06
pycom14g12420	pycom12g13840	0.6863	co	1	39	1111100000111110000011111000001111000001111100000111110000011111000001111100000	Tissue__Cortex	2.160e-08	NA	404	5.822e-04
pycom15g14090	pycom11g25670	0.6860	co	1	39	1111100000111110000011111000001111000001111100080111110000011111000001111100000	Tissue__Cortex	2.160e-08	NA	405	3.647e-05
pycom16g10610	pycom09g18770	0.7000	co	1	35	1111100000110110000011001000001111000001111100080111100000011111000001111100000	Tissue__Cortex	4.858e-06	NA	406	4.801e-04
pycom14g14300	pycom01g06310	0.7099	co	2	33	0100000800111110000011818000001111000001111100000111110000011111000001111100000	Tissue__Cortex	5.633e-05	NA	407	3.593e-05
pycom15g11520	pycom02g21000	0.6893	co	1	37	1111100000171110000017111000001111000001111100000111110000011111000001111100000	Tissue__Cortex	3.095e-07	NA	408	1.120e-04
pycom14g00830	pycom11g09240	0.6853	co	1	39	1111100000111110000011111000001111000001111100000111110000011111000001111100000	Tissue__Cortex	2.160e-08	NA	408	5.972e-04
pycom11g25670	pycom05g10060	-0.7191	co	1	31	8888000000811180000011111800001111080001111100088111110000011811000001111100000	Tissue__Cortex	4.838e-04	NA	409	8.868e-06
pycom05g05070	pycom02g07140	0.7054	co	1	35	1111909000111110000011001900091111009000111190090111110000001111000011111100090	Tissue__Cortex	1.741e-05	NA	410	5.249e-04
pycom16g10610	pycom05g29260	0.7187	co	1	48	1111111111111110010011111001011111001001111100080111110000011111000001111100000	Tissue__Cortex	4.654e-04	NA	410	2.951e-04
pycom10g20500	pycom10g10660	0.6865	co	1	40	1111100000111110000011111000001111000001111100010111110000011111000001111100000	Tissue__Cortex	1.230e-07	NA	410	1.910e-04
pycom15g15440	pycom15g01040	0.6935	co	1	36	1111100000111110000011111000007817000001111100070111110000011111000001111100000	Tissue__Cortex	1.274e-06	NA	411	1.275e-05
pycom05g05060	pycom03g00650	0.6886	co	1	37	1111100000111110000011711000001911000001111100000111110000011111000001111100000	Tissue__Cortex	3.095e-07	NA	411	8.824e-05
pycom13g23580	pycom07g26780	0.6893	co	1	41	1111100808111110000011111000001111100001111100010111110800011111000001111100000	Tissue__Cortex	4.387e-07	NA	411	6.831e-05
pycom15g18790	pycom11g00990	0.6847	co	1	39	1111100000111110000011111000001111000001111100000111110000011111000001111100000	Tissue__Cortex	2.160e-08	NA	411	1.338e-05
pycom11g27660	pycom09g02690	0.6986	co	2	35	1111100000118110000011717000001111000001111100070111100000011111000001111100000	Tissue__Cortex	4.858e-06	NA	412	4.132e-07
pycom02g15660	pycom02g01330	0.6844	co	1	39	1111100000111118888811111000001111000001111100000111110000011111000001111100000	Tissue__Cortex	2.160e-08	NA	412	2.391e-04
pycom06g12500	pycom04g13720	0.6844	co	1	39	1111100000111110000011111000001111000001111100088111110000011111000001111100008	Tissue__Cortex	2.160e-08	NA	412	5.307e-04
pycom16g10610	pycom12g20230	0.6854	co	1	40	1111100000111110000011111010001111000001111100080111110000011111000001111100000	Tissue__Cortex	1.152e-07	NA	413	3.193e-04
pycom06g01300	pycom02g20590	0.6844	co	1	38	1111100000111110000011110000001111000001111100000111110000011111000001111100000	Tissue__Cortex	6.968e-08	NA	414	1.312e-04
pycom03g01090	pycom03g00300	0.6836	co	1	39	1111100000111110000011111880001111000001111100080111110800011111000081111100000	Tissue__Cortex	2.160e-08	NA	414	1.165e-04
pycom12g17050	pycom09g08660	0.7069	co	1	45	1111100000111110000011111110001111101011111100010111110000011111000001111100000	Tissue__Cortex	4.671e-05	NA	415	2.499e-04
pycom12g22270	pycom07g16240	0.6922	co	1	36	1111100707111710000011111000001171080801111100087171110000011111800001111100000	Tissue__Cortex	1.274e-06	NA	415	3.124e-04
pycom12g13850	pycom06g09980	0.6835	co	1	39	1111100000111110000011111000001111000001111100000111110000011111000001111100000	Tissue__Cortex	2.160e-08	NA	415	5.285e-04
pycom12g24110	pycom04g11810	-0.7140	co	2	33	1111100000011100000011717000001110000001011100010111110000071111000001111100000	Tissue__Cortex	1.983e-04	NA	416	3.504e-06
pycom14g12880	pycom03g00300	0.6981	co	1	35	1111100000117110000011111880001181000001111100000811110800081111000001111100000	Tissue__Cortex	4.858e-06	NA	416	1.801e-04
pycom13g09110	pycom01g23940	0.6903	co	2	37	1111800000118110000011711000001111000001111100070111110001011111000001111100000	Tissue__Cortex	9.961e-07	NA	417	4.396e-05
pycom11g09240	pycom02g21000	0.6985	co	2	36	1110100000171110000017111000001118000001111100010111110000011111000001111100000	Tissue__Cortex	5.977e-06	NA	418	1.250e-04
pycom16g00660	pycom01g24420	0.7036	co	1	34	1111900000191110000011111770001111000000111100070711110000011111000001111700000	Tissue__Cortex	1.718e-05	NA	419	2.553e-04
pycom15g36280	pycom04g17420	0.7171	co	1	31	1010000000008000000011111000081111000001111100000111110000011111000001111100000	Tissue__Cortex	4.838e-04	NA	419	4.270e-06
pycom17g25570	pycom11g11460	0.7155	co	1	32	9111199799191199999991191999991199999991111199999911119999911111999191111199999	Tissue__Cortex	4.175e-04	NA	419	4.177e-05
pycom15g15440	pycom03g00300	0.6830	co	1	39	1111100000111110000011111880001111000001111100000111110800011111000001111100000	Tissue__Cortex	2.160e-08	NA	419	2.332e-04
pycom15g20070	pycom02g20590	0.6863	co	1	37	1111100000111110000011010000001111000001111100000111110000011111000001111100000	Tissue__Cortex	3.095e-07	NA	420	3.149e-05
pycom10g01570	pycom06g11860	0.6844	co	1	39	1111100000111110000011111000001111000001111100010171110000011111000001111100000	Tissue__Cortex	1.494e-07	NA	420	3.147e-05
pycom17g19830	pycom03g06110	0.6909	co	2	36	1111100000181110000011718000071111000001111100000111110000011111000001111100000	Tissue__Cortex	1.274e-06	NA	421	6.293e-07
pycom49g00190	pycom12g11920	0.6825	co	1	38	1111100000111110000011811000001111000001111100000111110000011111000001111100000	Tissue__Cortex	6.968e-08	NA	421	2.265e-07
pycom16g07280	pycom16g04670	0.6821	co	1	39	1111100000111110000011111000001111000001111100080111110000011111000001111100000	Tissue__Cortex	2.160e-08	NA	421	6.611e-06
pycom11g09240	pycom06g01500	0.6820	co	1	39	1111100000111110000011111000001111000001111100000111110000011111000001111100000	Tissue__Cortex	2.160e-08	NA	422	4.446e-04
pycom14g00830	pycom06g11860	0.6833	co	1	40	1111100000111110000011111000001111000001111100010111110000011111000001111100000	Tissue__Cortex	1.230e-07	NA	423	6.794e-04
pycom111g03000	pycom01g21250	0.6851	co	1	37	1111100000111110000011111000001111000001111100000177110000011111000001111100000	Tissue__Cortex	3.095e-07	NA	424	5.246e-04
pycom16g02410	pycom11g05010	0.6855	co	1	40	1911100000111110000011111000011111080001111100010111110000011111000001111100000	Tissue__Cortex	4.122e-07	NA	424	7.002e-04
pycom10g17350	pycom05g10060	0.7056	co	1	33	0001000808811110000811111000001111000001111100000111110000011811000001111100000	Tissue__Cortex	5.633e-05	NA	425	2.228e-05
pycom10g24970	pycom02g04240	0.6902	co	1	36	1111100000181110000011111000001111000001111100000111100000011101000001111100000	Tissue__Cortex	1.274e-06	NA	425	1.829e-04
pycom12g17050	pycom11g11460	0.6817	co	1	38	1111100000111110000011111000001111000001111100000111110000011101000001111100000	Tissue__Cortex	6.968e-08	NA	426	1.652e-06
pycom02g21000	pycom02g14360	0.6898	co	2	36	1111100000171110000017111000001181000001111100000111110000011111000001111100000	Tissue__Cortex	1.274e-06	NA	427	5.821e-06
pycom13g06200	pycom05g28970	0.7058	co	1	45	1111110100111111111111711000001111000001111100000111110000011111000001111100000	Tissue__Cortex	6.302e-05	NA	428	8.401e-04
pycom15g11520	pycom14g00830	0.6810	co	1	39	1111100000111110000011111000001111000001111100000111110000011111000001111100000	Tissue__Cortex	2.160e-08	NA	429	1.706e-04
pycom15g22160	pycom03g00300	0.6812	co	1	38	1111100000111110000011811880001111000001111100000111110800011111000001111100000	Tissue__Cortex	6.968e-08	NA	429	5.824e-04
pycom11g17830	pycom08g09260	0.6890	co	1	36	1111000000118110000011111000001111000001011100070111110000011111000001111100000	Tissue__Cortex	1.274e-06	NA	430	3.910e-05
pycom14g00830	pycom12g22270	0.6815	co	1	40	1111100800111110000011111000001111080801111100010111110000011111800001111100000	Tissue__Cortex	1.230e-07	NA	431	7.405e-04
pycom15g11520	pycom08g09260	0.6806	co	1	39	1111100000111110000011111000001111000001111100000111110000011111000001111100000	Tissue__Cortex	2.160e-08	NA	431	3.104e-05
pycom11g26860	pycom01g23940	0.6888	co	2	36	1111100000118100000011711800001111000001111100070111110000011111000001111100000	Tissue__Cortex	1.274e-06	NA	432	8.150e-05
pycom14g03250	pycom12g23940	0.7144	co	1	49	1111100000111110000011111011001111000001111100010111110000011111101111111111010	Tissue__Cortex	6.026e-04	NA	433	6.943e-05
pycom15g22160	pycom01g08590	0.6829	co	1	37	1111100000111110000011811000001111000001111100000111710000011111000001111108000	Tissue__Cortex	3.095e-07	NA	433	5.126e-05
pycom14g19000	pycom08g16740	0.6805	co	1	38	1111100008111110000011111000001111000001191100000111110000011111000001111100000	Tissue__Cortex	6.968e-08	NA	433	1.752e-04
pycom16g26200	pycom10g27490	0.6810	co	1	39	1111100000118110100011111000001111000001111100000111110000011111000001111100000	Tissue__Cortex	1.079e-07	NA	433	1.327e-07
pycom15g03120	pycom12g03460	0.6804	co	1	38	1111100808181110000011111000001111000001111100080111110000011111000001111100000	Tissue__Cortex	6.968e-08	NA	434	8.709e-04
pycom13g17410	pycom11g00990	0.6834	co	1	38	1111100000111110000011111000001111000001111100010111110000001011000001111100000	Tissue__Cortex	4.547e-07	NA	434	2.344e-05
pycom12g11130	pycom11g11460	0.6821	co	1	37	1111100000111110000011111000001111000001111100000111110000001101000001111100000	Tissue__Cortex	3.095e-07	NA	435	5.845e-06
pycom15g01040	pycom14g00830	0.6878	co	1	36	1111100000111110000011111000007817000001111100070111110000011111000001111100000	Tissue__Cortex	1.274e-06	NA	436	2.796e-05
pycom05g19340	pycom02g20590	0.6798	co	1	39	1111100000111110000011111000001111000001111100000111110000011111000001111100000	Tissue__Cortex	2.160e-08	NA	436	1.325e-05
pycom15g26420	pycom13g01690	0.6913	co	1	35	9911100009119199909011111990901111000091111100080111110000011111000001111190000	Tissue__Cortex	4.858e-06	NA	437	4.874e-04
pycom14g10390	pycom05g18530	0.6872	co	1	36	1111100000111110000011111000001111000001111100000111190000011991000001111100000	Tissue__Cortex	1.274e-06	NA	438	2.694e-04
pycom12g22270	pycom11g23990	0.6804	co	1	40	1111100800111110000011111000001111080801111100010111110000011111800001111100000	Tissue__Cortex	1.230e-07	NA	439	1.142e-04
pycom14g12880	pycom14g00830	0.6907	co	1	35	1111100000117110000011111000001181000001111100000811110000081111000001111100000	Tissue__Cortex	4.858e-06	NA	440	2.368e-04
pycom15g19460	pycom14g00830	0.6795	co	1	38	1111100000111110000011111000001111000001111100000117110000011111000001111100000	Tissue__Cortex	6.968e-08	NA	441	1.050e-04
pycom03g00300	pycom01g08590	0.6799	co	1	39	1111100000111110000011111800001111000001111100000111710000011111000001111101000	Tissue__Cortex	1.079e-07	NA	441	9.024e-06
pycom17g09460	pycom12g11920	0.6813	co	1	37	1111100000111110000018811909091111000001111100000111110000011111909001111100000	Tissue__Cortex	3.095e-07	NA	441	1.400e-05
pycom15g11520	pycom12g13850	0.6789	co	2	39	1111100000111110000011111000001111000001111100000111110000011111000001111100000	Tissue__Cortex	2.160e-08	NA	442	1.242e-04
pycom02g16720	pycom02g05470	0.6792	co	1	38	1181100800111110000011111000001111000001111100080111110000011111000001111100000	Tissue__Cortex	6.968e-08	NA	443	6.194e-04
pycom111g05670	pycom07g26900	0.6787	co	1	39	1111100000111110000011111000001111000001111100070111110000011111000001111100000	Tissue__Cortex	2.160e-08	NA	443	4.818e-04
pycom17g04460	pycom02g15980	-0.6882	co	1	39	1111100001011100000011111010001111000001111100010171110000011111000001111100000	Tissue__Cortex	2.104e-06	NA	444	6.119e-05
pycom13g23580	pycom03g00300	0.6784	co	1	39	1111100000111110000011111880001111000001111100000111110800011111000001111100000	Tissue__Cortex	2.160e-08	NA	445	2.081e-06
pycom06g01500	pycom02g05500	0.6898	co	1	35	8111800000118810000011111000001111000001111100080111110000011111000001111100000	Tissue__Cortex	4.858e-06	NA	445	1.524e-04
pycom16g02020	pycom05g15300	0.6998	co	1	45	1111108708111180000011111000001111000001111100010111110000011111111111111100001	Tissue__Cortex	4.912e-05	NA	446	8.918e-05
pycom16g26200	pycom16g04920	0.6797	co	1	38	1111100000118110000011811000001111000001111100010111110000011111000001111100000	Tissue__Cortex	1.698e-07	NA	446	6.038e-05
pycom11g23340	pycom01g10480	0.6778	co	2	39	1111100009111110900011111099901111000001111100000111110000011111000001111100000	Tissue__Cortex	2.160e-08	NA	446	1.754e-04
pycom16g04120	pycom02g14360	0.6843	co	1	36	1111100000118110000011111000001181000001111100000111100000011111000001111100000	Tissue__Cortex	1.274e-06	NA	447	5.939e-06
pycom09g17460	pycom03g15550	0.6775	co	1	38	1111100000111110000011111000091111000008111108880111110000011111800001111100000	Tissue__Cortex	6.968e-08	NA	448	3.913e-05
pycom11g11460	pycom07g19000	0.6774	co	1	39	1111100000181110000011111000001111000001111100010111110000011111000001111100000	Tissue__Cortex	6.810e-08	NA	448	1.479e-06
pycom11g01730	pycom01g10480	0.6989	co	1	33	1000100009000110900011111099901111000001111100000111110000011111000001111100000	Tissue__Cortex	5.633e-05	NA	449	2.705e-07
pycom10g05680	pycom02g01390	0.6773	co	2	38	1111100000111110000011118000001111000001111100000111110000011111000001111100000	Tissue__Cortex	6.968e-08	NA	449	3.341e-04
pycom13g01040	pycom04g06370	-0.7009	co	2	46	1111100808111110000011111111011111100001111100110111110888011111000001111100000	Tissue__Cortex	9.323e-05	NA	450	4.960e-04
pycom12g11920	pycom10g29000	0.6768	co	1	38	1111100000111110000011811000001111000001111100000111110000011111000001111100000	Tissue__Cortex	6.968e-08	NA	451	7.500e-07
pycom09g00240	pycom03g06110	0.6795	co	1	37	1111100000111110000011718000071111000001111100000111110000011111000001111100000	Tissue__Cortex	3.095e-07	NA	452	2.974e-04
pycom15g26420	pycom11g00990	0.6992	co	1	34	9911100000179790000011111000001111000001111100010111110000011111000001111100000	Tissue__Cortex	6.285e-05	NA	453	1.137e-04
pycom11g25670	pycom07g19360	0.6753	co	1	39	1111100000111110000011111000001111000001111100080111110000011111000001111100000	Tissue__Cortex	2.160e-08	NA	453	3.777e-05
pycom16g07280	pycom08g08170	0.6802	co	1	41	1111100000111110000011111100001111000001111100010111110000011111000001111100000	Tissue__Cortex	4.966e-07	NA	454	7.519e-06
pycom16g07280	pycom02g21000	0.6885	co	1	36	1101100000171110000017110000001111000001111100010111110000011111000001111100000	Tissue__Cortex	5.977e-06	NA	454	4.482e-04
pycom10g25690	pycom08g09260	-0.6819	co	1	37	1101000000111110000011711008001111000001111100010111110000011111000001111100000	Tissue__Cortex	1.182e-06	NA	455	3.367e-04
pycom420g00910	pycom11g11460	0.6753	co	1	38	1111100000111110000011111000001111000001111100000111110000011101000001111100000	Tissue__Cortex	6.968e-08	NA	455	2.116e-06
pycom11g09240	pycom02g14360	0.6746	co	1	39	1111100000111110000011111000001111000001111100000111110000011111000001111100000	Tissue__Cortex	2.160e-08	NA	456	2.015e-06
pycom11g11460	pycom02g01810	0.6745	co	1	39	1111100000111110000011111000001111000001111100000111110000011111000001111100000	Tissue__Cortex	2.160e-08	NA	457	1.672e-06
pycom11g11460	pycom02g20230	0.7056	co	1	31	9188900000118810000011111000001191000001181100080111110000011111000001111100000	Tissue__Cortex	4.838e-04	NA	457	7.190e-05
pycom11g25880	pycom08g07330	0.6785	co	1	37	1118100000111110808811111000001181000001111100088111110000011111000001111100000	Tissue__Cortex	3.095e-07	NA	458	8.027e-04
pycom09g05030	pycom08g08170	0.6760	co	1	40	1111100000111110000011111000001111000001111100018111110000011111000001111100000	Tissue__Cortex	1.230e-07	NA	459	7.722e-05
pycom15g20070	pycom15g14090	0.6743	co	1	39	1111100000111110000011111000001111000001111100000111110000011111000001111100000	Tissue__Cortex	2.160e-08	NA	459	1.265e-04
pycom10g24970	pycom02g01330	0.6815	co	1	36	1111100000181110000010110000001111000001111100000111110000011111000001111100000	Tissue__Cortex	1.274e-06	NA	460	4.558e-04
pycom15g03690	pycom10g27490	0.7052	co	1	31	9981900000198880000011111000001111000001111100080111110000011111000001111100000	Tissue__Cortex	4.838e-04	NA	460	3.391e-05
pycom15g20070	pycom13g23870	0.6738	co	1	39	1111100000111110000011111000001111000001111100000111110000011111000001111100000	Tissue__Cortex	2.160e-08	NA	460	1.307e-04
pycom04g06370	pycom02g25310	0.6743	co	1	38	1111100808111110000011011008001111000001111109090111110000011111000001111100000	Tissue__Cortex	6.968e-08	NA	461	5.186e-05
pycom14g00830	pycom13g23580	0.6731	co	1	39	1111100000111110000011111000001111000001111100000111110000011111000001111100000	Tissue__Cortex	2.160e-08	NA	462	3.697e-06
pycom17g19830	pycom07g26900	0.6822	co	1	39	1111100000181110000011818008811111001081111100010111110000011111000001111100000	Tissue__Cortex	1.871e-06	NA	463	4.939e-04
pycom06g01500	pycom02g06630	-0.6786	co	1	38	1111100000111110000019111098881111808081111100010111110000019111000001111100000	Tissue__Cortex	4.830e-07	NA	464	4.611e-05
pycom13g04070	pycom12g11920	-0.6811	co	1	36	1118800000111110000011811000001111000001111100000111110000011111000001111100000	Tissue__Cortex	1.274e-06	NA	464	2.068e-04
pycom12g22270	pycom12g11130	0.6729	co	1	39	1111100800111110000011111000001111080801111100080111110000011111800001111100000	Tissue__Cortex	2.160e-08	NA	464	5.679e-04
pycom14g03250	pycom08g16740	0.6731	co	1	38	1111100008111110000011111000001011000001111100080111110000011111000001111100000	Tissue__Cortex	6.968e-08	NA	464	1.480e-05
pycom15g22160	pycom14g10270	0.6731	co	1	38	1111100000111110000011811000001111000001111100000111110000011111000001111100000	Tissue__Cortex	6.968e-08	NA	464	2.093e-04
pycom15g22160	pycom09g08660	0.6730	co	1	38	1111100000111110000011811000001111000001111100080111110000011111000001111100000	Tissue__Cortex	6.968e-08	NA	465	4.475e-06
pycom08g06450	pycom02g14360	0.6727	co	1	39	1111100000111110000011111000001111000001111100000111110000011111000001111100000	Tissue__Cortex	2.160e-08	NA	466	2.087e-06
pycom13g05050	pycom12g13850	0.6727	co	2	39	1111100000111110000011111000001111000001111100000111110000011111000001111100000	Tissue__Cortex	2.160e-08	NA	466	1.704e-05
pycom12g11920	pycom03g06110	0.6768	co	1	37	1111100000111110000011718000071111000001111100000111110000011111000001111100000	Tissue__Cortex	3.095e-07	NA	467	4.609e-06
pycom13g05300	pycom07g26780	0.6802	co	1	39	1111100808111110000011111000001111100001111100010117190800011111000001111100000	Tissue__Cortex	1.164e-06	NA	467	1.343e-06
pycom07g26900	pycom03g21290	0.6746	co	1	38	1111100000118110000011811000001111000001111100010111110000011111000001111100000	Tissue__Cortex	1.698e-07	NA	467	2.163e-04
pycom15g03690	pycom01g10480	0.6901	co	2	34	9918900009191110900011111099901111000001111100000111110000011111000001111100000	Tissue__Cortex	1.718e-05	NA	468	1.107e-04
pycom11g12530	pycom08g20030	0.6725	co	1	39	1111100000111110000011111000001111000001111100080111110000011111000001111100000	Tissue__Cortex	2.160e-08	NA	468	1.170e-05
pycom09g16520	pycom03g21290	0.6808	co	1	41	1111188888118111881111111880001111000801111100088111110000011111000001111100000	Tissue__Cortex	1.392e-06	NA	469	7.509e-04
pycom15g11520	pycom05g10250	0.6723	co	1	39	1111100000111110000011111000001111000001111100000111110000011111000001111100000	Tissue__Cortex	2.160e-08	NA	470	6.652e-08
pycom16g25380	pycom04g16700	0.6724	co	1	38	1111100000111110000011011900001111000001111100000111110000011111000001111100000	Tissue__Cortex	6.968e-08	NA	471	3.224e-06
pycom12g11920	pycom01g23940	0.6722	co	2	38	1111100000111110000011711000001111000001111100070111110000011111000001111100000	Tissue__Cortex	6.968e-08	NA	472	1.904e-05
pycom16g07280	pycom14g00830	0.6728	co	1	40	1111100000111110000011111000001111000001111100010111110000011111000001111100000	Tissue__Cortex	1.230e-07	NA	472	2.418e-04
pycom14g12880	pycom10g28770	0.6830	co	1	35	1111100000117110000011111008001181000001111100000811110000081111000001111100000	Tissue__Cortex	4.858e-06	NA	473	1.441e-04
pycom05g29630	pycom04g06370	-0.6720	co	1	38	1111100808118110000011111008001111000001111100000111110000011111000001111100000	Tissue__Cortex	6.968e-08	NA	474	2.839e-04
pycom420g00910	pycom04g17480	0.7029	co	1	32	0100000000111110000011100000001011000001111100010118110000011111000001111180000	Tissue__Cortex	4.991e-04	NA	475	3.727e-05
pycom12g17050	pycom06g11860	0.6717	co	1	39	1101100000111110000011111000001111000001111100010111110000011111000001111100000	Tissue__Cortex	6.810e-08	NA	476	1.966e-04
pycom02g15980	pycom01g08590	-0.6770	co	1	38	1111100000011110000011101000001111000001111100010111710000011111000001111101000	Tissue__Cortex	7.345e-07	NA	477	6.507e-07
pycom17g03230	pycom11g11460	0.6785	co	1	37	1111100000181810000011111000001111000001111100010181110000011111000001111100000	Tissue__Cortex	1.116e-06	NA	477	1.247e-05
pycom06g11860	pycom02g08380	0.6716	co	1	39	1101100000111110000011111000001111000001111100010111110000011111000001111100000	Tissue__Cortex	6.810e-08	NA	477	1.763e-05
pycom09g18770	pycom04g05140	0.6821	co	2	35	1111100000100010000011111000001111000001111100000111100000011111000001111100000	Tissue__Cortex	4.858e-06	NA	477	3.852e-05
pycom15g25100	pycom05g21790	0.6821	co	1	35	1111100000117110000001111770001181800001111100078118110000011111000001111100000	Tissue__Cortex	4.858e-06	NA	477	1.661e-05
pycom09g05370	pycom02g15980	0.6722	co	1	40	1111100000111110000011111000081111000001111100010111110000011111000001111100000	Tissue__Cortex	1.230e-07	NA	478	3.101e-05
pycom11g11460	pycom02g20590	0.6721	co	1	40	1111100000111110000011111000001111000001111100010111110000011111000001111100000	Tissue__Cortex	1.230e-07	NA	479	1.483e-07
pycom15g34300	pycom05g19340	0.7031	co	1	48	1111111111111111111111118000001111000001111100000111110000011111000001111100000	Tissue__Cortex	5.774e-04	NA	479	5.898e-06
pycom12g11920	pycom03g01090	-0.6714	co	1	38	1111100000111110000011811000001111000001111100080111110000011111000081111100000	Tissue__Cortex	6.968e-08	NA	480	3.431e-05
pycom15g13920	pycom04g05140	0.6713	co	1	38	1111100000111110000011811000771111007001111100000111110000011111000001111100000	Tissue__Cortex	6.968e-08	NA	481	2.817e-06
pycom05g29630	pycom04g17420	0.6708	co	1	38	1111100000118110000011111008081111000001111100080111110000011111000001111100000	Tissue__Cortex	6.968e-08	NA	482	2.676e-06
pycom10g01570	pycom07g19360	0.7013	co	1	48	1111111111111111111111111000001111000001111100000171110000011111000001111100000	Tissue__Cortex	5.774e-04	NA	482	2.680e-06
pycom06g01300	pycom02g06630	-0.6784	co	1	36	1111100000111110000019110090081111000001111100000111110000019111000001111100000	Tissue__Cortex	1.274e-06	NA	483	3.303e-04
pycom12g11920	pycom07g26670	-0.6703	co	1	38	1111100000111110000011811000001111000001111100000111110000011111000001111100000	Tissue__Cortex	6.968e-08	NA	483	2.492e-05
pycom13g01690	pycom06g01500	0.6812	co	1	35	1111100009111119909000101990901110000091111100000111110000011111000001111190000	Tissue__Cortex	4.858e-06	NA	483	6.423e-05
pycom49g00190	pycom13g23580	-0.6723	co	1	38	1111100000111110000018811010001111000001111100000111110000011111000001111100000	Tissue__Cortex	2.624e-07	NA	484	7.716e-08
pycom07g26670	pycom06g09980	0.6697	co	2	39	1111100000111110000011111000001111000001111100000111110000011111000001111100000	Tissue__Cortex	2.160e-08	NA	484	8.535e-04
pycom11g25670	pycom06g11860	0.6697	co	1	39	1101100000111110000011111000001111000001111100010111110000011111000001111100000	Tissue__Cortex	6.810e-08	NA	485	4.769e-05
pycom14g12420	pycom01g21250	0.6689	co	1	39	1111100000111110000011111000001111000001111100000111110000011111000001111100000	Tissue__Cortex	2.160e-08	NA	486	3.425e-04
pycom11g25670	pycom02g16720	0.6689	co	1	38	1181100800111110000011111000001111000001111100080111110000011111000001111100000	Tissue__Cortex	6.968e-08	NA	487	6.693e-05
pycom111g02760	pycom02g01390	0.6692	co	1	39	1111100000111110100011111000008111000001111100000111110000011111000001111100000	Tissue__Cortex	1.011e-07	NA	487	8.579e-04
pycom06g09980	pycom04g17480	0.6985	co	1	31	1111100008110000000001111000001010000001011100080118110000011111000001111100000	Tissue__Cortex	4.838e-04	NA	487	1.310e-04
pycom06g12860	pycom01g07850	0.6800	co	1	35	1811100000191910000011711000001111000001111100000111110000011111000001111100000	Tissue__Cortex	4.858e-06	NA	488	9.161e-05
pycom14g10270	pycom02g05470	0.6715	co	1	37	1181100000111110000011111000001111000001111100000111100000011111000001111100000	Tissue__Cortex	3.095e-07	NA	489	1.098e-04
pycom16g17320	pycom12g11920	0.6681	co	1	38	1111100000111110000011811000081111000001111100080111110000011111000001111100000	Tissue__Cortex	6.968e-08	NA	489	3.615e-05
pycom09g19340	pycom04g17960	0.6680	co	1	38	1111100000111110000011111090071111000001111100000111110000011111000001191100000	Tissue__Cortex	6.968e-08	NA	490	8.739e-04
pycom09g08520	pycom01g05580	0.6710	co	1	37	7111100000111110000011711000001111080801111100080111110000011111080801111100000	Tissue__Cortex	3.095e-07	NA	491	2.348e-04
pycom11g22850	pycom06g01500	0.6677	co	1	38	1111100000111110000011110000001111000001111100000111110000011111000001111100000	Tissue__Cortex	6.968e-08	NA	491	1.791e-04
pycom13g23580	pycom06g01300	0.6677	co	1	38	1111100000111110000011110000001111000001111100000111110000011111000001111100000	Tissue__Cortex	6.968e-08	NA	491	6.730e-06
pycom06g19210	pycom04g17480	0.6921	co	1	35	0000000000010110001011111000001111100001111100010111110000011111000001111180000	Tissue__Cortex	1.852e-04	NA	491	6.761e-04
pycom11g08870	pycom09g12570	0.6676	co	1	38	1111100000191110000011111000001111000001111100000111110000011111000001111100000	Tissue__Cortex	6.968e-08	NA	492	5.764e-06
pycom16g07280	pycom12g17050	0.6718	co	1	41	1111100000111110000011111100001111000001111100010111110000011111000001111100000	Tissue__Cortex	4.966e-07	NA	493	2.614e-05
pycom15g18310	pycom11g12530	0.6703	co	2	37	1111100000811110000011111000001181000001111100080111110000011111000001111100000	Tissue__Cortex	3.095e-07	NA	493	5.230e-05
pycom11g01740	pycom10g24870	0.6794	co	2	35	1111100000111110000011111000000101000001110100000111110000011011000001111100000	Tissue__Cortex	4.858e-06	NA	493	1.310e-04
pycom09g05030	pycom02g03830	0.6683	co	1	40	1111100000111110000011111000001111000001111100018111110000011111000001111100000	Tissue__Cortex	1.230e-07	NA	493	2.791e-04
pycom16g10510	pycom12g03460	0.6679	co	1	39	1111100000111111000011111000001111000001111107000111100000011111700001111100000	Tissue__Cortex	1.011e-07	NA	493	3.729e-04
pycom15g03390	pycom02g20590	0.6702	co	1	37	1111100000111110000011111000001111000001111100000191110000011111000001191100000	Tissue__Cortex	3.095e-07	NA	494	1.116e-04
pycom16g14320	pycom15g02050	0.6702	co	1	37	1118100000111110000011110000001111000001111100080111110000011111000001111100000	Tissue__Cortex	3.095e-07	NA	494	3.646e-05
pycom13g01040	pycom10g10070	0.6993	co	1	46	9119111111118111111111111000001111000001111100080111110000011111000001111180000	Tissue__Cortex	7.764e-04	NA	494	2.287e-05
pycom14g14300	pycom11g01740	0.6912	co	2	32	1111100000111180000010010000000111000001111100000011110000011110000001111100000	Tissue__Cortex	1.714e-04	NA	494	8.452e-06
pycom02g07140	pycom01g23940	0.6743	co	1	36	1111109000111110000011781900091110009001111190090111110000011111000001111100090	Tissue__Cortex	1.274e-06	NA	495	8.311e-05
pycom02g06630	pycom02g01330	-0.6697	co	1	37	1111100000111110000019111090081111008001111100000111110000019111000001111100000	Tissue__Cortex	3.095e-07	NA	496	2.384e-05
pycom03g06110	pycom01g24530	0.6693	co	1	37	1111100000111110000011718000071111000001111100000111110000011111000001111100000	Tissue__Cortex	3.095e-07	NA	497	1.238e-04
pycom07g19000	pycom02g20590	0.6667	co	1	38	1111100000181110000011111000001111000001111100000111110000011111000001111100000	Tissue__Cortex	6.968e-08	NA	498	1.168e-04
pycom15g11520	pycom04g06370	0.6667	co	1	38	1111100808110110000011111008001111000001111100000111110000011111000001111100000	Tissue__Cortex	6.968e-08	NA	498	2.887e-04
pycom16g26200	pycom11g08870	0.6667	co	1	38	1111100000118110000011111000001111000001111100000111110000011111000001111100000	Tissue__Cortex	6.968e-08	NA	498	6.120e-05
pycom16g17320	pycom03g06110	0.6691	co	2	37	1111100000111110000011718000071111000001111100080111110000011111000001111100000	Tissue__Cortex	3.095e-07	NA	499	2.731e-04
pycom13g04070	pycom10g01570	0.6821	co	1	34	8100000000111110000011111000001111000001111100000171110000011111000001111100000	Tissue__Cortex	1.718e-05	NA	499	3.260e-04
pycom17g09460	pycom10g27490	0.6663	co	1	38	1111100000111110000018111909091111000001111100000111110000011111909001111100000	Tissue__Cortex	6.968e-08	NA	500	4.194e-04
pycom13g04070	pycom02g08380	0.6778	co	2	35	8100000000111110000011111000001111000001111100000111110000011111000001111100000	Tissue__Cortex	4.858e-06	NA	501	2.159e-04
pycom10g01570	pycom07g26670	0.6775	co	1	35	0101000000111110000011111000001111000001111100000171110000011111000001111100000	Tissue__Cortex	4.858e-06	NA	502	1.757e-04
pycom09g05370	pycom07g26900	0.6651	co	1	39	1111100000111110000011111000081111000001111100080111110000011111000001111100000	Tissue__Cortex	2.160e-08	NA	502	3.604e-04
pycom12g13850	pycom03g01090	0.6671	co	1	41	1111100000111110000011111000001111000001111100010111110000011111000011111100000	Tissue__Cortex	2.059e-07	NA	503	7.657e-05
pycom12g13840	pycom10g01570	0.6652	co	1	38	1111100000111110000011111000001111000001111100000171110000011111000001111100000	Tissue__Cortex	6.968e-08	NA	503	1.872e-05
pycom16g10510	pycom15g15440	0.6650	co	1	39	1111100000111110000011111000001111000001111107000111110000011111700001111100000	Tissue__Cortex	2.160e-08	NA	503	4.456e-04
pycom12g23240	pycom10g20500	0.6649	co	1	39	1111100000111110000011111000001111000001111100000111110000011111000001111100000	Tissue__Cortex	2.160e-08	NA	504	3.276e-04
pycom13g06200	pycom09g10570	0.6719	co	1	38	1111100000118810001111711000001111000001111100000111110000011111000001111100000	Tissue__Cortex	1.176e-06	NA	505	6.911e-05
pycom16g15040	pycom09g02690	0.6679	co	1	37	1111100000118110000011711808001111000001111100070111110000011111000001111100000	Tissue__Cortex	3.095e-07	NA	505	1.772e-05
pycom16g10510	pycom03g01090	0.6648	co	1	39	1111100000111110000011111000001111000001111107080111110000011111700081111100000	Tissue__Cortex	2.160e-08	NA	505	4.274e-05
pycom09g19840	pycom09g12570	0.6761	co	1	35	1111700000197110000011711000001111000001111100080111110000011111000001111100000	Tissue__Cortex	4.858e-06	NA	506	5.628e-07
pycom14g16670	pycom02g01330	0.6809	co	1	34	1191900000119110000011111000001111000009111100000111110000091111808001111100000	Tissue__Cortex	1.718e-05	NA	507	6.520e-06
pycom01g23940	pycom01g08170	0.6646	co	2	38	1111100000111110000011711000001111000001111100070111110000011111000001111100000	Tissue__Cortex	6.968e-08	NA	508	5.251e-04
pycom15g03120	pycom09g08660	0.6646	co	1	38	1111100808181110000011111000001111000001111100080111110000011111000001111100000	Tissue__Cortex	6.968e-08	NA	508	9.478e-06
pycom15g02050	pycom13g23870	0.6643	co	1	39	1111100000111110000011111000001111000001111100080111110000011111000001111100000	Tissue__Cortex	2.160e-08	NA	509	9.988e-05
pycom09g16520	pycom02g01330	-0.6644	co	1	38	1111100000111110080011011000001111000001111100000111110000011111000001111100000	Tissue__Cortex	6.968e-08	NA	510	1.963e-04
pycom09g10150	pycom03g00300	-0.6643	co	1	38	1111900000111110000011111880001111000001111100000111110800011111000001111100000	Tissue__Cortex	6.968e-08	NA	511	5.841e-04
pycom16g10510	pycom01g21250	0.6639	co	1	39	1111100000111110000011111000001111000001111107000111110000011111700001111100000	Tissue__Cortex	2.160e-08	NA	511	9.256e-05
pycom12g20230	pycom01g05580	0.6851	co	1	42	7111100011118110000011711011011111000001111100010111110000011111000801111100000	Tissue__Cortex	8.461e-05	NA	512	2.975e-04
pycom15g22160	pycom14g12420	0.6637	co	1	38	1111100000111110000011811000001111000001111100000111110000011111000001111100000	Tissue__Cortex	6.968e-08	NA	513	7.797e-04
pycom15g11520	pycom05g21790	0.6634	co	1	39	1111100000111110000011111000001111000001111100000111110000011111000001111100000	Tissue__Cortex	2.160e-08	NA	513	1.428e-04
pycom11g17830	pycom10g10660	0.6636	co	1	38	1111100000118110000011111000001111000001111100070111110000011111000001111100000	Tissue__Cortex	6.968e-08	NA	514	3.847e-05
pycom15g02050	pycom02g14360	0.6640	co	1	40	1111100000111110000011111000001111000001111100010111110000011111000001111100000	Tissue__Cortex	1.230e-07	NA	515	9.759e-06
pycom16g15040	pycom02g07140	0.6651	co	1	37	1111109000111110000011701988091111009001111190090111110000011111000001111100090	Tissue__Cortex	3.095e-07	NA	516	1.143e-05
pycom12g23940	pycom04g06370	-0.6654	co	1	40	1111100808011110000011111088001111000001111100010111110000011111001001111100000	Tissue__Cortex	3.638e-07	NA	516	6.103e-04
pycom420g00910	pycom05g19340	0.6913	co	1	49	1111111111111111111111111000001111000001111100000111110000011111000001111100000	Tissue__Cortex	5.774e-04	NA	516	2.167e-06
pycom15g22160	pycom15g02050	0.6630	co	1	38	1111100000111110000011811000001111000001111100080111110000011111000001111100000	Tissue__Cortex	6.968e-08	NA	517	1.627e-04
pycom07g26780	pycom04g17480	0.6657	co	1	41	1111100808111110000011111000001111100001111100010111110800011111000001111100000	Tissue__Cortex	4.387e-07	NA	517	1.410e-04
pycom02g01330	pycom01g06310	-0.6629	co	1	38	1111100000111110000011811000001111000001111100000111110000011111000001111100000	Tissue__Cortex	6.968e-08	NA	518	3.265e-04
pycom10g27490	pycom09g12570	0.6626	co	1	38	1111100000191110000011111000001111000001111100000111110000011111000001111100000	Tissue__Cortex	6.968e-08	NA	519	3.258e-06
pycom12g11130	pycom02g16720	0.6648	co	1	37	1181100800111110000011111000001111000001111100000111100000011111000001111100000	Tissue__Cortex	3.095e-07	NA	519	3.693e-04
pycom16g01350	pycom15g22160	0.6626	co	1	38	1111100000111110000011811080081111000001111100080111110000011111000001111100000	Tissue__Cortex	6.968e-08	NA	519	7.511e-04
pycom11g26630	pycom09g19840	0.6624	co	1	39	1111100000117110000011111000001111000001111100010111110000011111000001111100000	Tissue__Cortex	6.810e-08	NA	519	2.430e-04
pycom15g21540	pycom15g19270	0.6622	co	1	39	1111100000111110000011111000001111080001111100080111110000011111000001111100000	Tissue__Cortex	2.160e-08	NA	519	7.769e-04
pycom111g02760	pycom02g01330	0.6624	co	1	38	1111100000111110000011111000008111000001111100000111110000011111000001111100000	Tissue__Cortex	6.968e-08	NA	520	1.987e-04
pycom11g01730	pycom09g05370	0.6646	co	2	37	1111100000101010000011111000001111000001111100080111110000011111000001111100000	Tissue__Cortex	3.095e-07	NA	521	1.109e-06
pycom14g00830	pycom13g05300	0.6646	co	2	37	1111100000111110000011111000001111000001111100000117190000011111000001111100000	Tissue__Cortex	3.095e-07	NA	521	7.623e-07
pycom12g11920	pycom03g00650	0.6645	co	1	37	1111100000111110000011811000001911000001111100000111110000011111000001111100000	Tissue__Cortex	3.095e-07	NA	522	1.456e-06
pycom11g00990	pycom09g08660	0.6814	co	2	34	1111100000101010000011111010001101000001111100000111110000001001000001111100000	Tissue__Cortex	5.764e-05	NA	522	4.472e-05
pycom08g09260	pycom05g21790	0.6631	co	1	39	1111100000111110000011111000001111000001111100010118110000011111000001111100000	Tissue__Cortex	1.494e-07	NA	523	6.398e-05
pycom17g22670	pycom05g16060	0.6620	co	1	38	1111100000111110000811111000001111000001811100770111110000011111000001111100000	Tissue__Cortex	6.968e-08	NA	523	5.168e-04
pycom11g09240	pycom01g07850	0.6643	co	1	37	1110100000111110000011111000001110000001111100000111110000011111000001111100000	Tissue__Cortex	3.095e-07	NA	524	7.450e-05
pycom16g04920	pycom09g12570	0.6643	co	1	37	1111100000191110000011811000001111000001111100000111110000011111000001111100000	Tissue__Cortex	3.095e-07	NA	524	1.183e-04
pycom11g27660	pycom02g07140	0.6670	co	1	37	1111109000111110000011717900091110009001111190090111110000011111000011111100090	Tissue__Cortex	1.055e-06	NA	524	4.470e-06
pycom10g25690	pycom05g02300	0.6848	co	1	34	0000000000111110000011711001001111000008111100010111110000011111000001111100000	Tissue__Cortex	1.863e-04	NA	525	6.972e-08
pycom16g04670	pycom14g12420	0.6613	co	1	39	1111100000111110000011111000001111000001111100000111110000011111000001111100000	Tissue__Cortex	2.160e-08	NA	526	2.452e-05
pycom15g01040	pycom03g01090	0.6680	co	1	36	1111100000111110000011111000007817000001111100070111110000011111000081111100000	Tissue__Cortex	1.274e-06	NA	526	1.553e-04
pycom16g00660	pycom12g13810	0.6634	co	1	37	1111100000111110000011111770001111000001111100070711110000011111000001111700000	Tissue__Cortex	3.095e-07	NA	527	3.106e-05
pycom12g11920	pycom05g10250	-0.6610	co	1	38	1111100000111110000011811000001111000001111100000111110000011111000001111100000	Tissue__Cortex	6.968e-08	NA	527	1.590e-08
pycom11g26630	pycom04g05140	0.6606	co	2	39	1111100080111110000011111000001111000001111100000111110000011111000001111100000	Tissue__Cortex	2.160e-08	NA	527	6.360e-07
pycom06g06790	pycom01g21250	-0.6831	co	1	32	1111100880118110000011111000001101000001110800090111110000000011900091111100000	Tissue__Cortex	1.714e-04	NA	527	6.246e-05
pycom06g01300	pycom05g29630	0.6607	co	1	38	1111100000118110000011111000001111000001111100000111110000011111000001111100000	Tissue__Cortex	6.968e-08	NA	528	2.222e-08
pycom12g13850	pycom12g13840	0.6605	co	2	39	1111100000111110000011111000001111000001111100000111110000011111000001111100000	Tissue__Cortex	2.160e-08	NA	528	7.344e-04
pycom09g05190	pycom03g01090	0.6754	co	1	43	1111100008118110000011111111001111000001111100010111110000011111000011111100000	Tissue__Cortex	1.413e-05	NA	528	1.481e-06
pycom13g16410	pycom05g00770	0.6730	co	1	43	1111100000111110000011111018111111001011111100000111110000071111000001111100000	Tissue__Cortex	9.161e-06	NA	528	5.102e-04
pycom12g17050	pycom05g21790	0.6618	co	1	39	1111100000111110000011111000001111000001111100010118110000011111000001111100000	Tissue__Cortex	1.494e-07	NA	529	1.236e-04
pycom15g14090	pycom09g08660	0.6603	co	1	39	1111100000111110000011111000001111000001111100080111110000011111000001111100000	Tissue__Cortex	2.160e-08	NA	530	1.180e-05
pycom15g15250	pycom09g08660	0.6873	co	1	31	1811100000181100000010111000001110000000011100080111100000011111000001111100000	Tissue__Cortex	4.838e-04	NA	530	4.669e-05
pycom08g09260	pycom06g01300	0.6604	co	1	38	1111100000111110000011110000001111000001111100000111110000011111000001111100000	Tissue__Cortex	6.968e-08	NA	531	3.628e-04
pycom15g03120	pycom10g10660	0.6604	co	1	38	1111100808181110000011111000001111000001111100080111110000011111000001111100000	Tissue__Cortex	6.968e-08	NA	531	1.357e-04
pycom15g26430	pycom11g23340	0.6667	co	1	36	1191900000111910000011111000001111000001111100000111110000011111000001111100000	Tissue__Cortex	1.274e-06	NA	532	1.398e-04
pycom14g00830	pycom111g03000	0.6624	co	2	37	1111100000111110000011111000001111000001111100000177110000011111000001111100000	Tissue__Cortex	3.095e-07	NA	533	2.652e-04
pycom15g15250	pycom13g05300	0.6749	co	1	34	1811100000181110000011111000001118000001111100000117190000011111000001111100000	Tissue__Cortex	1.718e-05	NA	533	8.462e-07
pycom13g04070	pycom10g20500	0.6796	co	2	33	0000000000110110000011111000001111000001111100000111110000011111000001111100000	Tissue__Cortex	5.633e-05	NA	533	1.198e-05
pycom02g06630	pycom02g01390	-0.6632	co	1	38	1111100000111110000019111098881111808081111100010111110000019111000001111100000	Tissue__Cortex	4.830e-07	NA	534	9.518e-06
pycom15g11520	pycom15g03120	0.6598	co	1	38	1111100000181110000011111000001111000001111100000111110000011111000001111100000	Tissue__Cortex	6.968e-08	NA	534	1.293e-04
pycom12g11920	pycom111g02920	0.6661	co	2	36	1119100000119910000011111000001111000001111100000111110000011111000001111100000	Tissue__Cortex	1.274e-06	NA	534	8.116e-06
pycom15g22980	pycom02g20590	0.6647	co	1	37	1111100000111110000011818000001111000001111100000111180000011111000011111100000	Tissue__Cortex	1.055e-06	NA	534	3.083e-04
pycom12g20230	pycom11g01730	0.6689	co	1	43	1111100000111110000011111011011111000001111100010111110000011111000001111100000	Tissue__Cortex	3.967e-06	NA	534	1.869e-05
pycom11g26630	pycom01g19980	0.6727	co	1	43	1111100000117110000011111111011111000001111100010111110000011111000001111100000	Tissue__Cortex	1.269e-05	NA	535	5.295e-05
pycom07g26920	pycom05g18530	0.6585	co	1	38	1111100000111110000011111800001101800001111100000111110000011111000001111100000	Tissue__Cortex	6.968e-08	NA	536	3.371e-04
pycom11g25880	pycom02g05470	0.6584	co	1	39	1118100000111110000011111000001111000001111100010111110000011111000001111100000	Tissue__Cortex	6.810e-08	NA	536	6.061e-05
pycom05g21790	pycom03g01090	0.6599	co	1	39	1111100000111110000011111000001111000001111100010118110000011111000081111100000	Tissue__Cortex	1.494e-07	NA	537	8.365e-04
pycom11g06350	pycom06g01500	0.6699	co	1	42	1811100000111110101111111000001111000001111100010111110000011111000001111100000	Tissue__Cortex	6.580e-06	NA	538	9.539e-05
pycom14g11520	pycom03g00300	0.6581	co	1	38	1111100000111110000011111880001111000001111100007171110800011111770001111100000	Tissue__Cortex	6.968e-08	NA	539	5.810e-04
pycom12g21030	pycom09g05190	0.6685	co	1	42	1111100008111110000011111111001111000001111100010911110000011111000001111100000	Tissue__Cortex	5.262e-06	NA	539	3.256e-06
pycom16g17320	pycom01g05580	0.6605	co	1	37	7111100000111110000011711000081111000001111100080111110000011111000801111100000	Tissue__Cortex	3.095e-07	NA	540	3.188e-04
pycom09g05190	pycom09g05030	0.6590	co	1	40	1111100008111110000011111880001111000001111100018111110000011111000001111100000	Tissue__Cortex	1.230e-07	NA	540	1.311e-05
pycom12g17030	pycom05g19340	0.6850	co	1	49	1111111111111111111111111000001111000001111100000111110000011111000001111100000	Tissue__Cortex	5.774e-04	NA	540	5.940e-07
pycom49g00190	pycom05g10250	-0.6579	co	1	38	1111100000111110000011811000001111000001111100000111110000011111000001111100000	Tissue__Cortex	6.968e-08	NA	541	2.144e-09
pycom04g17420	pycom03g03950	0.6803	co	1	32	8770707877118110000001111000801111808001111100000111110000011111000001111100000	Tissue__Cortex	1.714e-04	NA	541	6.276e-04
pycom08g06450	pycom06g15760	0.6578	co	1	38	1111100000118110000011111000001111000001111100000111110000011111000001111100000	Tissue__Cortex	6.968e-08	NA	542	8.930e-04
pycom111g03000	pycom02g08380	0.6651	co	2	39	1111100000111110000011111000001110000001111100010177110000011111000001111110001	Tissue__Cortex	1.871e-06	NA	542	2.635e-05
pycom10g01570	pycom02g20590	0.6798	co	1	46	1111100000111110000011111000001111000001111100010171110000011111111111111111000	Tissue__Cortex	1.367e-04	NA	542	8.450e-06
pycom15g03120	pycom12g00940	0.6601	co	1	37	1111100808181110000011111000001111000001111100080111190000011111000001111100000	Tissue__Cortex	3.095e-07	NA	543	3.567e-04
pycom11g11460	pycom10g10660	0.6583	co	1	40	1111100000111110000011111000001111000001111100010111110000011111000001111100000	Tissue__Cortex	1.230e-07	NA	543	3.776e-07
pycom12g11920	pycom09g10130	0.6640	co	1	36	1111100000118110000011811000001111000001111100000111110000011111000001111800000	Tissue__Cortex	1.274e-06	NA	543	1.098e-05
pycom12g11920	pycom09g10150	0.6600	co	1	37	1111900000111110000011811000001111000001111100000111110000011111000001111100000	Tissue__Cortex	3.095e-07	NA	544	9.371e-05
pycom10g25390	pycom05g30580	0.6637	co	1	36	1111100000111110000011788078071111000001111100000111110000011111000001111100000	Tissue__Cortex	1.274e-06	NA	545	5.329e-04
pycom13g09450	pycom12g00190	0.6571	co	1	39	1111100000111110000011111000001111000001111100000111110000011111000001111100000	Tissue__Cortex	2.160e-08	NA	545	5.838e-07
pycom14g10390	pycom05g10060	0.6637	co	2	36	1111100000111110000011111000001111000001111100000111190000011991000001111100000	Tissue__Cortex	1.274e-06	NA	545	6.522e-05
pycom09g09260	pycom02g01330	-0.6569	co	1	39	1111100000111110000011111000001111000001111100000111110000011111000001111100000	Tissue__Cortex	2.160e-08	NA	546	2.427e-04
pycom16g00660	pycom111g02920	0.6720	co	1	34	1119100000119910000011111770001111000001111100070711110000011111000001111700000	Tissue__Cortex	1.718e-05	NA	546	1.240e-04
pycom15g03120	pycom12g17050	0.6570	co	1	38	1111100808181110000011111000001111000001111100080111110000011111000001111100000	Tissue__Cortex	6.968e-08	NA	547	9.797e-05
pycom15g26430	pycom02g14360	0.6633	co	1	36	1191900000111910000011111000001111000001111100000111110000011111000001111100000	Tissue__Cortex	1.274e-06	NA	547	1.316e-05
pycom12g03460	pycom04g17480	0.6753	co	1	33	1100100000111100000011111000001810800001111100008111100000011111000001111100000	Tissue__Cortex	5.633e-05	NA	547	2.032e-05
pycom15g14090	pycom14g12420	0.6567	co	2	39	1111100000111110000011111000001111000001111100000111110000011111000001111100000	Tissue__Cortex	2.160e-08	NA	548	4.774e-04
pycom15g02050	pycom10g05680	0.6567	co	1	38	1111100000111110000011118000001111000001111100080111110000011111000001111100000	Tissue__Cortex	6.968e-08	NA	549	1.381e-04
pycom09g00240	pycom06g12860	0.6804	co	1	44	1811111010191911111111111000001111000001111100000111110000011111000001111100000	Tissue__Cortex	2.734e-04	NA	549	1.248e-05
pycom06g09980	pycom05g10250	0.6561	co	2	39	1111100000111110000011111000001111000001111100000111110000011111000001111100000	Tissue__Cortex	2.160e-08	NA	550	4.735e-08
pycom15g18790	pycom13g01690	0.6561	co	1	39	1111100009111119909011111990901111000091111100000111110000011111000001111190000	Tissue__Cortex	2.160e-08	NA	550	1.334e-04
pycom14g14300	pycom07g23830	0.6836	co	1	41	1101011110111111111110800000001111000001111100000111110000011110000001111100000	Tissue__Cortex	8.439e-04	NA	551	1.561e-04
pycom16g10610	pycom11g26630	0.6568	co	2	40	1111100000111110000011111000001111000001111100010111110000011111000001111100000	Tissue__Cortex	1.230e-07	NA	552	7.216e-05
pycom12g11920	pycom10g19790	0.6578	co	1	37	1111100000117110000011811977071111000001111100070111110000011111000001111100000	Tissue__Cortex	3.095e-07	NA	553	4.822e-06
pycom12g13850	pycom09g00240	-0.6554	co	1	39	1111100000111110000011111000001111000001111100000111110000011111000001111100000	Tissue__Cortex	2.160e-08	NA	553	6.097e-04
pycom13g17410	pycom12g17050	0.6555	co	1	39	1111100000111110000011111000001111000001011100010111110000011111000001111100000	Tissue__Cortex	6.810e-08	NA	553	1.986e-04
pycom09g07260	pycom04g05140	0.6777	co	1	32	1111100000000000000011811898091110000001111180080111110000011111000001111100000	Tissue__Cortex	1.714e-04	NA	553	1.228e-05
pycom11g11460	pycom04g11810	0.6563	co	1	40	1111100000111110000011111000001111000001111100010111110000011111000001111100008	Tissue__Cortex	1.230e-07	NA	554	6.550e-08
pycom07g12270	pycom06g15760	0.6549	co	1	38	1111100000118110000011111000001111000001111100008111110000011111000001111100000	Tissue__Cortex	6.968e-08	NA	555	8.522e-04
pycom11g01730	pycom05g29260	0.6549	co	1	38	1111100000118110080011111000001111000001111100000111110000011111000001111100000	Tissue__Cortex	6.968e-08	NA	555	1.560e-07
pycom15g03120	pycom02g14360	0.6548	co	1	38	1111100808181110000011111000001111000001111100080111110000011111000001111100000	Tissue__Cortex	6.968e-08	NA	556	2.220e-06
pycom14g00830	pycom02g04240	0.6543	co	1	39	1111100000111110000011111000001111000001111100000111110000011111000001111100000	Tissue__Cortex	2.160e-08	NA	557	1.782e-04
pycom12g11920	pycom12419g00130	0.6570	co	1	37	8111100000111110000011811000001111000001111100000111110000011111000001111100000	Tissue__Cortex	3.095e-07	NA	558	1.488e-05
pycom12g22270	pycom11g09240	0.6554	co	1	40	1111100800111110000011111000001111080801111100010111110000011111800001111100000	Tissue__Cortex	1.230e-07	NA	559	7.218e-04
pycom15g01740	pycom04g17960	0.6539	co	1	39	1111100808111110008011111090071111000001111100000111110000011111000001111100000	Tissue__Cortex	2.160e-08	NA	559	6.770e-05
pycom15g18790	pycom02g14360	0.6536	co	1	39	1111100000111110000011111000001111000001111100000111110000011111000001111100000	Tissue__Cortex	2.160e-08	NA	560	2.320e-06
pycom12g24110	pycom11g05010	-0.6726	co	1	42	1111111011111111000011717080001111000001111100010111110000071111000001111100000	Tissue__Cortex	6.302e-05	NA	560	4.418e-05
pycom03g00300	pycom02g03830	0.6528	co	1	39	1111100000111110000011111880001111000001111100080111110800011111000001111100000	Tissue__Cortex	2.160e-08	NA	561	6.282e-05
pycom111g00440	pycom05g24480	0.6524	co	1	39	1111100000111110000011111000001111800001111100000111110000011111000001111100800	Tissue__Cortex	2.160e-08	NA	562	7.385e-05
pycom11g05010	pycom02g14360	0.6524	co	1	39	1111100000111110000011111000001111000001111100000111110000011111000001111100000	Tissue__Cortex	2.160e-08	NA	562	2.209e-06
pycom16g10610	pycom111g00440	0.6559	co	1	37	1111100000111110000001111000001101080001111100080111110000011111000001111100800	Tissue__Cortex	3.095e-07	NA	563	5.840e-08
pycom16g04670	pycom01g21250	0.6522	co	2	39	1111100000111110000011111000001111000001111100000111110000011111000001111100000	Tissue__Cortex	2.160e-08	NA	563	5.674e-04
pycom10g01570	pycom05g21790	0.6592	co	1	36	1111100000111110000001111000001111000001111100000178110000011111000001111100000	Tissue__Cortex	1.274e-06	NA	564	2.616e-05
pycom15g11830	pycom03g07390	0.6555	co	1	37	1111100000118110000011111000001111000001111100070111100000011111000001111100000	Tissue__Cortex	3.095e-07	NA	565	6.511e-04
pycom08g08170	pycom03g01090	0.6572	co	1	42	1111100000111110000011111100001111000001111100010111110000011111000011111100000	Tissue__Cortex	8.109e-07	NA	565	1.019e-04
pycom10g10660	pycom04g13720	0.6516	co	1	39	1111100000111110000011111000001111000001111100080111110000011111000001111100000	Tissue__Cortex	2.160e-08	NA	566	3.307e-04
pycom12g11920	pycom03g16670	0.6621	co	1	35	1111100000111110000019911000001111000001911900000111110000011111080001111100000	Tissue__Cortex	4.858e-06	NA	566	2.391e-05
pycom420g00590	pycom10g29000	0.6779	co	1	31	0011800000008800000011111000001111000001111100000111110000011111000001111100000	Tissue__Cortex	4.838e-04	NA	566	2.170e-04
pycom16g00660	pycom03g00300	-0.6665	co	1	34	1111100000110110000011111770001001000001111100070711110000011111000001111700000	Tissue__Cortex	1.718e-05	NA	567	6.046e-05
pycom16g07280	pycom10g02900	0.6521	co	1	40	1111100000111110000011111000001111000001111100010111110000011111000001111100000	Tissue__Cortex	1.230e-07	NA	568	4.691e-04
pycom11g25670	pycom02g01810	0.6517	co	1	40	1111110000111110000011111000001111000001111100000111110000011111000001111100000	Tissue__Cortex	1.011e-07	NA	568	7.298e-06
pycom14g03250	pycom07g26900	0.6581	co	1	42	1111100000111110000011111000111111000011111100000111110000011111000001111100000	Tissue__Cortex	1.392e-06	NA	569	3.273e-04
pycom16g17320	pycom16g00660	0.6539	co	1	37	1111100800111110000011111770081111000001111100070711110000011111000001111700000	Tissue__Cortex	3.095e-07	NA	570	8.352e-04
pycom15g03120	pycom14g12420	0.6505	co	1	38	1111100808181110000011111000001111000001111100080111110000011111000001111100000	Tissue__Cortex	6.968e-08	NA	570	1.590e-04
pycom08g21660	pycom05g19330	0.6779	co	1	43	1111111111111111181111111000001111000001191100000111190000019111000001991100000	Tissue__Cortex	5.774e-04	NA	570	1.522e-04
pycom17g22670	pycom02g25660	0.6668	co	1	45	1111111818111111188111111000001111000001111100080111110000011111000001111100000	Tissue__Cortex	2.276e-05	NA	571	5.165e-05
pycom15g19460	pycom15g03120	0.6536	co	1	37	1111100808181110000011111000001111000001111100080117110000011111000001111100000	Tissue__Cortex	3.095e-07	NA	572	1.026e-04
pycom06g15760	pycom02g01330	0.6535	co	1	37	1111100000118110000010111000001111000001111100000111110000011111000001111100000	Tissue__Cortex	3.095e-07	NA	573	1.364e-04
pycom10g25750	pycom02g05470	0.6513	co	1	40	1111100000111110000011111000001111000001111100010111110000011111000001111100000	Tissue__Cortex	1.230e-07	NA	573	5.490e-07
pycom13g23870	pycom10g24970	0.6497	co	1	38	1111100000181110000011111000001111000001111100000111110000011111000001111100000	Tissue__Cortex	6.968e-08	NA	574	9.380e-04
pycom14g03250	pycom12g21030	-0.6545	co	1	39	1118100000111110001011111000001111000001111100010911110000011111000001111100000	Tissue__Cortex	6.754e-07	NA	575	8.769e-04
pycom520g01260	pycom09g05370	0.6669	co	2	45	1111101000111110000011111111011111000001111100810111110000011111000001111100000	Tissue__Cortex	3.814e-05	NA	575	6.669e-04
pycom15g19460	pycom05g10060	-0.6747	co	1	31	0000080808011100000011111000001111000001111100000117110000011111000001111100000	Tissue__Cortex	4.838e-04	NA	575	2.957e-05
pycom07g26780	pycom04g11810	0.6533	co	1	41	1111100808111110000011111000001111100001111100010111110800011111000001111100008	Tissue__Cortex	4.387e-07	NA	576	9.240e-04
pycom04g20730	pycom04g15340	0.6492	co	1	38	1111100000111110000011111000001111000001111100000171110000011111000001111100000	Tissue__Cortex	6.968e-08	NA	576	2.716e-04
pycom14g10270	pycom10g05680	0.6492	co	1	38	1111100000111110000011118000001111000001111100000111110000011111000001111100000	Tissue__Cortex	6.968e-08	NA	576	6.701e-04
pycom11g23340	pycom05g28970	0.6491	co	1	38	1111100000111110000011111000001111000001111100000111110000011111000000111100000	Tissue__Cortex	6.968e-08	NA	577	3.035e-04
pycom10g16590	pycom06g09980	0.6497	co	1	40	1111100000111110000011111000001111000001111100010111110000011111000001111100000	Tissue__Cortex	1.230e-07	NA	578	7.530e-04
pycom07g26780	pycom02g14360	0.6484	co	1	39	1111100808111110000011111000001111800001111100080111110000011111000001111100000	Tissue__Cortex	2.160e-08	NA	578	2.310e-06
pycom10g01570	pycom02g16720	0.6601	co	1	41	1181100101111110011011111000001111000001111100000171110000011111000001111100000	Tissue__Cortex	5.886e-06	NA	579	4.733e-05
pycom13g01690	pycom11g25670	0.6563	co	1	36	1111100009111189909011111998901111000091011100080181110000011111000001111190000	Tissue__Cortex	1.274e-06	NA	580	1.290e-05
pycom09g05190	pycom02g04240	0.6629	co	1	43	1111100008118110000011111111811111000001111100010111110000011111000001111100000	Tissue__Cortex	1.269e-05	NA	580	3.815e-06
pycom15g03120	pycom06g11860	0.6484	co	1	38	1111100808181110000011111000001111000001111100080111110000011111000001111100000	Tissue__Cortex	6.968e-08	NA	580	6.785e-04
pycom111g03000	pycom07g26780	0.6507	co	1	38	1111100808111110000011111000001111100001111100080177110000011111000001111100000	Tissue__Cortex	2.624e-07	NA	581	8.730e-04
pycom16g00660	pycom05g31400	0.6591	co	1	35	1111100000111110000011111770001181000001111100070711110000011181000001111700000	Tissue__Cortex	4.858e-06	NA	581	3.724e-04
pycom12g13850	pycom12g11920	-0.6481	co	1	38	1111100000111110000011811000001111000001111100000111110000011111000001111100000	Tissue__Cortex	6.968e-08	NA	582	1.607e-05
pycom06g20830	pycom03g00300	0.6634	co	1	34	1111100000111110000011111880001111000001199100000911110800019111000001111900000	Tissue__Cortex	1.718e-05	NA	582	9.463e-05
pycom14g10270	pycom12g13840	0.6476	co	1	39	1111100000111110000011111000001111000001111100000111110000011111000001111100000	Tissue__Cortex	2.160e-08	NA	582	3.788e-04
pycom15g03120	pycom10g16590	0.6478	co	1	38	1111100808181110000011111000001111000001111100080111110000011111000001111100000	Tissue__Cortex	6.968e-08	NA	583	1.515e-04
pycom15g11520	pycom06g15760	0.6478	co	2	38	1111100000118110000011111000001111000001111100000111110000011111000001111100000	Tissue__Cortex	6.968e-08	NA	583	1.613e-04
pycom11g25670	pycom04g17480	0.6675	co	1	34	8100000808111110000011180000001111000001111100010111110000011111000001111100000	Tissue__Cortex	6.285e-05	NA	583	3.520e-05
pycom10g24770	pycom05g19340	0.6744	co	1	48	1111111111117111111111111000801111000001111100080111110000011111000001111100000	Tissue__Cortex	5.532e-04	NA	583	1.628e-08
pycom17g19830	pycom16g04130	0.6597	co	1	38	1111100000181110000011718000011111001001111100010111110000011711000001111100000	Tissue__Cortex	6.028e-06	NA	584	1.616e-04
pycom14g00830	pycom11g12530	0.6485	co	1	40	1111100000111110000011111000001111000001111100010111110000011111000001111100000	Tissue__Cortex	1.230e-07	NA	584	3.078e-04
pycom16g17320	pycom03g16670	0.6582	co	1	35	1111100000111110000019911000081111000001911900080111110000011111080001111100000	Tissue__Cortex	4.858e-06	NA	585	9.675e-04
pycom15g22160	pycom04g16700	0.6472	co	1	38	1111100000111110000011811000001111000001111100000111110000011111000001111100000	Tissue__Cortex	6.968e-08	NA	585	7.365e-04
pycom10g27490	pycom03g06110	0.6497	co	1	37	1111100000111110000011718000071111000001111100000111110000011111000001111100000	Tissue__Cortex	3.095e-07	NA	586	2.945e-04
pycom03g06160	pycom01g05580	0.6482	co	1	38	7111100000111110000011711000001111000001111100010111110000011111000801111100000	Tissue__Cortex	1.698e-07	NA	587	8.346e-05
pycom01g20920	pycom01g05580	0.6737	co	1	45	7111111010118111111111711000001111080001111100010111110000011111000801111100000	Tissue__Cortex	6.561e-04	NA	588	1.276e-07
pycom16g07280	pycom15g01040	0.6542	co	1	36	1111100000111110000011111000007817000001111100070111110000011111000001111100000	Tissue__Cortex	1.274e-06	NA	589	1.230e-04
pycom09g08660	pycom04g17000	0.6461	co	1	38	1111108880111110080011110000001111000001111100080111110000011111000001111100000	Tissue__Cortex	6.968e-08	NA	589	2.419e-05
pycom02g14360	pycom02g01330	0.6457	co	1	39	1111100000111110000011111000001111000001111100000111110000011111000001111100000	Tissue__Cortex	2.160e-08	NA	590	5.874e-07
pycom16g17320	pycom09g08520	0.6679	co	1	32	0011000000000100000011111000081111000001111100080111110000011111000001111100000	Tissue__Cortex	1.714e-04	NA	591	1.202e-04
pycom12g03460	pycom05g26660	0.6465	co	2	40	1111100800111110000011111000001111000001111100010111110000011111000001111100000	Tissue__Cortex	1.230e-07	NA	592	2.937e-04
pycom15g11520	pycom13g05300	0.6482	co	1	37	1111100000111110000011111000001111000001111100000117190000011111000001111100000	Tissue__Cortex	3.095e-07	NA	593	5.676e-07
pycom15g15440	pycom11g25670	0.6451	co	1	39	1111100000111110000011111000001111000001111100080111110000011111000001111100000	Tissue__Cortex	2.160e-08	NA	593	3.515e-05
pycom13g01690	pycom02g01330	0.6533	co	1	36	1111100009111119909010101990901110000091111100000111110000011111000001111190000	Tissue__Cortex	1.274e-06	NA	594	1.688e-05
pycom12g11920	pycom11g08870	0.6452	co	1	38	1111100000111110000011811000001111000001111100000111110000011111000001111100000	Tissue__Cortex	6.968e-08	NA	594	4.456e-05
pycom11g09240	pycom06g01300	0.6448	co	1	39	1111100000111110000011111000001111000001111100000111110000011111000001111100000	Tissue__Cortex	2.160e-08	NA	595	9.176e-04
pycom17g03230	pycom15g03120	0.6476	co	1	37	1111100808181810000011111000001111000001111100080111110000011111000001111100000	Tissue__Cortex	3.095e-07	NA	596	5.902e-04
pycom420g00910	pycom04g04340	-0.6580	co	1	36	1111170700111110777711111000001111000001011100010111110000001110000001011100000	Tissue__Cortex	8.125e-06	NA	597	4.033e-06
pycom09g12570	pycom04g13400	0.6448	co	1	38	1111100000191110000011111000001111000001111100000111110000011111000001111100000	Tissue__Cortex	6.968e-08	NA	597	5.821e-04
pycom520g01260	pycom12g11920	0.6448	co	1	38	1111100000111110000011811080001111000001111100080111110000011111000001111100000	Tissue__Cortex	6.968e-08	NA	597	4.879e-05
pycom10g01570	pycom06g09980	0.6447	co	1	38	1111100000111110000011111000001111000001111100000171110000011111000001111100000	Tissue__Cortex	6.968e-08	NA	598	2.499e-05
pycom06g09980	pycom02g21000	0.6470	co	1	37	1111100000171110000017111000001111000001111100000111110000011111000001111100000	Tissue__Cortex	3.095e-07	NA	599	3.013e-04
pycom15g03120	pycom02g01390	0.6443	co	1	38	1111100808181110000011111000001111000001111100080111110000011111000001111100000	Tissue__Cortex	6.968e-08	NA	600	8.091e-05
pycom12g13840	pycom02g08380	0.6440	co	2	39	1111100000111110000011111000001111000001111100000111110000011111000001111100000	Tissue__Cortex	2.160e-08	NA	600	1.682e-05
pycom12g13850	pycom05g21790	0.6441	co	1	39	1111100000111110000001111000001111000001111100010111110000011111000001111100000	Tissue__Cortex	6.810e-08	NA	600	1.025e-04
pycom11g01740	pycom09g02690	0.6464	co	1	37	1111100000110110000011111000008111000001111100070111110000011111000001111100000	Tissue__Cortex	3.095e-07	NA	601	3.980e-05
pycom16g10300	pycom111g02920	0.6508	co	1	36	1119100000119910000011111000001111000001111100080111110000011111000001111100000	Tissue__Cortex	1.274e-06	NA	602	1.133e-04
pycom09g18770	pycom07g26900	0.6429	co	1	39	1111100000111110000011111880001111000001111100080111110000011111000001111100000	Tissue__Cortex	2.160e-08	NA	602	1.129e-04
pycom05g21790	pycom02g21000	0.6450	co	1	38	1111100000171110000017111000001111000001111100010111110000011111000001111100000	Tissue__Cortex	1.698e-07	NA	603	1.083e-04
pycom05g28630	pycom05g16060	0.6431	co	1	38	1111100800111110000811111000001111000001811100770111110000011111000001111100000	Tissue__Cortex	6.968e-08	NA	603	9.657e-05
pycom12g13520	pycom02g21160	0.6518	co	1	39	1111100000100110000011711081001111000001111110080111110000011111000011111180000	Tissue__Cortex	1.764e-06	NA	604	3.321e-04
pycom14g10270	pycom13g01690	0.6690	co	1	31	1100000009011109909001101990900111000091111100000111110000011111000001111190000	Tissue__Cortex	4.838e-04	NA	604	7.456e-06
pycom09g05030	pycom03g00300	0.6424	co	1	39	1111100000111110000011111880001111000001111100088111110800011111000001111100000	Tissue__Cortex	2.160e-08	NA	605	1.050e-04
pycom12g11920	pycom05g30580	0.6501	co	1	36	1111100000111110000011788078071111000001111100000111110000011111000001111100000	Tissue__Cortex	1.274e-06	NA	606	1.197e-04
pycom15g01040	pycom14g10270	0.6501	co	1	36	1111000000111110000011111000007117000001111100070111110000011111000001111100000	Tissue__Cortex	1.274e-06	NA	606	9.673e-06
pycom12g13850	pycom07g26780	0.6461	co	1	41	1111100808111110000011111000001111100001111100010111110800011111000001111100000	Tissue__Cortex	4.387e-07	NA	606	4.352e-04
pycom13g05300	pycom12g13840	0.6454	co	2	37	1111100000111110000011111000001111000001111100000117190000011111000001111100000	Tissue__Cortex	3.095e-07	NA	607	2.772e-07
pycom17g09460	pycom01g08170	0.6424	co	1	38	1111100000111110000018111909091111000001111100000111110000011111909001111100000	Tissue__Cortex	6.968e-08	NA	607	1.994e-04
pycom13g05300	pycom12g11920	-0.6497	co	1	36	1111100000111110000011811000001111000001111100000117190000011111000001111100000	Tissue__Cortex	1.274e-06	NA	608	3.461e-07
pycom12g21030	pycom11g01730	-0.6486	co	1	37	1110100000011110000011111000001111000001111100010911110000011111000001111100000	Tissue__Cortex	1.116e-06	NA	608	4.694e-06
pycom16g26200	pycom12g13840	-0.6423	co	1	38	1111100000118110000011111000001111000001111100000111110000011111000001111100000	Tissue__Cortex	6.968e-08	NA	608	3.856e-04
pycom15g11520	pycom07g26780	0.6420	co	1	39	1111100808111110000011111000001111800001111100080111110000011111000001111100000	Tissue__Cortex	2.160e-08	NA	608	2.421e-04
pycom16g02020	pycom09g05590	0.6419	co	1	39	1111100700111110000011111000001111000001111100000111110000011111000001111100000	Tissue__Cortex	2.160e-08	NA	609	4.597e-04
pycom05g15300	pycom02g21000	0.6661	co	1	45	1111100000171110000017111000001111080001111100010111110000011111111111111100101	Tissue__Cortex	2.613e-04	NA	609	1.762e-05
pycom14g03250	pycom06g09980	-0.6429	co	1	40	1111100000111110000011111000001111000001111100010111110000011111000001111100000	Tissue__Cortex	1.230e-07	NA	610	4.161e-04
pycom10g25390	pycom09g19840	0.6419	co	1	39	1111100000117110000011111000001111000001111100010111110000011111000001111100000	Tissue__Cortex	6.810e-08	NA	610	6.087e-04
pycom12g00940	pycom02g14360	0.6420	co	1	38	1111100000111110000011111000001111000001111100000111190000011111000001111100000	Tissue__Cortex	6.968e-08	NA	610	4.295e-06
pycom13g23870	pycom10g16590	0.6416	co	1	39	1111100000111110000011111000001111000001111100080111110000011111000001111100000	Tissue__Cortex	2.160e-08	NA	611	8.681e-04
pycom15g34110	pycom06g01300	-0.6414	co	1	39	1111100000111110000011111909091111000001111109090111119009911111999091111190000	Tissue__Cortex	2.160e-08	NA	612	7.311e-04
pycom10g04550	pycom04g17480	0.6616	co	1	34	0100000000191110000011111000001111800001111100018119110000011111000001111100000	Tissue__Cortex	5.764e-05	NA	612	6.129e-06
pycom12g13810	pycom04g17420	0.6617	co	1	46	1111100000111110100011111111011111100001111100010111110000011111000001111100000	Tissue__Cortex	5.997e-05	NA	612	8.745e-05
pycom15g26420	pycom15g17370	0.6621	co	1	35	9918801000119190000011111000001111000001111100010111110000011111000001111100000	Tissue__Cortex	7.214e-05	NA	613	6.573e-04
pycom04g05140	pycom02g21000	-0.6576	co	1	34	1111100000071100000017111000001111000001111100000111110000011111000001011100000	Tissue__Cortex	1.718e-05	NA	614	1.383e-07
pycom420g00590	pycom111g03000	-0.6440	co	1	37	1111100000111110000011111000001111000001111100000177110000011111000001111100000	Tissue__Cortex	3.095e-07	NA	615	1.312e-04
pycom07g26900	pycom05g20320	0.6573	co	1	34	1911100000111110000011111000001111000008911100000111110000091911000001111100000	Tissue__Cortex	1.718e-05	NA	615	2.425e-04
pycom04g17480	pycom02g04240	0.6411	co	1	38	1101180888111110000011111000001111000001111100080111110000011111000001111100000	Tissue__Cortex	6.968e-08	NA	615	5.143e-06
pycom13g01690	pycom02g20590	0.6405	co	1	39	1111100009111119909011111990901111000091111100000111110000011111000001111190000	Tissue__Cortex	2.160e-08	NA	616	8.712e-06
pycom420g00910	pycom15g03120	0.6407	co	1	38	1111100808181110008811111000001111000001111100080111110000011111000001111100000	Tissue__Cortex	6.968e-08	NA	616	9.830e-05
pycom13g05300	pycom04g13720	0.6478	co	2	36	1111100000111110000011111000001110000001111100000117190000011111000001111100000	Tissue__Cortex	1.274e-06	NA	617	1.440e-06
pycom16g04130	pycom14g14300	0.6680	co	1	46	1111111110111111111111718000001111000001111100000111111000011711000001111100000	Tissue__Cortex	6.561e-04	NA	617	1.695e-04
pycom14g12880	pycom07g26780	0.6542	co	1	37	1111100808117110000011111000001181100001111100010811110800081111000001111100000	Tissue__Cortex	7.966e-06	NA	618	4.460e-04
pycom07g26670	pycom05g21790	0.6414	co	1	39	1111100000111110000011111000001111000001111100010118110000011111000001111100000	Tissue__Cortex	1.494e-07	NA	619	4.234e-04
pycom15g20070	pycom07g19360	0.6400	co	1	39	1111100000111110000011111000001111000001111100000111110000011111000001111100000	Tissue__Cortex	2.160e-08	NA	619	9.629e-05
pycom06g09980	pycom04g11810	0.6406	co	2	40	1111100000111110000011111000001111000001111100000111110000011111000001111100001	Tissue__Cortex	1.079e-07	NA	620	6.808e-05
pycom11g06350	pycom06g01300	0.6400	co	1	38	1811100000111110800011111000001111000001111100000111110000011111000001111100000	Tissue__Cortex	6.968e-08	NA	620	1.603e-04
pycom17g03220	pycom15g03390	0.6565	co	1	34	1111170070111010000011111000001111000001111100000190110000011111000001191000000	Tissue__Cortex	1.718e-05	NA	621	8.661e-04
pycom15g26430	pycom02g20590	0.6468	co	2	36	1191900000111910000011111000001111000001111100000111110000011111000001111100000	Tissue__Cortex	1.274e-06	NA	621	2.567e-04
pycom16g04920	pycom03g06110	0.6421	co	1	37	1111100000111110000011718000071111000001111100000111110000011111000001111100000	Tissue__Cortex	3.095e-07	NA	622	2.441e-04
pycom12g17050	pycom02g08380	0.6396	co	1	39	1111100000111110000011111000001111000001011100010111110000011111000001111100000	Tissue__Cortex	6.810e-08	NA	623	3.730e-06
pycom09g05030	pycom06g19210	0.6599	co	1	34	0000100000011100000011111000001111000001111100018111110000011111000001111100000	Tissue__Cortex	6.285e-05	NA	623	3.199e-05
pycom15g18310	pycom03g00300	0.6418	co	1	37	1111100000811110000011111880001181000001111100000111110800011111000001111100000	Tissue__Cortex	3.095e-07	NA	624	7.920e-06
pycom15g03120	pycom04g13720	0.6394	co	1	38	1111100808181110000011111000001111000001111100080111110000011111000001111100000	Tissue__Cortex	6.968e-08	NA	624	8.544e-04
pycom12g18370	pycom12g11920	0.6557	co	1	34	1111100000111110000077777000001111000001111100000111110000011111000001111100000	Tissue__Cortex	1.718e-05	NA	625	2.722e-04
pycom09g19340	pycom04g20730	0.6460	co	1	36	1111100000111110000011111000001111000001111100000171710000011111000001191100000	Tissue__Cortex	1.274e-06	NA	625	6.349e-04
pycom16g07530	pycom15g15440	0.6390	co	1	39	1111100000111110000011111000001111000001111100000111110000011111000001111100000	Tissue__Cortex	2.160e-08	NA	625	1.861e-04
pycom10g01570	pycom02g15980	-0.6497	co	1	37	1111100000011110000011111010000110000001111100010171110000011111000001111100000	Tissue__Cortex	4.693e-06	NA	625	1.191e-06
pycom07g26780	pycom02g20590	0.6399	co	1	40	1111100808111110000011111000001111800001111100010111110000011111000001111100000	Tissue__Cortex	1.230e-07	NA	626	3.585e-05
pycom12g13840	pycom03g00300	0.6389	co	1	39	1111100000111110000011111880001111000001111100000111110800011111000001111100000	Tissue__Cortex	2.160e-08	NA	626	2.764e-04
pycom16g15360	pycom05g30580	0.6615	co	1	32	1111100000118110000000700078071181000001111100000111110000011111000001111100000	Tissue__Cortex	1.714e-04	NA	626	9.785e-04
pycom07g16240	pycom02g20590	0.6496	co	2	35	1111100707111710000011011000001171000001111100087171110000011111000001111100000	Tissue__Cortex	4.858e-06	NA	627	2.653e-04
pycom12g11920	pycom04g13400	0.6388	co	1	38	1111100000111110000011811000001111000001111100000111110000011111000001111100000	Tissue__Cortex	6.968e-08	NA	628	3.882e-05
pycom13g15660	pycom03g07920	-0.6645	co	1	39	0000000000001100000011111118111111101011111100010111110000011111000001111100000	Tissue__Cortex	5.075e-04	NA	628	8.131e-04
pycom07g18030	pycom06g01500	0.6383	co	1	39	1111100000111110000011111000001111000801111100000111110000011111000001111100000	Tissue__Cortex	2.160e-08	NA	629	2.136e-05
pycom15g20070	pycom06g11860	0.6384	co	1	39	1101100000111110000011111000001111000001111100010111110000011111000001111100000	Tissue__Cortex	6.810e-08	NA	629	1.771e-04
pycom12g11920	pycom02g15980	0.6384	co	1	38	1111100000111110000011811000001111000001111100080111110000011111000001111100000	Tissue__Cortex	6.968e-08	NA	630	2.699e-06
pycom13g23870	pycom08g09260	0.6379	co	1	39	1111100000111110000011111000001111000001111100000111110000011111000001111100000	Tissue__Cortex	2.160e-08	NA	631	1.835e-04
pycom04g17430	pycom04g05140	0.6575	co	1	33	1111100000000088888811111000000111000001111100000111110000011111000001111100000	Tissue__Cortex	5.633e-05	NA	631	3.245e-06
pycom14g12420	pycom14g03220	0.6390	co	1	40	1111100000111110000011111000001111000001111100010111110000011111000001111100000	Tissue__Cortex	1.230e-07	NA	632	1.295e-05
pycom15g02050	pycom09g17460	0.6414	co	1	41	1111100800111110000011111100001111000001111100010111110000011111000001111100000	Tissue__Cortex	4.966e-07	NA	633	1.120e-05
pycom13g23870	pycom02g03830	0.6377	co	1	39	1111100000111110000011111000001111000001111100080111110000011111000001111100000	Tissue__Cortex	2.160e-08	NA	633	5.687e-04
pycom16g26200	pycom09g10150	0.6401	co	1	37	1111900000118110000011111000001111000001111100000111110000011111000001111100000	Tissue__Cortex	3.095e-07	NA	633	1.043e-04
pycom08g09260	pycom04g17480	0.6411	co	1	41	1111100808111110001011111000001111000001111100010111110000011111000001111100000	Tissue__Cortex	4.966e-07	NA	634	1.124e-05
pycom12g20230	pycom05g00770	0.6375	co	1	38	1111100000111110000011111000001111000001111100000111110000081111000001111100000	Tissue__Cortex	6.968e-08	NA	635	3.130e-04
pycom06g09980	pycom05g18530	0.6371	co	2	39	1111100000111110000011111000001111000001111100000111110000011111000001111100000	Tissue__Cortex	2.160e-08	NA	636	8.854e-04
pycom09g02690	pycom01g05580	0.6475	co	1	35	7111100000118110000011711000001111000001111100070111110000011111000801110100000	Tissue__Cortex	4.858e-06	NA	637	3.956e-06
pycom16g00660	pycom03g00650	0.6436	co	1	36	1111100000111110000011111770001911000001111100070711110000011111000001111700000	Tissue__Cortex	1.274e-06	NA	638	2.640e-05
pycom11g01740	pycom06g16690	0.6566	co	1	33	1011100000101110000011811000001118000001111100000100110000011111000001111100000	Tissue__Cortex	5.633e-05	NA	638	3.457e-04
pycom14g00830	pycom10g01570	0.6393	co	1	37	1111100000111110000011101000001111000001111100000171110000011111000001111100000	Tissue__Cortex	3.095e-07	NA	639	2.643e-05
pycom08g20030	pycom03g00300	0.6368	co	1	39	1111100000111110000011111880001111000001111100080111110800011111000001111100000	Tissue__Cortex	2.160e-08	NA	639	1.069e-06
pycom15g11520	pycom10g01570	0.6370	co	1	38	1111100000111110000011111000001111000001111100000171110000011111000001111100000	Tissue__Cortex	6.968e-08	NA	639	9.549e-06
pycom10g24970	pycom01g07850	0.6373	co	1	39	1111100000181110000011111000001111000001111100000111110000011111000001111101000	Tissue__Cortex	1.079e-07	NA	640	9.230e-04
pycom16g10610	pycom09g10570	0.6457	co	1	43	1111100000111111101111111000001111000001111100080111110000011111000001111100000	Tissue__Cortex	3.539e-06	NA	640	2.356e-05
pycom07g26780	pycom05g10250	0.6396	co	1	41	1111100808111110000011111000001111100001111100010111110800011111000001111100000	Tissue__Cortex	4.387e-07	NA	641	4.100e-06
pycom16g23620	pycom15g18790	0.6367	co	1	38	1111100000117110000011111880001111000001111100080111110000011111000001111100000	Tissue__Cortex	6.968e-08	NA	642	5.783e-04
pycom12g13810	pycom12g11920	0.6366	co	1	38	1111100000111110000011811000001111000001111100080111110000011111000001111100000	Tissue__Cortex	6.968e-08	NA	643	7.842e-08
pycom09g05030	pycom03g01090	0.6372	co	1	40	1111100000111110000011111000001111000001111100018111110000011111000081111100000	Tissue__Cortex	1.230e-07	NA	643	2.749e-04
pycom16g00660	pycom11g08870	0.6387	co	1	37	1111100000111110000011111770001111000001111100070711110000011111000001111700000	Tissue__Cortex	3.095e-07	NA	644	9.695e-04
pycom05g00770	pycom04g17420	0.6461	co	1	35	1111100000118110000011111000001111000001111100000111110000000011000001111100000	Tissue__Cortex	4.858e-06	NA	644	1.708e-04
pycom07g26800	pycom04g00620	0.6458	co	1	35	1111800000111100000011111000001181000001111100000111110000018111000001111100000	Tissue__Cortex	4.858e-06	NA	645	2.304e-04
pycom06g09980	pycom05g05060	-0.6362	co	1	38	1111100000111110000011711000001111000001111100000111110000011111000001111100000	Tissue__Cortex	6.968e-08	NA	646	8.790e-04
pycom11g11460	pycom04g17480	0.6367	co	1	40	1111100008111110000011111000001111000001111100010111110000011111000001111100000	Tissue__Cortex	1.230e-07	NA	647	5.457e-09
pycom12g11920	pycom111g05670	0.6357	co	1	38	1111100000111110000011811000001111000001111100070111110000011111000001111100000	Tissue__Cortex	6.968e-08	NA	648	4.163e-05
pycom12g23240	pycom10g23640	0.6351	co	1	39	1111100000111110000011111000001111000001111100000111110000011111000001111100000	Tissue__Cortex	2.160e-08	NA	649	3.718e-04
pycom16g10610	pycom06g06050	0.6353	co	1	38	1111100000111110000011111000001111000001111100080111110000011111000001110100000	Tissue__Cortex	6.968e-08	NA	650	2.948e-05
pycom13g23580	pycom06g11860	0.6350	co	1	39	1101100000111110000011111000001111000001111100010111110000011111000001111100000	Tissue__Cortex	6.810e-08	NA	651	3.035e-06
pycom17g22700	pycom10g25750	0.6498	co	1	34	1900000000111110000011111000008111000001111100000111110000011111000001111100000	Tissue__Cortex	1.718e-05	NA	651	5.852e-04
pycom12g11920	pycom10g01570	-0.6372	co	1	37	1111100000111110000011811000001111000001111100000171110000011111000001111100000	Tissue__Cortex	3.095e-07	NA	652	1.789e-06
pycom06g12860	pycom03g07390	0.6622	co	1	45	1811111010191911111111111000001111000001111100010111110000011111000001111100000	Tissue__Cortex	7.446e-04	NA	652	2.588e-06
pycom02g01810	pycom01g08590	0.6356	co	1	39	1111100000111110000011111000001111000001111100000111710000011111000001111101000	Tissue__Cortex	1.079e-07	NA	653	1.723e-05
pycom07g26920	pycom02g21000	0.6407	co	1	36	1111100000171110000017111800001181800001111100000111110000011111000001111100000	Tissue__Cortex	1.274e-06	NA	653	2.934e-05
pycom111g03000	pycom01g24530	-0.6370	co	2	37	1111100000111110000011111000001111000001111100000177110000011111000001111100000	Tissue__Cortex	3.095e-07	NA	654	3.057e-04
pycom16g10610	pycom02g06200	0.6370	co	1	37	1111100000118110000011811000001111000001111100080111110000011111000001111100000	Tissue__Cortex	3.095e-07	NA	654	9.639e-06
pycom10g20500	pycom05g16310	0.6343	co	1	39	1111100000111110000011111000001111000001111100000111110000011111000001111100000	Tissue__Cortex	2.160e-08	NA	654	8.244e-04
pycom11g27660	pycom02g08380	-0.6503	co	1	35	1111100000111100000011717000000110000001111100010111110000011111000001111100000	Tissue__Cortex	1.915e-05	NA	654	1.170e-09
pycom11g09240	pycom10g01570	0.6369	co	1	37	1111100000181110000011111000001111000001111100000171110000011111000001111100000	Tissue__Cortex	3.095e-07	NA	655	4.366e-05
pycom12g11920	pycom01g24530	0.6345	co	1	38	1111100000111110000011811000001111000001111100000111110000011111000001111100000	Tissue__Cortex	6.968e-08	NA	655	2.310e-05
pycom09g05590	pycom02g04240	0.6340	co	1	39	1111100000111110000011111000001111000001111100000111110000011111000001111100000	Tissue__Cortex	2.160e-08	NA	655	5.013e-04
pycom02g14360	pycom02g03830	0.6407	co	1	42	1111100000111110000011111000001111000001111111010111110000011111000001111100000	Tissue__Cortex	1.478e-06	NA	656	1.594e-05
pycom04g05140	pycom01g24530	0.6439	co	1	35	1111100000000100000011111000001111000001111100000111110000011111000001111100000	Tissue__Cortex	4.858e-06	NA	657	9.554e-06
pycom02g20590	pycom02g04240	0.6336	co	1	39	1111100000111110000011111000001111000001111100000111110000011111000001111100000	Tissue__Cortex	2.160e-08	NA	658	1.974e-05
pycom05g29260	pycom03g07920	0.6554	co	1	45	1111100000110110010011111008011111111111111100080111110000011111000001111100000	Tissue__Cortex	1.130e-04	NA	658	2.417e-04
pycom12g13840	pycom02g21000	0.6364	co	1	37	1111100000171110000017111000001111000001111100000111110000011111000001111100000	Tissue__Cortex	3.095e-07	NA	659	3.011e-04
pycom17g25570	pycom12g17030	0.6597	co	1	33	9111199199191199999991191999991199999991111199999911119999911111999191111199999	Tissue__Cortex	5.489e-04	NA	660	3.026e-04
pycom16g10510	pycom09g05030	0.6328	co	1	39	1111100000111110000011111000001111000001111107088111110000011111700001111100000	Tissue__Cortex	2.160e-08	NA	661	1.038e-04
pycom10g17350	pycom04g17430	0.6520	co	1	33	1110100000000088888811111000001111000001111100000111110000011111000001111100000	Tissue__Cortex	5.633e-05	NA	661	2.632e-07
pycom08g16740	pycom04g05140	0.6427	co	2	35	1111100008000100000011111000001111000001111100000111110000011111000001111100000	Tissue__Cortex	4.858e-06	NA	661	6.389e-07
pycom15g02050	pycom04g13720	0.6325	co	1	39	1111100000111110000011111000001111000001111100080111110000011111000001111100000	Tissue__Cortex	2.160e-08	NA	662	9.752e-05
pycom14g00830	pycom04g11810	0.6326	co	1	38	1111100000111110000011101000001111000001111100000111110000011111000001111100000	Tissue__Cortex	6.968e-08	NA	663	3.452e-05
pycom11g25670	pycom03g07920	-0.6520	co	1	43	1101100000111110000011111118011111100011111100010111110000011111000001111800000	Tissue__Cortex	5.997e-05	NA	663	1.435e-04
pycom11g17830	pycom02g20590	0.6324	co	1	38	1111100000118110000011111000001111000001111100070111110000011111000001111100000	Tissue__Cortex	6.968e-08	NA	664	2.453e-06
pycom05g10250	pycom05g10060	-0.6579	co	1	31	0000080808018110000011111000001111000001111100000111110000011811000001111100000	Tissue__Cortex	4.838e-04	NA	664	8.090e-08
pycom13g12970	pycom02g20590	0.6350	co	1	37	1111100000111110000011011000001111000001111100000171110000011111000001111100000	Tissue__Cortex	3.095e-07	NA	665	1.964e-04
pycom16g07280	pycom07g05310	0.6366	co	1	40	1111100000111110000011111100001111000001111100010111180000011111000001111100000	Tissue__Cortex	6.353e-07	NA	665	3.815e-06
pycom12g00940	pycom02g08380	0.6323	co	1	38	1111100000111110000011111000001111000001111100000111190000011111000001111100000	Tissue__Cortex	6.968e-08	NA	665	3.706e-05
pycom16g15040	pycom05g00770	0.6379	co	1	40	1111101000111110000011711818011111000001111100000111110000081111000001111100000	Tissue__Cortex	1.164e-06	NA	665	8.769e-05
pycom16g04120	pycom11g11460	0.6337	co	1	38	1111100000118110000011111000001181000001111100010111110000011111000001111100000	Tissue__Cortex	1.698e-07	NA	666	3.182e-06
pycom13g23580	pycom02g06630	-0.6538	co	2	44	1111100000111110000019111091111111101011111100010111110000019111000001111100000	Tissue__Cortex	1.243e-04	NA	666	5.980e-05
pycom15g03120	pycom09g05030	0.6319	co	1	38	1111100808181110000011111000001111000001111100088111110000011111000001111100000	Tissue__Cortex	6.968e-08	NA	667	4.329e-04
pycom11g01730	pycom03g07390	0.6314	co	1	39	1111100000111110000011111000001110000001111100010111110000011111000001111100000	Tissue__Cortex	6.810e-08	NA	667	4.474e-06
pycom05g29260	pycom04g05140	0.6416	co	1	35	1111100000100000000011111000001111000001111100080111110000011111000001111100000	Tissue__Cortex	4.858e-06	NA	667	1.276e-06
pycom13g01690	pycom11g05010	0.6310	co	1	39	1111100009111119909011111990901111000091111100000111110000011111000001111190000	Tissue__Cortex	2.160e-08	NA	668	1.774e-04
pycom11g00990	pycom04g05240	0.6419	co	1	43	1111100007111110000011111110001111000001111100011111110000011111000001111100000	Tissue__Cortex	5.565e-06	NA	668	1.070e-06
pycom13g17410	pycom08g00170	0.6306	co	1	39	1111180008111110000011111000001111000001111100000111110000011111000001111100000	Tissue__Cortex	2.160e-08	NA	669	8.821e-06
pycom16g11860	pycom01g20820	0.6339	co	1	37	1191100000119110000011111000001111000001111100080111110000011111000001111100000	Tissue__Cortex	3.095e-07	NA	670	3.057e-04
pycom16g11860	pycom02g20590	0.6338	co	1	37	1111100000117110000011110000001111000001111100000111110000011111000001111100000	Tissue__Cortex	3.095e-07	NA	671	1.921e-04
pycom11g09240	pycom07g05310	0.6368	co	1	37	1111100000111110000011111000001810000001111100010111180000011111000001111100000	Tissue__Cortex	1.116e-06	NA	672	2.393e-06
pycom14g00830	pycom04g17480	0.6319	co	1	40	1111100008111110000011111000001111000001111100010111110000011111000001111100000	Tissue__Cortex	1.230e-07	NA	672	1.737e-06
pycom02g16720	pycom02g08380	0.6305	co	1	38	1181100800111110000011111000001111000001111100000111110000011111000001111100000	Tissue__Cortex	6.968e-08	NA	672	2.615e-05
pycom16g04670	pycom05g19330	0.6575	co	1	49	1111111111111111111111111000001111000001111100080111110000011111000001111100000	Tissue__Cortex	5.774e-04	NA	672	9.770e-04
pycom15g01160	pycom06g12500	0.6392	co	1	42	1111177777111117777711111010811111000001111100018111110000011111000001111100008	Tissue__Cortex	2.364e-06	NA	673	1.937e-05
pycom11g11460	pycom08g09260	0.6297	co	1	39	1111100000111110000011111000001111000001111100000111110000011111000001111100000	Tissue__Cortex	2.160e-08	NA	674	2.876e-07
pycom15g11520	pycom02g01810	0.6329	co	1	37	1111100000110110000011111000001101000001111100000111110000011111000001111100000	Tissue__Cortex	3.095e-07	NA	675	5.919e-04
pycom15g03120	pycom11g12530	0.6299	co	1	38	1111100808181110000011111000001111000001111100080111110000011111000001111100000	Tissue__Cortex	6.968e-08	NA	675	3.480e-04
pycom08g06450	pycom04g11810	0.6295	co	1	39	1111100000111110000011111000001111000001111100000111110000011111000001111100008	Tissue__Cortex	2.160e-08	NA	675	2.690e-05
pycom10g25690	pycom02g01330	-0.6295	co	1	39	1111100000111110000011711008001111000001111100010111110000011111000001111100000	Tissue__Cortex	6.810e-08	NA	676	1.953e-04
pycom11g00990	pycom02g16720	0.6378	co	1	37	1181100100111110000011111000001111000001111100000111110000001111000001011100000	Tissue__Cortex	1.853e-06	NA	677	1.400e-06
pycom12g11920	pycom12g00080	0.6562	co	2	31	0000000000110110000011010000081111000001111100000111110000011111000001111100000	Tissue__Cortex	4.838e-04	NA	677	1.271e-06
pycom14g13610	pycom05g05060	0.6398	co	1	35	1111109090111110000011718000901010000001111100000111110000011111000001111100000	Tissue__Cortex	4.858e-06	NA	678	2.728e-04
pycom04g17420	pycom01g08050	0.6463	co	1	44	1111100000111110000011111111018111100001111100010111110000011111000001111100000	Tissue__Cortex	3.108e-05	NA	678	3.643e-04
pycom16g00660	pycom09g10570	0.6367	co	1	36	1111100000118110000011111770001111000001111100070711110000011111000001111700000	Tissue__Cortex	1.274e-06	NA	679	9.575e-06
pycom14g10270	pycom14g00830	0.6304	co	1	40	1111100000111110000011111000001111000001111100010111110000011111000001111100000	Tissue__Cortex	1.230e-07	NA	679	4.552e-05
pycom15g17370	pycom13g01040	0.6429	co	1	42	1811111011118110000111111000001111000001111100000111110000011111000001111100000	Tissue__Cortex	1.269e-05	NA	679	7.672e-05
pycom15g15440	pycom15g03120	0.6285	co	1	38	1111100808181110000011111000001111000001111100080111110000011111000001111100000	Tissue__Cortex	6.968e-08	NA	679	6.863e-04
pycom16g09830	pycom12g13840	-0.6280	co	1	39	1111100000111110000011111000001111000001111100000111110000011111000001111100000	Tissue__Cortex	2.160e-08	NA	680	1.860e-05
pycom15g19460	pycom11g11460	0.6322	co	1	37	1111100000111110000011111000001111000001111100000117110000011101000001111100000	Tissue__Cortex	3.095e-07	NA	681	1.094e-06
pycom09g05030	pycom02g20590	0.6297	co	1	40	1111100000111110000011111000001111000001111100018111110000011111000001111100000	Tissue__Cortex	1.230e-07	NA	682	2.708e-05
pycom16g04510	pycom15g03120	0.6440	co	1	34	1111100808181110000011111000001111000001111100080177170000011111000001171100000	Tissue__Cortex	1.718e-05	NA	682	3.776e-04
pycom15g02050	pycom09g10150	-0.6279	co	1	39	1111900000111110000011111000001111000001111100010111110000011111000001111100000	Tissue__Cortex	6.810e-08	NA	682	1.817e-04
pycom15g11520	pycom02g20590	0.6278	co	1	39	1111100000111110000011111000001111000001111100000111110000011111000001111100000	Tissue__Cortex	2.160e-08	NA	682	1.668e-05
pycom10g17350	pycom01g05580	0.6343	co	2	38	7111100000111180008811711101001111000001111100000111110000011111000801111100000	Tissue__Cortex	8.773e-07	NA	683	3.092e-08
pycom13g09450	pycom11g00990	-0.6377	co	1	42	1111100000111110000011111010011111000001111100010111110000011111000001111100000	Tissue__Cortex	2.364e-06	NA	683	9.600e-08
pycom08g20030	pycom06g11860	0.6277	co	1	39	1111100000111110000011111000001111000001111100080111110000011111000001111100000	Tissue__Cortex	2.160e-08	NA	683	3.450e-04
pycom12g00940	pycom02g20590	0.6279	co	1	38	1111100000111110000011111000001111000001111100000111190000011111000001111100000	Tissue__Cortex	6.968e-08	NA	683	1.473e-04
pycom03g06160	pycom03g06110	0.6312	co	2	37	1111100000111110000011718000071111000001111100080111110000011111000001111100000	Tissue__Cortex	3.095e-07	NA	684	6.840e-06
pycom10g29000	pycom09g11640	0.6445	co	1	35	1111900000199990000011111000001111000001111100010111110000011111000001111100000	Tissue__Cortex	1.915e-05	NA	684	9.011e-05
pycom13g05300	pycom02g20590	0.6360	co	2	36	1111100000111110000011011000001111000001111100000117190000011111000001111100000	Tissue__Cortex	1.274e-06	NA	685	3.188e-07
pycom10g10660	pycom05g21790	0.6291	co	1	39	1111100000111110000011111000001111000001111100010118110000011111000001111100000	Tissue__Cortex	1.494e-07	NA	685	2.921e-04
pycom15g15440	pycom05g19340	0.6275	co	1	39	1111100000111110000011111000001111000001111100000111110000011111000001111100000	Tissue__Cortex	2.160e-08	NA	685	1.888e-04
pycom15g15250	pycom02g08380	0.6309	co	1	37	1811100000181110000011111000001111000001111100000111110000011111000001111100000	Tissue__Cortex	3.095e-07	NA	686	4.399e-05
pycom15g26420	pycom11g11460	0.6393	co	1	36	9911100000119190000011111000001111000001111100010111110000011111000001111100000	Tissue__Cortex	5.977e-06	NA	687	6.951e-07
pycom12g17050	pycom11g09240	0.6282	co	1	40	1111100000111110000011111000001111000001111100010111110000011111000001111100000	Tissue__Cortex	1.230e-07	NA	687	3.092e-05
pycom12g17050	pycom03g00300	0.6274	co	1	38	1111100000111110000011111880001111000001811100000111110800011111000001111100000	Tissue__Cortex	6.968e-08	NA	688	2.306e-05
pycom14g15430	pycom13g09110	0.6426	co	1	34	1111800000118110000011111000001111000001111100000111110000001001000001111100000	Tissue__Cortex	1.718e-05	NA	688	3.825e-04
pycom14g00830	pycom02g16720	0.6271	co	1	38	1181100800111110000011111000001111000001111100000111110000011111000001111100000	Tissue__Cortex	6.968e-08	NA	689	8.145e-04
pycom12g11920	pycom11g11890	0.6303	co	1	37	1111100000111110000011717008081111000001111100000111110000011111000001111100000	Tissue__Cortex	3.095e-07	NA	690	8.312e-05
pycom15g18310	pycom12g13850	0.6276	co	2	40	1111100000111110000011111000001111000001111100010111110000011111000001111100000	Tissue__Cortex	1.230e-07	NA	691	3.386e-05
pycom420g00910	pycom13g23870	0.6260	co	1	39	1111100000111110000011111000001111000001111100000111110000011111000001111100000	Tissue__Cortex	2.160e-08	NA	691	2.939e-04
pycom04g16700	pycom02g20590	0.6295	co	1	37	1111100000111110000011010000001111000001111100000111110000011111000001111100000	Tissue__Cortex	3.095e-07	NA	692	6.574e-05
pycom15g21540	pycom10g17350	0.6262	co	1	38	1111100000111180008811111000001111000001111100080111110000011111000001111100000	Tissue__Cortex	6.968e-08	NA	692	3.929e-07
pycom14g00830	pycom05g19340	0.6258	co	1	39	1111100000111110000011111000001111000001111100000111110000011111000001111100000	Tissue__Cortex	2.160e-08	NA	692	7.892e-05
pycom07g26800	pycom04g17430	0.6343	co	1	36	1111100000111118888811111000000110000001111100000111110000018111000001111100000	Tissue__Cortex	1.274e-06	NA	693	4.942e-04
pycom15g03120	pycom11g11460	0.6258	co	1	38	1111100808181110000011111000001111000001111100080111110000011111000001111100000	Tissue__Cortex	6.968e-08	NA	694	1.418e-06
pycom12g20230	pycom12g13520	0.6255	co	1	39	1111100000111110000011111000001111000001111100080111110000011111000001111100000	Tissue__Cortex	2.160e-08	NA	694	1.687e-04
pycom13g13850	pycom05g19340	0.6541	co	1	49	1111111111111111111111111000001111000001111100000111110000011111000001111100000	Tissue__Cortex	5.774e-04	NA	694	1.218e-05
pycom10g27490	pycom07g26800	0.6254	co	1	39	1111100000111110000011111000001111000001111100000111110000011111000001111100000	Tissue__Cortex	2.160e-08	NA	695	1.050e-04
pycom17g09460	pycom11g08870	0.6256	co	1	38	1111100000111110000018111909091111000001111100000111110000011111909001111100000	Tissue__Cortex	6.968e-08	NA	695	4.173e-04
pycom12g23240	pycom06g12860	0.6547	co	1	47	1111111111191911111111111000001111000001111100000111110000011111000001111100000	Tissue__Cortex	7.446e-04	NA	696	1.131e-06
pycom16g09830	pycom09g10150	0.6251	co	1	38	1111900000111110000011111000001111000001111100000111110000011111000001111100000	Tissue__Cortex	6.968e-08	NA	697	9.953e-05
pycom05g15300	pycom03g01090	0.6270	co	1	41	1111100000111110000011111000001111000001111100010111110000011111000011111100000	Tissue__Cortex	2.059e-07	NA	698	5.969e-04
pycom16g07530	pycom06g12500	0.6245	co	1	39	1111100000111110000011111000001111000001111100000111110000011111000001111100000	Tissue__Cortex	2.160e-08	NA	698	6.764e-07
pycom05g15360	pycom02g20590	0.6248	co	1	38	1111100000111810000011111000001111000001111100000111110000011111000001111100000	Tissue__Cortex	6.968e-08	NA	699	1.505e-04
