# Supplementary material for: Transcriptomics of Differential Ripening in ‘d’Anjou’ Pear (Pyrus communis L.)
Source: Front Plant Sci. 2021 Jun 16;12:609684. doi: 10.3389/fpls.2021.609684 (PMC8243007; doi:10.3389/fpls.2021.609684)
Supplement: Supplementary file 10 [file Data_Sheet_2.ZIP › Supp.2/03-KINC/Intermediary_File.paf-th0.0-p1e-03-rsqr0.30-filtered-th_ranked.phased-th_ranked.Tissue__Peel-all.csGCN.txt]

Source	Target	Similarity_Score	Interaction	Cluster_Index	Cluster_Size	Samples	Test_Name	p_value	r_squared	rank	hotelling_p_value
pycom13g03690	pycom03g12930	0.9748	co	1	40	9777911111997771111199979111119997111117997711111999991111179999111119999711111	Tissue__Peel	3.181e-08	NA	1	1.294e-05
pycom13g03690	pycom02g19610	0.9687	co	1	40	9777911111999791111199999111119997111119997911111997991111199999111119999711111	Tissue__Peel	3.181e-08	NA	2	2.266e-06
pycom09g19340	pycom06g01300	0.9598	co	1	40	0000011111000001111100000111110000111110000011111000001111100000111110090011111	Tissue__Peel	3.181e-08	NA	3	5.049e-05
pycom12g13840	pycom03g12930	0.9567	co	1	40	0000911111000001111100000111110090111110090011111009901111109009111119090011111	Tissue__Peel	3.181e-08	NA	4	1.854e-05
pycom11g17360	pycom07g06930	0.9536	co	1	41	7991911111999971111197979111119997111117999911111999991111199797111119999711111	Tissue__Peel	8.303e-08	NA	5	3.946e-04
pycom12g13840	pycom02g19610	0.9517	co	1	40	9000011111099091111190099111119090111119990911111900991111199909111119990011111	Tissue__Peel	3.181e-08	NA	5	3.835e-04
pycom07g06930	pycom03g03300	0.9514	co	1	40	0908911111099801111198909111110990111118899911111999901111190090111110989011111	Tissue__Peel	3.181e-08	NA	6	1.862e-04
pycom13g03690	pycom09g19340	0.9498	co	1	40	9080911111990001111199909111119900111110900011111990991111189990111118999811111	Tissue__Peel	3.181e-08	NA	7	3.300e-04
pycom09g01480	pycom03g03300	0.9496	co	1	40	0090911111099901111109999111119090111119999911111097991111199799111119999011111	Tissue__Peel	3.181e-08	NA	8	7.818e-05
pycom12g13840	pycom09g19340	0.9460	co	1	40	0000011111000001111100000111110000111110000011111000001111100000111110090011111	Tissue__Peel	3.181e-08	NA	9	1.166e-04
pycom17g23010	pycom12g18060	0.9457	co	1	40	9997911111779991111199979111119999111119799711111999991111199779111117997711111	Tissue__Peel	3.181e-08	NA	10	3.407e-05
pycom11g16700	pycom04g13720	0.9456	co	1	40	0900011111099001111109099111110999111119990011111099901111109099111119090011111	Tissue__Peel	3.181e-08	NA	11	2.030e-04
pycom07g06930	pycom04g13720	0.9454	co	1	40	0908911111099801111198909111110990111118899911111999901111190090111110989011111	Tissue__Peel	3.181e-08	NA	12	2.243e-04
pycom13g04070	pycom06g01300	0.9453	co	2	40	0000011111000001111100000111110000111110000011111000001111100000111110000011111	Tissue__Peel	3.181e-08	NA	13	2.254e-04
pycom17g23010	pycom09g05590	0.9425	co	1	40	9990911111009991111100909111119090111119099011111999991111199000111110990011111	Tissue__Peel	3.181e-08	NA	14	5.053e-04
pycom11g16700	pycom03g03300	0.9385	co	1	40	0900011111099001111109099111110999111119990011111099901111109099111119090011111	Tissue__Peel	3.181e-08	NA	15	9.752e-05
pycom11g17360	pycom02g19610	0.9386	co	1	41	9997711111999991111197999111119991111119999911111999991111199999111119997711111	Tissue__Peel	8.868e-08	NA	16	2.947e-05
pycom11g17360	pycom03g12930	0.9375	co	1	40	7997911111999971111177979111119997111117999911111999991111199799111119997711111	Tissue__Peel	3.181e-08	NA	16	6.247e-05
pycom13g03670	pycom12g18060	0.9343	co	1	40	9979911111779971111199997111119999111119799711111999991111199999111117997911111	Tissue__Peel	3.181e-08	NA	17	4.986e-04
pycom04g13720	pycom02g19610	0.9338	co	1	40	9000011111099091111190099111119090111119990911111900991111199909111119990011111	Tissue__Peel	3.181e-08	NA	18	2.454e-06
pycom12g18060	pycom02g08380	0.9338	co	1	40	9900011111009901111199900111110909111110080011111000091111100009111110908011111	Tissue__Peel	3.181e-08	NA	18	9.647e-05
pycom15g36560	pycom12g19090	0.9321	co	1	40	0000011111080801111100000111110000111110000011111000001111109000111110000011111	Tissue__Peel	3.181e-08	NA	19	2.604e-05
pycom02g12330	pycom02g11210	0.9318	co	1	40	9900911111999991111199999111119999111110999911111990901111190988111119000911111	Tissue__Peel	3.181e-08	NA	20	5.399e-04
pycom11g06030	pycom06g14090	0.9307	co	1	40	9999911111999991111199999111119999111119797911111999991111199799111119999911111	Tissue__Peel	3.181e-08	NA	21	6.189e-05
pycom03g03300	pycom02g19610	0.9306	co	1	40	9000011111099091111190099111119090111119990911111900991111199909111119990011111	Tissue__Peel	3.181e-08	NA	22	3.868e-07
pycom12g18060	pycom09g04080	0.9305	co	1	40	9977711111779991111199999111117979111119979711111999991111199799111119999711111	Tissue__Peel	3.181e-08	NA	23	3.587e-04
pycom04g13720	pycom03g12930	0.9295	co	1	40	0000911111080001111100000111110090111110090011111009901111109009111119090011111	Tissue__Peel	3.181e-08	NA	24	1.159e-06
pycom13g09110	pycom13g01040	0.9289	co	1	40	0000011111008001111100000111110000111110000011111000001111100000111110000011111	Tissue__Peel	3.181e-08	NA	25	1.640e-09
pycom09g05590	pycom07g06930	0.9285	co	1	40	0908911111099801111198909111110990111118899911111999901111190090111110989011111	Tissue__Peel	3.181e-08	NA	26	4.718e-05
pycom09g05590	pycom09g01480	0.9275	co	1	41	0091911111099901111109999111119090111119999911111090991111199099111119999711111	Tissue__Peel	8.303e-08	NA	27	9.238e-04
pycom07g16920	pycom03g01180	0.9265	co	1	40	9900011111009001111100000111110090111119909911111009001111109009111110900011111	Tissue__Peel	3.181e-08	NA	28	1.293e-05
pycom13g28860	pycom04g13720	0.9263	co	1	40	0000011111000001111100000111110000111110000011111000001111100000111110000011111	Tissue__Peel	3.181e-08	NA	29	3.075e-05
pycom14g06600	pycom13g04070	0.9255	co	1	40	0000011111000001111100990111110000111119099011111000091111109990111110909011111	Tissue__Peel	3.181e-08	NA	30	9.389e-04
pycom13g22250	pycom06g03090	0.9252	co	1	40	0099011111090091111100009111119090111110990011111909091111189099111119900011111	Tissue__Peel	3.181e-08	NA	31	9.750e-04
pycom03g12930	pycom03g03300	0.9247	co	1	40	0000911111000001111100000111110090111110090011111009901111109009111119090011111	Tissue__Peel	3.181e-08	NA	32	6.236e-06
pycom16g04670	pycom05g29630	0.9224	co	1	40	0000011111008001111100000111110000111110000011111000001111100000111110000011111	Tissue__Peel	3.181e-08	NA	33	1.599e-04
pycom12g17540	pycom03g01180	0.9223	co	1	40	0000011111000001111100000111118000111110000011111000001111189000111110090011111	Tissue__Peel	3.181e-08	NA	34	7.297e-05
pycom17g23010	pycom13g04070	0.9223	co	1	40	9998911111009991111100909111119090111119099011111999991111199000111110990011111	Tissue__Peel	3.181e-08	NA	34	2.930e-04
pycom11g06030	pycom03g12930	0.9221	co	1	40	7999911111799771111199977111117999111119797911111979991111199799111119999911111	Tissue__Peel	3.181e-08	NA	35	1.178e-07
pycom15g08230	pycom05g29630	0.9220	co	1	40	9800011111008001111100000111110000111110000011111000001111100000111110000011111	Tissue__Peel	3.181e-08	NA	36	2.615e-04
pycom11g16700	pycom09g05590	0.9217	co	1	40	0900011111099001111109099111110999111119990011111099901111109099111119090011111	Tissue__Peel	3.181e-08	NA	37	1.841e-04
pycom13g22250	pycom03g03300	0.9212	co	1	40	0000011111000001111100000111110000111110000011111000001111100000111110000011111	Tissue__Peel	3.181e-08	NA	38	8.896e-05
pycom09g19340	pycom04g13720	0.9208	co	1	40	0000011111000001111100000111110000111110000011111000001111100000111110090011111	Tissue__Peel	3.181e-08	NA	39	9.918e-07
pycom12g18060	pycom03g12930	0.9206	co	1	40	9900911111009901111199900111110999111110090011111009991111109009111119998011111	Tissue__Peel	3.181e-08	NA	40	9.106e-08
pycom13g04070	pycom12g19760	0.9201	co	1	40	0908811111900001111109000111110900111110900011111009901111199000111110000011111	Tissue__Peel	3.181e-08	NA	41	6.996e-04
pycom12g13840	pycom03g01180	0.9193	co	1	40	0000011111000001111100000111110000111110000011111000001111180000111110000011111	Tissue__Peel	3.181e-08	NA	42	5.021e-04
pycom14g11220	pycom11g06030	0.9192	co	1	40	9999911111999771111199999111119999111119999911111999991111199999111119999911111	Tissue__Peel	3.181e-08	NA	43	4.889e-04
pycom13g22250	pycom04g13720	0.9178	co	1	40	0000011111000001111100000111110000111110000011111000001111100000111110000011111	Tissue__Peel	3.181e-08	NA	44	2.556e-04
pycom05g05060	pycom04g12150	0.9215	co	1	40	9909911111909901111109700111110000111110000081111800001111100100111110000011111	Tissue__Peel	1.370e-07	NA	45	1.610e-05
pycom12g18060	pycom11g16700	0.9167	co	1	40	9977711111799971111199999111117999111119997711111799991111179799111119997711111	Tissue__Peel	3.181e-08	NA	46	9.119e-05
pycom09g19340	pycom03g03300	0.9157	co	1	40	0000011111000001111100000111110000111110000011111000001111100000111110090011111	Tissue__Peel	3.181e-08	NA	47	1.588e-07
pycom15g25080	pycom05g32880	0.9208	co	1	39	0000011111000001111180807111100000111110000011111000001111100000111110000011111	Tissue__Peel	1.415e-07	NA	48	4.612e-06
pycom09g05590	pycom07g15420	0.9151	co	1	40	9999911111999991111197997111119999111119999911111999991111199999111119997711111	Tissue__Peel	3.181e-08	NA	48	5.848e-04
pycom13g04070	pycom11g16700	0.9150	co	1	40	0900011111099001111109099111110999111119990011111099901111109099111119090011111	Tissue__Peel	3.181e-08	NA	49	3.872e-06
pycom05g15300	pycom01g24530	0.9141	co	1	40	0000011111000001111100000111110000111110000011111000001111100000111110000011111	Tissue__Peel	3.181e-08	NA	50	2.823e-05
pycom11g16700	pycom11g06030	0.9141	co	1	40	7999911111799771111199999111117999111119997911111999991111199799111119999911111	Tissue__Peel	3.181e-08	NA	50	1.236e-04
pycom12g18060	pycom07g06930	0.9141	co	1	40	9977911111799971111199979111117999111117799911111999991111197799111117979711111	Tissue__Peel	3.181e-08	NA	50	6.669e-05
pycom12g18060	pycom07g15420	0.9137	co	1	40	9999911111999991111199997111119999111119999911111999991111199999111119997711111	Tissue__Peel	3.181e-08	NA	51	2.995e-04
pycom09g13430	pycom07g16810	0.9134	co	1	40	0990011111909001111100990111110999111119999911111900991111199099111119909911111	Tissue__Peel	3.181e-08	NA	52	4.505e-06
pycom04g15340	pycom03g01180	0.9126	co	1	40	0000011111000001111100000111110000111110000011111000001111180000111110000011111	Tissue__Peel	3.181e-08	NA	53	2.129e-07
pycom15g22000	pycom12g18060	0.9126	co	1	40	9999911111779971111199999111119999111117999911111997791111197999111119979711111	Tissue__Peel	3.181e-08	NA	53	7.384e-04
pycom13g04070	pycom02g08380	0.9500	co	1	43	8011111111000001111100000111110000111110000011111000001111100000111110000011111	Tissue__Peel	1.097e-06	NA	54	3.146e-04
pycom11g06030	pycom07g06930	0.9268	co	1	42	7999911111799171111199979111117999111119799911111999991111197797111111979911111	Tissue__Peel	4.387e-07	NA	54	7.474e-05
pycom12g18060	pycom06g14090	0.9117	co	1	40	9997711111999991111199999111119999111119797911111999991111199799111119997911111	Tissue__Peel	3.181e-08	NA	54	2.460e-04
pycom09g05590	pycom02g19610	0.9104	co	1	40	9000011111099091111190099111119090111119990911111900991111199909111119990011111	Tissue__Peel	3.181e-08	NA	55	1.362e-06
pycom15g25080	pycom05g10730	0.9101	co	1	40	9999911111999991111199999111118909111110999911111099891111199090111110090011111	Tissue__Peel	3.181e-08	NA	56	2.126e-04
pycom09g08690	pycom09g05590	0.9096	co	1	40	0000011111008001111100900111110000111110000011111000001111100000111110000011111	Tissue__Peel	3.181e-08	NA	57	4.219e-04
pycom13g07880	pycom05g31150	0.9088	co	1	40	9999911111999991111199999111119997111119999911111999991111199999111119979911111	Tissue__Peel	3.181e-08	NA	58	7.654e-04
pycom14g02250	pycom02g06520	0.9074	co	1	40	0000011111000001111100800111118000111110000011111000001111100000111110000011111	Tissue__Peel	3.181e-08	NA	59	3.033e-05
pycom12g18060	pycom02g19610	0.9065	co	1	40	9977711111799991111199999111119999111119997911111977991111199979111119997711111	Tissue__Peel	3.181e-08	NA	60	1.277e-06
pycom09g05590	pycom02g08380	0.9055	co	2	40	0000011111000001111100000111110000111110000011111000001111100000111110000011111	Tissue__Peel	3.181e-08	NA	61	5.194e-04
pycom09g15330	pycom08g05070	0.9048	co	1	40	8000011111080001111100000111110000111110000011111000081111100000111110000011111	Tissue__Peel	3.181e-08	NA	62	5.088e-06
pycom09g05590	pycom03g12930	0.9043	co	1	40	0000911111000001111100000111110090111110090011111009901111109009111119090011111	Tissue__Peel	3.181e-08	NA	63	8.308e-06
pycom16g02020	pycom12g19090	0.9091	co	1	39	0000011711000001111100000111110000111110000011111000001111109000111110000011111	Tissue__Peel	1.415e-07	NA	64	6.741e-06
pycom13g28860	pycom12g18060	0.9041	co	1	40	9900011111009901111199900111110909111110080011111000091111100009111110908011111	Tissue__Peel	3.181e-08	NA	64	3.481e-06
pycom11g06030	pycom02g19610	0.9031	co	1	40	9999911111799791111199999111119999111119997911111977991111199999111119999911111	Tissue__Peel	3.181e-08	NA	65	5.157e-06
pycom17g23010	pycom05g15300	0.9027	co	1	40	9990911111009991111100909111119090111119099011111999991111199000111110990011111	Tissue__Peel	3.181e-08	NA	66	4.457e-04
pycom13g04070	pycom06g14090	0.9168	co	1	42	9991111111999991111197999111119997111119797911111999991111199799111119997911111	Tissue__Peel	4.122e-07	NA	67	1.184e-04
pycom07g16810	pycom06g17130	0.9020	co	1	40	0090011111009001111109990111110999111119909911111900991111100000111119900911111	Tissue__Peel	3.181e-08	NA	68	7.001e-05
pycom12g13840	pycom05g15300	0.9020	co	1	40	0000011111000001111100000111110000111110000011111000001111100000111110000011111	Tissue__Peel	3.181e-08	NA	68	4.778e-06
pycom13g05300	pycom13g04070	0.9017	co	1	40	0008811111000001111100000111110000111110000011111007091111100000111110000011111	Tissue__Peel	3.181e-08	NA	69	2.399e-04
pycom04g13720	pycom03g01180	0.9012	co	1	40	0000011111000001111100000111110000111110000011111000001111180000111110000011111	Tissue__Peel	3.181e-08	NA	70	1.140e-05
pycom13g22250	pycom11g06030	0.9011	co	1	40	0999911111099001111199900111110909111119090911111900991111190090111110909911111	Tissue__Peel	3.181e-08	NA	71	1.744e-04
pycom09g05590	pycom03g05880	0.9025	co	1	40	9999111111999991111199799111119999111119999911111999991111199979111919999911111	Tissue__Peel	1.284e-07	NA	72	3.619e-04
pycom11g23340	pycom05g28970	0.9009	co	2	41	0000011111000001111100000111110000111110000011111000001111100000111111000011111	Tissue__Peel	8.868e-08	NA	73	1.377e-04
pycom12g17170	pycom12g17050	0.8997	co	1	40	0900911111000901111109999111110070111110000011111000001111100000111110070011111	Tissue__Peel	3.181e-08	NA	73	1.783e-04
pycom11g21600	pycom01g06760	0.8996	co	1	40	0000011111000001111109000111110000111110000011111000091111199000111110000911111	Tissue__Peel	3.181e-08	NA	74	4.866e-05
pycom14g04710	pycom04g13720	0.8996	co	1	40	0900911111999091111100990111119809111119999011111909091111199999111118990911111	Tissue__Peel	3.181e-08	NA	74	5.492e-04
pycom13g04070	pycom03g05880	0.9015	co	1	40	9999111111999991111199799111119999111119999911111999991111199979111919999911111	Tissue__Peel	1.284e-07	NA	75	4.404e-05
pycom04g13720	pycom02g08380	0.8986	co	2	40	0000011111000001111100000111110000111110000011111000001111100000111110000011111	Tissue__Peel	3.181e-08	NA	75	1.075e-04
pycom09g19340	pycom09g05590	0.8981	co	1	40	0000011111000001111100000111110000111110000011111000001111100000111110090011111	Tissue__Peel	3.181e-08	NA	76	2.562e-06
pycom15g36560	pycom12g13840	0.8981	co	1	40	0000011111000001111100000111110000111110000011111000001111100000111110000011111	Tissue__Peel	3.181e-08	NA	76	2.522e-04
pycom06g17130	pycom03g09520	0.8976	co	1	40	0990911111909001111199990111110990111119990011111099991111100999111119909911111	Tissue__Peel	3.181e-08	NA	77	7.024e-04
pycom16g07690	pycom11g26860	0.9386	co	1	39	0011011111007001011100000110110000111110000011171000001111100000111110000011111	Tissue__Peel	2.363e-06	NA	78	2.593e-04
pycom13g04070	pycom07g06930	0.8972	co	1	41	0981911111099801111198909111110990111118899911111999981111190090111118989011111	Tissue__Peel	8.303e-08	NA	78	2.506e-05
pycom15g01740	pycom04g13720	0.8968	co	1	40	0000011111000001111100000111110000111110000011111000001111100000111110000011111	Tissue__Peel	3.181e-08	NA	78	2.238e-04
pycom13g04070	pycom07g15420	0.8952	co	1	40	9999911111999991111197997111119999111119999911111999991111199999111119997711111	Tissue__Peel	3.181e-08	NA	79	1.345e-05
pycom10g25940	pycom04g12190	0.8944	co	1	40	9979911111999991111199999111119999111119999911111799991111199999111119999911111	Tissue__Peel	3.181e-08	NA	80	9.524e-05
pycom11g10930	pycom11g01740	0.8943	co	1	40	9900011111000001111100000111110000111110000011111009001111100000111110000011111	Tissue__Peel	3.181e-08	NA	81	3.387e-05
pycom13g04070	pycom02g03360	0.8939	co	1	40	8889811111990891111190999111110909111119989011111999901111100099111119990911111	Tissue__Peel	3.181e-08	NA	82	5.277e-04
pycom07g17010	pycom02g06600	0.8937	co	1	40	0900011111009001111100900111110090111110000011111000001111199800111110090011111	Tissue__Peel	3.181e-08	NA	83	4.003e-04
pycom13g04070	pycom03g12930	0.8936	co	1	40	0008911111000001111100000111110090111110090011111009901111109009111119090011111	Tissue__Peel	3.181e-08	NA	84	6.812e-07
pycom12g19090	pycom02g08380	0.8928	co	1	40	0000011111000001111100000111110000111110000011111000001111109000111110000011111	Tissue__Peel	3.181e-08	NA	85	1.436e-06
pycom13g22250	pycom13g04070	0.8927	co	1	40	0008811111000001111100000111110000111110000011111000001111100000111110000011111	Tissue__Peel	3.181e-08	NA	86	2.430e-05
pycom05g20660	pycom02g08380	0.8926	co	1	40	9090011111009001111199990111110990111110009911111000001111190900111110000011111	Tissue__Peel	3.181e-08	NA	87	2.151e-05
pycom14g04710	pycom09g05590	0.8922	co	1	40	0900911111999091111100990111119809111119999011111909091111199999111118990911111	Tissue__Peel	3.181e-08	NA	88	8.288e-05
pycom12g13520	pycom04g21610	0.9072	co	1	39	0000011111000001111100100111100000111110000011181000001111100000111110000011111	Tissue__Peel	5.826e-07	NA	89	1.003e-04
pycom07g26670	pycom07g22290	0.8919	co	1	40	9099911111099091111100099111110090111119999911111090091111109009111110000911111	Tissue__Peel	3.181e-08	NA	89	4.071e-04
pycom15g36560	pycom07g16920	0.8918	co	1	40	9900011111089801111100000111110090111119909911111009001111109009111110900011111	Tissue__Peel	3.181e-08	NA	90	5.608e-04
pycom05g20320	pycom04g13720	0.8912	co	1	40	0900011111000001111100000111110000111110900011111000001111190900111110000011111	Tissue__Peel	3.181e-08	NA	91	9.904e-04
pycom15g26430	pycom10g04660	0.8930	co	1	39	0090911111000901111100000111110000111110070011111779901111107000111117090701111	Tissue__Peel	1.415e-07	NA	92	5.852e-04
pycom17g00240	pycom04g21610	0.8930	co	2	39	0000011111000001111100000111110000111110000011181000001111100000111110000011111	Tissue__Peel	1.415e-07	NA	92	2.605e-04
pycom16g09880	pycom13g28860	0.8907	co	1	40	0000011111088001111100000111110000111110000011111000001111100000111110000011111	Tissue__Peel	3.181e-08	NA	92	4.660e-04
pycom11g06030	pycom09g19340	0.8904	co	1	40	0999911111099001111199900111110909111119090911111900991111190090111110999911111	Tissue__Peel	3.181e-08	NA	93	8.266e-06
pycom12g13840	pycom02g08380	0.8901	co	1	40	0000011111000001111100000111110000111110000011111000001111100000111110000011111	Tissue__Peel	3.181e-08	NA	94	9.485e-07
pycom05g15300	pycom04g13720	0.8898	co	2	40	0000011111000001111100000111110000111110000011111000001111100000111110000011111	Tissue__Peel	3.181e-08	NA	95	1.776e-08
pycom13g04070	pycom02g19610	0.8897	co	1	40	9000011111099091111190099111119090111119990911111900991111199909111119990011111	Tissue__Peel	3.181e-08	NA	96	3.618e-07
pycom13g22250	pycom09g05590	0.8894	co	1	40	0000011111000001111100000111110000111110000011111000001111100000111110000011111	Tissue__Peel	3.181e-08	NA	97	4.527e-04
pycom16g02020	pycom06g01300	0.8914	co	1	39	0000011711000001111100000111110000111110000011111000001111100000111110000011111	Tissue__Peel	1.415e-07	NA	98	2.146e-05
pycom13g01050	pycom12g11920	0.8891	co	2	40	0000011111000001111100800111110000111110000011111000001111100000111110000011111	Tissue__Peel	3.181e-08	NA	99	3.527e-05
pycom17g24240	pycom06g00340	0.8891	co	1	40	9977711111999991111179999111119799111119999911111979991111199999111119999911111	Tissue__Peel	3.181e-08	NA	99	8.088e-04
pycom06g01300	pycom02g08380	0.8940	co	1	42	0000011111000001111101001111110000111110000011111000001111100000111110000011111	Tissue__Peel	3.417e-07	NA	100	3.051e-07
pycom15g36560	pycom13g02090	0.8890	co	1	40	0900011111080001111100900111110009111110000011111000001111190000111110000011111	Tissue__Peel	3.181e-08	NA	100	1.613e-04
pycom04g12190	pycom01g08850	0.8886	co	1	41	9919911111999991111199999111119999111119999911111799991111199999111119999911111	Tissue__Peel	8.303e-08	NA	101	3.468e-05
pycom11g01990	pycom02g06520	0.9419	co	1	36	9999911110999991011199990111110909011110970911101099991111109990111110009011111	Tissue__Peel	8.060e-06	NA	102	2.078e-06
pycom15g36560	pycom06g01300	0.8875	co	1	40	0000011111000001111100000111110000111110000011111000001111100000111110000011111	Tissue__Peel	3.181e-08	NA	102	1.274e-04
pycom15g22000	pycom13g04070	0.8870	co	1	40	9999911111779971111199999111119999111117999911111997791111197999111119779711111	Tissue__Peel	3.181e-08	NA	103	9.232e-04
pycom16g10610	pycom13g09110	0.8982	co	1	38	0000011111008001111100000111110000110110000011181000001111100000111110000011111	Tissue__Peel	5.853e-07	NA	104	6.070e-09
pycom04g21610	pycom04g13400	0.9122	co	1	39	0000011111100001111100100001110000111110000011101000001111100000111110000011111	Tissue__Peel	1.881e-06	NA	105	6.252e-04
pycom07g16920	pycom06g00340	0.8854	co	1	40	9977711111999991111179999111119799111119979911111979991111199799111117999911111	Tissue__Peel	3.181e-08	NA	105	2.041e-04
pycom13g04070	pycom09g08690	0.8852	co	1	40	0008811111008001111100900111110000111110000011111000001111100000111110000011111	Tissue__Peel	3.181e-08	NA	106	5.727e-06
pycom09g04080	pycom03g09520	0.8848	co	1	40	7997911111979791111197999111117997111119999711111999991111199999111119999911111	Tissue__Peel	3.181e-08	NA	107	5.163e-04
pycom13g04070	pycom09g19340	0.8848	co	1	40	0008811111000001111100000111110000111110000011111000001111100000111110090011111	Tissue__Peel	3.181e-08	NA	107	2.137e-10
pycom16g02020	pycom12g13840	0.8885	co	1	39	0000011711000001111100000111110000111110000011111000001111100000111110000011111	Tissue__Peel	1.415e-07	NA	108	7.284e-05
pycom06g17130	pycom02g06600	0.8843	co	1	40	0900011111009001111109990111110090111110000011111000001111199000111110090011111	Tissue__Peel	3.181e-08	NA	108	6.615e-04
pycom06g00340	pycom05g29750	0.8842	co	1	40	9977911111999991111199999111119999111119999911111979991111199799111117799911111	Tissue__Peel	3.181e-08	NA	109	6.846e-04
pycom15g36560	pycom10g19980	0.8839	co	1	40	0000011111000001111100000111110000111110000011111000001111100000111110000011111	Tissue__Peel	3.181e-08	NA	110	6.161e-04
pycom14g06600	pycom06g00340	0.8837	co	1	40	7977711111999991111179999111119779111119999911111979991111199997111117999911111	Tissue__Peel	3.181e-08	NA	111	9.554e-04
pycom09g05590	pycom05g20320	0.8832	co	1	40	0900011111000001111100000111110000111110900011111000001111190900111110000011111	Tissue__Peel	3.181e-08	NA	112	7.798e-05
pycom14g06600	pycom05g15300	0.8829	co	1	40	0000011111000001111100990111110000111119099011111000091111109990111110909011111	Tissue__Peel	3.181e-08	NA	113	9.817e-04
pycom15g01780	pycom05g29630	0.8934	co	1	38	9000088111008001111100000111110000111110000011111000001111100000111110900011111	Tissue__Peel	5.853e-07	NA	114	2.191e-04
pycom07g22300	pycom05g15300	0.8825	co	1	40	0000911111000001111109000111110008111110000011111000001111100000111110009911111	Tissue__Peel	3.181e-08	NA	114	3.962e-04
pycom15g16530	pycom11g23990	0.8819	co	2	40	0000011111000001111100000111110000111110000011111000001111100000111110000011111	Tissue__Peel	3.181e-08	NA	115	4.853e-04
pycom12g18060	pycom09g08690	0.8816	co	1	40	9900011111009901111199900111110909111110080011111000091111100009111110908011111	Tissue__Peel	3.181e-08	NA	116	6.422e-04
pycom13g22250	pycom12g18060	0.8815	co	1	40	9900011111009901111199900111110909111110080011111000091111100009111110908011111	Tissue__Peel	3.181e-08	NA	117	2.576e-04
pycom11g17360	pycom09g01480	0.9757	co	1	47	1991911111999911111119999111119991111119999911111999991111199199111119999111111	Tissue__Peel	3.625e-05	NA	118	1.640e-04
pycom12g18060	pycom09g19340	0.8807	co	1	40	9900811111009901111199900111110909111110080011111000091111100009111110998011111	Tissue__Peel	3.181e-08	NA	119	4.389e-06
pycom13g03690	pycom05g15300	0.8799	co	1	40	9080911111990001111199909111119900111110900011111990991111189990111118999811111	Tissue__Peel	3.181e-08	NA	120	3.891e-04
pycom15g04560	pycom13g04070	0.8798	co	1	41	9991911111999991111199999111119999111119999911111999991111199999111119799911111	Tissue__Peel	8.303e-08	NA	121	9.807e-04
pycom15g09060	pycom07g06420	0.8795	co	1	40	9799911111999991111199999111119999111119999911111999991111199999111119999911111	Tissue__Peel	3.181e-08	NA	121	5.291e-04
pycom07g16920	pycom05g15300	0.8792	co	1	40	9900011111009001111100000111110090111119909911111009001111109009111110900011111	Tissue__Peel	3.181e-08	NA	122	3.129e-04
pycom04g21610	pycom01g08170	0.8822	co	1	39	0000011111000001111100000111110000111110000011181000001111100000111110000011111	Tissue__Peel	1.415e-07	NA	123	2.033e-04
pycom13g03690	pycom06g00340	0.8786	co	1	40	9977911111999991111199999111119979111119977911111999991111199997111117999911111	Tissue__Peel	3.181e-08	NA	124	5.089e-04
pycom12g13840	pycom06g00340	0.8785	co	1	40	0900011111999991111109999111119809111119900911111909991111199890111110099911111	Tissue__Peel	3.181e-08	NA	125	9.608e-05
pycom03g03300	pycom03g01180	0.9221	co	1	45	0000811111000011111101000111111101111110000011111000001111180000111110000011111	Tissue__Peel	9.676e-06	NA	126	2.569e-05
pycom06g01300	pycom05g15300	0.8781	co	1	40	0000011111000001111100000111110000111110000011111000001111100000111110000011111	Tissue__Peel	3.181e-08	NA	126	3.816e-04
pycom04g13400	pycom01g08170	0.8776	co	2	40	0000011111000001111100000111110000111110000011111000001111100000111110000011111	Tissue__Peel	3.181e-08	NA	127	6.814e-04
pycom17g25990	pycom04g05140	0.9508	co	1	39	9000011111999990000090000111110990111110000011111000001111100001111111010111111	Tissue__Peel	3.947e-05	NA	128	8.055e-05
pycom15g01780	pycom12g11920	0.9181	co	1	36	9000088111000001118100000110110000111110000011111000001111100000111110900011111	Tissue__Peel	8.060e-06	NA	129	1.170e-04
pycom05g15300	pycom02g07570	0.8771	co	1	41	0000011111000001111100800111110001111110000011111000001111100000111110000011111	Tissue__Peel	8.868e-08	NA	130	1.500e-04
pycom13g28860	pycom09g05590	0.8759	co	1	40	0000011111000001111100000111110000111110000011111000001111100000111110000011111	Tissue__Peel	3.181e-08	NA	131	1.920e-04
pycom17g24240	pycom02g06600	0.8759	co	1	40	9900011111909001111100900111110090111110999911111909091111199999111119999911111	Tissue__Peel	3.181e-08	NA	131	3.860e-04
pycom15g36560	pycom07g15420	0.8748	co	1	40	9999911111999991111197997111119999111119999911111999991111199999111119997711111	Tissue__Peel	3.181e-08	NA	132	9.106e-07
pycom13g05050	pycom12g15400	0.8738	co	1	40	9000911111009001111100000111110000111110000011111000001111109000111110900011111	Tissue__Peel	3.181e-08	NA	133	8.217e-04
pycom14g04710	pycom10g25390	0.8737	co	1	40	0900911111999091111100990111119809111119999011111909091111199999111118990911111	Tissue__Peel	3.181e-08	NA	134	1.982e-04
pycom14g15430	pycom07g19360	0.9304	co	2	35	0000000000000001111100000111110000111110000011111000001111100000111110000011111	Tissue__Peel	2.685e-05	NA	135	7.036e-04
pycom15g36560	pycom01g24530	0.8736	co	1	40	8000011111080801111100000111110000111110000011111000001111100000111110000011111	Tissue__Peel	3.181e-08	NA	135	3.279e-04
pycom04g05140	pycom02g12330	0.9658	co	1	34	0900911111899090000080900110110000111110009011111000001111100000111110000011111	Tissue__Peel	8.327e-05	NA	136	2.733e-04
pycom06g01300	pycom06g00340	0.8732	co	1	40	0900011111999991111109999111119809111119900911111909991111199890111110099911111	Tissue__Peel	3.181e-08	NA	136	5.189e-04
pycom12g13520	pycom01g23940	0.8763	co	1	39	0000011111000001111100700111110000111110000011171000001111100000111110000011111	Tissue__Peel	1.415e-07	NA	137	9.022e-05
pycom05g29630	pycom01g20920	0.8728	co	1	40	0000011111008001111100000111110000111110000011111000001111100000111110000011111	Tissue__Peel	3.181e-08	NA	137	5.779e-05
pycom11g17830	pycom04g21610	0.9311	co	1	36	0000011111008001011100000111000000110110000011171000011111100000111110000011111	Tissue__Peel	3.233e-05	NA	138	4.091e-04
pycom16g02020	pycom07g16920	0.8751	co	1	39	9900011811009001111100000111110090111119909911111009001111109009111110900011111	Tissue__Peel	1.415e-07	NA	138	4.906e-04
pycom12g19090	pycom05g15300	0.8715	co	1	40	0000011111000001111100000111110000111110000011111000001111109000111110000011111	Tissue__Peel	3.181e-08	NA	139	2.315e-04
pycom15g01740	pycom12g18060	0.8715	co	1	40	9900011111009901111199900111110909111110080011111000091111100009111110908011111	Tissue__Peel	3.181e-08	NA	139	4.833e-05
pycom04g12190	pycom01g08920	0.8707	co	1	40	9979911111999991111199999111119999111119999911111799991111199999111119999911111	Tissue__Peel	3.181e-08	NA	140	2.210e-05
pycom12g13840	pycom02g06600	0.8703	co	1	40	0900011111009001111100900111110090111110000011111000001111199000111110090011111	Tissue__Peel	3.181e-08	NA	141	3.055e-05
pycom16g02020	pycom10g19980	0.8716	co	1	40	0000011711000001111100000111110001111110000011111000001111100000111110000011111	Tissue__Peel	1.127e-07	NA	142	7.580e-05
pycom06g04350	pycom04g12150	0.8721	co	1	41	9909911111989981111109008111110800111110080011111180001111100800111110000011111	Tissue__Peel	1.312e-07	NA	143	1.796e-04
pycom12g17540	pycom05g15300	0.8694	co	1	40	0000011111000001111100000111110000111110000011111000001111109000111110090011111	Tissue__Peel	3.181e-08	NA	143	2.097e-04
pycom14g03250	pycom11g01990	0.8726	co	1	39	9999911111999991111199990111110909111110907911101099991111109990111110009011111	Tissue__Peel	1.415e-07	NA	144	2.233e-06
pycom11g01730	pycom111g04520	0.8692	co	1	40	9999911111999791111199997111119999111119999711111979991111199999111119999911111	Tissue__Peel	3.181e-08	NA	145	5.703e-05
pycom13g11730	pycom11g17830	0.8716	co	1	39	0000011111008001111100000111110000111110000011171000001111100000111110000011111	Tissue__Peel	1.415e-07	NA	146	2.599e-04
pycom15g17370	pycom01g20820	0.8816	co	1	38	0890018111009001111100000111110000111110000011181000001111100000111110000011111	Tissue__Peel	5.853e-07	NA	147	5.399e-05
pycom15g36560	pycom13g03690	0.8681	co	1	40	9080911111990801111199909111119900111110900011111990991111189990111118999811111	Tissue__Peel	3.181e-08	NA	147	3.994e-04
pycom02g06600	pycom01g24530	0.8675	co	1	40	0900011111009001111100900111110090111110000011111000001111199000111110090011111	Tissue__Peel	3.181e-08	NA	148	2.878e-04
pycom17g23010	pycom15g36560	0.8675	co	1	40	9990911111089991111100909111119090111119099011111999991111199000111110990011111	Tissue__Peel	3.181e-08	NA	148	1.281e-04
pycom12g17540	pycom06g00340	0.8672	co	1	40	0900011111999991111109999111119809111119900911111909991111199890111110099911111	Tissue__Peel	3.181e-08	NA	149	2.325e-04
pycom11g06030	pycom03g05880	0.8697	co	1	39	9999911111999991111199999111119999111119999911111999991111199999111919999911111	Tissue__Peel	1.415e-07	NA	150	5.217e-04
pycom02g08380	pycom01g24530	0.8670	co	1	40	0000011111000001111100000111110000111110000011111000001111100000111110000011111	Tissue__Peel	3.181e-08	NA	150	1.955e-06
pycom15g36560	pycom14g06600	0.8670	co	1	40	0000011111080801111100990111110000111119099011111000091111109990111110909011111	Tissue__Peel	3.181e-08	NA	150	3.837e-04
pycom11g08870	pycom05g28970	0.8668	co	1	40	0000011111000001111100000111110000111110000011111000001111100000111110000811111	Tissue__Peel	3.181e-08	NA	151	1.240e-06
pycom16g02020	pycom12g21960	0.8693	co	1	39	9000911811900901111100990111110090111119009911111990991111199999111119090911111	Tissue__Peel	1.415e-07	NA	152	1.432e-05
pycom12g21960	pycom02g08380	0.8666	co	1	40	9000911111980901111100990111110090111119009911111990991111199999111119090911111	Tissue__Peel	3.181e-08	NA	153	4.588e-05
pycom14g02250	pycom01g08850	0.8662	co	1	40	0000011111000001111100000111110000111110000011111000001111100000111110000011111	Tissue__Peel	3.181e-08	NA	154	1.039e-04
pycom15g18790	pycom12g21030	0.8787	co	1	38	0000011101000001110100000111110000111110000011111900001111100000111110000011111	Tissue__Peel	5.853e-07	NA	155	1.870e-05
pycom06g09140	pycom05g24630	0.8688	co	1	39	9799911111799771111170777111109070111110000011111000901111100000111110000011111	Tissue__Peel	1.415e-07	NA	155	4.053e-05
pycom13g28860	pycom13g04070	0.8657	co	1	40	0008811111000001111100000111110000111110000011111000001111100000111110000011111	Tissue__Peel	3.181e-08	NA	155	1.835e-06
pycom16g02020	pycom02g07570	0.8685	co	1	39	0000011711000081111100800111110008111110000011111000001111100000111110000011111	Tissue__Peel	1.415e-07	NA	156	6.458e-04
pycom07g26670	pycom07g16810	0.8656	co	1	40	0090011111009001111100900111110999111119909911111900991111100000111119900911111	Tissue__Peel	3.181e-08	NA	156	4.803e-05
pycom13g01050	pycom03g07660	0.8656	co	1	40	0000811111000001111100000111110000111110000011111000001111100000111110000011111	Tissue__Peel	3.181e-08	NA	156	3.748e-04
pycom11g17360	pycom09g19340	0.9572	co	1	33	0990011111999981111177979111119997111117999910101999991111199797000009997711111	Tissue__Peel	2.405e-04	NA	157	3.819e-04
pycom04g13720	pycom03g04530	0.8655	co	1	40	0088011111888881111100000111110000111110000011111000001111100000111110000011111	Tissue__Peel	3.181e-08	NA	157	5.185e-06
pycom06g09140	pycom05g28970	0.8651	co	1	40	9000011111000001111100000111119000111110000011111000901111100000111110000011111	Tissue__Peel	3.181e-08	NA	158	4.935e-04
pycom15g01780	pycom13g01050	0.9005	co	1	37	9000000111000001110101000111100000111110000011111000001111100000111110900011111	Tissue__Peel	8.342e-06	NA	159	7.067e-05
pycom16g09880	pycom05g28630	0.8646	co	1	40	0000011111088001111100000111110000111110000011111000001111100000111110000011111	Tissue__Peel	3.181e-08	NA	160	6.999e-04
pycom12g13520	pycom01g20820	0.8667	co	1	39	0090011111009001111100000111110000111110000011171000001111100000111110000011111	Tissue__Peel	1.415e-07	NA	161	1.323e-04
pycom04g15340	pycom02g08380	0.8644	co	1	40	0000011111000001111100000111110000111110000011111000001111100000111110000011111	Tissue__Peel	3.181e-08	NA	161	9.833e-05
pycom13g10120	pycom06g09980	0.8644	co	1	40	0000911111099001111100000111110090111110000011111900091111100000111119090011111	Tissue__Peel	3.181e-08	NA	161	6.483e-04
pycom15g26430	pycom15g09060	0.8639	co	1	40	9799911111999991111199999111119997111119999911111999991111199999111119999911111	Tissue__Peel	3.181e-08	NA	162	3.027e-04
pycom17g23010	pycom02g08380	0.8634	co	1	40	9990911111089991111100909111119090111119099011111999991111199000111110990011111	Tissue__Peel	3.181e-08	NA	163	2.901e-07
pycom13g11730	pycom11g26860	0.9101	co	1	35	0000001110008001111100000111110000011100000011181000001111100000111110000011111	Tissue__Peel	2.685e-05	NA	164	7.004e-06
pycom16g04670	pycom06g15760	0.8631	co	1	40	0000011111008001111100000111110000111110000011111000001111100000111110000011111	Tissue__Peel	3.181e-08	NA	164	1.794e-05
pycom13g03690	pycom07g16810	0.8629	co	1	40	9797911111999771111199979111119999111119979911111997991111179997111119999911111	Tissue__Peel	3.181e-08	NA	165	9.372e-04
pycom13g10450	pycom02g08380	0.8629	co	1	40	0000011111000001111100000111110000111110000011111000001111100000111110000011111	Tissue__Peel	3.181e-08	NA	165	5.357e-04
pycom13g09450	pycom08g21660	0.8648	co	1	39	0000011111000001111100000111110000011110090011111000091111109000111110990011111	Tissue__Peel	1.415e-07	NA	166	1.028e-08
pycom06g00340	pycom05g20660	0.8621	co	1	40	9997711111999991111199999111119999111119979911111979991111199997111117799911111	Tissue__Peel	3.181e-08	NA	166	1.583e-05
pycom13g01040	pycom12g13520	0.9080	co	1	35	0000011011008001111100000180100000111110000011181000001111100000111110000011111	Tissue__Peel	2.685e-05	NA	167	4.624e-05
pycom13g16410	pycom03g06160	0.8647	co	1	39	0000011111000001111100000111110000111110000011101000001111170000111110000011111	Tissue__Peel	1.415e-07	NA	167	5.798e-04
pycom09g14740	pycom06g03090	0.8615	co	1	40	9999911111999791111199999111119797111119999911111979991111199999111119997711111	Tissue__Peel	3.181e-08	NA	168	4.848e-04
pycom13g01040	pycom01g20820	0.8641	co	1	39	0090011111009001111100000111110000111110000011181000001111100000111110000011111	Tissue__Peel	1.415e-07	NA	169	2.604e-06
pycom03g09520	pycom02g03360	0.8609	co	1	40	7999911111999791111197999111117999111119999711111999991111177999111119999911111	Tissue__Peel	3.181e-08	NA	170	1.498e-05
pycom09g05590	pycom03g01180	0.9102	co	1	46	0000811111000011111101010111111101111110000011111000001111180000111110080011111	Tissue__Peel	3.272e-05	NA	171	1.670e-05
pycom13g01050	pycom12419g00130	0.9053	co	2	35	8000011111000000101000000111110000111110000011101000001111100000811110000011111	Tissue__Peel	2.685e-05	NA	171	1.941e-04
pycom05g00710	pycom03g04530	0.8786	co	1	43	9979711111991111111199977111119799111119799711111799991111199999111119999911111	Tissue__Peel	1.312e-06	NA	171	3.220e-04
pycom11g09240	pycom06g00940	0.8606	co	1	40	9999911111979791111199999111117799111119999911111979791111199999111119999911111	Tissue__Peel	3.181e-08	NA	172	8.750e-04
pycom13g03690	pycom02g06600	0.8605	co	1	40	9980911111999001111199909111119990111110900011111990991111199990111118999811111	Tissue__Peel	3.181e-08	NA	173	3.650e-04
pycom07g16920	pycom02g08380	0.8601	co	1	40	9900011111009001111100000111110090111119909911111009001111109009111110900011111	Tissue__Peel	3.181e-08	NA	174	8.777e-06
pycom15g08230	pycom05g28970	0.8705	co	1	38	9800010111000001011100000111110000111110000011111000001111100000111110000011111	Tissue__Peel	5.853e-07	NA	175	1.086e-04
pycom05g20660	pycom05g03520	0.8599	co	1	40	9999911111999791111199999111119999111119999911111999971111199999111117999911111	Tissue__Peel	3.181e-08	NA	175	7.635e-04
pycom14g13710	pycom06g00340	0.8599	co	1	40	7979911111999991111179999111119799111119977911111979991111199797111117799911111	Tissue__Peel	3.181e-08	NA	175	1.644e-04
pycom15g16530	pycom111g04520	0.8599	co	1	40	9999911111999791111199997111119999111119999711111979991111199999111119999911111	Tissue__Peel	3.181e-08	NA	175	1.886e-04
pycom16g02020	pycom13g03690	0.8619	co	1	39	9080911811990001111199909111119900111110900011111990991111189990111118999811111	Tissue__Peel	1.415e-07	NA	176	1.692e-05
pycom15g17370	pycom05g29630	0.8615	co	1	39	8800018111008001111100000111110000111110000011111000001111100000111110000011111	Tissue__Peel	1.415e-07	NA	177	8.401e-07
pycom17g04580	pycom02g01930	0.8615	co	1	39	9999911111009991111100000111110008111110000011181009091111100009111119000011111	Tissue__Peel	1.415e-07	NA	177	4.887e-04
pycom17g23010	pycom16g02020	0.8615	co	1	39	9990911811009991111100909111119090111119099011111999991111199000111110990011111	Tissue__Peel	1.415e-07	NA	177	4.267e-05
pycom12g17540	pycom02g08380	0.8595	co	1	40	0000011111000001111100000111110000111110000011111000001111109000111110090011111	Tissue__Peel	3.181e-08	NA	177	8.922e-06
pycom16g02020	pycom09g08690	0.8613	co	1	39	0000011711008001111100900111110000111110000011111000001111100000111110000011111	Tissue__Peel	1.415e-07	NA	178	3.322e-07
pycom13g28860	pycom06g20830	0.8588	co	1	40	0000011111000001111100000111110000111110099011111900001111109000111110000911111	Tissue__Peel	3.181e-08	NA	179	1.711e-05
pycom16g02020	pycom01g24530	0.8609	co	1	39	0000011711000001111100000111110000111110000011111000001111100000111110000011111	Tissue__Peel	1.415e-07	NA	180	3.743e-04
pycom06g01300	pycom02g06600	0.8586	co	1	40	0900011111009001111100900111110090111110000011111000001111199000111110090011111	Tissue__Peel	3.181e-08	NA	180	4.852e-04
pycom15g13830	pycom05g15300	0.8585	co	1	40	0008011111000001111100000111110000111110000011111000001111100000111110000011111	Tissue__Peel	3.181e-08	NA	181	9.988e-04
pycom06g00340	pycom04g13720	0.8579	co	1	40	0900011111999991111109999111119809111119900911111909991111199890111110099911111	Tissue__Peel	3.181e-08	NA	182	2.409e-06
pycom14g02250	pycom11g01990	0.8814	co	1	37	9999911111999991111199990001118909111110900911101099991111109990111110009011111	Tissue__Peel	2.252e-06	NA	183	6.255e-06
pycom07g26670	pycom02g06600	0.8578	co	1	40	0900011111009001111100900111110090111110000011111000001111199000111110090011111	Tissue__Peel	3.181e-08	NA	183	1.635e-05
pycom11g01740	pycom111g04520	0.8578	co	1	40	9999911111999791111199997111119999111119999711111979991111199999111119999911111	Tissue__Peel	3.181e-08	NA	183	4.561e-06
pycom11g10930	pycom10g25940	0.8577	co	1	40	9900911111999901111199999111110990111119900911111099901111190000111110090911111	Tissue__Peel	3.181e-08	NA	184	2.097e-05
pycom05g03520	pycom05g00710	0.8575	co	1	40	9999911111999791111199999111119999111119999911111999991111199999111119999911111	Tissue__Peel	3.181e-08	NA	185	5.212e-04
pycom11g17830	pycom01g20820	0.8596	co	1	39	0090011111009001111100000111110000111110000011171000001111100000111110000011111	Tissue__Peel	1.415e-07	NA	186	3.887e-04
pycom04g13420	pycom04g07090	0.8572	co	1	40	0000911111000001111100090111110900111110090011111090001111199000111110090011111	Tissue__Peel	3.181e-08	NA	187	1.124e-06
pycom12g19760	pycom02g08380	0.8572	co	1	40	0900011111900001111109000111110900111110900011111009901111199000111110000011111	Tissue__Peel	3.181e-08	NA	187	8.418e-07
pycom15g17370	pycom13g09110	0.8591	co	2	39	0000018111008001111100000111110000111110000011111000001111100000111110000011111	Tissue__Peel	1.415e-07	NA	188	3.288e-09
pycom12g18060	pycom05g28630	0.8570	co	1	40	9900011111009901111199900111110909111110080011111000091111100009111110908011111	Tissue__Peel	3.181e-08	NA	188	3.683e-04
pycom13g01050	pycom05g29630	0.8570	co	2	40	0000011111008001111100000111110000111110000011111000001111100000111110000011111	Tissue__Peel	3.181e-08	NA	188	2.362e-04
pycom14g11220	pycom03g09520	0.8569	co	1	40	9999911111999771111199999111119999111119999911111999991111199999111119999911111	Tissue__Peel	3.181e-08	NA	189	8.962e-04
pycom15g25080	pycom14g10390	0.8569	co	1	40	0000011111000001111100807111110000111110000011111000091111100990111110000011111	Tissue__Peel	3.181e-08	NA	189	1.697e-04
pycom13g04070	pycom05g20320	0.8567	co	1	40	0900011111000001111100000111110000111110900011111000001111190900111110000011111	Tissue__Peel	3.181e-08	NA	190	1.127e-06
pycom15g36560	pycom15g22000	0.8911	co	1	45	9999911111779911111199999111119999111111999911111991791111197999111119179111111	Tissue__Peel	1.139e-05	NA	191	1.181e-04
pycom13g04070	pycom11g16300	0.8564	co	1	40	9999911111999991111199999111119999111119999711111999991111179977111119977911111	Tissue__Peel	3.181e-08	NA	191	1.935e-04
pycom13g03690	pycom02g08380	0.8558	co	1	40	9080911111990001111199909111119900111110900011111990991111189990111118999811111	Tissue__Peel	3.181e-08	NA	192	5.311e-06
pycom13g10120	pycom02g01940	0.8557	co	1	40	9990911111099091111109990111119090111110009011111990091111109099111119099011111	Tissue__Peel	3.181e-08	NA	193	5.568e-05
pycom111g03000	pycom06g14090	0.8963	co	1	35	9998811111999991111190999111119990111119090911101999991111199099010009990911111	Tissue__Peel	2.685e-05	NA	194	2.882e-04
pycom04g12190	pycom02g06520	0.8554	co	1	40	9979911111999991111199999111119999111119999911111799991111199999111119999911111	Tissue__Peel	3.181e-08	NA	194	2.155e-05
pycom16g02020	pycom13g02090	0.8573	co	1	39	0900011811000001111100900111110009111110000011111000001111190000111110000011111	Tissue__Peel	1.415e-07	NA	195	1.354e-04
pycom11g01990	pycom10g06670	0.8550	co	1	40	9999911111999991111199997111117999111119997911111799991111199997111119779711111	Tissue__Peel	3.181e-08	NA	195	1.103e-06
pycom04g13720	pycom02g06600	0.8549	co	1	40	0900011111009001111100900111110090111110000011111000001111199000111110090011111	Tissue__Peel	3.181e-08	NA	196	3.636e-07
pycom09g13430	pycom02g08380	0.8546	co	1	40	0900011111900001111100990111110090111119990911111000091111199099111119909011111	Tissue__Peel	3.181e-08	NA	197	1.965e-05
pycom16g02020	pycom07g15420	0.8569	co	1	39	9999911711999991111197997111119999111119999911111999991111199999111119997711111	Tissue__Peel	1.415e-07	NA	198	8.754e-09
pycom05g03520	pycom03g03300	0.8532	co	1	40	9999911111999791111199999111119999111119999911111999971111199999111117999911111	Tissue__Peel	3.181e-08	NA	199	8.782e-05
pycom11g23340	pycom06g15760	0.8532	co	1	40	0000011111008001111100000111110000111110000011111000001111100000111110000011111	Tissue__Peel	3.181e-08	NA	199	2.762e-06
pycom16g16870	pycom15g36560	0.8531	co	1	40	0000011111090801111190999111110090111110900011111990991111100090111119990911111	Tissue__Peel	3.181e-08	NA	200	7.341e-05
pycom09g05590	pycom05g15300	0.8530	co	2	40	0000011111000001111100000111110000111110000011111000001111100000111110000011111	Tissue__Peel	3.181e-08	NA	201	1.899e-07
pycom16g16870	pycom05g24630	-0.8731	co	1	37	9799911111799771111190999111110090011110900011101990991011100090111119990911111	Tissue__Peel	2.252e-06	NA	202	3.129e-05
pycom03g15260	pycom02g05500	0.8627	co	1	38	8808811111008801111100000881110000111110000011111000001111100000111110000011111	Tissue__Peel	5.853e-07	NA	202	4.605e-04
pycom12g18060	pycom03g01180	0.8527	co	1	40	9900811111009981111199900111118909111110080011111000091111180009111110908011111	Tissue__Peel	3.181e-08	NA	202	4.315e-05
pycom16g02020	pycom14g06600	0.8546	co	1	39	0000011811000001111100990111110000111119099011111000091111109990111110909011111	Tissue__Peel	1.415e-07	NA	203	1.806e-04
pycom16g02020	pycom12g19760	0.8543	co	1	39	0900011811900001111109000111110900111110900011111009901111199000111110000011111	Tissue__Peel	1.415e-07	NA	204	1.624e-04
pycom03g12930	pycom03g09520	0.8517	co	1	40	7997911111979771111197997111117997111119997711111799991111179999111119999911111	Tissue__Peel	3.181e-08	NA	204	1.294e-05
pycom11g01730	pycom03g13840	0.8516	co	1	40	0009911111000091111199999111110000111110990911111090091111199009111119999011111	Tissue__Peel	3.181e-08	NA	205	4.744e-04
pycom15g13830	pycom05g28630	0.9333	co	1	50	1111111811100011111101010111111001111110000011111000001111100000111110000011111	Tissue__Peel	9.954e-04	NA	206	2.509e-05
pycom10g19980	pycom02g08380	0.9022	co	1	48	1011011111000011111110000111111001111110000011111000001111100001111110000011111	Tissue__Peel	8.882e-05	NA	206	5.039e-05
pycom05g00710	pycom02g08380	0.8514	co	1	40	9909011111998801111199980111119099111119099011111799991111199999111119999911111	Tissue__Peel	3.181e-08	NA	206	8.643e-04
pycom16g10610	pycom12g19130	0.8533	co	1	39	0000011111000001111100000111110000111110000011181000001111100000111110000011111	Tissue__Peel	1.415e-07	NA	207	3.296e-05
pycom06g00940	pycom02g01940	0.8508	co	1	40	9999911111999791111199999111119799111119999911111999791111199999111119999911111	Tissue__Peel	3.181e-08	NA	207	1.244e-04
pycom13g01040	pycom12g19130	0.8608	co	2	38	0000011111000001111100000111110000118180000011111000001111100000111110000011111	Tissue__Peel	5.853e-07	NA	208	3.923e-06
pycom11g17360	pycom06g00340	0.8501	co	1	40	7997711111999991111179999111119999111119999911111999991111199797111119999911111	Tissue__Peel	3.181e-08	NA	209	1.383e-04
pycom15g36560	pycom12g19760	0.8494	co	1	40	0900011111980801111109000111110900111110900011111009901111199000111110000011111	Tissue__Peel	3.181e-08	NA	210	3.356e-04
pycom13g05050	pycom06g09980	0.8489	co	1	40	0000011111000001111100000111110000111110000011111000001111100000111110000011111	Tissue__Peel	3.181e-08	NA	211	1.212e-04
pycom15g36560	pycom07g22300	0.8489	co	1	40	0000911111080801111109000111110008111110000011111000001111100000111110009911111	Tissue__Peel	3.181e-08	NA	211	5.725e-04
pycom15g36560	pycom06g14090	0.8726	co	1	44	9991711111999991111191999111119991111119797911111999991111199199111119997911111	Tissue__Peel	2.979e-06	NA	212	8.744e-05
pycom14g14280	pycom02g08380	0.8488	co	1	40	0000011111000001111100000111110000111110000011111000001111100000111110000011111	Tissue__Peel	3.181e-08	NA	212	6.979e-04
pycom02g08380	pycom01g18770	0.8573	co	1	39	0000011111000011111100990111110000111110000911111000001111108090111110000001110	Tissue__Peel	5.166e-07	NA	213	1.607e-05
pycom14g02250	pycom12g19130	0.8483	co	2	40	0000011111000001111100800111118000111110000011111000001111100000111110000011111	Tissue__Peel	3.181e-08	NA	213	9.417e-05
pycom14g02250	pycom04g12190	0.8570	co	1	42	9919911111999991111199999111119999111119999911111199991111199999111119999911111	Tissue__Peel	4.966e-07	NA	214	1.018e-04
pycom14g06600	pycom02g08380	0.8478	co	1	40	0000011111000001111100990111110000111119099011111000091111109990111110909011111	Tissue__Peel	3.181e-08	NA	214	1.501e-06
pycom13g09450	pycom04g12150	0.8539	co	1	42	9909911111909981111109008111110800111110080011111180001111100100111110000011111	Tissue__Peel	3.013e-07	NA	215	2.999e-08
pycom04g12150	pycom04g07400	0.8501	co	1	40	9909911111909901111109000111110000111110000011171800001111100100111110000011111	Tissue__Peel	1.370e-07	NA	215	8.124e-08
pycom15g16530	pycom05g31150	0.8477	co	1	40	9999911111999991111199999111119997111119999911111999991111199999111119979911111	Tissue__Peel	3.181e-08	NA	215	9.882e-04
pycom12g10900	pycom11g26860	0.9212	co	1	32	0000711110007000000000000111010000111110000011111000001111100000111110000010111	Tissue__Peel	6.471e-04	NA	216	3.919e-05
pycom09g18770	pycom01g19980	0.8670	co	2	37	0000011111007001111100000881110000111110000011181000001111100000111110000011111	Tissue__Peel	2.252e-06	NA	217	4.310e-04
pycom05g20660	pycom05g15300	0.8473	co	1	40	9090011111009001111199990111110990111110009911111000001111190900111110000011111	Tissue__Peel	3.181e-08	NA	217	2.689e-05
pycom111g03000	pycom05g29750	0.8693	co	1	43	9900911111909001111199099111111991111111999011101077971111190009111110179011111	Tissue__Peel	2.813e-06	NA	218	6.132e-04
pycom13g05050	pycom02g01940	0.8469	co	1	40	9990911111099091111109990111119090111110009011111990001111109099111110099011111	Tissue__Peel	3.181e-08	NA	218	8.748e-06
pycom15g36560	pycom11g16700	0.8469	co	1	40	0900011111099801111109099111110999111119990011111099901111109099111119090011111	Tissue__Peel	3.181e-08	NA	218	2.568e-05
pycom11g01740	pycom03g06160	0.8478	co	1	39	0000011111000001111100000111118000111110000011101000001111100000111110000011111	Tissue__Peel	1.415e-07	NA	219	5.314e-05
pycom15g36560	pycom09g01480	0.8465	co	1	40	0790911111799901111109999111119090111119999911111090991111199099111119999011111	Tissue__Peel	3.181e-08	NA	219	7.898e-05
pycom06g00340	pycom03g03300	0.8464	co	1	40	0900011111999991111109999111119809111119900911111909991111199890111110099911111	Tissue__Peel	3.181e-08	NA	220	1.971e-06
pycom16g02020	pycom06g17130	0.8476	co	1	39	0000011711000001111109990111110000111110000011111000001111100000111110000011111	Tissue__Peel	1.415e-07	NA	221	4.134e-05
pycom17g00240	pycom13g01040	0.8476	co	1	39	0000011111000001111100000111110000111110000011101000001111100000111110000011111	Tissue__Peel	1.415e-07	NA	221	1.978e-07
pycom15g36560	pycom01g18770	0.8462	co	1	40	0000011111000001111100990111110000111110000911111000001111100090111110000011111	Tissue__Peel	3.181e-08	NA	221	9.482e-04
pycom16g04670	pycom01g11140	0.8462	co	1	40	0000011111008081111100000111110000111110000011111000001111100000111110000011111	Tissue__Peel	3.181e-08	NA	221	3.852e-04
pycom12g10900	pycom05g00770	0.8869	co	1	36	8800710000007001111100000101110000111110000011111000001111110000111110000011111	Tissue__Peel	2.947e-05	NA	222	5.893e-05
pycom15g01740	pycom06g20830	0.8475	co	1	39	0000011111000001111100000111110000111110099011101900001111109000111110000911111	Tissue__Peel	1.415e-07	NA	222	1.029e-04
pycom10g25940	pycom05g12670	0.8459	co	1	40	9999911111999971111199999111110990111119900911111099901111190000111110090911111	Tissue__Peel	3.181e-08	NA	223	1.510e-04
pycom11g01990	pycom02g12870	0.8749	co	1	36	9999911111999991111199997001110909111110900901111099991111179990111010009011111	Tissue__Peel	8.060e-06	NA	224	1.338e-05
pycom14g13710	pycom05g15300	0.8458	co	1	40	8009911111898001111180000111110899111118080011111000901111180000111110008011111	Tissue__Peel	3.181e-08	NA	224	2.551e-04
pycom17g22670	pycom07g19360	0.8458	co	1	40	0000011111000001111100000111110000111110000011111000001111100000111110000011111	Tissue__Peel	3.181e-08	NA	224	1.404e-06
pycom11g17830	pycom06g10990	0.8838	co	1	35	0000018111007001111100000171010000011110000011171000001111100000111110000011111	Tissue__Peel	2.685e-05	NA	225	1.612e-04
pycom10g22860	pycom01g06760	0.8456	co	1	40	9990011111999991111100090111110999111110099011111000901111190990111119990911111	Tissue__Peel	3.181e-08	NA	225	3.771e-05
pycom13g10450	pycom03g01180	0.8454	co	1	40	0000011111000001111100000111110000111110000011111000001111180000111110000011111	Tissue__Peel	3.181e-08	NA	226	2.445e-04
pycom08g21660	pycom02g05500	0.8451	co	1	40	0000011111008001111100000111110000111110090011111000091111109000111110990011111	Tissue__Peel	3.181e-08	NA	227	8.621e-04
pycom05g28630	pycom03g22100	0.8447	co	1	40	0000811111000001111100000111118008111110000011111000001111100000111110000011111	Tissue__Peel	3.181e-08	NA	228	5.891e-04
pycom16g09830	pycom11g11460	0.8447	co	1	40	0000011111000001111100000111110000111110000011111000001111100000111110000011111	Tissue__Peel	3.181e-08	NA	228	7.700e-04
pycom07g02410	pycom06g11340	0.8826	co	1	37	1710711811000081111009090100110900011110090011111009001111100000111110000011111	Tissue__Peel	2.731e-05	NA	229	4.351e-07
pycom07g22300	pycom02g01940	0.8446	co	1	40	9990911111099091111109990111119098111110009011111990001111109099111110099911111	Tissue__Peel	3.181e-08	NA	229	7.274e-05
pycom16g16870	pycom07g05310	-0.8823	co	1	35	0000011111090001111190999111110090010110900011101990990011100090111119990911111	Tissue__Peel	2.685e-05	NA	230	5.018e-07
pycom15g17370	pycom15g01780	0.8979	co	1	33	9808000111000001110100000011100000111110000011101000001111100000110110900011111	Tissue__Peel	2.405e-04	NA	231	3.894e-04
pycom16g02020	pycom09g04080	0.8457	co	1	39	0900011811089891111190999111110000111119909011111999991111199099111119099011111	Tissue__Peel	1.415e-07	NA	231	2.336e-05
pycom04g07400	pycom02g15980	0.8519	co	2	38	0000011111000001111100000111110000110110000011171000001111100000111110000011111	Tissue__Peel	5.853e-07	NA	232	2.525e-08
pycom12g17540	pycom02g06600	0.8437	co	1	40	0900011111009001111100900111110090111110000011111000001111199000111110090011111	Tissue__Peel	3.181e-08	NA	232	7.687e-04
pycom15g00740	pycom02g01940	0.8436	co	1	40	9997911111999791111199997111119997111117979911111997771111199999111117999711111	Tissue__Peel	3.181e-08	NA	233	2.798e-05
pycom14g03250	pycom04g13400	0.8451	co	2	39	0000011111000001111100000101110000111110000011111000001111100000111110000011111	Tissue__Peel	1.415e-07	NA	234	2.058e-05
pycom15g09070	pycom05g15300	0.8435	co	1	40	0000011111000001111100000111110000111110000011111000001111100000111110000011111	Tissue__Peel	3.181e-08	NA	234	7.607e-04
pycom14g02250	pycom05g06040	0.9048	co	1	50	0000011111081001111111111111111111111110000011111000001111100000111110000011111	Tissue__Peel	6.288e-04	NA	235	1.003e-04
pycom16g02020	pycom15g22000	0.8976	co	1	50	9999911111119911111199999111119999111111999911111991191111191999111119119111111	Tissue__Peel	2.860e-04	NA	236	1.409e-05
pycom12g13810	pycom05g28970	0.8599	co	1	37	0000811111000000011100800111110000111110000011101000001111100000111110000011111	Tissue__Peel	2.252e-06	NA	237	8.812e-04
pycom05g15300	pycom04g15340	0.8431	co	1	40	0000011111000001111100000111110000111110000011111000001111100000111110000011111	Tissue__Peel	3.181e-08	NA	237	4.445e-04
pycom13g05300	pycom09g05590	0.8433	co	1	41	0000011111000001111100000111110001111110000011111007091111100000111110000011111	Tissue__Peel	8.868e-08	NA	237	1.025e-04
pycom15g36560	pycom09g08690	0.8429	co	1	40	0000011111088801111100900111110000111110000011111000001111100000111110000011111	Tissue__Peel	3.181e-08	NA	238	1.020e-05
pycom14g19000	pycom13g09110	0.8440	co	2	39	0000011111008001111100000111110000111110090011111000001110100000111110000011111	Tissue__Peel	1.415e-07	NA	239	2.274e-09
pycom05g06040	pycom01g19980	0.8889	co	2	48	0000011111007001111111111111110111111110000011111000001111100000111110000011111	Tissue__Peel	1.027e-04	NA	240	7.666e-04
pycom15g16530	pycom15g12370	0.8419	co	1	40	0000011111000001111100800111110000111110000011111000001111100000111110000011111	Tissue__Peel	3.181e-08	NA	240	1.332e-04
pycom03g04530	pycom03g03300	0.8425	co	1	41	0008011111800811111100000111110000111110000011111000001111100000111110000011111	Tissue__Peel	1.011e-07	NA	241	3.222e-04
pycom02g06520	pycom01g08850	0.8418	co	1	40	0000011111008001111100000111110000111110000011111000001111100000111110000011111	Tissue__Peel	3.181e-08	NA	241	2.398e-05
pycom520g01260	pycom111g05670	0.8775	co	2	35	0000011111000001111100000800180000111110000011171000001111100000111110000011111	Tissue__Peel	2.685e-05	NA	242	8.967e-04
pycom03g00650	pycom01g24420	0.8415	co	1	40	0000911111090001111100000111110900111110000011111000001111100000111110000011111	Tissue__Peel	3.181e-08	NA	243	8.994e-06
pycom10g25750	pycom09g10570	0.8432	co	1	39	0000011111008001111100000111180000111110000011111000001111100000111110000011111	Tissue__Peel	1.415e-07	NA	244	2.996e-04
pycom07g22300	pycom02g08380	0.8414	co	1	40	0000911111000001111109000111110008111110000011111000001111100000111110009911111	Tissue__Peel	3.181e-08	NA	244	1.031e-05
pycom06g19490	pycom04g12150	0.8425	co	1	41	9989911111909901111109000111110000111110000011111100081111100800111110800011111	Tissue__Peel	1.312e-07	NA	245	1.464e-04
pycom03g09520	pycom01g18770	0.8412	co	1	40	0990911111909001111190990111110990111119990911111099991111177999111119979911111	Tissue__Peel	3.181e-08	NA	245	7.579e-04
pycom09g05590	pycom03g04530	0.8408	co	1	40	0008011111800881111100000111110000111110000011111000001111100000111110000011111	Tissue__Peel	3.181e-08	NA	246	2.573e-05
pycom13g10450	pycom05g15300	0.8407	co	1	40	0000011111000001111100000111110000111110000011111000001111100000111110000011111	Tissue__Peel	3.181e-08	NA	247	2.005e-06
pycom12g19130	pycom04g05140	0.8405	co	1	40	0000011111000001111100000111110000111110000011111000001111100000111110000011111	Tissue__Peel	3.181e-08	NA	248	3.906e-05
pycom13g10120	pycom04g11810	0.8764	co	1	46	0000911111099001111100111111110091111110100111111980091111100000111119090011111	Tissue__Peel	2.952e-05	NA	249	8.501e-04
pycom111g03000	pycom09g08690	0.8404	co	1	40	0000011111008001111100900111110000111110000011111077001111100000111110000011111	Tissue__Peel	3.181e-08	NA	249	4.609e-05
pycom09g13310	pycom06g00940	0.8398	co	1	40	9999911111999991111199999111117799111119999911111979991111199999111119999911111	Tissue__Peel	3.181e-08	NA	250	7.540e-04
pycom04g19210	pycom01g24420	0.8698	co	1	46	0000911111090001111100000111110000111111000011111000111111100001111110001111111	Tissue__Peel	2.049e-05	NA	251	3.924e-04
pycom14g03250	pycom12g13520	0.8415	co	2	39	0000011111000001111100000111110000111110000011181000001111100000111110000011111	Tissue__Peel	1.415e-07	NA	251	1.096e-05
pycom07g15420	pycom02g08380	0.8393	co	1	40	9999911111999991111197997111119999111119999911111999991111199999111119997711111	Tissue__Peel	3.181e-08	NA	251	3.780e-07
pycom06g14090	pycom02g08380	0.8834	co	1	48	9991111111999991111191999111119991111119191911111999991111199199111119991911111	Tissue__Peel	8.882e-05	NA	252	8.998e-08
pycom11g01740	pycom03g13840	0.8386	co	1	40	0009911111000091111199999111110000111110990911111090091111199009111119999011111	Tissue__Peel	3.181e-08	NA	253	1.413e-04
pycom13g04070	pycom03g01180	0.8385	co	1	40	0008811111000001111100000111110000111110000011111000001111180000111110000011111	Tissue__Peel	3.181e-08	NA	254	1.628e-05
pycom07g06930	pycom03g09520	0.8383	co	1	40	7997911111999771111197999111117997111119999911111999991111197999111119979911111	Tissue__Peel	3.181e-08	NA	255	1.108e-04
pycom15g09040	pycom09g14740	0.8381	co	1	40	9977911111999791111199999111119797111119799911111779991111199997111117997711111	Tissue__Peel	3.181e-08	NA	256	5.491e-05
pycom15g12370	pycom05g32880	0.8381	co	1	40	0000011111000001111180800111110000111110000011111000001111100000111110000011111	Tissue__Peel	3.181e-08	NA	256	8.667e-04
pycom05g06040	pycom04g12150	0.8380	co	1	40	9909911111909901111189888111110000111110000011111800001111100800111110000011111	Tissue__Peel	3.181e-08	NA	257	1.501e-05
pycom09g08520	pycom02g08380	0.8899	co	1	43	0000081818080001881100000111111080111110000011111181181111100000111111011111111	Tissue__Peel	3.128e-04	NA	258	6.268e-06
pycom14g14280	pycom05g15300	0.8377	co	1	40	0000011111088801111100000111110000111110000011111000001111100000111110000011111	Tissue__Peel	3.181e-08	NA	259	2.969e-04
pycom07g23830	pycom05g29260	0.8449	co	1	38	0000011111008001111100000111110000111110000011181000001101100000111110000011111	Tissue__Peel	5.853e-07	NA	260	3.740e-04
pycom10g17190	pycom04g07090	0.8373	co	1	40	0900911111099091111199998111110908111118099011111998991111199009111110090011111	Tissue__Peel	3.181e-08	NA	260	3.060e-05
pycom15g36560	pycom09g04080	0.8371	co	1	40	0900011111009091111190999111110000111119909011111999991111199099111119099011111	Tissue__Peel	3.181e-08	NA	261	3.279e-04
pycom09g19790	pycom02g08380	0.8370	co	1	40	0000011111000001111100000111110000111110000011111000001111100000111110000011111	Tissue__Peel	3.181e-08	NA	262	1.945e-04
pycom520g01260	pycom17g00240	0.8439	co	1	38	0000011111000001111100000181110000111110000011101000001111100000111110000011111	Tissue__Peel	5.853e-07	NA	263	8.435e-04
pycom05g05060	pycom03g06160	0.8380	co	2	39	0000011111000001111100700111110000111110000011101000001111100000111110000011111	Tissue__Peel	1.415e-07	NA	263	1.515e-05
pycom111g05670	pycom09g19840	0.8379	co	1	39	0000011111007001111100000111110000111110000011171000001111100000111110000011111	Tissue__Peel	1.415e-07	NA	264	8.733e-05
pycom05g03520	pycom04g13720	0.8366	co	1	40	9999911111999791111199999111119999111119999911111999971111199999111117999911111	Tissue__Peel	3.181e-08	NA	264	3.338e-04
pycom06g03090	pycom02g08380	0.8364	co	1	40	0099011111090091111100009111119090111110990011111909091111109099111119900011111	Tissue__Peel	3.181e-08	NA	265	4.282e-04
pycom06g11340	pycom05g28970	0.8843	co	1	33	8780711111000080000000000100110000111110000011111000001111100000111110000011111	Tissue__Peel	2.405e-04	NA	266	3.433e-05
pycom16g02020	pycom11g16700	0.8374	co	1	39	0900011811099001111109099111110999111119990011111099901111109099111119090011111	Tissue__Peel	1.415e-07	NA	267	1.683e-06
pycom11g01730	pycom07g15410	0.8362	co	1	40	9999911111999791111199999111119999111119999911111999991111179999111119997911111	Tissue__Peel	3.181e-08	NA	267	9.843e-04
pycom04g07400	pycom03g15260	0.8500	co	2	37	0000011111000001111100000081110000111110000011171000001111100000111110000011111	Tissue__Peel	2.252e-06	NA	268	8.008e-07
pycom13g17410	pycom07g12760	0.8495	co	1	37	0000911111000001111199000111110099111110000011111990091111190009881180000911111	Tissue__Peel	2.252e-06	NA	269	1.307e-04
pycom09g19340	pycom08g01700	0.8372	co	1	39	9090011111999981111109990111119999111110909011181099001111190000111119099011111	Tissue__Peel	1.415e-07	NA	269	2.846e-04
pycom12g17170	pycom05g24630	0.8363	co	1	41	9999911111799971111179999111110077111110000011111000001111180100111110000011111	Tissue__Peel	9.470e-08	NA	269	7.705e-08
pycom16g16870	pycom03g09520	0.8358	co	1	40	7997911111999771111197999111117997111119997711111999991111177999111119999911111	Tissue__Peel	3.181e-08	NA	269	5.728e-07
pycom13g24720	pycom11g10930	0.8666	co	1	35	9900008000800001111100000111110000111110000011111009001111100000111110000011111	Tissue__Peel	2.685e-05	NA	270	3.764e-04
pycom11g06030	pycom05g03520	0.8355	co	1	40	9999911111999791111199999111119999111119999911111999991111199999111117999911111	Tissue__Peel	3.181e-08	NA	270	3.994e-04
pycom12g12680	pycom04g05240	0.8639	co	1	45	1011011117100101111100080111111000111110000011111000001111100000111110000011111	Tissue__Peel	2.049e-05	NA	271	2.800e-04
pycom05g20760	pycom02g06520	0.8491	co	1	37	0000011111000001111100000188110000111119000011101009001111190909111110090011111	Tissue__Peel	2.252e-06	NA	271	3.660e-06
pycom16g02020	pycom09g01480	0.8370	co	1	39	0090911811099981111109999111119090111119999911111090991111199099111119999011111	Tissue__Peel	1.415e-07	NA	271	8.095e-06
pycom15g09040	pycom02g01330	0.8353	co	1	40	0000011111000001111100000111110000111110000011111000001111100000111110000011111	Tissue__Peel	3.181e-08	NA	271	7.683e-04
pycom15g17370	pycom12g13520	0.8425	co	1	38	0800010111000001111100000111110000111110000011181000001111100000111110000011111	Tissue__Peel	5.853e-07	NA	272	5.085e-05
pycom07g26800	pycom02g12330	0.8368	co	1	39	0900911111099091111100900110110008111110009011111000001111100000111110000011111	Tissue__Peel	1.415e-07	NA	273	9.438e-04
pycom10g25390	pycom03g01180	0.8358	co	1	41	0000011111000011111100000111110000111110000011111000001111100000111110000011111	Tissue__Peel	1.011e-07	NA	273	1.352e-05
pycom09g19340	pycom06g20830	0.8349	co	1	40	0000011111000001111100000111110000111110099011111900001111109000111110090911111	Tissue__Peel	3.181e-08	NA	273	3.082e-04
pycom04g05140	pycom02g01330	-0.8422	co	1	38	0000011011000001111100000111110000111110000011101000001111100000111110000011111	Tissue__Peel	5.853e-07	NA	274	1.445e-04
pycom111g05670	pycom04g21610	0.8477	co	2	37	0000011111000001111100000110100000111110000011171000001111100000111110000011111	Tissue__Peel	2.252e-06	NA	275	2.377e-04
pycom13g10450	pycom06g00340	0.8340	co	1	40	0900011111999991111109999111119809111119900911111909991111199890111110099911111	Tissue__Peel	3.181e-08	NA	275	4.527e-05
pycom15g08110	pycom01g08850	0.8892	co	1	32	9777900000097801111100000011110000111110000011111000001111000000111110000011101	Tissue__Peel	6.471e-04	NA	276	4.443e-07
pycom16g10610	pycom09g11640	0.8732	co	1	34	0000911101099990010000000111110000111110000011101000001111100000111110000011111	Tissue__Peel	8.327e-05	NA	276	3.035e-04
pycom15g25080	pycom04g12190	0.8401	co	1	42	9919911111999991111199999111119999111119999911111199991111199999111119999911111	Tissue__Peel	4.966e-07	NA	276	8.050e-04
pycom09g05590	pycom05g03520	0.8339	co	1	40	9999911111999791111199999111119999111119999911111999971111199999111117999911111	Tissue__Peel	3.181e-08	NA	276	1.272e-04
pycom14g03250	pycom111g05670	0.8412	co	1	38	0000011111000001111100000101110000111110000011171000001111100000111110000011111	Tissue__Peel	5.853e-07	NA	277	2.515e-05
pycom11g08870	pycom02g12330	0.8331	co	1	40	0980911111099091111100908111110000111110009011111000001111100000111110000811111	Tissue__Peel	3.181e-08	NA	277	7.882e-05
pycom11g01730	pycom05g31150	0.8330	co	1	40	9999911111999991111199999111119997111119999911111999991111199999111119979911111	Tissue__Peel	3.181e-08	NA	278	9.504e-04
pycom15g36560	pycom07g06930	0.8329	co	1	40	0988911111099801111198909111110990111118899911111999981111190090111118989011111	Tissue__Peel	3.181e-08	NA	279	2.255e-05
pycom15g08110	pycom05g06040	0.8861	co	1	43	9777908000097801111111111111111111111110000011111000001111100000111010000011111	Tissue__Peel	5.774e-04	NA	280	6.073e-09
pycom12g12680	pycom04g17960	0.8405	co	1	38	0000011111000001111100000191170000111110000011111000001111100000111110000011111	Tissue__Peel	5.853e-07	NA	280	4.237e-04
pycom16g10610	pycom12g11920	0.8344	co	1	39	0000011111000001111100800111110000111110000011181000001111100000111110000011111	Tissue__Peel	1.415e-07	NA	281	2.359e-05
pycom15g09070	pycom02g08380	0.8326	co	1	40	0000011111000001111100000111110000111110000011111000001111100000111110000011111	Tissue__Peel	3.181e-08	NA	281	4.530e-05
pycom09g01480	pycom02g08380	0.8881	co	1	50	1191911111199911111119999111119191111119999911111791991111199199111119999711111	Tissue__Peel	6.844e-04	NA	282	7.674e-06
pycom13g01040	pycom04g17420	0.8873	co	2	32	0000011111000001111100000000000000010110000011101000001111100000111110000011111	Tissue__Peel	6.471e-04	NA	282	1.623e-05
pycom10g25940	pycom04g12150	0.8325	co	1	40	9909911111999971111199999111110990111119970911111899901111190800111110090911111	Tissue__Peel	3.181e-08	NA	282	1.758e-05
pycom11g17830	pycom08g08170	0.8336	co	1	39	0000011111008001111100000111110000111110000011171000001111100000111110000011111	Tissue__Peel	1.415e-07	NA	283	2.742e-04
pycom08g01700	pycom03g05880	0.8390	co	1	38	9999711111999991111199999111119999111119999911171999991111199979111919999911111	Tissue__Peel	5.853e-07	NA	284	9.662e-04
pycom10g06670	pycom05g29260	0.8334	co	1	39	9999911111999991111100990111110090111119098911181009091111190000111119000011111	Tissue__Peel	1.415e-07	NA	284	4.461e-05
pycom13g05300	pycom11g06030	0.8320	co	1	40	0999911111099001111199900111110909111119090911111907991111190090111110909911111	Tissue__Peel	3.181e-08	NA	284	4.112e-04
pycom14g13970	pycom10g04680	-0.8611	co	1	35	0090011111990091010000000181119900111110000011111909901111100000111110900011110	Tissue__Peel	2.685e-05	NA	285	7.772e-07
pycom16g04670	pycom01g20820	0.8330	co	1	39	0090011111009001111100000111110000111110000011181000001111100000111110000011111	Tissue__Peel	1.415e-07	NA	286	2.058e-05
pycom13g01050	pycom09g11640	0.8471	co	1	44	0000911111099991111100800111110000111110001011111000001111110110111110000011111	Tissue__Peel	2.813e-06	NA	287	1.654e-05
pycom06g20830	pycom05g28630	0.8385	co	2	38	0000011111000001111100000111110000111110099011101900001111109000110110000911111	Tissue__Peel	5.853e-07	NA	287	4.810e-04
pycom05g32880	pycom05g05060	0.8313	co	1	41	0010011111000001111180700111110000111110000011111000001111100000111110000011111	Tissue__Peel	8.303e-08	NA	287	3.817e-04
pycom13g01040	pycom06g09140	0.8328	co	1	39	9000011111008001111100000111119000111100000011111000901111100000111110000011111	Tissue__Peel	1.415e-07	NA	288	3.248e-06
pycom12g18060	pycom05g03520	0.8311	co	1	40	9999911111999991111199999111119999111119999911111999991111199999111117999911111	Tissue__Peel	3.181e-08	NA	288	6.441e-05
pycom17g22700	pycom06g09140	0.8764	co	1	33	9900001011000001118100000111109000111100000011108000901111100000111110000011111	Tissue__Peel	2.405e-04	NA	289	2.921e-07
pycom16g10610	pycom12g13520	0.8453	co	2	37	0000010111000001111100000111100000111110000011181000001111100000111110000011111	Tissue__Peel	2.252e-06	NA	289	1.262e-04
pycom11g05720	pycom09g14740	0.8307	co	1	40	9977911111999791111199999111119797111119999911111799991111199997111119997911111	Tissue__Peel	3.181e-08	NA	290	2.011e-04
pycom13g04070	pycom05g03520	0.8304	co	1	40	9999911111999791111199999111119999111119999911111999971111199999111117999911111	Tissue__Peel	3.181e-08	NA	291	1.431e-05
pycom05g29630	pycom01g21250	0.8303	co	1	40	0000011111008001111100000111110000111110000011111000001111100000111110000011111	Tissue__Peel	3.181e-08	NA	292	2.671e-04
pycom15g22000	pycom02g08380	0.8655	co	1	46	9999911111179911111199999111119999111111999911111991791111191999111119179711111	Tissue__Peel	6.956e-05	NA	293	4.949e-05
pycom15g36560	pycom02g19610	0.8302	co	1	40	9000011111099091111190099111119090111119990911111900991111199909111119990011111	Tissue__Peel	3.181e-08	NA	293	8.209e-07
pycom12g13810	pycom04g21610	0.8667	co	1	34	0008011110008000000100000111110000111110000011101000001111100000111110000011111	Tissue__Peel	8.327e-05	NA	294	7.277e-04
pycom16g02020	pycom02g03360	0.8318	co	1	39	8089011811990891111190999111110909111119989011111999901111100099111119990911111	Tissue__Peel	1.415e-07	NA	294	1.120e-06
pycom05g26660	pycom02g08380	0.8524	co	1	45	1011011111000011111100000111110001111110000011111000001111100000111110000011111	Tissue__Peel	9.161e-06	NA	295	7.879e-06
pycom05g29630	pycom05g24630	0.8296	co	1	40	9799911111799771111170777111110070111110000011111000001111100000111110000011111	Tissue__Peel	3.181e-08	NA	296	7.804e-06
pycom16g04670	pycom05g28970	0.8293	co	1	40	0000011111000001111100000111110000111110000011111000001111100000111110000011111	Tissue__Peel	3.181e-08	NA	297	3.061e-04
pycom11g27660	pycom04g12150	0.8339	co	1	39	9909911111909901111109777101110000111110000011101100001111100800111110000011111	Tissue__Peel	4.055e-07	NA	298	1.829e-04
pycom09g19780	pycom05g31150	0.8288	co	1	40	9999911111999991111199999111119997111119999911111999991111199999111119979911111	Tissue__Peel	3.181e-08	NA	298	1.286e-04
pycom11g06030	pycom07g22290	0.8340	co	1	42	9999911111799191111199999111117999111119999911111997991111199799111111979911111	Tissue__Peel	4.387e-07	NA	299	5.911e-04
pycom06g09140	pycom02g12330	0.8287	co	1	40	9900911111099091111100900111119000111110009011111000901111100000111110000011111	Tissue__Peel	3.181e-08	NA	299	4.143e-04
pycom11g01740	pycom04g12150	0.8324	co	1	42	9909911111909981111109008111118800111110080011111180001111100100111110000011111	Tissue__Peel	3.013e-07	NA	300	7.772e-05
pycom11g16700	pycom02g08380	0.8276	co	1	40	0900011111099001111109099111110999111119990011111099901111109099111119090011111	Tissue__Peel	3.181e-08	NA	301	9.796e-08
pycom13g02090	pycom02g08380	0.8273	co	1	40	0900011111000001111100900111110009111110000011111000001111190000111110000011111	Tissue__Peel	3.181e-08	NA	302	3.873e-05
pycom15g11830	pycom05g31150	0.8296	co	1	39	9999911111999991111199999111119997111119999911171999991111199999111119979911111	Tissue__Peel	1.415e-07	NA	303	9.106e-06
pycom14g02810	pycom01g24420	0.8268	co	1	40	9998911111999091111190909111110999111110000011111000001111100000111110000011111	Tissue__Peel	3.181e-08	NA	304	1.979e-05
pycom15g36560	pycom13g17410	0.8268	co	1	40	0000011111000001111100000111110000111110000011111000001111100000111110000011111	Tissue__Peel	3.181e-08	NA	304	6.992e-05
pycom17g00240	pycom13g11730	0.8288	co	2	39	0000011111000001111100000111110000111110000011181000001111100000111110000011111	Tissue__Peel	1.415e-07	NA	305	6.368e-04
pycom11g17360	pycom02g06600	0.8266	co	1	40	0998011111999901111100909111119990111110999911111999991111199090111119990011111	Tissue__Peel	3.181e-08	NA	306	2.319e-04
pycom16g16870	pycom13g04070	0.8265	co	1	40	0080011111090001111190999111110090111110900011111990991111100090111119990911111	Tissue__Peel	3.181e-08	NA	307	7.643e-06
pycom10g06270	pycom02g15660	0.8549	co	2	35	0000011111000908888800000111110000111110000011111000001111100000111110090011111	Tissue__Peel	2.685e-05	NA	308	5.184e-06
pycom09g04080	pycom02g08380	0.8263	co	1	40	0980011111089891111190999111110000111119989811111999991111199099111119899011111	Tissue__Peel	3.181e-08	NA	308	1.301e-06
pycom17g00240	pycom12g13520	0.8281	co	1	39	0000011111000001111100000111110000111110000011181000001111100000111110000011111	Tissue__Peel	1.415e-07	NA	309	7.278e-05
pycom17g22700	pycom05g06040	0.8786	co	1	46	0900811800001001111111111111111111111110000011110000001111100000111110000011111	Tissue__Peel	8.439e-04	NA	310	2.485e-07
pycom15g22690	pycom15g11830	0.8467	co	1	36	0000011111007001111100000088110000111110000011171000001111100000111110000011111	Tissue__Peel	8.060e-06	NA	311	4.242e-05
pycom17g04580	pycom12g15400	0.8272	co	1	39	9000911111009001111100000111110000111110000011181000001111109000111110900011111	Tissue__Peel	1.415e-07	NA	312	9.308e-04
pycom05g31150	pycom04g07400	0.8252	co	1	40	9999911111999991111199999111119997111119999911111999991111199999111119979911111	Tissue__Peel	3.181e-08	NA	313	2.601e-07
pycom16g04510	pycom15g18310	0.8251	co	1	40	0000011111000001111100000111110080111110000011111077071111100000111110070011111	Tissue__Peel	3.181e-08	NA	314	5.026e-06
pycom15g22690	pycom05g29260	0.8324	co	2	38	0000011111007001111100000181110000111110000011181000001111100000111110000011111	Tissue__Peel	5.853e-07	NA	315	3.623e-04
pycom520g01260	pycom01g08170	0.8322	co	2	38	0000011111000001111100000181110000111110000011181000001111100000111110000011111	Tissue__Peel	5.853e-07	NA	316	7.442e-04
pycom13g22250	pycom12g15400	0.8245	co	1	40	9000911111009001111100000111110000111110000011111000001111109000111110900011111	Tissue__Peel	3.181e-08	NA	316	6.382e-04
pycom13g24720	pycom04g12150	0.8284	co	1	42	9909911111909981111109008111110800111110080011111180001111100100111110000011111	Tissue__Peel	3.013e-07	NA	317	4.180e-05
pycom05g24630	pycom01g20820	0.8259	co	1	39	9799911111799771111170777111110070111110000011181000001111100000111110000011111	Tissue__Peel	1.415e-07	NA	317	3.794e-05
pycom13g22250	pycom111g03000	0.8244	co	1	40	0000011111000001111100000111110000111110000011111077001111100000111110000011111	Tissue__Peel	3.181e-08	NA	317	3.628e-04
pycom05g10730	pycom04g17960	0.8258	co	1	39	9999911111999991111199999191110909111110999911111099091111199090111110090011111	Tissue__Peel	1.415e-07	NA	318	5.411e-04
pycom12g19130	pycom04g21610	0.8258	co	1	39	0000011111000001111100000111110000111110000011181000001111100000111110000011111	Tissue__Peel	1.415e-07	NA	318	7.703e-04
pycom15g36560	pycom14g04710	0.8241	co	1	40	0900911111999891111100990111119809111119999011111909091111199999111118990911111	Tissue__Peel	3.181e-08	NA	319	7.942e-06
pycom13g09110	pycom06g09140	0.8240	co	1	40	9000811111008001111100000111119000111110000011111000901111100000111110000011111	Tissue__Peel	3.181e-08	NA	320	5.281e-10
pycom05g28630	pycom05g00770	0.8238	co	1	40	0000011111000001111100000111110000111110000011111000001111180000111110000011111	Tissue__Peel	3.181e-08	NA	321	7.649e-04
pycom12g15400	pycom09g14740	0.8238	co	1	40	9977911111999791111199999111119797111119799911111779991111199997111117997711111	Tissue__Peel	3.181e-08	NA	321	1.878e-06
pycom12g19130	pycom06g09140	0.8238	co	1	40	9000011111000001111100000111119000111110000011111000901111100000111110000011111	Tissue__Peel	3.181e-08	NA	321	4.796e-04
pycom16g02020	pycom07g06930	0.8249	co	1	39	0988911711099881111198909111110990111118899911111999981111190090111118989011111	Tissue__Peel	1.415e-07	NA	322	2.478e-07
pycom16g23620	pycom05g29260	0.8374	co	1	37	0000011111007001111100000881110000111110000011181000001111100000111110000011111	Tissue__Peel	2.252e-06	NA	323	7.553e-04
pycom15g08110	pycom13g09110	0.8235	co	1	40	9777911111097801111100000111110000111110000011111000001111100000111110000011111	Tissue__Peel	3.181e-08	NA	323	9.602e-11
pycom16g16870	pycom05g00710	0.8568	co	1	47	9919111111991111111199999111119199111119999111111999991111199999111119999911111	Tissue__Peel	7.307e-05	NA	324	5.538e-05
pycom01g23940	pycom01g20820	0.8247	co	1	39	0090011111009001111100700111110000111110000011171000001111100000111110000011111	Tissue__Peel	1.415e-07	NA	324	3.435e-04
pycom11g17360	pycom05g16310	-0.8234	co	1	40	0998011111999901111100909111119990111110999911111999991111199890111119990011111	Tissue__Peel	3.181e-08	NA	324	1.392e-04
pycom07g16810	pycom05g31150	0.8232	co	1	40	9999911111999991111199999111119999111119999911111999991111199999111119979911111	Tissue__Peel	3.181e-08	NA	325	3.439e-05
pycom15g08110	pycom04g12150	0.8472	co	1	37	9979900000999981111109008111110800111110080011111180001111100100111110000011111	Tissue__Peel	2.252e-05	NA	326	1.381e-07
pycom16g02020	pycom05g26660	0.8244	co	1	39	0000011711000081111100000111110000111110000011111000001111100000111110000011111	Tissue__Peel	1.415e-07	NA	326	2.474e-04
pycom05g31150	pycom01g06310	0.8230	co	1	40	9999911111999991111199999111119997111119999911111999991111199999111119979911111	Tissue__Peel	3.181e-08	NA	326	9.113e-05
pycom10g27490	pycom05g24630	0.8229	co	1	40	9799911111799771111170777111110070111110000011111000001111100000111110000011111	Tissue__Peel	3.181e-08	NA	327	2.256e-07
pycom17g00240	pycom16g10610	0.8241	co	1	39	0000011111000001111100000111110000111110000011181000001111100000111110000011111	Tissue__Peel	1.415e-07	NA	328	2.665e-05
pycom15g36560	pycom13g22250	0.8228	co	1	40	0000011111080801111100000111110000111110000011111000001111100000111110000011111	Tissue__Peel	3.181e-08	NA	328	3.004e-05
pycom06g18950	pycom04g17480	0.8299	co	1	38	0008011118990001111109990111119999111110990011181998991111109008111110990011111	Tissue__Peel	5.853e-07	NA	329	7.425e-05
pycom15g08230	pycom13g01040	0.8689	co	2	32	9800000101000000000000000111110000111110000011111000001111100000111110000011111	Tissue__Peel	6.471e-04	NA	330	1.976e-07
pycom15g29010	pycom08g00740	0.8224	co	1	40	8090911111990001111100909111110000111110000011111000901111190990111110990011111	Tissue__Peel	3.181e-08	NA	330	9.881e-06
pycom14g18300	pycom05g06040	0.8639	co	1	49	0000011111001001111111111111111171111110000011111000001111180000111110000011111	Tissue__Peel	3.271e-04	NA	331	5.333e-06
pycom10g27490	pycom06g09140	0.8220	co	1	40	9000011111000001111100000111119000111110000011111000901111100000111110000011111	Tissue__Peel	3.181e-08	NA	331	8.577e-05
pycom12g12680	pycom05g31150	0.8219	co	1	40	9999911111999991111199999111119997111119999911111999991111199999111119979911111	Tissue__Peel	3.181e-08	NA	332	9.963e-04
pycom06g19490	pycom05g06040	0.8564	co	1	47	0000011111001001111111111111110810111110000011111000001111100800111110800011111	Tissue__Peel	9.323e-05	NA	333	7.642e-04
pycom15g04560	pycom02g08380	0.8245	co	1	42	9991911111999991111199999111119999111119999911111999991111199999111119199911111	Tissue__Peel	2.656e-07	NA	334	4.633e-07
pycom13g04070	pycom03g04530	0.8216	co	1	40	0008811111800881111100000111110000111110000011111000001111100000111110000011111	Tissue__Peel	3.181e-08	NA	334	6.096e-06
pycom15g11830	pycom12g00770	0.8284	co	1	38	0000011111008001111100000011110000111110000011171000001111100000111110000011111	Tissue__Peel	5.853e-07	NA	335	4.340e-06
pycom111g05670	pycom01g19980	0.8468	co	1	35	0000011111007001111100000000100000111110000011171000001111100000111110000011111	Tissue__Peel	2.685e-05	NA	336	8.045e-04
pycom07g04730	pycom02g01940	0.8214	co	1	40	9999911111999991111199997111119999111119999911111999991111199999111119999911111	Tissue__Peel	3.181e-08	NA	336	5.974e-04
pycom11g26860	pycom06g10990	0.8467	co	1	35	0000010111007001111100000170110000011110000011181000001111100000111110000011111	Tissue__Peel	2.685e-05	NA	337	3.978e-05
pycom12g13810	pycom06g09140	0.8352	co	1	37	9000011111000000011100000111119000111110000011101000901111100000111110000011111	Tissue__Peel	2.252e-06	NA	337	5.009e-04
pycom13g09110	pycom04g21610	0.8229	co	1	40	0000011111100001111100000111110000111110000011181000001111100000111110000011111	Tissue__Peel	1.461e-07	NA	337	1.846e-09
pycom03g03300	pycom02g06600	0.8213	co	1	40	0900011111009001111100900111110090111110000011111000001111199000111110090011111	Tissue__Peel	3.181e-08	NA	337	9.239e-06
pycom11g21600	pycom05g10730	0.8222	co	1	41	9999911111999991111199999111117979111117999911111199791111199797111117797911111	Tissue__Peel	1.312e-07	NA	338	3.100e-04
pycom16g07280	pycom13g05300	0.8260	co	1	39	0000011111100001111100000811110000111110000011101087091111100000111110080011111	Tissue__Peel	5.166e-07	NA	339	1.930e-06
pycom06g03090	pycom06g00340	0.8211	co	1	40	7999711111999991111179999111119799111119997911111979991111199799111119999911111	Tissue__Peel	3.181e-08	NA	339	3.412e-04
pycom10g25390	pycom06g00340	0.8211	co	1	40	0900011111999991111109999111119809111119900911111909991111199890111110099911111	Tissue__Peel	3.181e-08	NA	339	3.014e-05
pycom14g14280	pycom02g06600	0.8209	co	1	40	0900011111089801111100900111110090111110000011111080001111199000111110090011111	Tissue__Peel	3.181e-08	NA	340	2.210e-04
pycom15g21540	pycom03g04530	0.8461	co	1	35	0000011111000001111100000111110000111110000011111000001111100000111110000000000	Tissue__Peel	2.685e-05	NA	341	3.821e-04
pycom09g11690	pycom02g01330	0.8208	co	1	40	0000911111909001111180000111110000111110099011111000991111199909111110990911111	Tissue__Peel	3.181e-08	NA	341	2.157e-04
pycom10g04680	pycom06g19490	-0.8267	co	1	38	0090011111090091111800000111119900111110000011101909901111100800111110800011111	Tissue__Peel	5.853e-07	NA	342	1.589e-07
pycom11g23340	pycom08g05070	0.8206	co	1	40	8000011111080001111100000111110000111110000011111000081111100000111110000011111	Tissue__Peel	3.181e-08	NA	342	1.193e-06
pycom15g01740	pycom05g00770	0.8206	co	1	40	0000011111000001111100000111110000111110000011111000001111180000111110000011111	Tissue__Peel	3.181e-08	NA	342	2.560e-04
pycom16g14320	pycom02g25660	0.8205	co	1	40	0008011111000001111100000111110000111110000011111000001111100000111110000011111	Tissue__Peel	3.181e-08	NA	343	1.098e-06
pycom13g05050	pycom04g11810	0.8215	co	1	39	0000011111000001111100000111110000111110000011111000001111100000111110000011118	Tissue__Peel	1.415e-07	NA	344	6.243e-05
pycom11g23990	pycom02g07570	0.8203	co	1	41	0000011111000001111100800111110001111110000011111000001111100000111110000011111	Tissue__Peel	8.868e-08	NA	345	1.725e-04
pycom10g25390	pycom05g03520	0.8200	co	1	40	9999911111999791111199999111119999111119999911111999971111199999111117999911111	Tissue__Peel	3.181e-08	NA	345	6.396e-05
pycom16g10610	pycom01g20920	0.8577	co	2	33	0000001111008000000000000111110000111110000011181000001111100000111110000011111	Tissue__Peel	2.405e-04	NA	346	1.012e-05
pycom13g10450	pycom03g04530	0.8199	co	1	40	0008011111800881111100000111110000111110000011111000001111100000111110000011111	Tissue__Peel	3.181e-08	NA	346	2.628e-04
pycom16g02020	pycom15g13830	0.8415	co	1	42	1111181718000001111100000111110000111110000011111000001111100000111110000011111	Tissue__Peel	1.339e-05	NA	347	1.366e-05
pycom15g36560	pycom03g12930	0.8190	co	1	40	0000911111080801111100000111110090111110090011111009901111109009111119090011111	Tissue__Peel	3.181e-08	NA	347	4.492e-06
pycom13g11730	pycom05g26470	0.8647	co	1	46	1110101111117111111110100111110000011110000011171000001111100008111110000001111	Tissue__Peel	8.439e-04	NA	348	2.242e-05
pycom09g08690	pycom02g08380	0.8187	co	1	40	0000011111008001111100900111110000111110000011111000001111100000111110000011111	Tissue__Peel	3.181e-08	NA	349	6.353e-08
pycom15g16530	pycom13g28860	0.8187	co	1	40	0000011111000001111100000111110000111110000011111000001111100000111110000011111	Tissue__Peel	3.181e-08	NA	349	1.975e-04
pycom13g05300	pycom06g01300	0.8185	co	1	40	0000011111000001111100000111110000111110000011111007091111100000111110000011111	Tissue__Peel	3.181e-08	NA	350	6.604e-08
pycom15g19460	pycom09g12570	0.8185	co	1	40	0000011111090001111100000111110000111110000011111007001111100000111110000011111	Tissue__Peel	3.181e-08	NA	350	2.947e-04
pycom09g03220	pycom02g06600	0.8182	co	1	40	0900011111009001111100900111110090111110000011111000001111199000111110090011111	Tissue__Peel	3.181e-08	NA	351	7.243e-05
pycom13g05300	pycom12g18060	0.8182	co	1	40	9900011111009901111199900111110909111110080011111007091111100009111110908011111	Tissue__Peel	3.181e-08	NA	351	3.621e-04
pycom16g02020	pycom13g22250	0.8202	co	1	39	0000011711000001111100000111110000111110000011111000001111100000111110000011111	Tissue__Peel	1.415e-07	NA	352	3.191e-05
pycom13g16410	pycom111g04520	0.8181	co	1	40	9999911111999791111199997111119999111119999711111979991111199999111119999911111	Tissue__Peel	3.181e-08	NA	352	8.403e-04
pycom12g13810	pycom01g10480	0.8558	co	1	33	0000011119000008911100000199910000111110000011181000001111100000111110000011111	Tissue__Peel	2.405e-04	NA	353	4.366e-06
pycom12g10900	pycom03g07660	0.8437	co	1	35	8800711111007000000000000111110000111110000011111000001111100000111110000011111	Tissue__Peel	2.685e-05	NA	353	2.128e-07
pycom14g03250	pycom12g19130	0.8179	co	2	40	0000011111000001111100000111110000111110000011111000001111100000111110000011111	Tissue__Peel	3.181e-08	NA	353	4.284e-06
pycom02g12330	pycom01g14100	0.8343	co	1	43	0900911111099091111111901111110000111110009011171000001111110000111110000011111	Tissue__Peel	3.539e-06	NA	354	4.114e-05
pycom06g09140	pycom04g05140	0.8202	co	1	41	9000011111000001111100000111119000111110000111111000901111100000111110000011111	Tissue__Peel	1.494e-07	NA	354	2.734e-05
pycom09g11640	pycom09g10570	0.8176	co	1	40	0800911111099991111100800111110000111110000011111000081111100000111110000011111	Tissue__Peel	3.181e-08	NA	355	7.327e-04
pycom111g03000	pycom03g12930	0.8176	co	1	40	0000911111000001111100000111110090111110090011111779971111109009111119090011111	Tissue__Peel	3.181e-08	NA	355	1.790e-04
pycom05g12670	pycom04g12150	0.8191	co	1	39	9999911111999971111199907111180000111110000011111800001111100800111110000011111	Tissue__Peel	1.415e-07	NA	356	2.772e-05
pycom13g10450	pycom05g03520	0.8173	co	1	40	9999911111999791111199999111119999111119999911111999971111199999111117999911111	Tissue__Peel	3.181e-08	NA	357	6.524e-04
pycom12g21030	pycom11g05010	0.8312	co	1	38	0000010101000001110100100111110000111110000011111900001111100000111110000011111	Tissue__Peel	2.422e-06	NA	358	8.937e-04
pycom16g16870	pycom05g28970	-0.8189	co	1	39	0000011111090001111190999111110090111110900011101990991111100090111119990911111	Tissue__Peel	1.415e-07	NA	358	4.218e-04
pycom13g05300	pycom04g13720	0.8174	co	1	41	0000011111000001111100000111110001111110000011111007091111100000111110000011111	Tissue__Peel	8.868e-08	NA	358	1.031e-04
pycom06g20830	pycom03g12930	0.8171	co	1	40	0000911111000001111100000111110090111110099011111909901111109009111119090911111	Tissue__Peel	3.181e-08	NA	358	1.266e-04
pycom09g05590	pycom06g00340	0.8171	co	1	40	0900011111999991111109999111119809111119900911111909991111199890111110099911111	Tissue__Peel	3.181e-08	NA	358	5.174e-06
pycom06g14080	pycom02g06520	0.8371	co	1	36	9900911111999091111199900101180990111110900011101009001118190000111110000011111	Tissue__Peel	8.060e-06	NA	359	2.443e-04
pycom15g17370	pycom11g17830	0.8237	co	1	38	0800010111008001111100000111110000111110000011171000001111100000111110000011111	Tissue__Peel	5.853e-07	NA	359	7.357e-05
pycom12g18060	pycom05g15300	0.8170	co	1	40	9900011111009901111199900111110909111110080011111000091111100009111110908011111	Tissue__Peel	3.181e-08	NA	359	1.105e-06
pycom13g09110	pycom01g20820	0.8185	co	1	39	0090811111009001111100000111110000111110000011181000001111100000111110000011111	Tissue__Peel	1.415e-07	NA	360	6.732e-10
pycom05g10730	pycom04g12190	0.8169	co	1	40	9999911111999991111199999111119999111119999911111799991111199999111119999911111	Tissue__Peel	3.181e-08	NA	360	4.218e-05
pycom15g36560	pycom07g17010	0.8169	co	1	40	0000011111080801111100000111110000111110000011111000001111180800111110000011111	Tissue__Peel	3.181e-08	NA	360	5.405e-04
pycom16g23620	pycom11g26860	0.8302	co	2	37	0000011111007001111100000881110000111110000011181000001111100000111110000011111	Tissue__Peel	2.252e-06	NA	361	2.246e-05
pycom05g31150	pycom05g19330	0.8168	co	1	40	9999911111999991111199999111119997111119999911111999991111199999111119979911111	Tissue__Peel	3.181e-08	NA	361	1.521e-04
pycom07g16810	pycom04g13720	0.8168	co	1	40	0090011111089001111100900111110999111119909911111900991111100000111119900911111	Tissue__Peel	3.181e-08	NA	361	6.489e-05
pycom05g31150	pycom02g05500	0.8165	co	1	40	9999911111999991111199999111119997111119999911111999991111199999111119979911111	Tissue__Peel	3.181e-08	NA	362	9.888e-04
pycom11g16700	pycom06g20830	0.8165	co	1	40	0900011111099001111109099111110999111119999011111999901111109099111119090911111	Tissue__Peel	3.181e-08	NA	362	9.970e-06
pycom04g07400	pycom02g05500	0.8179	co	1	39	8808811111008801111100000111110000111110000011171000001111100000111110000011111	Tissue__Peel	1.415e-07	NA	363	9.695e-12
pycom13g24720	pycom10g22860	0.8416	co	1	35	9990000000999991111100090111110999111110099011111000901111190990111119990911111	Tissue__Peel	2.685e-05	NA	364	5.686e-05
pycom05g00770	pycom04g07400	0.8422	co	2	36	0000010010000001111100000101110000111110000011171000001111110000111110000011111	Tissue__Peel	2.947e-05	NA	365	3.085e-08
pycom15g36560	pycom02g03360	0.8153	co	1	40	0009011111990891111190999111110909111119909011111999901111100099111119990911111	Tissue__Peel	3.181e-08	NA	366	2.228e-04
pycom15g25080	pycom01g08920	0.8152	co	1	40	9900911111009901111100909111110090111110000011111000001111100000111110000011111	Tissue__Peel	3.181e-08	NA	367	7.873e-04
pycom04g12150	pycom03g15260	0.8177	co	1	40	9909911111909901111109000811110000111110000011111100001111100800111110000011111	Tissue__Peel	1.773e-07	NA	368	2.619e-04
pycom17g03230	pycom14g14280	0.8151	co	1	40	0000011111000001111100000111110000111110000011111000001111100000111110000011111	Tissue__Peel	3.181e-08	NA	368	5.604e-04
pycom15g17370	pycom13g01040	0.8407	co	2	35	0800000100008001111000000111110000111110000011111000001111100000111110000011111	Tissue__Peel	2.685e-05	NA	369	2.271e-05
pycom15g24750	pycom12g19130	0.8458	co	1	34	9000011111090001111100000111190000110100000911188000001111100000111110000071111	Tissue__Peel	8.327e-05	NA	370	4.998e-05
pycom15g08110	pycom08g16740	0.8168	co	1	39	9777911118097801111180000111110000111110000011111000001111100000111110000011111	Tissue__Peel	1.415e-07	NA	370	3.405e-09
pycom13g23870	pycom07g19000	0.8144	co	2	40	0000011111080001111100000111110000111110000011111000001111100000111110000011111	Tissue__Peel	3.181e-08	NA	371	1.806e-05
pycom15g15440	pycom12g21030	0.8144	co	1	40	0000011111000001111100000111110000111110000011111900001111100000111110000011111	Tissue__Peel	3.181e-08	NA	371	1.901e-04
pycom16g04670	pycom10g06270	0.8162	co	1	39	0000011111000901811100000111110000111110000011111000001111100000111110090011111	Tissue__Peel	1.415e-07	NA	372	1.369e-04
pycom13g24720	pycom11g17820	0.8540	co	1	46	1111011111117111111100000171110000110110000011171000011111100000111110000011111	Tissue__Peel	4.455e-04	NA	373	1.408e-04
pycom09g11640	pycom01g10480	0.8395	co	1	35	0000911119099991911100000199910000111110000011111000001111100000111110000011111	Tissue__Peel	2.685e-05	NA	373	7.227e-06
pycom15g03690	pycom06g11340	0.8568	co	1	32	9900911111090080000000000000110000111110000011111000001111100000111110000011111	Tissue__Peel	6.471e-04	NA	374	4.976e-05
pycom16g02020	pycom03g12930	0.8156	co	1	39	0000911811000001111100000111110090111110090011111009901111109009111119090011111	Tissue__Peel	1.415e-07	NA	374	2.471e-07
pycom10g22860	pycom05g10730	0.8139	co	1	40	9999911111999991111199999111117999111117999911111799991111199997111119997911111	Tissue__Peel	3.181e-08	NA	374	1.849e-04
pycom09g14740	pycom02g01930	0.8138	co	1	40	9999911111999991111199999111119797111119799911111779991111199999111119997711111	Tissue__Peel	3.181e-08	NA	375	2.663e-05
pycom11g06940	pycom06g02110	0.8138	co	1	40	9999911111979971111199997111119999111119799911111799991111199999111119999911111	Tissue__Peel	3.181e-08	NA	375	6.938e-05
pycom15g08110	pycom05g10730	0.8389	co	1	35	9999900000999991111199999111110909111110999911111099091111199090111110090011111	Tissue__Peel	2.685e-05	NA	376	8.992e-09
pycom09g19840	pycom04g13400	0.8151	co	2	39	0000011111007001111100000111110000111110000011181000001111100000111110000011111	Tissue__Peel	1.415e-07	NA	377	6.341e-04
pycom10g25390	pycom05g15300	0.8142	co	1	41	0000011111000011111100000111110000111110000011111000001111100000111110000011111	Tissue__Peel	1.011e-07	NA	377	1.371e-05
pycom06g20830	pycom02g19610	0.8135	co	1	40	9000011111099091111190099111119090111119999911111900991111199909111119990911111	Tissue__Peel	3.181e-08	NA	377	2.329e-04
pycom10g10660	pycom02g14360	0.8149	co	2	39	0000011111000001111100000111110000111110000011181000001111100000111110000011111	Tissue__Peel	1.415e-07	NA	378	6.565e-06
pycom15g29010	pycom08g03880	0.8132	co	1	40	0090911111990001111100909111110008111110000011111000001111198990111110990011111	Tissue__Peel	3.181e-08	NA	379	4.210e-07
pycom06g11340	pycom04g05140	0.8205	co	1	38	8700711111000081111100000100110000111110000011111000001111100000111110000011111	Tissue__Peel	5.853e-07	NA	380	1.001e-06
pycom16g16870	pycom04g04470	0.8285	co	1	44	1177711111999791111199999111111791111119999911111997991111199999111119999911111	Tissue__Peel	3.156e-06	NA	381	6.345e-11
pycom16g02020	pycom05g20320	0.8161	co	1	40	0900011711000001111100000111110000111111900011111000001111190900111110000011111	Tissue__Peel	2.290e-07	NA	381	6.042e-09
pycom10g06670	pycom02g06520	0.8126	co	1	40	9999911111999991111100990111110090111119090911111009091111190000111119000011111	Tissue__Peel	3.181e-08	NA	381	1.173e-05
pycom10g25960	pycom10g25940	0.8126	co	1	40	9979911111999991111199999111117999111119999911111999991111199799111117797911111	Tissue__Peel	3.181e-08	NA	381	3.167e-04
pycom11g16300	pycom03g09520	0.8126	co	1	40	9999911111999991111199999111119999111119999711111999991111179999111119979911111	Tissue__Peel	3.181e-08	NA	381	4.489e-04
pycom11g15500	pycom02g01330	0.8125	co	1	40	0000011111000001111100000111110000111110000011111000001111100090111110000011111	Tissue__Peel	3.181e-08	NA	382	3.990e-04
pycom16g09880	pycom02g06600	0.8124	co	1	40	0900011111089001111100900111110090111110000011111000001111199000111110090011111	Tissue__Peel	3.181e-08	NA	383	7.252e-05
pycom15g17370	pycom12g11920	0.8137	co	1	39	0800018111000001111100000111110000111110000011111000001111100000111110000011111	Tissue__Peel	1.415e-07	NA	384	1.021e-05
pycom13g05300	pycom05g00710	0.8120	co	1	40	9909011111990001111199980111119099111119099011111099991111199999111119999911111	Tissue__Peel	3.181e-08	NA	384	7.074e-05
pycom05g22850	pycom05g06040	0.8438	co	1	48	0000011111007001111111711111111111111110000011111000001111100000111110000011111	Tissue__Peel	1.077e-04	NA	385	1.220e-04
pycom13g16410	pycom11g21600	0.8115	co	1	40	0000011111000001111109000111110000111110000011111000091111199000111110000911111	Tissue__Peel	3.181e-08	NA	385	1.579e-04
pycom16g10300	pycom11g26860	0.8132	co	1	39	0000011111008001111100000111110000111110000011181000001111100000111110000011111	Tissue__Peel	1.415e-07	NA	386	1.223e-06
pycom05g32880	pycom04g12190	0.8115	co	1	41	9919911111999991111199999111119999111119999911111799991111199999111119999911111	Tissue__Peel	8.303e-08	NA	386	6.930e-06
pycom15g12370	pycom11g01740	0.8113	co	1	40	0000011111000001111100800111118000111110000011111000001111100000111110000011111	Tissue__Peel	3.181e-08	NA	386	1.686e-06
pycom12g10900	pycom07g26670	0.8360	co	1	38	1811708008007001111100000111110000111110000011111000001111100000111110000011111	Tissue__Peel	2.426e-05	NA	387	1.193e-07
pycom13g05300	pycom12g19090	0.8112	co	1	40	0000011111000001111100000111110000111110000011111007091111109000111110000011111	Tissue__Peel	3.181e-08	NA	387	4.078e-06
pycom12g19130	pycom04g13400	0.8111	co	1	40	0000011111000001111100000111110000111110000011111000001111100000111110000011111	Tissue__Peel	3.181e-08	NA	388	7.796e-04
pycom14g18450	pycom14g16860	0.8111	co	1	40	0000911111009901111190000111110970111110090911111009991111199999111110000911111	Tissue__Peel	3.181e-08	NA	388	7.395e-04
pycom15g18310	pycom04g13720	0.8111	co	1	40	0000011111800001111100000111110080111110000011111000001111100000111110000011111	Tissue__Peel	3.181e-08	NA	388	1.356e-04
pycom15g27510	pycom05g29630	0.8110	co	1	40	0000011111008001111100008111110000111110000011111080001111100000111110000011111	Tissue__Peel	3.181e-08	NA	389	1.985e-04
pycom111g05670	pycom04g17420	0.8306	co	1	36	0000011111000001111100000100100000111110000011171000001111100000111110000011111	Tissue__Peel	8.060e-06	NA	390	3.849e-04
pycom15g17370	pycom05g28970	0.8124	co	1	39	0000010111000001111100000111110000111110000011111000001111100000111110000011111	Tissue__Peel	1.415e-07	NA	390	2.864e-05
pycom16g04920	pycom14g11300	0.8107	co	1	40	0809911111999991111199999111119990111110000011111090091111100000111118000011111	Tissue__Peel	3.181e-08	NA	391	3.541e-04
pycom10g24870	pycom04g12150	0.8109	co	1	41	9909911111909901111109000111110000111110000011111800001111100100111110000011111	Tissue__Peel	9.470e-08	NA	392	4.253e-06
pycom15g12370	pycom12g12680	0.8105	co	1	40	0000011111000001111100800111110000111110000011111000001111100000111110000011111	Tissue__Peel	3.181e-08	NA	392	9.030e-05
pycom06g11340	pycom02g12330	0.8503	co	1	32	8980911111099090080800900000110000111110009011111000001111100000111110000011111	Tissue__Peel	6.471e-04	NA	393	5.014e-05
pycom520g01260	pycom05g29260	0.8173	co	2	38	0000011111008001111100000181110000111110000011181000001111100000111110000011111	Tissue__Peel	5.853e-07	NA	393	2.405e-04
pycom14g03250	pycom01g08170	0.8104	co	2	40	0000011111000001111100000111110000111110000011111000001111100000111110000011111	Tissue__Peel	3.181e-08	NA	393	2.498e-06
pycom12g18060	pycom07g16810	0.8100	co	1	40	9990011111009901111199900111110999111119989911111900991111100009111119908911111	Tissue__Peel	3.181e-08	NA	394	2.414e-06
pycom12g21920	pycom11g23340	0.8098	co	1	40	9900911111999091111190990111110999111119999911111990001111109999111119000011111	Tissue__Peel	3.181e-08	NA	395	8.201e-06
pycom13g04070	pycom05g15300	0.8098	co	1	40	0008811111000001111100000111110000111110000011111000001111100000111110000011111	Tissue__Peel	3.181e-08	NA	395	1.773e-07
pycom17g15190	pycom07g16810	0.8098	co	1	40	0990911111999901111100990111110999111119909911111900991111199000111119999911111	Tissue__Peel	3.181e-08	NA	395	3.854e-04
pycom14g14300	pycom11g01740	0.8369	co	1	46	0000011111000081111101101111111000111110000011111100001111100001111110000011111	Tissue__Peel	3.444e-05	NA	396	7.685e-04
pycom13g16410	pycom10g22860	0.8097	co	1	40	9990011111999991111100090111110999111110099011111000901111190990111119990911111	Tissue__Peel	3.181e-08	NA	396	2.092e-06
pycom16g16870	pycom05g29750	0.8471	co	1	51	9911911111999111111199999111111991111111999111111991991111191199111119999911111	Tissue__Peel	4.860e-04	NA	397	2.282e-05
pycom03g12930	pycom02g08380	0.8096	co	1	40	0000911111000001111100000111110090111110090011111009901111109009111119090011111	Tissue__Peel	3.181e-08	NA	397	2.731e-09
pycom10g25940	pycom02g06520	0.8095	co	1	40	0000911111999901111199999111110990111119900911111099901111190000111110090911111	Tissue__Peel	3.181e-08	NA	398	3.249e-05
pycom16g10610	pycom16g04670	0.8441	co	1	33	0000000111000000010000000111110000111110000011181000001111100000111110000011111	Tissue__Peel	2.405e-04	NA	399	1.580e-04
pycom10g27490	pycom01g20820	0.8107	co	1	39	0090011111009001111100000111110000111110000011181000001111100000111110000011111	Tissue__Peel	1.415e-07	NA	400	1.586e-04
pycom11g06030	pycom05g27060	0.8093	co	1	40	9999911111999771111199999111119999111119999911111979991111199999111117999911111	Tissue__Peel	3.181e-08	NA	400	8.695e-04
pycom05g10250	pycom02g04240	0.8105	co	2	39	0000011111000001111100000111110000111110000011111008001110100000111110000011111	Tissue__Peel	1.415e-07	NA	401	1.118e-06
pycom16g04670	pycom13g09110	0.8334	co	1	35	0000011111000000080000000111118000111110000011111000001111100000111110000011111	Tissue__Peel	2.685e-05	NA	402	5.944e-11
pycom15g01780	pycom12419g00130	0.8153	co	1	38	9000000111000001111100000111110000111110000011111000001111100000111110900011111	Tissue__Peel	5.853e-07	NA	402	4.352e-04
pycom15g36560	pycom09g19340	0.8091	co	1	40	8000011111088001111100800111110000111118080011111008001111180000111110090011111	Tissue__Peel	3.181e-08	NA	402	1.438e-07
pycom16g25560	pycom11g26860	0.8217	co	2	37	0000018111007001011100000111110000111110000011181000001111100000111110000011111	Tissue__Peel	2.252e-06	NA	403	3.060e-05
pycom16g02020	pycom02g19610	0.8100	co	1	39	9000011811099091111190099111119090111119990911111900991111199909111119990011111	Tissue__Peel	1.415e-07	NA	403	1.354e-07
pycom02g12330	pycom01g10480	0.8330	co	1	35	0908911119099091911100900199910000111110009011111000001111100000111110000011111	Tissue__Peel	2.685e-05	NA	404	1.101e-04
pycom15g22690	pycom04g12150	0.8133	co	1	40	9909911111909981111109008181110800111110080011181180001111100100111110000011111	Tissue__Peel	4.571e-07	NA	404	2.737e-04
pycom14g12880	pycom09g19340	0.8088	co	1	40	0000011111007001111100008111110080111110000011111800001111180000111110090011111	Tissue__Peel	3.181e-08	NA	404	4.743e-04
pycom16g04670	pycom08g05070	0.8088	co	1	40	8000011111080001111100000111110000111110000011111000081111100000111110000011111	Tissue__Peel	3.181e-08	NA	404	8.437e-05
pycom11g01730	pycom04g12150	0.8115	co	1	42	9909911111909981111109008111110800111110080011111180001111100100111110000011111	Tissue__Peel	3.013e-07	NA	405	6.310e-05
pycom05g20660	pycom02g06600	0.8087	co	1	40	9990011111009001111199990111110990111110009911111000001111199900111110090011111	Tissue__Peel	3.181e-08	NA	405	1.106e-04
pycom08g10340	pycom08g05070	0.8132	co	1	42	8000011111080001111100001111110001111110000011111000081111100000111110000011111	Tissue__Peel	4.668e-07	NA	406	5.658e-05
pycom14g10600	pycom04g12190	0.8097	co	1	39	9979911111999991111199999111119999111119999911171999991111199999111119999911111	Tissue__Peel	1.415e-07	NA	406	9.409e-05
pycom12g00080	pycom04g12190	0.8086	co	1	41	9919911111999991111199999111119999111119999911111799991111199999111119999911111	Tissue__Peel	8.303e-08	NA	407	5.078e-06
pycom14g10390	pycom10g22860	0.8085	co	1	40	9990011111999991111100090111110999111110099011111000991111190990111119990911111	Tissue__Peel	3.181e-08	NA	407	8.308e-05
pycom11g01990	pycom04g12190	0.8084	co	1	40	9999911111999991111199999111119999111119999911111799991111199999111119999911111	Tissue__Peel	3.181e-08	NA	408	9.755e-07
pycom11g16300	pycom06g20830	0.8083	co	1	40	9999911111999991111199999111119999111119999711111999991111179977111119977911111	Tissue__Peel	3.181e-08	NA	409	1.222e-04
pycom15g21750	pycom08g05070	0.8092	co	1	41	8000011111080001111100000111110000111110000011111000011111180000111110000011111	Tissue__Peel	1.312e-07	NA	409	4.372e-04
pycom05g20760	pycom05g12670	0.8146	co	1	40	9999911111999971111197907100111000111119000011111009001111190909111111090011111	Tissue__Peel	6.617e-07	NA	410	9.372e-04
pycom11g12530	pycom06g15260	0.8423	co	1	33	0090011118000901111100000001110000011110000011108099001111100000111110000011101	Tissue__Peel	2.405e-04	NA	411	7.819e-04
pycom06g19490	pycom03g07280	0.8352	co	1	45	9919911111999991111199991191119999111111991911111999991111191999111119991911111	Tissue__Peel	4.222e-05	NA	411	7.768e-04
pycom16g09880	pycom05g15300	0.8076	co	1	40	0000011111088001111100000111110000111110000011111000001111100000111110000011111	Tissue__Peel	3.181e-08	NA	412	4.587e-04
pycom17g15090	pycom06g03090	0.8076	co	1	40	0099011111090091111100009111119090111110990011111909091111109099111119900011111	Tissue__Peel	3.181e-08	NA	412	7.751e-05
pycom12g13520	pycom04g17420	0.8253	co	1	36	0000011111000001111100000180100000111110000011181000001111100000111110000011111	Tissue__Peel	8.060e-06	NA	413	5.062e-04
pycom11g06030	pycom07g16810	0.8071	co	1	40	0999911111099001111199900111110999111119999911111900991111190090111119909911111	Tissue__Peel	3.181e-08	NA	413	8.238e-06
pycom07g19000	pycom02g04240	0.8070	co	1	40	0000011111080001111100000111110000111110000011111000001111100000111110000011111	Tissue__Peel	3.181e-08	NA	414	1.776e-06
pycom13g11730	pycom12g13520	0.8099	co	1	41	0000011111000001111100101111110000111110000011181000001111100000111110000011111	Tissue__Peel	3.209e-07	NA	415	6.123e-05
pycom16g09880	pycom11g23990	0.8069	co	1	40	0000011111000001111100000111110000111110000011111000001111100000111110000011111	Tissue__Peel	3.181e-08	NA	415	1.599e-04
pycom08g19680	pycom04g12190	0.8126	co	1	38	9999911111999991111199999191199999111119999911111999991111199999111119999911111	Tissue__Peel	5.853e-07	NA	416	2.546e-04
pycom04g21610	pycom01g20820	0.8083	co	1	39	0090011111009001111100000111110000111110000011181000001111100000111110000011111	Tissue__Peel	1.415e-07	NA	417	5.922e-04
pycom14g10600	pycom04g12150	0.8080	co	1	39	9909911111909901111109000111118990111118090811181990991111189899111119090011111	Tissue__Peel	1.415e-07	NA	418	2.567e-05
pycom09g02690	pycom07g23830	0.8078	co	1	39	0000011111008001111100000111110000111110000011171000001111100000111110000011111	Tissue__Peel	1.415e-07	NA	419	1.638e-04
pycom11g06030	pycom05g15300	0.8064	co	1	40	0999911111099001111199900111110909111119090911111900991111190090111110909911111	Tissue__Peel	3.181e-08	NA	419	1.285e-05
pycom13g22250	pycom02g08380	0.8064	co	1	40	0000011111000001111100000111110000111110000011111000001111100000111110000011111	Tissue__Peel	3.181e-08	NA	419	4.234e-07
pycom15g17370	pycom05g29260	0.8404	co	1	33	0800000000000001101100000111110000111110000011181000001111100000111110000011111	Tissue__Peel	2.405e-04	NA	420	1.093e-04
pycom08g21660	pycom04g07400	0.8077	co	1	39	0000011111000001111100000111110000111110090011171000091111109000111110990011111	Tissue__Peel	1.415e-07	NA	420	1.532e-07
pycom14g13710	pycom02g06600	0.8062	co	1	40	0909911111099001111100900111110099111110000011111000901111199000111110090011111	Tissue__Peel	3.181e-08	NA	421	6.411e-04
pycom14g10390	pycom05g31150	0.8060	co	1	40	9999911111999991111199999111119997111119999911111999991111199999111119979911111	Tissue__Peel	3.181e-08	NA	422	7.819e-04
pycom16g02020	pycom03g01180	0.8192	co	1	43	0000011711000081111101000111111101111110000011111000001111180000111110000011111	Tissue__Peel	2.505e-06	NA	423	8.887e-05
pycom11g08320	pycom04g12190	0.8122	co	1	40	9919911111999991111199999177119999111119999911111199991111199999111119999911111	Tissue__Peel	6.617e-07	NA	423	5.006e-04
pycom05g20320	pycom05g00770	0.8058	co	1	40	0900011111000001111100000111110000111110900011111000001111190900111110000011111	Tissue__Peel	3.181e-08	NA	423	6.857e-04
pycom04g05140	pycom02g13520	0.8145	co	1	43	0000011111199111111100000111110000111110000011111000001111100000111110000011111	Tissue__Peel	1.312e-06	NA	424	4.000e-04
pycom11g01990	pycom02g13520	0.8055	co	1	40	9999911111999991111199998111110909111110900911111099991111109990111110009011111	Tissue__Peel	3.181e-08	NA	424	7.847e-07
pycom13g01040	pycom09g18770	0.8293	co	1	35	0000011111000001111100000000100000111110000011101000001111100000111110000011111	Tissue__Peel	2.685e-05	NA	425	3.895e-05
pycom05g12670	pycom01g08920	0.8112	co	1	38	9999911111999971111197909181100090111110000011111000001111100000111110000011111	Tissue__Peel	5.853e-07	NA	425	1.146e-04
pycom12g17050	pycom02g12330	0.8067	co	1	39	0900911111099091111100900110110070111110009011111000001111100000111110070011111	Tissue__Peel	1.415e-07	NA	426	3.970e-06
pycom08g01700	pycom03g04530	0.8066	co	1	39	9098011111999981111109990111119999111110909011181099001111190000111119099011111	Tissue__Peel	1.415e-07	NA	427	1.693e-05
pycom09g16520	pycom05g31150	0.8050	co	1	40	9999911111999991111199999111119997111119999911111999991111199999111119979911111	Tissue__Peel	3.181e-08	NA	427	1.512e-04
pycom16g16870	pycom09g05590	0.8050	co	1	41	0001011111090001111190999111110090111110900011111990991111100090111119990911111	Tissue__Peel	8.303e-08	NA	428	1.856e-06
pycom16g02020	pycom06g14090	0.8377	co	1	47	9991111711999991111191999111119991111119191911111999991111199199111119991911111	Tissue__Peel	2.177e-04	NA	429	1.619e-04
pycom16g04670	pycom15g17370	0.8063	co	1	39	0800010111000001111100000111110000111110000011111000001111100000111110000011111	Tissue__Peel	1.415e-07	NA	430	1.841e-12
pycom13g13510	pycom02g01940	0.8047	co	1	40	9997911111999791111179999111119997111119999911111999991111199999111119999711111	Tissue__Peel	3.181e-08	NA	430	7.131e-04
pycom02g07570	pycom02g06600	0.8046	co	1	40	0900011111009001111100900111110090111110000011111000001111199000111110090011111	Tissue__Peel	3.181e-08	NA	431	1.308e-04
pycom05g31150	pycom02g11720	0.8046	co	1	40	9999911111999991111199999111119997111119999911111999991111199999111119979911111	Tissue__Peel	3.181e-08	NA	431	5.509e-04
pycom08g21660	pycom03g15260	0.8275	co	1	35	0000011111000001111100000001100000111110090011101000091111109000111110990001111	Tissue__Peel	2.685e-05	NA	432	6.302e-04
pycom01g20820	pycom01g18010	0.8060	co	1	39	0090011111009001111100700111110000111110000011171000001111100000111110000011111	Tissue__Peel	1.415e-07	NA	432	2.162e-04
pycom15g20070	pycom06g09980	0.8045	co	1	40	0000011111000001111100000111110000111110000011111000001111100000111110000011111	Tissue__Peel	3.181e-08	NA	432	6.754e-04
pycom04g21610	pycom01g20920	0.8378	co	2	33	0000001111008000000000000111110000111110000011181000001111100000111110000011111	Tissue__Peel	2.405e-04	NA	433	7.325e-04
pycom13g10450	pycom02g01330	0.8043	co	2	40	0000011111000001111100000111110000111110000011111000001111100000111110000011111	Tissue__Peel	3.181e-08	NA	433	6.162e-04
pycom420g00710	pycom01g24420	0.8224	co	2	36	9970911111990991111199999111110999011000000911111000001011100000111110000011111	Tissue__Peel	8.060e-06	NA	434	6.292e-04
pycom17g15090	pycom15g09040	0.8042	co	1	40	0000011111000001111100000111110000111110000011111000001111100000111110000011111	Tissue__Peel	3.181e-08	NA	434	3.196e-06
pycom13g11730	pycom11g17820	0.8256	co	1	44	1111011111007111111100000171110000111110000011171000081111100000111110000011111	Tissue__Peel	2.398e-05	NA	435	3.515e-05
pycom13g05300	pycom11g17360	0.8038	co	1	40	0998011111999901111100909111119998111110999911111999991111199090111119998011111	Tissue__Peel	3.181e-08	NA	435	9.244e-06
pycom16g16870	pycom11g06030	0.8187	co	1	44	7999911111199171111199999111117999111119997911111997991111191791111119999911111	Tissue__Peel	3.539e-06	NA	436	1.010e-04
pycom14g02250	pycom10g25940	0.8037	co	1	40	0000911111999901111199999111118990111119900911111099901111190000111110090911111	Tissue__Peel	3.181e-08	NA	436	1.132e-04
pycom11g23340	pycom10g06270	0.8049	co	1	39	0000011111000901011100000111110000111110000011111000001111100000111110090011111	Tissue__Peel	1.415e-07	NA	437	4.399e-06
pycom07g17010	pycom02g08380	0.8038	co	1	41	0000011111000001111100000111110001111110000011111000001111180800111110000011111	Tissue__Peel	8.868e-08	NA	437	5.589e-05
pycom13g05050	pycom02g01330	0.8035	co	1	40	0000011111000001111100000111110000111110000011111000001111100000111110000011111	Tissue__Peel	3.181e-08	NA	437	1.159e-06
pycom14g12880	pycom05g27060	0.8035	co	1	40	9799911111979771111199999111119799111119999911111979991111199999111117997711111	Tissue__Peel	3.181e-08	NA	437	8.256e-04
pycom11g16300	pycom04g17960	0.8415	co	1	33	9999911111999991111199999191179999111119999011111999991110119900111109900910000	Tissue__Peel	6.410e-04	NA	438	3.307e-04
pycom14g14300	pycom12g14040	0.8030	co	1	40	9979911111799971111199999111119999111119797911111999791111199999111119977911111	Tissue__Peel	3.181e-08	NA	438	1.229e-04
pycom14g18450	pycom10g01570	0.8030	co	1	40	0000911111009901111190000111110900111110090911111779991111199999111110000911111	Tissue__Peel	3.181e-08	NA	438	3.443e-04
pycom15g22980	pycom13g05050	0.8030	co	1	40	0000011111000001111188888111110000111110000011111000081111100000111110080011111	Tissue__Peel	3.181e-08	NA	438	4.204e-04
pycom17g00240	pycom11g02710	0.8260	co	1	35	0099011111008001111100000898810000111110080011101800081111100000111110000011111	Tissue__Peel	2.685e-05	NA	439	9.010e-04
pycom15g25080	pycom06g02110	0.8029	co	1	40	9999911111979971111199997111119999111119799911111799991111199999111119999911111	Tissue__Peel	3.181e-08	NA	439	1.378e-04
pycom09g01640	pycom05g15360	0.8213	co	1	36	0999911111909998818809999111119000111110900011111000991111100000111110090011111	Tissue__Peel	8.060e-06	NA	440	3.675e-05
pycom10g25750	pycom04g13400	0.8027	co	1	40	0000011111000001111100000111110000111110000011111000001111100000111110000011111	Tissue__Peel	3.181e-08	NA	440	3.516e-04
pycom11g15500	pycom06g00340	0.8022	co	1	40	0900011111999991111109999111119809111119900911111909991111199890111110099911111	Tissue__Peel	3.181e-08	NA	441	5.858e-04
pycom15g12370	pycom02g21160	0.8022	co	1	40	0000011111000001111100700111110800111110000011111000001111100800111110000011111	Tissue__Peel	3.181e-08	NA	441	1.194e-04
pycom15g04560	pycom06g20830	0.8021	co	1	40	9997911111999991111199999111119999111119999911111999991111199999111119799911111	Tissue__Peel	3.181e-08	NA	442	2.436e-05
pycom15g12370	pycom11g14560	0.8021	co	1	40	0000011111000001111100800111110000111110000011111000001111100000111110000011111	Tissue__Peel	3.181e-08	NA	442	3.190e-04
pycom15g14930	pycom10g06670	0.8019	co	1	40	9999911111999991111100990111110090111119090911111009091111190000111119000011111	Tissue__Peel	3.181e-08	NA	443	2.622e-05
pycom15g04560	pycom03g09520	0.8018	co	1	40	9997911111999991111199999111119999111119999911111999991111199999111119999911111	Tissue__Peel	3.181e-08	NA	444	8.238e-04
pycom15g18310	pycom11g06030	0.8018	co	1	40	0999911111099001111199900111110909111119090911111900991111190090111110909911111	Tissue__Peel	3.181e-08	NA	444	9.629e-05
pycom05g29630	pycom01g10480	0.8248	co	1	35	0808011119000801911100000199910000111110000011111000001111100000111110000011111	Tissue__Peel	2.685e-05	NA	445	1.142e-04
pycom11g09240	pycom04g07090	0.8017	co	1	40	0000911111000001111100090111110900111110090011111090001111199000111110090011111	Tissue__Peel	3.181e-08	NA	445	7.660e-06
pycom15g08230	pycom03g07050	0.8393	co	1	32	9807000111700000000000000101110000111110000011111000001111100000111110000011111	Tissue__Peel	6.471e-04	NA	446	6.085e-04
pycom15g03120	pycom09g08660	0.8133	co	2	37	0000011818080001111100000111110000111110000011181000001111100000111110000011111	Tissue__Peel	2.252e-06	NA	447	2.614e-04
pycom111g03000	pycom02g19610	0.8013	co	1	40	9000011111099091111190099111119090111119990911111977991111199909111119990011111	Tissue__Peel	3.181e-08	NA	447	2.027e-04
pycom17g24240	pycom15g29010	0.8344	co	1	33	9997911111999770000087979111117797110017999911111979791111199999111119999911111	Tissue__Peel	2.405e-04	NA	448	4.557e-05
pycom14g15430	pycom13g09450	-0.8301	co	1	34	0000011111000001111100000101100000110110000011100000001111000000111110000011111	Tissue__Peel	8.327e-05	NA	448	9.387e-10
pycom15g22060	pycom11g06940	0.8023	co	1	39	9999911111999991111199999171119999111117999911111979991111179999111119997911111	Tissue__Peel	1.415e-07	NA	449	2.928e-04
pycom16g23620	pycom15g11830	0.8297	co	1	34	0000011111007001111100000080180000011110000011171000001111100000111110000011111	Tissue__Peel	8.327e-05	NA	450	7.534e-05
pycom11g16300	pycom02g08380	0.8216	co	1	45	9999911111999991111199999111119999111119999111111999991111119911111119971911111	Tissue__Peel	1.491e-05	NA	450	1.447e-07
pycom07g04730	pycom02g08380	0.8012	co	1	41	9999911111999991111199991111119979111119999911111799991111199999111119999911111	Tissue__Peel	8.868e-08	NA	450	4.584e-04
pycom13g28860	pycom05g00770	0.8010	co	1	40	0000011111000001111100000111110000111110000011111000001111180000111110000011111	Tissue__Peel	3.181e-08	NA	450	4.772e-04
pycom12g18060	pycom03g04530	0.8008	co	1	40	9908011111889981111199900111110909111110080011111000091111100009111110908011111	Tissue__Peel	3.181e-08	NA	451	7.673e-05
pycom15g16530	pycom12g14040	0.8008	co	1	40	9979911111799971111199999111119999111119797911111999791111199999111119977911111	Tissue__Peel	3.181e-08	NA	451	4.208e-04
pycom10g29000	pycom02g08380	0.8251	co	1	45	0000081111000001111100000111111000111110000111111000001111110111111110000011111	Tissue__Peel	3.272e-05	NA	452	1.544e-05
pycom15g18310	pycom05g00710	0.8054	co	1	42	9979711111997111111199977111119799111119799711111799991111199999111119999911111	Tissue__Peel	4.668e-07	NA	453	3.794e-04
pycom13g04070	pycom05g27060	0.8006	co	1	40	9799911111979771111199999111119799111119999911111979991111199999111117997711111	Tissue__Peel	3.181e-08	NA	453	7.082e-04
pycom16g01100	pycom14g10390	0.8006	co	1	40	0000011111000001111100000111110000111110000011111000091111100990111110000811111	Tissue__Peel	3.181e-08	NA	453	4.956e-05
pycom13g11730	pycom13g09110	0.8005	co	1	40	0000011111008001111100000111110000111110000011111000001111100000111110000011111	Tissue__Peel	3.181e-08	NA	454	1.049e-09
pycom15g24750	pycom01g20820	0.8120	co	1	37	9090011111099001111100000111190000111110000911181000001111100000111110000071111	Tissue__Peel	2.252e-06	NA	455	7.554e-05
pycom04g05140	pycom02g11210	0.8004	co	1	40	9908911111999991111199999111119999111110999911111990901111190988111119000911111	Tissue__Peel	3.181e-08	NA	455	1.070e-05
pycom10g22860	pycom02g21160	0.8004	co	1	40	9990011111999991111100790111118999111110099011111080901111190990111119990911111	Tissue__Peel	3.181e-08	NA	455	5.927e-04
pycom13g28860	pycom02g08380	0.8004	co	1	40	0000011111000001111100000111110000111110000011111000001111100000111110000011111	Tissue__Peel	3.181e-08	NA	455	1.235e-08
pycom16g09060	pycom05g29630	0.8004	co	1	40	9909011111000901111100000111110000111110000011111000001111100000111110000011111	Tissue__Peel	3.181e-08	NA	455	5.461e-04
pycom15g24750	pycom02g12330	0.8163	co	1	37	9908911111099091111100980111190088111110009911111000001111108000111111000077181	Tissue__Peel	5.252e-06	NA	456	3.577e-04
pycom14g16580	pycom02g01940	0.8001	co	1	40	9997911111799791111199997111119799111117779711111999771111179999111119799911111	Tissue__Peel	3.181e-08	NA	457	7.120e-04
pycom13g09450	pycom05g31150	0.7998	co	1	40	9999911111999991111199999111119997111119999911111999991111199999111119979911111	Tissue__Peel	3.181e-08	NA	458	5.195e-09
pycom02g12240	pycom02g08380	0.7997	co	1	40	9999911111999991111199999111119979111119999911111979991111199999111119999911111	Tissue__Peel	3.181e-08	NA	459	2.457e-04
pycom08g21660	pycom05g31150	0.7997	co	1	40	9999911111999991111199999111119997111119999911111999991111199999111119999911111	Tissue__Peel	3.181e-08	NA	459	5.522e-04
pycom13g05300	pycom09g13430	0.7997	co	1	40	0900011111900001111100990111110090111119990911111007091111199099111119909011111	Tissue__Peel	3.181e-08	NA	459	1.863e-06
pycom12g03460	pycom03g07390	0.8137	co	1	42	0000011111000011111100000111110001111110000011101000011111100000111110000011111	Tissue__Peel	3.539e-06	NA	460	5.244e-06
pycom12g11920	pycom04g13400	0.7993	co	2	40	0000011111000001111100800111110000111110000011111000001111100000111110000011111	Tissue__Peel	3.181e-08	NA	460	3.136e-05
pycom13g09110	pycom04g17420	0.8108	co	2	37	0000811111000001111100000118180000111110000011181000001111100000111110000011111	Tissue__Peel	2.252e-06	NA	461	2.446e-08
pycom06g19490	pycom01g08920	0.8001	co	1	41	9900911111009901111100909111110090111110000011111000011111100800111110800011111	Tissue__Peel	1.312e-07	NA	462	5.464e-04
pycom12g19130	pycom05g22850	0.7990	co	1	40	8000011111007001111100700111110000111110000011111000001111100000111110000011111	Tissue__Peel	3.181e-08	NA	462	2.015e-04
pycom04g11810	pycom04g05140	-0.8049	co	1	38	0000011111000001111100000111110000111110000011101000001111100000111110000011118	Tissue__Peel	5.853e-07	NA	463	9.601e-05
pycom15g01780	pycom13g09110	0.8049	co	1	38	9000888111008001111100000111110000111110000011111000001111100000111110900011111	Tissue__Peel	5.853e-07	NA	463	4.985e-09
pycom14g16670	pycom04g13420	0.8048	co	1	38	0090911111009001111100000111110000111119000011111000001111190000818110000011111	Tissue__Peel	5.853e-07	NA	464	1.860e-04
pycom15g25080	pycom04g12150	0.8016	co	1	42	9909911111909901111109007111110000111110000011111100001111100100111110000011111	Tissue__Peel	3.013e-07	NA	464	8.995e-05
pycom111g02760	pycom04g07090	0.7986	co	1	40	0000911111000001111100090111118900111110090011111090001111199000111110090011111	Tissue__Peel	3.181e-08	NA	464	9.277e-05
pycom15g25080	pycom03g13840	0.7986	co	1	40	0009911111000091111199999111110000111110990911111090091111199009111119999011111	Tissue__Peel	3.181e-08	NA	464	1.291e-05
pycom15g01780	pycom12g13810	0.8214	co	1	35	9000000111000000011100000111110000111110000011101000001111100000111110900011111	Tissue__Peel	2.685e-05	NA	465	8.980e-05
pycom14g10390	pycom05g10060	0.7985	co	1	40	0000011111000001111100000111110000111110000011111000091111100990111110000011111	Tissue__Peel	3.181e-08	NA	465	7.326e-05
pycom14g10390	pycom11g21600	0.7985	co	1	40	0000011111000001111109000111110000111110000011111000091111199990111110000911111	Tissue__Peel	3.181e-08	NA	465	6.030e-04
pycom13g09110	pycom12g24110	0.8308	co	1	49	1110111111111111111100707111110000111110000011111000001111170000111110000011111	Tissue__Peel	2.497e-04	NA	466	3.036e-08
pycom16g23100	pycom12g02180	0.8258	co	1	34	0000011181877700000000000111110000111110000011111000001111100000111110000011111	Tissue__Peel	8.327e-05	NA	466	2.024e-05
pycom10g27490	pycom06g15760	0.7984	co	1	40	0000011111008001111100000111110000111110000011111000001111100000111110000011111	Tissue__Peel	3.181e-08	NA	466	2.904e-04
pycom11g01740	pycom07g15410	0.7984	co	1	40	9999911111999791111199999111119999111119999911111999991111179999111119997911111	Tissue__Peel	3.181e-08	NA	466	4.379e-04
pycom15g29010	pycom15g08110	-0.8097	co	1	37	9797911111998801111100909111110000110110000011108000001111190990111110990011111	Tissue__Peel	2.252e-06	NA	467	5.777e-12
pycom15g18310	pycom03g22100	0.7983	co	1	40	0000011111800001111100000111110080111110000011111000001111100000111110000011111	Tissue__Peel	3.181e-08	NA	467	3.372e-04
pycom15g25080	pycom11g10930	0.7983	co	1	40	9900011111000001111100807111110000111110000011111009001111100000111110000011111	Tissue__Peel	3.181e-08	NA	467	2.375e-05
pycom16g15040	pycom13g09110	0.8211	co	1	35	0000011111000001111100700000100000110110000011111000001111100000111110000011111	Tissue__Peel	2.685e-05	NA	468	3.330e-08
pycom06g09140	pycom02g11210	0.7994	co	1	39	9977911111999991111199999118119999111110999911111990971111190900111119070911111	Tissue__Peel	1.415e-07	NA	468	2.178e-04
pycom07g06420	pycom02g20590	0.7982	co	1	40	9799911111799991111199799111119999111119799911111999791111199999111119997911111	Tissue__Peel	3.181e-08	NA	468	7.005e-04
pycom07g23830	pycom02g06520	0.7982	co	1	40	0000011111000001111100000111110000111110000011111000001111100000111110000011111	Tissue__Peel	3.181e-08	NA	468	3.262e-05
pycom17g03230	pycom05g26660	0.8212	co	1	46	1011011111180811111100000111110001111110000011111000001111100000111110000011111	Tissue__Peel	2.803e-05	NA	469	4.305e-05
pycom13g09110	pycom02g12330	0.7981	co	1	40	8900911111099091111100900111110000111110009011111000001111100000111110000011111	Tissue__Peel	3.181e-08	NA	469	4.432e-10
pycom13g01040	pycom12g11920	0.7980	co	2	40	0000011111000001111100800111110000111110000011111000001111100000111110000011111	Tissue__Peel	3.181e-08	NA	470	9.506e-07
pycom15g11830	pycom12g23940	0.8093	co	1	37	0000011111008001111100000181110000111110000011171000001111100000118110000011111	Tissue__Peel	2.252e-06	NA	471	3.576e-05
pycom08g01700	pycom05g15300	0.7991	co	1	39	9090011111999901111109990111119999111110909011181099001111190000111119099011111	Tissue__Peel	1.415e-07	NA	471	2.126e-05
pycom05g16310	pycom03g03300	-0.7977	co	1	40	0000011111000001111100000111110000111110000011111000001111100000111110000011111	Tissue__Peel	3.181e-08	NA	471	9.982e-05
pycom10g06670	pycom07g23830	0.7976	co	1	40	9999911111999991111100990111110090111119090911111009091111190000111119000011111	Tissue__Peel	3.181e-08	NA	472	4.302e-05
pycom12g13520	pycom01g19980	0.8089	co	2	37	0000011111007001111100000881110000111110000011181000001111100000111110000011111	Tissue__Peel	2.252e-06	NA	473	4.013e-04
pycom11g06030	pycom06g00340	0.7972	co	1	40	7999911111999991111199999111119979111119997911111979991111199797111117999911111	Tissue__Peel	3.181e-08	NA	474	8.566e-06
pycom15g08230	pycom01g20820	0.7984	co	1	39	9890011111009001111100000111110000111110000011181000001111100000111110000011111	Tissue__Peel	1.415e-07	NA	475	9.386e-05
pycom13g11730	pycom08g21660	0.7968	co	1	40	0000011111000001111100000111110000111110090011111000091111109000111110990011111	Tissue__Peel	3.181e-08	NA	476	2.412e-04
pycom12g10900	pycom03g15260	0.8321	co	1	33	8800711111107001111100000000100000011110000011101000001111100000111100000001111	Tissue__Peel	5.373e-04	NA	477	1.762e-04
pycom14g16580	pycom02g06600	0.7967	co	1	40	0900011111009001111190990111110099111110000011111099001111199900111119090911111	Tissue__Peel	3.181e-08	NA	477	2.647e-04
pycom13g03690	pycom12g13850	-0.7965	co	1	40	9080911111990001111199909111119900111110900011111990991111189990111118999811111	Tissue__Peel	3.181e-08	NA	478	2.677e-04
pycom12g13850	pycom01g24420	0.8232	co	1	48	0080911111090001111100000111110000111111000011111001111111100001111110011111111	Tissue__Peel	7.307e-05	NA	479	1.599e-04
pycom15g11830	pycom13g11730	0.8236	co	1	34	0000001100000001111100000101110000011110000011171000001111100000111110000011111	Tissue__Peel	8.327e-05	NA	480	5.143e-07
pycom05g31150	pycom05g28630	0.7962	co	1	40	9999911111999991111199999111119997111119999911111999991111199999111119979911111	Tissue__Peel	3.181e-08	NA	480	2.379e-06
pycom15g29010	pycom09g13310	0.7961	co	1	40	9099911111999991111100909111110090111110000011111009901111190990111110990011111	Tissue__Peel	3.181e-08	NA	481	1.114e-05
pycom15g10150	pycom05g31150	0.7974	co	1	39	9999911111999991111199999171119997111119999911111999991111199999111119979911111	Tissue__Peel	1.415e-07	NA	482	6.159e-05
pycom04g00270	pycom02g16720	0.7973	co	1	39	7777711811777771111100800111110080111110000011111080001111100000111110000011111	Tissue__Peel	1.415e-07	NA	483	2.851e-04
pycom11g01740	pycom06g02130	0.8073	co	1	37	0000011111000001111100000101108000011110000011111000001111100000111110000011111	Tissue__Peel	2.252e-06	NA	484	2.432e-04
pycom15g11830	pycom14g15100	0.7972	co	1	39	0000011111008001111100000111110000111110000011171000001111100000111110000011111	Tissue__Peel	1.415e-07	NA	484	4.956e-06
pycom08g01700	pycom03g01180	0.7970	co	1	39	9090811111999981111109990111119999111110909011181099001111190000111119099011111	Tissue__Peel	1.415e-07	NA	485	2.289e-04
pycom05g31150	pycom02g06600	0.7957	co	1	40	9999911111999991111199999111119997111119999911111999991111199999111119999911111	Tissue__Peel	3.181e-08	NA	485	5.632e-04
pycom15g36560	pycom13g28860	0.7957	co	1	40	0000011111080801111100000111110000111110000011111000001111100000111110000011111	Tissue__Peel	3.181e-08	NA	485	4.355e-06
pycom08g05070	pycom03g07390	0.7976	co	1	40	8000011111080001111100000111110000111110000011181000011111100000111110000011111	Tissue__Peel	1.773e-07	NA	486	3.218e-05
pycom111g03000	pycom05g20320	0.7972	co	1	41	0900011111000001111100000111110000111111900011111077001111190900111110000011111	Tissue__Peel	1.494e-07	NA	486	1.020e-04
pycom05g28970	pycom04g13400	0.7953	co	2	40	0800811111000001111100800111110000111110000011111000001111100000111110000011111	Tissue__Peel	3.181e-08	NA	486	6.770e-04
pycom17g22700	pycom11g01990	0.8227	co	1	34	9999911000999991111199990001108909111110900911111099991111109990111110009011111	Tissue__Peel	8.327e-05	NA	487	3.931e-07
pycom15g25080	pycom05g20280	0.7967	co	1	39	0909911111009991111199907011110009111110999911111090891111190990111110900011111	Tissue__Peel	1.415e-07	NA	487	2.651e-04
pycom06g02130	pycom05g31150	0.7947	co	1	40	9999911111999991111199999111119997111119999911111999991111199999111119979911111	Tissue__Peel	3.181e-08	NA	488	8.795e-06
pycom08g09260	pycom02g04240	0.7961	co	1	39	0000001111000001111100000111110000111110000011111000001111100000111110000011111	Tissue__Peel	1.415e-07	NA	489	3.979e-06
pycom07g06930	pycom02g08380	0.7946	co	1	40	0908911111099801111198909111110990111118899911111999901111190090111110989011111	Tissue__Peel	3.181e-08	NA	489	3.887e-07
pycom16g09830	pycom10g01570	0.7946	co	1	40	0000011111000001111100000111110000111110000011111070001111100000111110000011111	Tissue__Peel	3.181e-08	NA	489	4.883e-04
pycom17g00240	pycom09g18770	0.8062	co	2	37	0000011111000001111100000881110000111110000011181000001111100000111110000011111	Tissue__Peel	2.252e-06	NA	490	1.945e-04
pycom15g08230	pycom05g24630	0.7959	co	1	39	9799911111799771011170777111110070111110000011111000001111100000111110000011111	Tissue__Peel	1.415e-07	NA	490	1.506e-07
pycom16g04920	pycom11g15500	0.7942	co	1	40	0000011111000001111100000111110000111110000011111000001111100090111110000011111	Tissue__Peel	3.181e-08	NA	490	1.227e-04
pycom07g16810	pycom03g03300	0.7940	co	1	40	0090011111009001111100900111110999111119909911111900991111100000111119900911111	Tissue__Peel	3.181e-08	NA	491	2.963e-04
pycom17g23010	pycom13g05300	0.7937	co	1	40	9990911111009991111100909111119090111119099011111999991111199000111110990011111	Tissue__Peel	3.181e-08	NA	492	3.649e-07
pycom12g00770	pycom11g26860	0.7984	co	1	42	0000011111018101111100000111110000111110000011111000001111100000111110000011111	Tissue__Peel	4.668e-07	NA	493	1.702e-06
pycom11g01990	pycom06g19490	0.7968	co	1	42	9999911111999991111199990111111909111111900911111099991111109990111110009011111	Tissue__Peel	3.013e-07	NA	494	9.115e-05
pycom15g25080	pycom07g24390	0.7949	co	1	39	7790911111799991111199999111119999111119999711181997991111170777111110099911111	Tissue__Peel	1.415e-07	NA	494	1.467e-04
pycom09g15330	pycom05g28970	0.7934	co	1	40	0000011111000001111100000111110000111110000011111000001111100000111110000011111	Tissue__Peel	3.181e-08	NA	494	4.474e-04
pycom13g09110	pycom05g28970	0.7934	co	2	40	0000011111008001111100000111110000111110000011111000001111100000111110000011111	Tissue__Peel	3.181e-08	NA	494	8.569e-11
pycom14g02250	pycom04g12150	0.7965	co	1	42	9909911111909981111109808111118800111110080011111180001111100100111110000011111	Tissue__Peel	3.013e-07	NA	495	2.731e-05
pycom11g06030	pycom02g06600	0.7930	co	1	40	0999911111099001111199900111110999111119090911111900991111199090111110999911111	Tissue__Peel	3.181e-08	NA	495	1.038e-06
pycom16g07530	pycom09g10980	0.7926	co	1	40	9997911111999791111199999111119999111119779911111997971111199799111119999711111	Tissue__Peel	3.181e-08	NA	496	5.921e-05
pycom16g15360	pycom10g27490	0.7926	co	1	40	0000011111008001111100000111110080111110000011111000001111100000111110000011111	Tissue__Peel	3.181e-08	NA	496	2.907e-04
pycom16g10610	pycom01g10480	0.8199	co	1	35	0001011119000001911100000199910000111110000011181000001111100000111110000011111	Tissue__Peel	7.739e-05	NA	497	2.103e-04
pycom14g10390	pycom04g17960	0.7988	co	1	38	0000011111000001111100000191170000111110000011111000091111100990111110000011111	Tissue__Peel	5.853e-07	NA	497	6.332e-04
pycom07g12760	pycom05g15300	0.7930	co	1	41	0000911111000011111199000111110099111110000011111990091111190009111110000911111	Tissue__Peel	1.011e-07	NA	497	7.637e-04
pycom12g13520	pycom01g08170	0.7937	co	2	39	0000011111000001111100000111110000111110000011181000001111100000111110000011111	Tissue__Peel	1.415e-07	NA	498	1.011e-04
pycom13g05300	pycom06g03090	0.7923	co	1	40	0099011111090091111100009111119090111110990011111909091111109099111119900011111	Tissue__Peel	3.181e-08	NA	498	4.003e-05
pycom04g13080	pycom02g06520	0.8094	co	1	36	0000011111008001111100000977110070111110770011171000891111100000111110000011111	Tissue__Peel	8.060e-06	NA	499	1.890e-04
pycom11g15500	pycom05g15300	0.7928	co	1	41	0000011111000011111100000111110000111110000011111000001111100090111110000011111	Tissue__Peel	1.011e-07	NA	499	2.628e-04
pycom09g01480	pycom06g20830	0.8007	co	1	43	1197911111199971111179999111119797111119999911111997991111199799111119999911111	Tissue__Peel	1.236e-06	NA	500	4.037e-04
pycom13g01040	pycom01g10480	0.8139	co	1	35	0000011119000001911100000199910000111110000011111000001111100000111110000011111	Tissue__Peel	2.685e-05	NA	500	1.115e-05
pycom14g10600	pycom04g13080	0.8092	co	1	36	0000011111008001111100000977110990111110790011171990991111109099111119090011111	Tissue__Peel	8.060e-06	NA	501	2.739e-04
pycom15g01780	pycom09g11640	0.7982	co	1	38	9000900111099991111100000111110000111110000011111000001111100000111110900011111	Tissue__Peel	5.853e-07	NA	502	3.727e-04
pycom12g18060	pycom05g27060	0.7918	co	1	40	9999911111979971111199999111119999111119999911111979991111199999111117997711111	Tissue__Peel	3.181e-08	NA	503	6.142e-04
pycom17g19830	pycom13g16410	0.7915	co	1	40	0000011111000001111100800111110000111110000011111000001111170000111110000011111	Tissue__Peel	3.181e-08	NA	504	3.980e-06
pycom520g01260	pycom05g06040	0.8191	co	1	48	0000011111008001111111111111110111111110000011111000001111100000111110000011111	Tissue__Peel	1.027e-04	NA	505	7.544e-04
pycom16g10610	pycom12g13810	0.8028	co	1	37	0000011111000008011100000111110000111110000011181000001111100000111110000011111	Tissue__Peel	2.252e-06	NA	505	1.842e-05
pycom16g02020	pycom03g23170	0.8127	co	1	35	9999911111999091111199090111110099111119990911001000991111199909100100990011111	Tissue__Peel	2.685e-05	NA	505	3.924e-05
pycom16g02020	pycom15g04560	0.7947	co	1	41	9991911711999991111199999111119999111119999911111999991111199999111119199911111	Tissue__Peel	3.209e-07	NA	505	1.691e-06
pycom15g12370	pycom05g31150	0.7912	co	1	40	9999911111999991111199999111119997111119999911111999991111199999111119979911111	Tissue__Peel	3.181e-08	NA	505	6.174e-07
pycom14g03250	pycom07g26900	0.8027	co	2	37	0000011111000001111100000111000000111100000011111000001111100000111110000011111	Tissue__Peel	2.252e-06	NA	506	1.501e-05
pycom11g23340	pycom01g20820	0.7925	co	1	39	0090011111009001111100000111110000111110000011181000001111100000111110000011111	Tissue__Peel	1.415e-07	NA	506	2.014e-04
pycom12g13520	pycom05g29630	0.7925	co	1	39	0000011111008001111100000111110000111110000011181000001111100000111110000011111	Tissue__Peel	1.415e-07	NA	506	1.028e-04
pycom12g00080	pycom10g25750	0.8243	co	1	50	1111111111111111111100000111110000111110000011111000001111100000111110000011111	Tissue__Peel	4.265e-04	NA	507	9.382e-04
pycom10g25390	pycom03g04530	0.7916	co	1	41	0000011111000011111100000111110000111110000011111800001111100000111110000011111	Tissue__Peel	1.011e-07	NA	507	3.619e-04
pycom05g31150	pycom03g15260	0.7908	co	1	40	9999911111999991111199999111119997111119999911111999991111199999111119979911111	Tissue__Peel	3.181e-08	NA	507	3.426e-04
pycom14g15100	pycom11g26860	0.7908	co	1	40	0000011111008001111100000111110000111110000011111000001111100000111110000011111	Tissue__Peel	3.181e-08	NA	507	3.361e-06
pycom10g25690	pycom04g12150	0.7949	co	1	39	9909911111909901111109800118110000111118000011101100001111100800111110000011111	Tissue__Peel	4.055e-07	NA	508	6.312e-05
pycom02g14360	pycom01g11140	0.7907	co	1	40	0000011111000081111100000111110000111110000011111000001111100000111110000011111	Tissue__Peel	3.181e-08	NA	508	1.704e-05
pycom05g12670	pycom02g06520	0.7907	co	1	40	9999911111999971111197907111110000111110000011111000001111100000111110000011111	Tissue__Peel	3.181e-08	NA	508	1.198e-05
pycom13g09110	pycom11g02710	0.7921	co	1	39	0099811111008001111100000191110000111110080011111800081111100000111110000011111	Tissue__Peel	1.415e-07	NA	509	3.916e-09
pycom12g17540	pycom12g13850	-0.7906	co	1	40	0000011111000001111100000111110000111110000011111000001111109000111110090011111	Tissue__Peel	3.181e-08	NA	509	9.024e-04
pycom09g09260	pycom05g31150	0.7904	co	1	40	9999911111999991111199999111119997111119999911111999991111199999111119979911111	Tissue__Peel	3.181e-08	NA	510	4.059e-05
pycom15g10390	pycom04g13400	0.8016	co	1	37	0000011110088001011100000111110000111100000011111000001111100008111110000011111	Tissue__Peel	2.252e-06	NA	511	6.057e-06
pycom11g11890	pycom04g12190	0.7948	co	1	41	9919911111999991111199999111179999111119999911111199991111199999111119999911111	Tissue__Peel	4.668e-07	NA	511	3.063e-07
pycom04g12190	pycom04g12150	0.7910	co	1	41	9979911111999991111199999111119999111119999911111199991111199999111119999911111	Tissue__Peel	1.312e-07	NA	512	1.820e-04
pycom07g06930	pycom06g20830	0.7900	co	1	40	0908911111099801111198909111110990111118899911111999901111199090111110989911111	Tissue__Peel	3.181e-08	NA	513	8.586e-05
pycom11g20480	pycom05g12670	0.7900	co	1	40	9999911111999971111199997111110000111110900011111090001111100000111110000011111	Tissue__Peel	3.181e-08	NA	513	2.045e-06
pycom14g18300	pycom12g20230	0.7900	co	1	40	0000011111000001111100000111110070111110000011111000001111100000111110000011111	Tissue__Peel	3.181e-08	NA	513	6.473e-06
pycom15g36560	pycom15g04560	0.7900	co	1	40	9997911111999991111199999111119999111119999911111999991111199999111119799911111	Tissue__Peel	3.181e-08	NA	513	2.308e-04
pycom15g36560	pycom11g16300	0.7899	co	1	40	9999911111999991111199999111119999111119999711111999991111179977111119977911111	Tissue__Peel	3.181e-08	NA	514	8.806e-05
pycom16g04920	pycom15g09040	0.7899	co	1	40	0000011111000001111100000111110000111110000011111000001111100000111110000011111	Tissue__Peel	3.181e-08	NA	514	2.036e-06
pycom13g05300	pycom09g03220	0.7933	co	1	41	0000011111100001111100000111180081111118000011111007091111108000111110000011111	Tissue__Peel	3.873e-07	NA	515	3.145e-04
pycom13g09110	pycom12g11920	0.7897	co	2	40	0000011111008001111100800111110000111110000011111000001111100000111110000011111	Tissue__Peel	3.181e-08	NA	515	1.444e-09
pycom16g01350	pycom07g12700	0.8146	co	2	46	1111111111018011111100000111110000111110000011171000001111100000111110000011111	Tissue__Peel	6.622e-05	NA	516	2.915e-07
pycom04g13400	pycom01g20820	0.7907	co	1	39	0090011111009001111100000111110000111110000011181000001111100000111110000011111	Tissue__Peel	1.415e-07	NA	516	5.310e-04
pycom16g01350	pycom111g05670	0.8161	co	1	34	0000011111000001111100800000100000011110000011171000001111100000111110000011111	Tissue__Peel	8.327e-05	NA	517	2.062e-04
pycom06g02110	pycom04g17960	0.7906	co	1	39	9999911111979971111199997191119999111119799911111799991111199999111119999911111	Tissue__Peel	1.415e-07	NA	517	2.199e-04
pycom11g11460	pycom04g17480	0.7953	co	2	38	0000011118000001111100000111110000111110000011101000001111100000111110000011111	Tissue__Peel	5.853e-07	NA	518	2.633e-05
pycom15g29010	pycom15g22980	0.7933	co	1	41	0090911111990001111100909111110011118110000011111000001111190990111110990011111	Tissue__Peel	4.122e-07	NA	518	2.086e-05
pycom11g01990	pycom05g22850	0.8153	co	1	34	9999911111999991111199990000100909110110900911101099991111179990111110009011111	Tissue__Peel	8.327e-05	NA	519	1.714e-05
pycom13g01040	pycom05g29630	0.7891	co	2	40	0000011111008001111100000111110000111110000011111000001111100000111110000011111	Tissue__Peel	3.181e-08	NA	519	6.608e-07
pycom17g23260	pycom14g12420	0.8143	co	1	47	9999911111999991111191991111119999111119999911111999991111119199111119171111111	Tissue__Peel	6.956e-05	NA	520	1.269e-05
pycom15g08110	pycom14g10390	0.8100	co	1	35	9777900800897881111100080111110000111110000011111000091111188990111110880011111	Tissue__Peel	2.685e-05	NA	521	5.627e-08
pycom14g03250	pycom09g18770	0.8003	co	2	37	0000011111000001111100000881110000111110000011181000001111100000111110000011111	Tissue__Peel	2.252e-06	NA	522	4.207e-05
pycom15g21750	pycom05g28970	0.7963	co	1	42	0000011111000001111100000111110000111110100011111000011111180000111110000011111	Tissue__Peel	9.153e-07	NA	522	3.859e-04
pycom12g13520	pycom01g18010	0.7947	co	1	38	0000010111000001111100700111110000111110000011171000001111100000111110000011111	Tissue__Peel	5.853e-07	NA	522	8.840e-05
pycom13g01040	pycom02g11210	0.7887	co	1	40	9900911111999991111199999111119999111110999911111990901111190988111119000911111	Tissue__Peel	3.181e-08	NA	522	7.828e-08
pycom03g01180	pycom02g08380	0.8065	co	1	45	0000811111000011111101000111111101111110000011111000001111180000111110000011111	Tissue__Peel	9.676e-06	NA	523	1.005e-07
pycom13g05300	pycom12g19760	0.7884	co	1	40	0900011111900001111109000111110900111110900011111009991111199000111110000011111	Tissue__Peel	3.181e-08	NA	523	6.440e-07
pycom13g23580	pycom11g22850	0.7884	co	1	40	0000011111000001111100000111110000111110000011111000001111100000111110000011111	Tissue__Peel	3.181e-08	NA	523	2.463e-05
pycom16g25560	pycom05g29260	0.7945	co	2	38	0000010111007001111100000111110000111110000011181000001111100000111110000011111	Tissue__Peel	5.853e-07	NA	524	2.382e-04
pycom16g04920	pycom06g03090	0.7882	co	1	40	0099011111090091111100009111119090111110990011111909091111109099111119900011111	Tissue__Peel	3.181e-08	NA	525	3.203e-04
pycom04g17960	pycom01g06310	0.7940	co	1	38	0000011111000001111100800191170000111110000011111000001111100000111110000011111	Tissue__Peel	5.853e-07	NA	526	6.547e-06
pycom16g09830	pycom04g17480	0.7940	co	1	38	0000011118000001111100000111110000111110000011181008001111100000111110000011111	Tissue__Peel	5.853e-07	NA	526	2.353e-04
pycom16g10610	pycom06g09140	0.7940	co	1	38	9000011111000001111100000111109000111110000011101000901111100000111110000011111	Tissue__Peel	5.853e-07	NA	526	1.006e-04
pycom14g11220	pycom02g08380	0.7887	co	1	41	9999911111999711111199999111119999111119999911111999991111199999111119999911111	Tissue__Peel	1.011e-07	NA	526	8.894e-06
pycom12g01950	pycom05g31150	0.7880	co	1	40	9999911111999991111199999111119997111119999911111999991111199999111119999911111	Tissue__Peel	3.181e-08	NA	527	5.998e-04
pycom05g31150	pycom02g17290	0.7879	co	1	40	9999911111999991111199999111119997111119999911111999991111199999111119979911111	Tissue__Peel	3.181e-08	NA	528	9.197e-06
pycom15g36560	pycom03g01180	0.7935	co	1	38	0000011010000081111100000111118800111110000011111000001111180000111110000011111	Tissue__Peel	5.853e-07	NA	529	9.280e-06
pycom10g25940	pycom05g20760	0.7891	co	1	39	0000911111999901111199999181110990111119900911111099901111190909111110090911111	Tissue__Peel	1.415e-07	NA	529	1.677e-06
pycom13g01050	pycom05g12580	0.8060	co	1	44	9999911111999991111199999111111999111119199911111999991111199999911111191911111	Tissue__Peel	1.139e-05	NA	530	7.629e-04
pycom12g19130	pycom02g13520	0.7869	co	1	40	0000011111099001111100000111110000111110000011111000001111100000111110000011111	Tissue__Peel	3.181e-08	NA	530	4.717e-05
pycom10g25940	pycom06g19490	0.7867	co	1	40	0000911111999901111199999111110990111119900911111099901111190700111110790911111	Tissue__Peel	3.181e-08	NA	531	2.076e-04
pycom13g01040	pycom01g08170	0.7867	co	2	40	0000011111000001111100000111110000111110000011111000001111100000111110000011111	Tissue__Peel	3.181e-08	NA	531	1.541e-07
pycom15g11830	pycom11g16650	0.8039	co	1	36	7000711110007001111100000081110000111110000011171000001111100000111110000011111	Tissue__Peel	8.060e-06	NA	532	1.048e-05
pycom16g03140	pycom02g06520	0.7883	co	1	39	9909911111090091111190990111180000111110000011111000001111100000111110000011111	Tissue__Peel	1.415e-07	NA	532	5.870e-05
pycom14g02250	pycom10g06670	0.7865	co	1	40	9999911111999991111100990111110090111119090911111009091111190000111119000011111	Tissue__Peel	3.181e-08	NA	533	1.464e-05
pycom15g36560	pycom03g23170	0.7864	co	1	40	9999911111999791111199090111110099111119990911111070991111199909111110990011111	Tissue__Peel	3.181e-08	NA	534	1.144e-06
pycom05g15300	pycom03g03300	0.8169	co	2	33	0000011111000001111100000111110000111110000011101000001111100000000000000011110	Tissue__Peel	2.405e-04	NA	535	1.836e-05
pycom15g22980	pycom04g05140	-0.7922	co	1	38	0000011111000001111100808101110000111110000011101000081111100000111110000011111	Tissue__Peel	5.853e-07	NA	535	1.164e-04
pycom14g18300	pycom10g25960	0.8120	co	1	34	9909900000999991111199999111117999111117999911111970091111199799011110097711111	Tissue__Peel	8.327e-05	NA	536	7.711e-05
pycom520g01260	pycom12g13520	0.7920	co	2	38	0000011111000001111100000181110000111110000011181000001111100000111110000011111	Tissue__Peel	5.853e-07	NA	536	1.258e-04
pycom16g02020	pycom14g11220	0.7871	co	1	39	9999911711999771111199999111119999111119999911111999991111199999111119999911111	Tissue__Peel	1.415e-07	NA	536	1.571e-04
pycom11g11460	pycom06g18950	0.7856	co	1	40	0008011111990001111109990111119999111110990011111990991111109008111110990011111	Tissue__Peel	3.181e-08	NA	536	9.171e-05
pycom15g17370	pycom12419g00130	0.7919	co	1	38	8800010111000000111100000111110000111110000011111000001111100000111110000011111	Tissue__Peel	5.853e-07	NA	537	5.047e-06
pycom12g18060	pycom02g06600	0.7853	co	1	40	9900011111009901111199900111110999111110080011111000091111199009111110998011111	Tissue__Peel	3.181e-08	NA	538	3.974e-06
pycom04g12150	pycom02g15980	0.7872	co	1	40	9909911111909901111109000111110000111110000011101100001111100800111110000011111	Tissue__Peel	1.773e-07	NA	539	3.565e-04
pycom15g17370	pycom01g10480	0.8111	co	1	34	0000018119000001911100000199910000111110000011111000001111100000111110000011111	Tissue__Peel	8.327e-05	NA	540	6.532e-05
pycom04g12150	pycom02g21160	0.7884	co	1	42	9909911111909981111109808111110800111110080011111180001111100100111110000011111	Tissue__Peel	3.013e-07	NA	540	6.998e-05
pycom16g02020	pycom13g28860	0.7864	co	1	39	0000011711000001111100000111110000111110000011111000001111100000111110000011111	Tissue__Peel	1.415e-07	NA	541	3.790e-08
pycom11g10930	pycom01g08850	0.7847	co	1	40	9900011111008001111100000111110000111110000011111009001111100000111110000011111	Tissue__Peel	3.181e-08	NA	542	1.396e-04
pycom07g12270	pycom03g15260	0.7965	co	1	37	0000011111000001111100000881110000111110000011101000001111100000111110000011111	Tissue__Peel	2.252e-06	NA	543	2.322e-04
pycom16g10610	pycom01g20820	0.7860	co	1	39	0090011111009001111100000111110000111110000011181000001111100000111110000011111	Tissue__Peel	1.415e-07	NA	543	6.462e-05
pycom07g06420	pycom04g13420	0.7846	co	1	40	9799911111799991111199799111119999111119799911111999791111199999111119997911111	Tissue__Peel	3.181e-08	NA	543	2.425e-06
pycom15g36560	pycom05g20320	0.7843	co	1	40	0900011111080801111100000111110000111110900011111000001111190900111110000011111	Tissue__Peel	3.181e-08	NA	544	1.147e-05
pycom06g19490	pycom05g32880	0.8171	co	1	49	1111111111001011111180880111111008111110000011111000011111100800111110800011111	Tissue__Peel	4.455e-04	NA	545	1.415e-04
pycom15g01780	pycom11g23340	0.7904	co	1	38	9800800111008001111100000111110000111110000011111000001111100000111110900011111	Tissue__Peel	5.853e-07	NA	545	3.549e-05
pycom09g02690	pycom04g12150	0.7855	co	1	39	9909911111909901111109000111110000111110000011171800001111100800111110000011111	Tissue__Peel	1.415e-07	NA	545	1.861e-05
pycom16g10300	pycom05g29260	0.7854	co	2	39	0000011111008001111100000111110000111110000011181000001111100000111110000011111	Tissue__Peel	1.415e-07	NA	546	1.429e-04
pycom13g05300	pycom12g13840	0.7840	co	1	40	0000011111000001111100000111110000111110000011111007091111100000111110000011111	Tissue__Peel	3.181e-08	NA	546	6.655e-06
pycom15g09040	pycom13g05300	0.7840	co	1	40	0000011111000001111100000111110000111110000011111007091111100000111110000011111	Tissue__Peel	3.181e-08	NA	546	4.695e-04
pycom13g06200	pycom05g28970	0.8142	co	2	33	0000001011000000000000700111110000111110000011111000001111100000111110000011111	Tissue__Peel	2.405e-04	NA	547	1.567e-04
pycom13g09110	pycom01g23940	0.7902	co	1	38	0000811111008001111100700111110000111110000011171000001110100000111110000011111	Tissue__Peel	5.853e-07	NA	547	7.908e-09
pycom12g11920	pycom04g21610	0.7853	co	1	39	0000011111000001111100800111110000111110000011181000001111100000111110000011111	Tissue__Peel	1.415e-07	NA	547	5.788e-05
pycom13g01040	pycom10g06670	0.7838	co	1	40	9999911111999991111100990111110090111119090911111009091111190000111119000011111	Tissue__Peel	3.181e-08	NA	547	8.830e-07
pycom05g32880	pycom04g17960	0.7901	co	1	38	0000011111000001111180000191170000111110000011111000001111100000111110000011111	Tissue__Peel	5.853e-07	NA	548	1.165e-04
pycom16g10610	pycom01g08170	0.7852	co	1	39	0000011111000001111100000111110000111110000011181000001111100000111110000011111	Tissue__Peel	1.415e-07	NA	548	5.168e-05
pycom14g15100	pycom01g19150	0.8182	co	1	32	0000091111000001111100000999190000111110000010111080001111100000119910000011111	Tissue__Peel	6.471e-04	NA	549	1.596e-04
pycom06g20830	pycom01g24530	0.7833	co	1	40	0000011111000001111100000111110000111110099011111900001111109000111110000911111	Tissue__Peel	3.181e-08	NA	549	4.434e-06
pycom13g09450	pycom05g10730	0.8052	co	1	35	9999900000999991111199999111118909111110999911111099091111199090111110090011111	Tissue__Peel	2.685e-05	NA	550	5.604e-09
pycom10g03120	pycom02g08380	0.7850	co	1	39	9797911111779771111100000111110000111110000011101000001111100000111110000011111	Tissue__Peel	1.415e-07	NA	550	1.507e-04
pycom15g27510	pycom01g20820	0.7850	co	1	39	0090011111009001111100008111110800111110000011181080001111100000111110000011111	Tissue__Peel	1.415e-07	NA	550	1.182e-07
pycom11g20480	pycom06g04350	0.7831	co	1	40	9000911111000081111199990111110000111110900011111090001111100000111110000011111	Tissue__Peel	3.181e-08	NA	551	2.030e-04
pycom05g20760	pycom03g07280	0.7845	co	1	39	9979911111999991111199997191119999111119997911111999991111197999111119997911111	Tissue__Peel	1.415e-07	NA	552	1.977e-06
pycom04g12150	pycom01g06310	0.7838	co	1	41	9989911111909981111109808111110800111110080011111180001111180800111110000011111	Tissue__Peel	1.312e-07	NA	553	6.725e-06
pycom15g18310	pycom13g04070	0.7825	co	1	40	0008811111800001111100000111110080111110000011111000001111100000111110000011111	Tissue__Peel	3.181e-08	NA	553	2.179e-05
pycom16g16870	pycom04g13720	0.7824	co	1	40	0000011111090801111190999111110090111110900011111990991111100090111119990911111	Tissue__Peel	3.181e-08	NA	554	1.139e-06
pycom11g26860	pycom03g15260	0.7888	co	1	38	0000011111008001111100000881110000111110000011111000001111100000111110000011111	Tissue__Peel	5.853e-07	NA	555	3.433e-05
pycom15g14080	pycom11g01990	0.7851	co	1	40	9999911111999991111199990101110909111111900911111099991111109990111110009011111	Tissue__Peel	2.290e-07	NA	555	1.107e-07
pycom03g09520	pycom03g01180	0.7823	co	1	40	0990911111909001111190990111110990111119990011111099991111100999111119909911111	Tissue__Peel	3.181e-08	NA	555	4.844e-04
pycom16g09880	pycom07g16810	0.7819	co	1	40	0090011111089001111100900111110999111119909911111900991111100000111119900911111	Tissue__Peel	3.181e-08	NA	556	2.037e-04
pycom15g01780	pycom01g10480	0.8121	co	1	33	9000088119000001911100000199910000111110000011111000001111100000111110900011111	Tissue__Peel	2.405e-04	NA	557	7.868e-04
pycom09g10130	pycom05g31150	0.7818	co	1	40	9999911111999991111199999111119997111119999911111999991111199999111119979911111	Tissue__Peel	3.181e-08	NA	557	8.897e-04
pycom14g02250	pycom01g08920	0.7818	co	1	40	9900911111009901111100909111118090111110000011111000001111100000111110000011111	Tissue__Peel	3.181e-08	NA	557	9.659e-05
pycom17g23010	pycom06g20830	0.7818	co	1	40	9990911111009991111100909111119090111119099011111999991111199000111110990911111	Tissue__Peel	3.181e-08	NA	557	4.506e-06
pycom10g25940	pycom04g13080	0.7936	co	1	37	0000911111999901111199999971110990111119970911171099991111190000111110090911111	Tissue__Peel	2.252e-06	NA	558	2.831e-04
pycom111g03000	pycom09g19340	0.7817	co	1	40	0000011111000001111100000111110000111110000011111077001111100000111110090011111	Tissue__Peel	3.181e-08	NA	558	1.137e-04
pycom16g11920	pycom111g04520	0.7882	co	1	38	9999911111999791111199997171179999111119999711111979991111199999111119999911111	Tissue__Peel	5.853e-07	NA	559	5.391e-04
pycom17g00240	pycom04g05140	0.7831	co	1	39	0000011111000001111100000111110000111110000011101000001111100000111110000011111	Tissue__Peel	1.415e-07	NA	559	8.975e-05
pycom09g05590	pycom07g16810	0.7816	co	1	40	0090011111009001111100900111110999111119909911111900991111100000111119900911111	Tissue__Peel	3.181e-08	NA	559	3.213e-05
pycom11g01990	pycom10g04680	-0.7990	co	1	36	9999911111999990010099990111119909111110900911111999991111109990111110009011111	Tissue__Peel	8.060e-06	NA	560	6.140e-08
pycom12g24110	pycom12g13520	0.8085	co	1	47	1100011111111111111100707111110010111110000011181000001111170000111110000011111	Tissue__Peel	8.882e-05	NA	560	3.444e-04
pycom13g19660	pycom12g11920	0.7813	co	1	40	0000011111000001111100800111110000111110000011111000001111100000111110000011111	Tissue__Peel	3.181e-08	NA	561	1.555e-05
pycom15g12370	pycom13g16410	0.7813	co	1	40	0000011111000001111100800111110000111110000011111000001111170000111110000011111	Tissue__Peel	3.181e-08	NA	561	3.013e-04
pycom16g16870	pycom03g17030	0.7813	co	1	40	7977911111797771111199999111119999111119999911111999991111199799111119999911111	Tissue__Peel	3.181e-08	NA	561	2.148e-05
pycom16g01350	pycom04g12150	0.7834	co	1	41	9909911111909981111109008111110800111110080011181180001111100100111110000011111	Tissue__Peel	2.195e-07	NA	562	1.382e-04
pycom12g13850	pycom04g15340	-0.7811	co	1	40	0000011111000001111100000111110000111110000011111000001111100000111110000011111	Tissue__Peel	3.181e-08	NA	562	1.859e-04
pycom15g08230	pycom15g01780	0.7984	co	1	36	9800000111000001011100000111180000111110000011111000001111100000111110900011111	Tissue__Peel	8.060e-06	NA	563	8.263e-05
pycom15g25080	pycom07g22320	0.7809	co	1	40	0000911111009001111100999111110009111110000011111090001111100900111110900011111	Tissue__Peel	3.181e-08	NA	563	1.830e-04
pycom14g03250	pycom10g06670	0.7808	co	1	40	9999911111999991111100990111110090111119090911111009091111190000111119000011111	Tissue__Peel	3.181e-08	NA	564	4.752e-06
pycom14g18300	pycom12g19130	0.7819	co	1	39	0000011111000001111100000111110070111110000011101000001111100000111110000011111	Tissue__Peel	1.415e-07	NA	565	8.275e-06
pycom11g23990	pycom04g13720	0.7807	co	1	40	0000011111000001111100000111110000111110000011111000001111100000111110000011111	Tissue__Peel	3.181e-08	NA	565	9.924e-04
pycom16g16870	pycom12g18060	0.7807	co	1	40	9900011111099901111199999111110999111110980011111990991111100099111119998911111	Tissue__Peel	3.181e-08	NA	565	9.525e-06
pycom01g20920	pycom01g20820	0.7818	co	1	39	0090011111009001111100000111110000111110000011181000001111100000111110000011111	Tissue__Peel	1.415e-07	NA	566	9.490e-06
pycom14g13970	pycom12g19130	0.7866	co	1	38	0000011111990001111100000181110000111110000011101000001111100000111110900011111	Tissue__Peel	5.853e-07	NA	567	3.010e-04
pycom12g13810	pycom01g20820	0.7817	co	1	39	0090011111009001111100000111110000111110000011181000001111100000111110000011111	Tissue__Peel	1.415e-07	NA	567	2.480e-04
pycom16g10610	pycom10g27490	0.7817	co	1	39	0000011111000001111100800111110000111110000011181000001111100000111110000011111	Tissue__Peel	1.415e-07	NA	567	2.008e-06
pycom13g04070	pycom03g23170	0.7804	co	1	40	9999911111999091111199098111118799111119997911111777991111199909111117997711111	Tissue__Peel	3.181e-08	NA	568	8.403e-05
pycom11g00990	pycom01g20920	0.7891	co	1	43	0000011111000001111100000111110000111110000011111000001111100011111110100011111	Tissue__Peel	1.236e-06	NA	569	8.532e-04
pycom10g25750	pycom02g13520	0.8005	co	1	46	1101111111199011111100000111110000111110000011111000001111100000111110000011111	Tissue__Peel	2.049e-05	NA	569	1.334e-05
pycom16g04670	pycom08g07330	0.7974	co	1	36	0000011111000001818800000111110080111110000011118000001111100000111110000011111	Tissue__Peel	8.060e-06	NA	570	1.302e-04
pycom05g10730	pycom01g07490	0.7801	co	1	40	9999911111999991111199999111119999111119999911111999991111199799111119999911111	Tissue__Peel	3.181e-08	NA	570	1.763e-05
pycom13g24720	pycom08g21660	0.7801	co	1	40	0000011111800001111100000111110000111110090011111000091111109000111110990011111	Tissue__Peel	3.181e-08	NA	570	1.316e-04
pycom14g18300	pycom13g17410	-0.8015	co	1	35	0000011111000001111100000111118070110110000011001000001108180000111110000011111	Tissue__Peel	2.685e-05	NA	571	1.337e-06
pycom13g04070	pycom06g00340	0.7797	co	1	40	0900011111999991111109999111119809111119900911111909991111199890111110099911111	Tissue__Peel	3.181e-08	NA	572	2.729e-06
pycom17g22670	pycom12g13850	0.7797	co	1	40	0000011111000001111100000111110000111110000011111000001111100000111110000011111	Tissue__Peel	3.181e-08	NA	572	4.288e-05
pycom14g06290	pycom06g07200	-0.8060	co	1	34	9999919111999991011199999191119099111110090011191900991111109990191199079911111	Tissue__Peel	8.327e-05	NA	573	9.150e-05
pycom15g01740	pycom05g31150	0.7795	co	1	40	9999911111999991111199999111119997111119999911111999991111199999111119979911111	Tissue__Peel	3.181e-08	NA	573	3.545e-06
pycom15g03690	pycom06g15760	0.7795	co	1	40	9900911111098001111100000111110000111110000011111000001111100000111110000011111	Tissue__Peel	3.181e-08	NA	573	1.365e-04
pycom13g04880	pycom01g07490	0.8010	co	1	35	9797717717799771111199999171119999111119999911171999991111199799111119999911111	Tissue__Peel	2.685e-05	NA	574	3.038e-05
pycom16g16870	pycom15g17370	-0.7854	co	1	38	0000018111090001111190999111110090111110900011101990991111100090111119990911111	Tissue__Peel	5.853e-07	NA	574	6.373e-05
pycom16g04510	pycom09g19780	0.7794	co	1	40	0000011111000001111100000111110000111110000011111077071111100000111110070011111	Tissue__Peel	3.181e-08	NA	574	8.394e-05
pycom09g03220	pycom07g16810	0.7793	co	1	40	0090011111009001111100900111110999111119909911111900991111100000111119900911111	Tissue__Peel	3.181e-08	NA	575	1.774e-04
pycom14g16860	pycom08g03880	0.7792	co	1	40	0088011111000001111100000111110000111110000011111000001111100000111110000011111	Tissue__Peel	3.181e-08	NA	576	9.672e-05
pycom09g13430	pycom06g20830	0.7791	co	1	40	0900011111900001111100990111110090111119999911111900091111199099111119909911111	Tissue__Peel	3.181e-08	NA	577	9.971e-07
pycom15g17370	pycom03g07660	0.7802	co	2	39	0000818111000001111100000111110000111110000011111000001111100000111110000011111	Tissue__Peel	1.415e-07	NA	578	4.072e-05
pycom17g00240	pycom11g17830	0.7802	co	1	39	0000011111008001111100000111110000111110000011171000001111100000111110000011111	Tissue__Peel	1.415e-07	NA	578	3.798e-04
pycom16g14320	pycom10g02900	0.7790	co	1	40	0008011111000001111100000111110000111110000011111000001111100000111110000011111	Tissue__Peel	3.181e-08	NA	578	2.821e-05
pycom17g22670	pycom05g29630	0.7790	co	1	40	0000011111008001111100000111110000111110000011111000001111100000111110000011111	Tissue__Peel	3.181e-08	NA	578	2.148e-04
pycom13g05300	pycom09g19790	0.7789	co	1	40	0000011111000001111100000111110000111110000011111007091111100000111110000011111	Tissue__Peel	3.181e-08	NA	579	1.386e-05
pycom13g05300	pycom13g03690	0.7787	co	1	40	9080911111990001111199909111119900111110900011111997991111189990111118999811111	Tissue__Peel	3.181e-08	NA	580	3.063e-06
pycom14g12420	pycom02g04240	0.7796	co	2	41	0000011111000001111100000111110000111110000011111000011111100000111110000011111	Tissue__Peel	1.312e-07	NA	580	4.451e-05
pycom12g19130	pycom02g12870	0.7786	co	1	40	0900011111000001111100000111110008111110000011111000001111100000111110000011111	Tissue__Peel	3.181e-08	NA	581	3.736e-05
pycom09g05590	pycom04g05240	0.7834	co	1	39	0000011117000001111100080111110001111110000011111000001111100000111110000011110	Tissue__Peel	5.486e-07	NA	582	5.814e-04
pycom16g09830	pycom14g18450	0.7785	co	1	40	0000911111009901111190000111110900111110090911111009991111199999111110000911111	Tissue__Peel	3.181e-08	NA	582	5.501e-04
pycom16g15360	pycom02g14360	0.7785	co	1	40	0000011111008001111100000111110080111110000011111000001111100000111110000011111	Tissue__Peel	3.181e-08	NA	582	7.329e-04
pycom17g22700	pycom13g17410	-0.8045	co	1	34	0900011111000001111100000111110000110110000011001000001000100000111110000011111	Tissue__Peel	8.327e-05	NA	583	2.237e-07
pycom04g17420	pycom01g23940	0.8119	co	1	32	0000011111000001111100700000000000010110000011171000001111100000111110000011111	Tissue__Peel	6.471e-04	NA	583	1.708e-04
pycom13g11730	pycom07g12270	0.7842	co	1	38	0000011111000001111100000181110000111110000011101000001111100000111110000011111	Tissue__Peel	5.853e-07	NA	583	5.409e-04
pycom07g26900	pycom02g06520	0.7784	co	1	40	0000011111000001111100000111110000111110000011111000001111100000111110000011111	Tissue__Peel	3.181e-08	NA	583	2.811e-05
pycom12g18060	pycom06g00340	0.7784	co	1	40	9977711111999991111199999111119979111119977911111979991111199799111117999911111	Tissue__Peel	3.181e-08	NA	583	1.751e-05
pycom11g17830	pycom06g18120	0.7950	co	1	36	0000011111008001111100800111110000181810000011178000001111100000111110000011111	Tissue__Peel	8.060e-06	NA	584	6.090e-06
pycom11g14560	pycom04g00270	0.7840	co	1	38	7777711111777771111100880111110000110110000011101000001111100000111110000011111	Tissue__Peel	5.853e-07	NA	584	9.432e-05
pycom02g01940	pycom01g24530	0.7783	co	1	40	9990911111099091111109990111119090111110009011111990001111109099111110099011111	Tissue__Peel	3.181e-08	NA	584	6.950e-04
pycom06g02110	pycom04g12150	0.7783	co	1	40	9999911111979971111199997111119999111119799911111799991111199999111119999911111	Tissue__Peel	3.181e-08	NA	584	6.685e-07
pycom12g21030	pycom09g01640	0.8042	co	1	34	0999911111909990000009999111119000111110900011101900991111100000111110090011111	Tissue__Peel	8.327e-05	NA	585	2.246e-04
pycom04g17960	pycom03g13830	0.7897	co	1	37	9000911111009091111109999198179999111119999911111099001111190990111110990911111	Tissue__Peel	2.252e-06	NA	585	9.879e-05
pycom13g11730	pycom12g19130	0.7779	co	1	40	0000011111000001111100000111110000111110000011111000001111100000111110000011111	Tissue__Peel	3.181e-08	NA	585	4.242e-04
pycom07g22320	pycom04g17960	0.7895	co	1	37	0000911111709071111100999191170009111110000011711090001111180900111110900011111	Tissue__Peel	2.252e-06	NA	586	1.675e-05
pycom08g21660	pycom04g12150	0.7778	co	1	40	9909911111909901111109000111110000111110090011111800091111109800111110990011111	Tissue__Peel	3.181e-08	NA	586	1.809e-05
pycom13g09110	pycom04g04240	0.7833	co	1	38	9999911111999998111800000111110000111110000011111000001111100000111110000011111	Tissue__Peel	5.853e-07	NA	587	3.426e-09
pycom49g00190	pycom04g12150	0.7805	co	1	42	9909911111909901111109700111110000111110000011111100001111100100111110000011111	Tissue__Peel	3.013e-07	NA	588	3.883e-06
pycom15g26430	pycom09g10980	0.7773	co	1	40	9997911111999991111199999111119999111119779911111997971111199799111119999711111	Tissue__Peel	3.181e-08	NA	588	5.278e-04
pycom111g05670	pycom01g08170	0.7789	co	2	39	0000011111000001111100000111110000111110000011171000001111100000111110000011111	Tissue__Peel	1.415e-07	NA	589	5.741e-05
pycom09g19340	pycom02g08380	0.7771	co	1	40	0000011111000001111100000111110000111110000011111000001111100000111110090011111	Tissue__Peel	3.181e-08	NA	590	1.140e-08
pycom11g26860	pycom08g21660	0.7771	co	1	40	0000011111008001111100000111110000111110090011111000091111109000111110990011111	Tissue__Peel	3.181e-08	NA	590	7.792e-06
pycom05g31150	pycom04g05240	0.7770	co	1	40	9999911111999991111199999111119997111119999911111999991111199999111119979911111	Tissue__Peel	3.181e-08	NA	591	3.821e-05
pycom15g02140	pycom03g09520	0.7770	co	1	40	0990911111909001111190990111110990111119990011111099991111170999111119909911111	Tissue__Peel	3.181e-08	NA	591	6.535e-04
pycom11g08870	pycom05g16310	0.7826	co	1	38	0000011111000001111100000111180000111110000011181000001111100000111110000011111	Tissue__Peel	5.853e-07	NA	592	9.261e-04
pycom17g22700	pycom13g09110	0.7797	co	1	42	1900811111001001111100000111118000111110000011111000001111100000111110000011111	Tissue__Peel	2.829e-07	NA	592	1.476e-09
pycom17g15190	pycom09g19780	0.7768	co	1	40	0990911111999901111100090111110000111110000011111000091111199000111110099911111	Tissue__Peel	3.181e-08	NA	593	2.220e-04
pycom16g07530	pycom15g29010	0.7763	co	1	40	0090911111990001111100909111110008111110000011111000001111190990111110990011111	Tissue__Peel	3.181e-08	NA	594	2.319e-05
pycom15g20070	pycom11g06350	0.7930	co	1	36	0800011111000001010000000111110000111110000011101080001111100000111110000011111	Tissue__Peel	8.060e-06	NA	595	1.604e-04
pycom17g00240	pycom13g09110	0.7776	co	2	39	0000011111000001111100000111118000111110000011181000001111100000111110000011111	Tissue__Peel	1.415e-07	NA	595	8.385e-11
pycom05g27750	pycom04g05140	0.7762	co	1	40	9009911111909991111170999111119999111119900011111999901111199090111119900911111	Tissue__Peel	3.181e-08	NA	595	1.305e-07
pycom17g24240	pycom13g05300	0.7762	co	1	40	9900011111909001111100000111110090111110999911111979791111199999111119999911111	Tissue__Peel	3.181e-08	NA	595	7.634e-07
pycom07g26900	pycom02g13520	0.7905	co	1	44	1101811111099011111100000111110000111110000011111000001111100000111110000011111	Tissue__Peel	3.967e-06	NA	596	4.008e-05
pycom08g01700	pycom05g03520	0.7773	co	1	39	9999911111999991111199999111119999111119999911171999971111199999111119999911111	Tissue__Peel	1.415e-07	NA	596	5.856e-04
pycom12g23940	pycom05g31150	0.7761	co	1	40	9999911111999991111199999111119997111119999911111999991111199999111119979911111	Tissue__Peel	3.181e-08	NA	596	6.534e-04
pycom09g05590	pycom02g06600	0.7757	co	1	40	0900011111009001111100900111110090111110000011111000001111199000111110090011111	Tissue__Peel	3.181e-08	NA	597	1.567e-05
pycom12g19760	pycom02g01940	0.7757	co	1	40	9997911111999791111179997111119997111117979711111999971111199799111117799711111	Tissue__Peel	3.181e-08	NA	597	5.634e-04
pycom11g16650	pycom111g05670	0.7871	co	2	37	7000711111007001111100000001110000111110000011171000001111100000111110000011111	Tissue__Peel	2.252e-06	NA	598	2.448e-04
pycom11g06030	pycom03g04530	0.7756	co	1	40	0999911111899881111199900111110909111119090911111900991111190090111110909911111	Tissue__Peel	3.181e-08	NA	598	8.336e-04
pycom11g02710	pycom09g18770	0.7869	co	1	37	0099011111008001111100000891110000111110080011181800081111100000111110000011111	Tissue__Peel	2.252e-06	NA	599	1.066e-04
pycom16g01100	pycom02g21160	0.7755	co	1	40	0000011111000001111100700111110000111110000011111000001111100000111110000811111	Tissue__Peel	3.181e-08	NA	599	1.116e-05
pycom11g05720	pycom05g15300	0.7753	co	1	40	0088011111008091111100990111110000111119909911111090001111109090111119990911111	Tissue__Peel	3.181e-08	NA	600	8.227e-06
pycom16g02020	pycom09g19340	0.7863	co	1	38	0888817717180881111100000111110000111110000011111000001111100000111110090011111	Tissue__Peel	1.940e-06	NA	601	6.106e-07
pycom10g02450	pycom07g26900	0.7751	co	1	40	9000911111900901111190090111110000111119090011111000091111190000111110000011111	Tissue__Peel	3.181e-08	NA	602	8.004e-05
pycom16g15360	pycom12419g00130	0.7751	co	1	40	8000011111008001111100000111110080111110000011111000001111100000111110000011111	Tissue__Peel	3.181e-08	NA	602	8.554e-07
pycom13g09110	pycom05g29630	0.7750	co	2	40	0000011111008001111100000111110000111110000011111000001111100000111110000011111	Tissue__Peel	3.181e-08	NA	603	3.426e-11
pycom06g01300	pycom02g01330	0.7751	co	2	41	0000011111000001111100001111110000111110000011111000001111100000111110000011111	Tissue__Peel	8.868e-08	NA	604	6.079e-05
pycom11g01990	pycom111g05670	0.7762	co	1	39	9999911111999991111199990111110909111110900911171099991111109997111110709711111	Tissue__Peel	1.415e-07	NA	605	1.438e-06
pycom11g01740	pycom10g22860	0.7748	co	1	40	9990011111999991111100090111110999111110099011111000901111190990111119990911111	Tissue__Peel	3.181e-08	NA	605	5.910e-06
pycom11g11460	pycom04g16700	0.7748	co	2	40	0000011111000001111100000111110000111110000011111000001111100000111110000011111	Tissue__Peel	3.181e-08	NA	605	4.351e-04
pycom05g31150	pycom01g05580	0.7805	co	1	38	9999911111999991111799999111119997111119999911111999991111199999111719979911111	Tissue__Peel	5.853e-07	NA	606	7.148e-04
pycom15g29010	pycom10g04660	0.7786	co	1	40	0090911111990001111100909111110011110110070011111779901111197990111117990781111	Tissue__Peel	4.036e-07	NA	606	3.738e-05
pycom14g11220	pycom06g20830	0.7746	co	1	40	9999911111999771111199999111119999111119999911111999991111199999111119999911111	Tissue__Peel	3.181e-08	NA	606	7.141e-05
pycom04g05140	pycom01g22480	0.7919	co	1	38	0700711110100011111170700101100000111110000011101000001111100000111110000011111	Tissue__Peel	8.777e-06	NA	607	3.754e-04
pycom16g16870	pycom13g01040	-0.7802	co	1	38	0000011111090001111190999111110090011110900011101990991111100090111119990911111	Tissue__Peel	5.853e-07	NA	607	1.043e-06
pycom15g22060	pycom04g12150	0.7756	co	1	39	9999911111999991111199999171119999111117999911111979991111179999111119997911111	Tissue__Peel	1.415e-07	NA	607	3.430e-06
pycom15g08110	pycom13g17410	-0.8000	co	1	34	9777911111097801111100000111110000110110000011001000001000100000111110000011111	Tissue__Peel	8.327e-05	NA	608	9.080e-09
pycom03g04530	pycom02g08380	0.7785	co	1	42	0088011111188811111100000111110000111110000011111000001111100000111110000011111	Tissue__Peel	4.668e-07	NA	609	4.644e-09
pycom06g19490	pycom06g14080	0.8030	co	1	33	9900911111999091111199900101100990110110900010101009001110190000011110000011111	Tissue__Peel	2.405e-04	NA	610	1.360e-04
pycom13g05300	pycom06g14090	0.7738	co	1	41	9990011111999991111190999111119991111119090911111999991111199099111119990911111	Tissue__Peel	8.868e-08	NA	610	2.683e-08
pycom09g08690	pycom06g20830	0.7735	co	1	40	0000011111008001111100900111118000111110099011111900001111109000111110000911111	Tissue__Peel	3.181e-08	NA	611	9.726e-05
pycom12g11920	pycom05g29630	0.7735	co	1	40	0000011111008001111100800111110000111110000011111000001111100000111110000011111	Tissue__Peel	3.181e-08	NA	611	2.516e-05
pycom06g03090	pycom02g06600	0.7733	co	1	40	0999011111099091111100909111119090111110990011111909091111199099111119990011111	Tissue__Peel	3.181e-08	NA	612	1.971e-04
pycom06g20830	pycom04g07400	0.7745	co	1	39	0000011111000001111100000111110000111110099011171900001111189000111110000911111	Tissue__Peel	1.415e-07	NA	613	4.372e-09
pycom09g11690	pycom02g12330	-0.7731	co	1	40	0900911111999091111180900111110000111110099011111000991111199909111110990911111	Tissue__Peel	3.181e-08	NA	613	1.520e-07
pycom14g18300	pycom05g27750	0.7743	co	1	39	9009911111909991111100999111119999111119900011111999901111199090811119900911111	Tissue__Peel	1.415e-07	NA	614	1.051e-07
pycom15g01780	pycom12g13520	0.7937	co	1	35	9000000111000001110100000111100000111110000011171000001111100000111110900011111	Tissue__Peel	2.685e-05	NA	615	1.236e-04
pycom13g05300	pycom12g17540	0.7727	co	1	40	0000011111000001111100000111110000111110000011111007091111109000111110090011111	Tissue__Peel	3.181e-08	NA	615	1.153e-05
pycom15g20070	pycom11g09240	0.7727	co	2	40	0000011111000001111100000111110000111110000011111000001111100000111110000011111	Tissue__Peel	3.181e-08	NA	615	5.150e-04
pycom15g11830	pycom06g18120	0.7984	co	1	34	0000001111008001111100800011110000181810000011178000001111100000111110000011111	Tissue__Peel	8.327e-05	NA	616	7.106e-07
pycom14g11300	pycom10g05680	0.7726	co	1	40	0009911111999991111199999111119990111110000011111090091111100000111110000011111	Tissue__Peel	3.181e-08	NA	616	8.253e-04
pycom15g36560	pycom03g04530	0.7726	co	1	40	0000011111000081111100800111110000111110000011111000001111100000111110000011111	Tissue__Peel	3.181e-08	NA	616	1.443e-06
pycom02g21160	pycom01g24420	-0.8060	co	1	32	0000911111090001111100700000110000011000000011101000001111100000111110000011110	Tissue__Peel	6.471e-04	NA	617	8.541e-04
pycom08g08170	pycom01g20820	0.7737	co	1	39	0090011111009001111100000111110000111110000011181000001111100000111110000011111	Tissue__Peel	1.415e-07	NA	617	5.297e-04
pycom05g20660	pycom02g01330	0.7725	co	1	40	9090011111009001111199990111110990111110009911111000001111190900111110000011111	Tissue__Peel	3.181e-08	NA	617	3.010e-04
pycom14g18450	pycom06g18950	0.7725	co	1	40	7777911111999971111199997111119999111117997911111999991111199999111117997911111	Tissue__Peel	3.181e-08	NA	617	8.947e-05
pycom05g20280	pycom04g17960	0.7783	co	1	38	0909911111009991111199900091110009111110999911111090091111190990111110900011111	Tissue__Peel	5.853e-07	NA	618	5.249e-04
pycom13g17410	pycom05g00710	0.8070	co	1	51	9919111111991111111199911111119199111119199111111199991111199999111119999911111	Tissue__Peel	9.554e-04	NA	618	6.065e-05
pycom111g04520	pycom05g05060	0.7723	co	1	40	9999911111999791111199997111119999111119999711111979991111199999111119999911111	Tissue__Peel	3.181e-08	NA	618	1.323e-04
pycom11g16300	pycom111g03000	0.7908	co	1	45	9999911111999991111199999111119999111119999111111999991111119911111119971911111	Tissue__Peel	1.491e-05	NA	619	6.306e-04
pycom15g19460	pycom14g18450	0.7722	co	1	40	0000911111009901111190000111110900111110090911111009991111199999111110070911111	Tissue__Peel	3.181e-08	NA	619	1.637e-04
pycom11g16650	pycom04g12150	0.7742	co	1	41	9979911111979981111109008111110800111110080011181180001111100100111110000011111	Tissue__Peel	2.195e-07	NA	620	8.122e-05
pycom15g15250	pycom03g07390	0.7733	co	1	39	0800011111080001111100000111110000111110000011181000001111100000111110000011111	Tissue__Peel	1.415e-07	NA	620	2.871e-05
pycom15g29010	pycom09g08690	0.8012	co	1	33	0090911111998000000000909111110008110010000011111000001111190990111110990011111	Tissue__Peel	2.405e-04	NA	621	1.537e-04
pycom08g09260	pycom02g15020	0.7746	co	1	42	9919911111999991111199999111119999111111999911111999991111199999111119999911111	Tissue__Peel	2.829e-07	NA	621	3.575e-05
pycom04g12150	pycom03g07050	0.7729	co	1	41	9909911111909981111109008111110800111110080011111180001111100800111110000011111	Tissue__Peel	1.312e-07	NA	621	1.885e-05
pycom07g25260	pycom07g24390	0.8011	co	1	33	7790900810799991111199999181119999101119999711171997991111170777111110099911111	Tissue__Peel	2.405e-04	NA	622	3.684e-05
pycom13g09110	pycom01g19980	0.7826	co	2	37	0000811111007001111100000881110000111110000011181000001111100000111110000011111	Tissue__Peel	2.252e-06	NA	622	2.352e-08
pycom08g00740	pycom06g00940	0.7718	co	1	40	9999911111979791111199999111117799111119999911111979991111199999111119999911111	Tissue__Peel	3.181e-08	NA	622	2.803e-04
pycom12g12680	pycom03g07050	0.7925	co	1	36	7007008000700001111100000111111000111110000011111000001111100000111110000011111	Tissue__Peel	2.562e-05	NA	623	1.886e-05
pycom04g12150	pycom02g05500	0.7717	co	1	40	9909911111909901111109000111110000111110000011111800001111100800111110000011111	Tissue__Peel	3.181e-08	NA	623	4.420e-06
pycom05g16310	pycom04g13720	-0.7717	co	1	40	0000011111000001111100000111110000111110000011111000001111100000111110000011111	Tissue__Peel	3.181e-08	NA	623	8.396e-04
pycom07g17010	pycom06g20830	0.7717	co	1	40	0000011111000001111100000111110000111110099011111900001111189000111110000911111	Tissue__Peel	3.181e-08	NA	623	2.685e-05
pycom02g13520	pycom02g12330	0.7716	co	1	40	0900911111099091111100900111110000111110009011111000001111100000111110000011111	Tissue__Peel	3.181e-08	NA	624	4.724e-05
pycom15g15250	pycom11g06350	0.7727	co	1	39	0800011111080001811100000111110000111110000011111000001111100000111110000011111	Tissue__Peel	1.415e-07	NA	625	2.683e-05
pycom13g03670	pycom05g00770	0.7715	co	1	40	9909911111008881111100990111119999111119099011111999991111199990111110990911111	Tissue__Peel	3.181e-08	NA	625	7.145e-05
pycom16g18240	pycom10g04680	-0.7922	co	1	35	9999911111990091111899999119199900111119999011101909900111190909111110900011111	Tissue__Peel	2.685e-05	NA	626	6.606e-07
pycom12g17170	pycom06g09140	0.7713	co	1	40	9900911111000901111109999111119000111110000011111000901111100000111110000011111	Tissue__Peel	3.181e-08	NA	626	4.176e-04
pycom14g16860	pycom06g18950	0.7713	co	1	40	0008011111990001111109990111119999111110990011111990991111109008111110990011111	Tissue__Peel	3.181e-08	NA	626	1.590e-04
pycom12g20230	pycom04g13400	0.7723	co	1	39	0000011111000001111100000101110000111110000011111000001111100000111110000011111	Tissue__Peel	1.415e-07	NA	627	5.832e-04
pycom06g20830	pycom06g14090	0.7710	co	1	40	9997711111999991111197999111119997111119799911111999991111199799111119997911111	Tissue__Peel	3.181e-08	NA	627	1.744e-04
pycom10g04660	pycom04g13420	0.7722	co	1	39	0000011111000001111100000111110000111110070011111779901111107000111117090781111	Tissue__Peel	1.415e-07	NA	628	7.366e-04
pycom10g25750	pycom03g09290	0.7942	co	1	47	7111711111117111111100000111110000111110000011111000001111100000111110000011111	Tissue__Peel	4.441e-05	NA	629	9.195e-04
pycom15g19460	pycom11g06350	0.7869	co	1	36	0800011111000001010000000111110000111110000011101007001111100000111110000011111	Tissue__Peel	8.060e-06	NA	629	2.359e-04
pycom13g05300	pycom06g17130	0.7708	co	1	40	0000011111000001111109990111110000111110000011111000091111100000111110000011111	Tissue__Peel	3.181e-08	NA	629	2.160e-05
pycom15g18310	pycom05g31150	0.7708	co	1	40	9999911111999991111199999111119997111119999911111999991111199999111119979911111	Tissue__Peel	3.181e-08	NA	629	2.739e-04
pycom05g27750	pycom04g04240	0.7813	co	1	37	9999911111999990111077999111109999111119977711111999971111199090111119900911111	Tissue__Peel	2.252e-06	NA	630	5.975e-04
pycom12g11920	pycom01g18010	0.7719	co	1	39	0000011111000001111100700111110000111110000011171000001111100000111110000011111	Tissue__Peel	1.415e-07	NA	630	1.960e-05
pycom10g02900	pycom05g19630	0.7960	co	1	34	9999911111999991111199999111100099111110000011101000900011100000811110700011110	Tissue__Peel	8.327e-05	NA	631	1.186e-06
pycom05g29630	pycom01g11140	0.7705	co	1	40	0000011111800081111100800111110000111110000011111000001111100000111110000011111	Tissue__Peel	3.181e-08	NA	631	1.656e-06
pycom16g03140	pycom11g10930	0.7715	co	1	39	9909911111090091111190998111180000111110000011111009001111100800111110000011111	Tissue__Peel	1.415e-07	NA	632	2.049e-04
pycom11g08870	pycom07g26800	0.7700	co	1	40	0000011111000001111100000111110000111110000011111000001111100000111110000011111	Tissue__Peel	3.181e-08	NA	632	7.170e-05
pycom14g16580	pycom02g08380	0.7700	co	1	40	0000011111080001111190090111110099111110000011111899001111109900111119090911111	Tissue__Peel	3.181e-08	NA	632	2.291e-04
pycom02g13520	pycom02g11210	0.7699	co	1	40	9988911111999991111199999111119999111110999911111990901111190988111119000911111	Tissue__Peel	3.181e-08	NA	633	2.063e-05
pycom11g23340	pycom06g09140	0.7711	co	1	39	9000011111000001111100000111109000111110000011111000901111100000111110000011111	Tissue__Peel	1.415e-07	NA	634	1.669e-04
pycom15g21540	pycom07g22320	0.7698	co	1	40	0000911111009001111100999111110009111110000011111090001111100900111110900011111	Tissue__Peel	3.181e-08	NA	634	1.929e-05
pycom08g06450	pycom03g07390	0.7709	co	1	39	0000011111000001111100000111110000111110000011101000001111100000111110000011111	Tissue__Peel	1.415e-07	NA	635	6.898e-04
pycom14g18450	pycom11g11460	0.7696	co	1	40	0000911111009901111190000111110900111110090911111009991111199999111110000911111	Tissue__Peel	3.181e-08	NA	635	3.907e-04
pycom15g17370	pycom06g09140	0.7749	co	1	38	9800010111000001111100000111109000111110000011111000901111100000111110000011111	Tissue__Peel	5.853e-07	NA	636	6.270e-05
pycom13g01050	pycom08g10340	0.7696	co	1	41	0000011111000001111100001111110000111110000011111000001111100000111110000011111	Tissue__Peel	8.868e-08	NA	637	5.499e-05
pycom04g13400	pycom02g12330	0.7692	co	1	40	0900911111099091111100900111110000111110009011111000001111100000111110000011111	Tissue__Peel	3.181e-08	NA	637	3.062e-04
pycom13g22250	pycom06g20830	0.7692	co	1	40	0000011111000001111100000111110000111110099011111900001111109000111110000911111	Tissue__Peel	3.181e-08	NA	637	9.178e-04
pycom04g13080	pycom01g08850	0.7853	co	1	36	0000011111008001111100000977110070111110770011171000891111100000111110000011111	Tissue__Peel	8.060e-06	NA	638	1.912e-04
pycom12g18370	pycom05g10250	-0.8018	co	1	32	0000011111000001111177777111180000110100000011001008001000100000111110000011111	Tissue__Peel	6.471e-04	NA	638	8.649e-07
pycom14g10390	pycom04g12150	0.7690	co	1	40	9989911111989981111109080111110000111110000011111800091111188990111110880011111	Tissue__Peel	3.181e-08	NA	639	2.970e-06
pycom07g22300	pycom02g01330	0.7689	co	1	40	0000911111000001111109000111110008111110000011111088001111100000111110089911111	Tissue__Peel	3.181e-08	NA	640	1.511e-05
pycom09g10570	pycom05g29630	0.7689	co	1	40	0000011111008001111100000111110000111110000011111000001111100000111110000011111	Tissue__Peel	3.181e-08	NA	640	2.027e-04
pycom11g05720	pycom06g00340	0.7681	co	1	40	7977711111999991111179999111119779111119979911111999991111199797111119999911111	Tissue__Peel	3.181e-08	NA	641	2.725e-05
pycom06g09140	pycom01g10480	0.7893	co	1	35	9000011119000001911100000199919000111110000011111000901111100000111110000011111	Tissue__Peel	2.685e-05	NA	642	1.391e-04
pycom15g24750	pycom02g11210	0.7872	co	1	37	9977911111999991111199999111199999111117999911111997971111197911111119777977177	Tissue__Peel	1.853e-05	NA	643	9.340e-06
pycom14g03250	pycom06g14080	0.7868	co	1	38	9900911111999091111199900101100990111110900111181009011110190000111110000011111	Tissue__Peel	1.710e-05	NA	643	5.286e-05
pycom13g05410	pycom04g12190	0.7697	co	1	39	9999911111999991111199999111119999111119999911171799991111199999111119999911111	Tissue__Peel	1.415e-07	NA	643	4.760e-05
pycom13g05300	pycom05g20660	0.7679	co	1	40	9090011111009001111199990111110990111110009911111007091111190900111110000011111	Tissue__Peel	3.181e-08	NA	643	1.161e-04
pycom15g25080	pycom03g13830	0.7696	co	1	39	9008911111009091111109999118119999111119999911111899801111190990111110990911111	Tissue__Peel	1.415e-07	NA	644	3.488e-04
pycom15g26430	pycom04g07090	0.7678	co	1	40	0090911111000901111100090111110900111110090011111090001111199000111110090011111	Tissue__Peel	3.181e-08	NA	644	6.782e-08
pycom05g20320	pycom02g08380	0.7697	co	1	41	0900011111000001111100000111110000111111900011111000001111190900111110000011111	Tissue__Peel	1.494e-07	NA	645	1.209e-06
pycom11g16700	pycom05g00770	0.7677	co	1	40	0900011111099001111109099111110999111119990011111099901111189899111119090011111	Tissue__Peel	3.181e-08	NA	645	2.502e-04
pycom14g10600	pycom10g25940	0.7677	co	1	40	7777911111999971111199999111117997111119997911111999991111199799111119797911111	Tissue__Peel	3.181e-08	NA	645	3.117e-04
pycom06g15260	pycom04g05140	-0.7691	co	1	39	0090011111000901111100000101110000111110000011111099001111100000111110000011111	Tissue__Peel	1.415e-07	NA	646	9.793e-05
pycom14g14300	pycom05g28630	0.7673	co	1	40	0000011111000001111100808111110000111110000011111000001111100000111110000011111	Tissue__Peel	3.181e-08	NA	646	1.310e-04
pycom04g12190	pycom03g03950	0.7933	co	1	35	9989900007999991111199999181119999111119999911111199991111199999111119999911111	Tissue__Peel	9.176e-05	NA	647	5.124e-05
pycom17g24240	pycom06g20830	0.7671	co	1	40	9900011111909001111100000111110090111110999911111909091111199999111119999911111	Tissue__Peel	3.181e-08	NA	647	4.747e-05
pycom10g22630	pycom02g08380	0.7765	co	1	43	0100911111990001111190900111119099111111990011111000091111100919111110009011111	Tissue__Peel	1.568e-06	NA	648	1.784e-04
pycom07g23830	pycom04g12150	0.7706	co	1	42	9909911111909981111109008111110800111110080011111180001111180100111110000011111	Tissue__Peel	3.013e-07	NA	648	8.706e-05
pycom06g02110	pycom04g12190	0.7670	co	1	40	9999911111999991111199999111119999111119999911111799991111199999111119999911111	Tissue__Peel	3.181e-08	NA	648	1.261e-05
pycom15g29010	pycom15g22000	0.7925	co	1	34	9999911111999970000099999111119999118118999911111997791111197999111119999711111	Tissue__Peel	8.327e-05	NA	649	1.342e-04
pycom17g00240	pycom14g03250	0.7687	co	1	39	0000011111000001111100000111110000111110000011101000001111100000111110000011111	Tissue__Peel	1.415e-07	NA	649	1.267e-05
pycom06g20830	pycom06g01300	0.7669	co	1	40	0000011111000001111100000111110000111110099011111900001111109000111110000911111	Tissue__Peel	3.181e-08	NA	649	1.703e-06
pycom13g12970	pycom09g10980	0.7669	co	1	40	9997911111999791111199999111119999111119779911111997971111199799111119999711111	Tissue__Peel	3.181e-08	NA	649	2.993e-04
pycom07g02410	pycom02g13520	0.7992	co	1	50	1111111111199111111189191111110900111110090011111009001111100000111110000011111	Tissue__Peel	5.774e-04	NA	650	1.847e-04
pycom11g11890	pycom04g12150	0.7694	co	1	41	9909911111909901111109707111180000111110000011111100001111100100111110000011111	Tissue__Peel	2.195e-07	NA	650	7.301e-07
pycom13g09800	pycom03g07660	0.7663	co	1	40	9900911111999901111100900111110000111110009911111000001111100000111110000011111	Tissue__Peel	3.181e-08	NA	651	7.836e-04
pycom15g21540	pycom05g00770	0.7691	co	1	42	0000011111000001111100000111110000111110000011111000001111111800111110000011111	Tissue__Peel	2.339e-07	NA	652	6.832e-05
pycom13g05300	pycom07g16920	0.7662	co	1	40	9900011111009001111100000111110090111119909911111009091111109009111110900011111	Tissue__Peel	3.181e-08	NA	652	4.840e-06
pycom13g06200	pycom06g19490	0.7798	co	1	44	0110111111001001111100700111110000111110000011111000001111100800111110800011111	Tissue__Peel	3.967e-06	NA	653	1.392e-04
pycom05g24450	pycom04g17960	0.7721	co	1	38	0000011111000001111100000191170009111110000011111009001111100000111110000011111	Tissue__Peel	5.853e-07	NA	653	8.360e-08
pycom13g04070	pycom07g16810	0.7661	co	1	40	0090011111009001111100900111110999111119909911111900991111100000111119900911111	Tissue__Peel	3.181e-08	NA	653	6.676e-07
pycom15g12370	pycom05g05060	0.7661	co	1	40	0000011111000001111100700111110800111110000011111000001111100800111110000011111	Tissue__Peel	3.181e-08	NA	653	4.099e-06
pycom15g24750	pycom10g25750	0.7770	co	1	37	9000011111090001111100000111190000111110000911101000001111100000111110000071111	Tissue__Peel	2.252e-06	NA	654	2.202e-05
pycom16g02020	pycom11g16300	0.7929	co	1	41	9999900000999991111199999111119999111119999111111999991111119911111119911911111	Tissue__Peel	1.433e-04	NA	655	7.470e-04
pycom15g03690	pycom01g10480	0.7866	co	1	35	9908911119090001911100000199910000111110000011111000001111100000111110000011111	Tissue__Peel	2.685e-05	NA	655	2.551e-06
pycom14g15430	pycom11g11460	0.7657	co	2	40	0000011111000001111100000111110000111110000011111000001111100000111110000011111	Tissue__Peel	3.181e-08	NA	655	6.312e-05
pycom15g13830	pycom11g23990	0.7666	co	1	40	0001011811000001111100000111110000111110000011111000001111100000111110000011111	Tissue__Peel	1.284e-07	NA	656	5.724e-04
pycom07g16810	pycom02g07570	0.7655	co	1	40	0090011111009001111100900111110999111119909911111900991111100000111119900911111	Tissue__Peel	3.181e-08	NA	656	8.378e-04
pycom05g10250	pycom02g01330	0.7698	co	2	42	0000011111000001111101000111110000111110000011111000001111100001111110000011111	Tissue__Peel	4.122e-07	NA	657	3.162e-06
pycom12g02410	pycom10g23640	0.7668	co	1	39	0000011711000001111100000111117070111110000011111000001111100000111110000011111	Tissue__Peel	1.415e-07	NA	657	4.164e-04
pycom13g04070	pycom07g22290	0.7652	co	1	40	9099911111099091111100099111110090111119999911111090091111109009111110000911111	Tissue__Peel	3.181e-08	NA	658	1.825e-04
pycom06g15570	pycom02g10900	0.7713	co	1	38	0000011111007001111100800811110000111110000011181000001111100000111110000811111	Tissue__Peel	5.853e-07	NA	659	2.349e-05
pycom15g17370	pycom10g27490	0.7666	co	2	39	0800010111000001111100000111110000111110000011111000001111100000111110000011111	Tissue__Peel	1.415e-07	NA	659	2.783e-07
pycom15g26430	pycom13g05050	0.7651	co	1	40	0090911111000901111100000111110000111110000011111000001111100000111110000011111	Tissue__Peel	3.181e-08	NA	659	9.553e-04
pycom17g27080	pycom06g18200	0.7812	co	1	36	9999911111999999199999999111119999111119999911111999991111199999111119999911111	Tissue__Peel	8.060e-06	NA	660	1.237e-06
pycom15g11830	pycom04g12150	0.7665	co	1	39	9909911111909901111109000111110000111110000011181800001111100800111110000011111	Tissue__Peel	1.415e-07	NA	660	2.081e-06
pycom13g13510	pycom03g16360	0.7649	co	1	40	9997911111999791111179999111119997111119999911111999991111199979111119999711111	Tissue__Peel	3.181e-08	NA	661	6.912e-04
pycom17g19830	pycom01g06760	0.7649	co	1	40	0000011111000001111100800111110000111110000011111000001111100000111110000011111	Tissue__Peel	3.181e-08	NA	661	1.354e-04
pycom16g04920	pycom13g10450	0.7646	co	1	40	0000011111000001111100000111110000111110000011111000001111100000111110000011111	Tissue__Peel	3.181e-08	NA	662	2.186e-04
pycom17g03230	pycom06g14090	0.7905	co	1	47	9991111111999991111197999111119991111119191911111999991111199199111119991911111	Tissue__Peel	9.323e-05	NA	663	2.896e-04
pycom111g05670	pycom02g01410	0.7847	co	1	37	0000011111007001111110100070110000011110000011171000001111100000111110000011111	Tissue__Peel	2.480e-05	NA	663	5.018e-05
pycom05g32880	pycom04g12150	0.7645	co	1	40	9909911111909901111189000111110000111110000011111800001111100800111110000011111	Tissue__Peel	3.181e-08	NA	663	8.961e-07
pycom05g15300	pycom03g17030	0.7644	co	1	40	7977911111777771111199799111119999111119999911111979971111199799111119999911111	Tissue__Peel	3.181e-08	NA	664	2.594e-05
pycom13g05300	pycom10g23640	0.7644	co	1	40	0000011111000001111100000111110000111110000011111007091111100000111110000011111	Tissue__Peel	3.181e-08	NA	664	7.031e-05
pycom17g15090	pycom11g15500	0.7644	co	1	40	0000011111000001111100000111110000111110000011111000001111100090111110000011111	Tissue__Peel	3.181e-08	NA	664	3.981e-04
pycom13g01040	pycom11g01990	0.7658	co	1	41	9999911111999991111199990111110909111111900911111099991111109990111110009011111	Tissue__Peel	1.494e-07	NA	665	6.748e-08
pycom13g05300	pycom13g03670	0.7643	co	1	40	9909911111008881111100990111119999111119099011111999991111199990111110990911111	Tissue__Peel	3.181e-08	NA	665	9.707e-07
pycom14g19000	pycom05g30210	0.7751	co	1	37	0999711811999001111199000111110000110110090011111000001111100000101110000011111	Tissue__Peel	2.252e-06	NA	666	1.757e-06
pycom15g16530	pycom04g17960	0.7857	co	1	44	0000011111000001111101111191170000111110000011111000001111110001111110000011111	Tissue__Peel	3.108e-05	NA	666	4.351e-04
pycom16g07530	pycom15g19460	0.7642	co	1	40	0000011111000001111100000111110000111110000011111007001111100000111110000011111	Tissue__Peel	3.181e-08	NA	666	2.028e-04
pycom12g00770	pycom05g29260	0.7769	co	1	38	0000011011018001111100000111110000111110000011181000001111100000111110000011011	Tissue__Peel	3.017e-06	NA	667	5.342e-06
pycom16g10610	pycom05g06040	0.7977	co	1	51	0000011111008011111111111111111111111110000011111000011111100000111110000011111	Tissue__Peel	7.764e-04	NA	667	6.051e-06
pycom16g10610	pycom08g10340	0.7702	co	1	39	0000011111000000111100001111110000111110000011181000001111100000111110000011111	Tissue__Peel	6.185e-07	NA	668	7.778e-06
pycom15g29010	pycom12g11130	0.7681	co	1	42	0090911111990001111110909111110001111110000011111000001111190990111110990011111	Tissue__Peel	4.668e-07	NA	668	4.151e-04
pycom02g14360	pycom01g24420	0.7640	co	1	40	0000911111090001111100000111110000111110000011111000001111100000111110000011111	Tissue__Peel	3.181e-08	NA	668	3.495e-04
pycom08g21660	pycom01g05580	0.7651	co	1	39	7000011111000001111100700111110000111110090011111000091111109000111810990011111	Tissue__Peel	1.415e-07	NA	668	2.454e-04
pycom06g20830	pycom05g26660	0.7639	co	1	40	0000011111000001111100000111110000111110099011111900001111109000111110000911111	Tissue__Peel	3.181e-08	NA	669	1.623e-04
pycom15g09040	pycom15g02050	0.7650	co	1	39	0000011111000001111100000111110000111110000011181000001111100000111110000011111	Tissue__Peel	1.415e-07	NA	669	8.933e-04
pycom12g19130	pycom09g18770	0.7746	co	2	37	0000011111000001111100000881110000111110000011181000001111100000111110000011111	Tissue__Peel	2.252e-06	NA	670	3.127e-04
pycom13g01050	pycom12g13810	0.7746	co	2	37	0000011111000000011100000111110000111110000011101000001111100000111110000011111	Tissue__Peel	2.252e-06	NA	670	5.370e-05
pycom08g21660	pycom05g05060	0.7638	co	1	40	0000011111000001111100700111110000111110090011111000091111109000111110990011111	Tissue__Peel	3.181e-08	NA	670	8.392e-04
pycom111g03000	pycom05g03520	0.7638	co	1	40	9999911111999791111199999111119999111119999911111999971111199999111117999911111	Tissue__Peel	3.181e-08	NA	670	5.738e-05
pycom09g19780	pycom07g26670	0.7636	co	1	40	0000011111000001111100000111110000111110000011111000001111100000111110000011111	Tissue__Peel	3.181e-08	NA	671	5.358e-04
pycom11g01990	pycom05g06040	0.7636	co	1	40	9999911111999991111199998111110989111110900911111099991111109990111110009011111	Tissue__Peel	3.181e-08	NA	671	1.262e-06
pycom13g13510	pycom02g08380	0.7636	co	1	40	9997911111999791111179999111119997111119999911111999991111199979111119999711111	Tissue__Peel	3.181e-08	NA	671	5.144e-04
pycom15g11830	pycom02g15980	0.7692	co	1	38	0000011111008001111100000111110000110110000011171000001111100000111110000011111	Tissue__Peel	5.853e-07	NA	672	1.455e-05
pycom09g11640	pycom05g06040	0.7838	co	1	35	0000911111099990000000080111110000111110000011111000001111100000111110000011111	Tissue__Peel	2.685e-05	NA	672	1.490e-04
pycom11g26860	pycom05g31150	0.7635	co	1	40	9999911111999991111199999111119997111119999911111999991111199999111119979911111	Tissue__Peel	3.181e-08	NA	672	7.670e-06
pycom13g24720	pycom10g25960	0.7832	co	1	35	9909900000999991111199999111117999111117999911111970091111199799111110097711111	Tissue__Peel	2.685e-05	NA	673	1.984e-04
pycom12g14040	pycom11g01730	0.7632	co	1	40	9979911111799971111199999111119999111119797911111999791111199999111119977911111	Tissue__Peel	3.181e-08	NA	673	1.804e-04
pycom15g17370	pycom14g15560	0.7958	co	1	32	0800000111007001111100700000110000111110000010101000001111100000110110000011111	Tissue__Peel	6.471e-04	NA	674	2.732e-04
pycom15g01780	pycom05g24630	0.7831	co	1	35	9799900101799771110170777111100070111110000011111000001111108000111110900011111	Tissue__Peel	2.685e-05	NA	674	3.984e-05
pycom13g04070	pycom02g06600	0.7631	co	1	40	0908811111009001111100900111110090111110000011111000001111199000111110090011111	Tissue__Peel	3.181e-08	NA	674	4.891e-07
pycom10g28770	pycom05g10250	0.7641	co	1	39	0000011111000001111100000118110000111110000011111000001111100000111110000011111	Tissue__Peel	1.415e-07	NA	674	1.992e-09
pycom05g24630	pycom01g10480	0.7828	co	1	35	9799911119799771911170777199910070111110000011111000001111100000111110000011111	Tissue__Peel	2.685e-05	NA	675	2.855e-05
pycom17g25990	pycom07g23110	0.7814	co	1	39	9001811111999990000091981111110990111110001811111000001111100000111110000011111	Tissue__Peel	2.157e-05	NA	676	1.625e-04
pycom16g02020	pycom10g22630	0.7655	co	1	41	0100911811990001111190900111119099111110990011111000091111100919111110009011111	Tissue__Peel	3.417e-07	NA	676	1.977e-04
pycom10g03500	pycom03g15260	0.7627	co	1	40	9999911111999991111199799111119999111117999911111999991111199999111119999911111	Tissue__Peel	3.181e-08	NA	677	4.979e-04
pycom04g13720	pycom04g05240	0.7635	co	1	39	0000011117000001111100000111110000111110000011111000001111100000111110000011111	Tissue__Peel	1.415e-07	NA	678	9.606e-04
pycom15g18310	pycom12g18060	0.7623	co	1	40	9900011111809901111199900111110989111110080011111000091111100009111110908011111	Tissue__Peel	3.181e-08	NA	679	1.056e-04
pycom13g07880	pycom04g12150	0.7645	co	1	42	9989911111909981111109008111110800111110080011111180001111100100111110000011111	Tissue__Peel	3.013e-07	NA	680	9.073e-05
pycom08g21660	pycom01g18010	0.7818	co	1	35	0000010001000001111100700101110000111110090011171000091111109000111110990011111	Tissue__Peel	2.685e-05	NA	680	6.366e-04
pycom13g19020	pycom11g10930	0.7726	co	1	37	9900011811000001111190090181189999111110999911111099091111199090111119990911111	Tissue__Peel	2.252e-06	NA	681	9.443e-05
pycom16g07530	pycom14g06290	0.7726	co	1	37	0000011111009991811109000111189099111110090011111900991111109900111119009981111	Tissue__Peel	2.252e-06	NA	681	1.570e-04
pycom13g01040	pycom02g10900	0.7669	co	1	38	0000011111000001111100800811110000111110000011181000001111100000111110000811111	Tissue__Peel	5.853e-07	NA	682	1.701e-09
pycom07g28100	pycom01g24420	0.7921	co	1	48	0000911111090001111170997111110000811181000711111111111111107071111110011111111	Tissue__Peel	4.082e-04	NA	682	1.784e-04
pycom16g23100	pycom05g09190	0.7903	co	1	33	0700011111000700000000000111110000110110000011101000001111100000111110000011111	Tissue__Peel	2.405e-04	NA	682	2.969e-05
pycom15g25080	pycom11g23990	0.7624	co	2	41	0000011111100001111100807111110000111110000011111000001111100000111110000011111	Tissue__Peel	1.011e-07	NA	682	4.390e-06
pycom07g06930	pycom05g00770	0.7618	co	1	40	0908911111099801111198909111110990111118899911111999901111190090111110989011111	Tissue__Peel	3.181e-08	NA	683	4.805e-04
pycom12g17170	pycom07g26800	0.7618	co	1	40	0900911111000901111109999111110000111110000011111000001111100000111110000011111	Tissue__Peel	3.181e-08	NA	683	7.444e-04
pycom16g16870	pycom09g01480	0.7889	co	1	49	1191911111199911111199999111119191111119999911111991991111199199111119999911111	Tissue__Peel	1.986e-04	NA	684	1.046e-08
pycom14g03250	pycom02g06520	0.7614	co	1	40	0000011111000001111100000111110000111110000011111000001111100000111110000011111	Tissue__Peel	3.181e-08	NA	685	3.271e-06
pycom12g21960	pycom12g13850	-0.7611	co	1	40	9000911111900901111100990111110090111119009911111990991111199999111119090911111	Tissue__Peel	3.181e-08	NA	686	5.950e-04
pycom14g02250	pycom01g08170	0.7611	co	1	40	0000011111000001111100800111118000111110000011111000001111100000111110000011111	Tissue__Peel	3.181e-08	NA	686	1.196e-04
pycom14g02940	pycom05g31150	0.7610	co	1	40	9999911111999991111199999111119997111119999911111999991111199999111119979911111	Tissue__Peel	3.181e-08	NA	687	4.163e-05
pycom02g11210	pycom01g10480	0.7808	co	1	35	9988911119999991911199999199919999111110999911111990901111190988111119000911111	Tissue__Peel	2.685e-05	NA	687	1.776e-05
pycom05g10250	pycom03g07050	-0.7765	co	1	36	7007011111700001111100000111110000111100000011101000001010100000111110000011111	Tissue__Peel	8.060e-06	NA	688	3.107e-07
pycom12g11920	pycom01g20820	0.7623	co	1	39	0090011111009001111100800111110000111110000011181000001111100000111110000011111	Tissue__Peel	1.415e-07	NA	688	5.930e-05
pycom10g04550	pycom03g00650	0.7929	co	1	32	0000010001090000000000000111110900111110000011111009001111100000111110000011111	Tissue__Peel	6.471e-04	NA	688	9.665e-05
pycom17g04580	pycom08g00740	0.7622	co	1	39	0000011111000001111100000111110000111110000011181000901111100000111110000011111	Tissue__Peel	1.415e-07	NA	689	1.879e-04
pycom09g01480	pycom05g00770	0.7608	co	1	40	0090911111099901111109999111119090111119999911111090991111199099111119999011111	Tissue__Peel	3.181e-08	NA	689	3.540e-04
pycom07g02410	pycom05g27750	0.7756	co	1	45	9719911111979991111179999111119999111119997711111999971111199191111119911911111	Tissue__Peel	7.351e-06	NA	690	3.542e-04
pycom13g05300	pycom07g15420	0.7607	co	1	40	9999911111999991111197997111119999111119999911111999991111199999111119997711111	Tissue__Peel	3.181e-08	NA	690	1.607e-07
pycom10g22860	pycom02g25660	0.7606	co	1	40	9990011111999991111100090111110999111110099011111077901111190990111119990911111	Tissue__Peel	3.181e-08	NA	691	7.741e-04
pycom12g11920	pycom12419g00130	0.7605	co	2	40	8000011111000001111100800111110000111110000011111000001111100000111110000011111	Tissue__Peel	3.181e-08	NA	692	6.356e-06
pycom13g24720	pycom09g18770	0.7756	co	1	36	0000011111800001111100000808110000111110000011101000001111100000111110000011111	Tissue__Peel	8.060e-06	NA	693	2.790e-04
pycom15g16530	pycom04g12150	0.7631	co	1	42	9909911111909981111109008111110800111110080011111180001111100100111110000011111	Tissue__Peel	3.013e-07	NA	693	4.777e-05
pycom06g19490	pycom06g02110	0.7604	co	1	40	9999911111979971111199997111119999111119799911111799991111199999111119999911111	Tissue__Peel	3.181e-08	NA	693	5.383e-05
pycom12g11920	pycom05g24630	0.7604	co	1	40	9799911111799771111170777111110070111110000011111000001111100000111110000011111	Tissue__Peel	3.181e-08	NA	693	1.446e-06
pycom15g19460	pycom12g21030	0.7779	co	1	42	1001111111101001010000000111110000111110000011111907001111100000111110000011111	Tissue__Peel	1.573e-05	NA	694	5.094e-04
pycom04g15340	pycom02g12330	-0.7603	co	1	40	0900911111099091111100900111110000111110009011111000001111100000111110000011111	Tissue__Peel	3.181e-08	NA	694	3.168e-07
pycom10g05680	pycom04g13420	0.7603	co	1	40	0000011111000001111100008111110000111110000011111000001111100000111110000011111	Tissue__Peel	3.181e-08	NA	694	1.078e-05
pycom12g19760	pycom06g20830	0.7602	co	1	40	0900011111900001111109000111110900111110999011111909901111199000111110000911111	Tissue__Peel	3.181e-08	NA	695	2.225e-05
pycom17g00240	pycom02g01770	0.7649	co	1	38	0000011111007001111100000181110000111110000011181000081111100000111110000011111	Tissue__Peel	5.853e-07	NA	696	4.595e-04
pycom17g15190	pycom12g02410	0.7611	co	1	39	0990911111999901111100090111117070111110000011101000091111199000111110099911111	Tissue__Peel	1.415e-07	NA	696	8.223e-04
pycom13g13510	pycom13g05300	0.7600	co	1	40	9997911111999791111179999111119997111119999911111999991111199979111119999711111	Tissue__Peel	3.181e-08	NA	697	1.424e-05
pycom17g19830	pycom14g10390	0.7600	co	1	40	0000011111000001111100000111110000111110000011111000091111188990111110880011111	Tissue__Peel	3.181e-08	NA	697	1.064e-04
pycom05g06040	pycom04g05140	0.7920	co	1	50	0000011111011011111181111111110111111110000011111000001111100000111110000011111	Tissue__Peel	7.139e-04	NA	698	5.499e-04
pycom09g11640	pycom05g24630	0.7651	co	1	43	9799911111799991111178777111110078111110001011111000001111180110111110000011111	Tissue__Peel	7.179e-07	NA	699	1.590e-06
pycom13g01040	pycom05g06040	0.7857	co	1	49	0000011111008001111111111111111111111110000011111000001111100000111110000011111	Tissue__Peel	1.728e-04	NA	699	1.755e-06
