# Supplementary material for: Transcriptomics of Differential Ripening in ‘d’Anjou’ Pear (Pyrus communis L.)
Source: Front Plant Sci. 2021 Jun 16;12:609684. doi: 10.3389/fpls.2021.609684 (PMC8243007; doi:10.3389/fpls.2021.609684)
Supplement: Supplementary file 10 [file Data_Sheet_2.ZIP › Supp.2/03-KINC/README.md]

`Intermediary_File.paf-th0.0-p1e-03-rsqr0.30-filtered-th_ranked.phased-th_ranked.Tissue__Cortex-all.csGCN.txt` - Cortex network output by KINC
`Intermediary_File.paf-th0.0-p1e-03-rsqr0.30-filtered-th_ranked.phased-th_ranked.Tissue__Peel-all.csGCN.txt` - Peel network output by KINC
`Run_KINC.sh` - BASH code used to run KINC
