# Supplementary material for: Transcriptomics of Differential Ripening in ‘d’Anjou’ Pear (Pyrus communis L.)
Source: Front Plant Sci. 2021 Jun 16;12:609684. doi: 10.3389/fpls.2021.609684 (PMC8243007; doi:10.3389/fpls.2021.609684)
Supplement: Supplementary file 10 [file Data_Sheet_2.ZIP › Supp.2/03-KINC/Run_KINC.sh]

# Description: Running KINC for the Analysis of D.Anjou Pear data
# Creator: John A Hadish
# Created: July 2020
#
#

#!/bin/bash
# Perform a GMM run of KINC

# Initialized KINC global settings
kinc settings set cuda 0
kinc settings set opencl none
kinc settings set threads 2
kinc settings set logging off


# The Input
INPUT_GEM="../02-GSForge/GSForge_GEM.txt"
AMX="../01-input_data/DAP-1-14_vs_Bartlett-v2.txt"

# All intermediate NAME PREFIX -- Will also be used for the output network names
PREFIX="Intermediary_File"

# Variables for the Extract
nan_value="-Inf"
p="1e-03"
r2="0.30"
th="0.0"
feat_tests="Position_Tissue,Position,Tissue"
#===============================================================================
#===============================================================================
#===============================================================================

# Step 1: Imported the expression matrix
echo "Importing the gene expression matrix (GEM)"

kinc run import-emx \
   --input "${INPUT_GEM}" \
   --output "${PREFIX}.emx" \
   --nan "${nan_value}" \
   --samples 0 \
   --contains-row-id FALSE


# Step 2: Created the similarity matrix.
echo "Performing similarity calculations using GMMs (GPUs make this go fastest)"

kinc run similarity \
   --input "${PREFIX}.emx" \
   --ccm "${PREFIX}.ccm" \
   --cmx "${PREFIX}.cmx" \
   --clusmethod gmm \
   --corrmethod spearman \
   --minclus 1 \
   --maxclus 5 \
   --minsamp 15 \
   --crit ICL \
   --preout true \
   --postout true \
   --mincorr 0.0 \
   --bsize 32768 \
   --gsize 4096 \
   --lsize 32


# Step 3: Filtered for clusters with low power.
echo "Filtering edges with insufficient statistical power."

kinc run corrpower \
   --ccm-in "${PREFIX}.ccm" \
   --cmx-in "${PREFIX}.cmx" \
   --ccm-out "${PREFIX}.paf.ccm" \
   --cmx-out "${PREFIX}.paf.cmx" \
   --alpha 0.001 \
   --power 0.8

# Step 4: Performed Condition-specific analysis.
echo "Performing condition-specific testing."

kinc run cond-test \
   --emx "${PREFIX}.emx" \
   --ccm "${PREFIX}.paf.ccm" \
   --cmx "${PREFIX}.paf.cmx" \
   --amx "${AMX}" \
   --output "${PREFIX}.csm" \
   --feat-tests "${feat_tests}"

# Step 5: Extracted the network.
echo "Extracting the condition-specific network."


kinc run extract \
    --emx "${PREFIX}.emx" \
    --ccm "${PREFIX}.paf.ccm" \
    --cmx "${PREFIX}.paf.cmx" \
    --csm "${PREFIX}.csm" \
    --format "tidy" \
    --output "${PREFIX}.paf-th${th}-p${p}-rsqr${r2}.txt" \
    --mincorr $th \
    --maxcorr 1 \
    --filter-pvalue $p \
    --filter-rsquare $r2

# Step 6: Removed Biased Edges
echo "Removing biased edges from the extract network using KINC.R."

kinc-filter-bias.R \
    --net "${PREFIX}.paf-th${th}-p${p}-rsqr${r2}.txt" \
    --emx "${INPUT_GEM}" \
    --out_prefix "${PREFIX}.paf-th${th}-p${p}-rsqr${r2}"

# Step 7: Generated summary plots
echo "Generating summary plots using KINC.R."

kinc-make-plots.R \
    --net "${PREFIX}.paf-th${th}-p${p}-rsqr${r2}.txt" \
    --out_prefix "${PREFIX}.paf-th${th}-p${p}-rsqr${r2}"


# Step 8: Threshold by Ranks
kinc-filter-rank.R \
    --net "${PREFIX}.paf-th${th}-p${p}-rsqr${r2}-filtered.GCN.txt" \
    --out_prefix "${PREFIX}.paf-th${th}-p${p}-rsqr${r2}-filtered" \
    --top_n 25000

kinc-filter-rank.R \
    --net "${PREFIX}.paf-th${th}-p${p}-rsqr${r2}-filtered.GCN.txt" \
    --out_prefix "${PREFIX}.paf-th${th}-p${p}-rsqr${r2}-filtered" \
    --save_condition_networks \
    --top_n 25000

kinc-filter-rank.R \
    --net "${PREFIX}.paf-th${th}-p${p}-rsqr${r2}-filtered.GCN.txt" \
    --out_prefix "${PREFIX}.paf-th${th}-p${p}-rsqr${r2}-filtered" \
    --save_condition_networks --unique_filter "label" \
    --top_n 25000

kinc-filter-rank.R \
    --net "${PREFIX}.paf-th${th}-p${p}-rsqr${r2}-filtered.GCN.txt" \
    --out_prefix "${PREFIX}.paf-th${th}-p${p}-rsqr${r2}-filtered" \
    --save_condition_networks --unique_filter "class" \
    --top_n 25000


# Step 9: Found differential Edges for a second factor (phased)

kinc-filter-phased.R \
  --net "${PREFIX}.paf-th${th}-p${p}-rsqr${r2}-filtered-th_ranked.csGCN.txt" \
  --emx "${INPUT_GEM}" \
  --amx "${AMX}" \
  --th 1e-3 \
  --sample_col "Name" \
  --test_col "Position" \
  --out_prefix "${PREFIX}.paf-th${th}-p${p}-rsqr${r2}-filtered-th_ranked"

# Separated the phased edges into external and internal files.  The Peel network is rather large
# So we set a rank threshold that will give us about 1000 edges.
kinc-filter-rank.R \
  --net "${PREFIX}.paf-th${th}-p${p}-rsqr${r2}-filtered-th_ranked.phased.csGCN.txt" \
  --out_prefix "${PREFIX}.paf-th${th}-p${p}-rsqr${r2}-filtered-th_ranked.phased" \
  --save_condition_networks \
  --top_n 700

kinc-filter-rank.R \
  --net "${PREFIX}.paf-th${th}-p${p}-rsqr${r2}-filtered-th_ranked.phased.csGCN.txt" \
  --out_prefix "${PREFIX}.paf-th${th}-p${p}-rsqr${r2}-filtered-th_ranked.phased" \
  --save_condition_networks --unique_filter "label" \
  --top_n 700

kinc-filter-rank.R \
    --net "${PREFIX}.paf-th${th}-p${p}-rsqr${r2}-filtered-th_ranked.phased.csGCN.txt" \
    --out_prefix "${PREFIX}.paf-th${th}-p${p}-rsqr${r2}-filtered-th_ranked.phased" \
    --save_condition_networks --unique_filter "class" \
    --top_n 700

cat ${PREFIX}.paf-th${th}-p${p}-rsqr${r2}-filtered-th_ranked.phased-th_ranked.Tissue__Cortex-unique_label.csGCN.txt \
    ${PREFIX}.paf-th${th}-p${p}-rsqr${r2}-filtered-th_ranked.phased-th_ranked.Tissue__Peel-unique_label.csGCN.txt | \
    awk -F"\t" '{if (NR == 1 || $1 != "Source") print $0}'> \
    ${PREFIX}.paf-th${th}-p${p}-rsqr${r2}-filtered-th_ranked.phased-th_ranked.Tissue__Peel-unique_class_labels.csGCN.txt


# Here is a command for the default viewer using the default data:
kinc-3d-viewer.py \
    --net "Intermediary_File.paf-th0.0-p1e-03-rsqr0.30-filtered-th_ranked.phased.csGCN.txt" \
    --emx "${INPUT_GEM}" \
    --amx "${AMX}"
