# Supplementary material for: Transcriptomics of Differential Ripening in ‘d’Anjou’ Pear (Pyrus communis L.)
Source: Front Plant Sci. 2021 Jun 16;12:609684. doi: 10.3389/fpls.2021.609684 (PMC8243007; doi:10.3389/fpls.2021.609684)
Supplement: Supplementary file 10 [file Data_Sheet_2.ZIP › Supp.2/04-Module_Discovery/Cortex.5.coexpnet.edges.lcm.cys.txt]

Edge	Module
pycom11g05010 (co) pycom01g07850	SG01M0004
pycom06g01500 (co) pycom06g01300	SG01M0004
pycom14g03250 (co) pycom09g05370	SG01M0006
pycom06g01500 (co) pycom02g01330	SG01M0004
pycom16g07280 (co) pycom15g02050	SG01M0004
pycom15g15440 (co) pycom15g02050	SG01M0004
pycom14g03250 (co) pycom01g10480	SG01M0006
pycom09g05190 (co) pycom06g11860	SG01M0004
pycom14g03250 (co) pycom10g27490	SG01M0006
pycom08g09260 (co) pycom01g07850	SG01M0004
pycom13g23580 (co) pycom05g21790	SG01M0004
pycom14g03250 (co) pycom111g05670	SG01M0006
pycom15g02050 (co) pycom05g21790	SG01M0004
pycom15g11520 (co) pycom09g05190	SG01M0004
pycom08g09260 (co) pycom02g20590	SG01M0004
pycom14g03250 (co) pycom09g00240	SG01M0006
pycom02g20590 (co) pycom02g14360	SG01M0004
pycom16g10300 (co) pycom09g02690	SG01M0006
pycom11g11460 (co) pycom11g00990	SG01M0004
pycom10g16590 (co) pycom03g00300	SG01M0004
pycom15g11520 (co) pycom04g17480	SG01M0004
pycom111g03000 (co) pycom06g09980	SG01M0004
pycom420g00910 (co) pycom15g18790	SG01M0004
pycom13g23870 (co) pycom10g10660	SG01M0004
pycom10g27490 (co) pycom02g13520	SG01M0006
pycom06g01300 (co) pycom02g01330	SG01M0004
pycom15g02050 (co) pycom06g11860	SG01M0004
pycom10g10660 (co) pycom02g20590	SG01M0004
pycom11g12530 (co) pycom03g00300	SG01M0004
pycom11g25880 (co) pycom06g11860	SG01M0004
pycom13g23870 (co) pycom06g12500	SG01M0004
pycom06g12500 (co) pycom05g21790	SG01M0004
pycom09g05190 (co) pycom03g00300	SG01M0004
pycom12g13520 (co) pycom07g26900	SG01M0006
pycom16g10300 (co) pycom05g29260	SG01M0006
pycom09g10570 (co) pycom01g19980	SG01M0006
pycom05g28970 (co) pycom02g13520	SG01M0003
pycom15g02050 (co) pycom03g00300	SG01M0004
pycom09g08520 (co) pycom02g13520	SG01M0006
pycom15g11520 (co) pycom10g24770	SG01M0004
pycom11g25670 (co) pycom02g14360	SG01M0004
pycom12g11920 (co) pycom01g10480	SG01M0006
pycom16g07280 (co) pycom10g01570	SG01M0004
pycom14g12420 (co) pycom06g11860	SG01M0004
pycom15g11520 (co) pycom02g03830	SG01M0004
pycom09g19840 (co) pycom09g10570	SG01M0006
pycom15g15440 (co) pycom02g08380	SG01M0004
pycom09g00240 (co) pycom02g13520	SG01M0006
pycom13g23870 (co) pycom13g23580	SG01M0004
pycom111g03000 (co) pycom06g11860	SG01M0004
pycom15g02050 (co) pycom09g05030	SG01M0004
pycom14g03250 (co) pycom04g13400	SG01M0006
pycom14g03250 (co) pycom12g11920	SG01M0006
pycom04g11810 (co) pycom02g14360	SG01M0004
pycom12g02410 (co) pycom11g11460	SG01M0004
pycom11g09240 (co) pycom10g10660	SG01M0004
pycom07g26800 (co) pycom03g07390	SG01M0006
pycom15g01160 (co) pycom02g20590	SG01M0004
pycom16g10300 (co) pycom13g09110	SG01M0006
pycom15g11520 (co) pycom11g25880	SG01M0004
pycom06g11860 (co) pycom03g00300	SG01M0004
pycom11g16650 (co) pycom10g27490	SG01M0006
pycom13g23870 (co) pycom04g11810	SG01M0004
pycom14g15430 (co) pycom11g23340	SG01M0003
pycom15g20070 (co) pycom15g03120	SG01M0004
pycom11g25670 (co) pycom05g19340	SG01M0004
pycom15g15440 (co) pycom10g01570	SG01M0004
pycom14g12420 (co) pycom09g05030	SG01M0004
pycom13g23870 (co) pycom02g01390	SG01M0004
pycom15g26430 (co) pycom01g07850	SG01M0004
pycom15g11520 (co) pycom04g16700	SG01M0004
pycom05g21790 (co) pycom02g03830	SG01M0004
pycom02g01330 (co) pycom01g07850	SG01M0004
pycom111g03000 (co) pycom10g28770	SG01M0004
pycom11g05010 (co) pycom06g15760	SG01M0004
pycom12g11920 (co) pycom05g28970	SG01M0006
pycom14g03250 (co) pycom01g24530	SG01M0006
pycom11g12530 (co) pycom111g03000	SG01M0004
pycom12g13810 (co) pycom09g19840	SG01M0006
pycom11g00990 (co) pycom04g04750	SG01M0004
pycom15g01740 (co) pycom09g09260	SG01M0005
pycom16g10610 (co) pycom12g13520	SG01M0006
pycom13g23580 (co) pycom11g09240	SG01M0004
pycom14g12420 (co) pycom03g00300	SG01M0004
pycom15g01160 (co) pycom11g05010	SG01M0004
pycom11g09240 (co) pycom06g12500	SG01M0004
pycom05g21790 (co) pycom02g04240	SG01M0004
pycom15g16530 (co) pycom05g16060	SG01M0005
pycom05g29260 (co) pycom04g17420	SG01M0006
pycom15g25100 (co) pycom14g10270	SG01M0004
pycom15g11520 (co) pycom09g08660	SG01M0004
pycom14g12420 (co) pycom05g21790	SG01M0004
pycom15g20070 (co) pycom02g14360	SG01M0004
pycom16g02410 (co) pycom02g15660	SG01M0003
pycom10g24770 (co) pycom03g00300	SG01M0004
pycom09g05370 (co) pycom01g23940	SG01M0006
pycom13g12970 (co) pycom05g15300	SG01M0004
pycom13g01690 (co) pycom11g00990	SG01M0004
pycom15g01160 (co) pycom06g19210	SG01M0004
pycom07g26900 (co) pycom03g06110	SG01M0006
pycom11g09240 (co) pycom02g08380	SG01M0004
pycom13g23870 (co) pycom02g01330	SG01M0004
pycom15g26430 (co) pycom12g23240	SG01M0004
pycom11g11460 (co) pycom02g14360	SG01M0004
pycom13g17410 (co) pycom13g01690	SG01M0004
pycom14g03250 (co) pycom10g09930	SG01M0006
pycom15g18790 (co) pycom06g15760	SG01M0004
pycom10g17350 (co) pycom01g06310	SG01M0005
pycom15g11520 (co) pycom11g12530	SG01M0004
pycom14g10270 (co) pycom02g16720	SG01M0004
pycom11g25880 (co) pycom03g00300	SG01M0004
pycom12g17050 (co) pycom05g19340	SG01M0004
pycom10g10660 (co) pycom02g14360	SG01M0004
pycom16g10610 (co) pycom10g24870	SG01M0006
pycom12g13810 (co) pycom04g05140	SG01M0005
pycom15g01160 (co) pycom13g12050	SG01M0004
pycom15g22160 (co) pycom15g11520	SG01M0004
pycom13g23580 (co) pycom02g20590	SG01M0004
pycom14g10270 (co) pycom03g00300	SG01M0004
pycom13g09450 (co) pycom10g17350	SG01M0005
pycom05g29260 (co) pycom01g23940	SG01M0006
pycom10g10660 (co) pycom08g06450	SG01M0004
pycom06g11860 (co) pycom04g17480	SG01M0004
pycom04g17420 (co) pycom03g06110	SG01M0006
pycom11g00990 (co) pycom06g15760	SG01M0004
pycom04g06370 (co) pycom03g00300	SG01M0004
pycom04g17480 (co) pycom01g07850	SG01M0004
pycom16g00660 (co) pycom12g11920	SG01M0006
pycom14g00830 (co) pycom06g12500	SG01M0004
pycom12g13840 (co) pycom111g03000	SG01M0004
pycom15g11520 (co) pycom06g11860	SG01M0004
pycom15g01160 (co) pycom12g23240	SG01M0004
pycom11g25670 (co) pycom11g11460	SG01M0004
pycom11g11460 (co) pycom02g02820	SG01M0004
pycom12g02410 (co) pycom11g00990	SG01M0004
pycom15g11520 (co) pycom10g16590	SG01M0004
pycom13g11980 (co) pycom09g19840	SG01M0006
pycom12g03460 (co) pycom11g09240	SG01M0004
pycom16g04670 (co) pycom11g12530	SG01M0004
pycom16g00660 (co) pycom09g00240	SG01M0006
pycom12g23240 (co) pycom11g11460	SG01M0004
pycom12g11920 (co) pycom10g09930	SG01M0006
pycom10g24970 (co) pycom08g06450	SG01M0004
pycom13g23580 (co) pycom01g21250	SG01M0004
pycom11g01740 (co) pycom05g29260	SG01M0005
pycom16g00660 (co) pycom09g19840	SG01M0006
pycom08g09260 (co) pycom02g14360	SG01M0004
pycom15g18790 (co) pycom08g09260	SG01M0004
pycom09g19840 (co) pycom08g16740	SG01M0006
pycom10g17350 (co) pycom03g07050	SG01M0005
pycom10g10660 (co) pycom02g01330	SG01M0004
pycom15g02050 (co) pycom10g28770	SG01M0004
pycom13g17410 (co) pycom11g11460	SG01M0004
pycom520g01260 (co) pycom16g00660	SG01M0006
pycom11g23340 (co) pycom10g27490	SG01M0006
pycom13g23580 (co) pycom12g03460	SG01M0004
pycom06g09980 (co) pycom02g04240	SG01M0004
pycom15g03120 (co) pycom11g25670	SG01M0004
pycom12g13850 (co) pycom03g00300	SG01M0004
pycom13g17410 (co) pycom06g15760	SG01M0004
pycom15g11520 (co) pycom11g25670	SG01M0004
pycom05g29260 (co) pycom03g07390	SG01M0006
pycom15g25100 (co) pycom09g08660	SG01M0004
pycom11g11460 (co) pycom04g16700	SG01M0004
pycom16g02020 (co) pycom15g03120	SG01M0004
pycom16g15040 (co) pycom05g29260	SG01M0006
pycom11g11460 (co) pycom09g08660	SG01M0004
pycom15g21750 (co) pycom12g22270	SG01M0004
pycom15g11520 (co) pycom15g02050	SG01M0004
pycom05g29260 (co) pycom01g20920	SG01M0006
pycom14g10270 (co) pycom05g18530	SG01M0004
pycom05g21790 (co) pycom03g00300	SG01M0004
pycom15g25100 (co) pycom11g25670	SG01M0004
pycom16g04920 (co) pycom12g11920	SG01M0006
pycom11g09240 (co) pycom02g01390	SG01M0004
pycom15g01740 (co) pycom01g06310	SG01M0005
pycom16g04130 (co) pycom03g06110	SG01M0006
pycom17g03230 (co) pycom04g13720	SG01M0004
pycom11g11460 (co) pycom06g15760	SG01M0004
pycom15g15440 (co) pycom02g21000	SG01M0004
pycom09g19840 (co) pycom07g26800	SG01M0006
pycom15g11520 (co) pycom04g04750	SG01M0004
pycom06g12500 (co) pycom04g17480	SG01M0004
pycom13g01690 (co) pycom04g16700	SG01M0004
pycom09g05190 (co) pycom06g15760	SG01M0004
pycom08g06450 (co) pycom02g20590	SG01M0004
pycom15g22160 (co) pycom09g05190	SG01M0004
pycom10g24970 (co) pycom02g20590	SG01M0004
pycom16g17320 (co) pycom14g03250	SG01M0006
pycom15g02050 (co) pycom14g00830	SG01M0004
pycom09g08660 (co) pycom06g15760	SG01M0004
pycom07g26780 (co) pycom03g01090	SG01M0004
pycom16g11860 (co) pycom13g01690	SG01M0004
pycom09g05370 (co) pycom01g05580	SG01M0006
pycom15g15440 (co) pycom06g12500	SG01M0004
pycom15g02050 (co) pycom06g09980	SG01M0004
pycom13g23870 (co) pycom11g25670	SG01M0004
pycom12g11920 (co) pycom09g19840	SG01M0006
pycom13g17410 (co) pycom02g14360	SG01M0004
pycom12g12680 (co) pycom09g16520	SG01M0005
pycom420g00590 (co) pycom04g05140	SG01M0005
pycom13g23580 (co) pycom13g04070	SG01M0004
pycom15g25100 (co) pycom12g03460	SG01M0004
pycom14g03250 (co) pycom12g13520	SG01M0006
pycom16g07280 (co) pycom13g23580	SG01M0004
pycom10g01570 (co) pycom05g18530	SG01M0004
pycom12g11920 (co) pycom05g05060	SG01M0006
pycom05g21790 (co) pycom02g08380	SG01M0004
pycom15g01160 (co) pycom02g01330	SG01M0004
pycom15g02050 (co) pycom01g21250	SG01M0004
pycom11g27660 (co) pycom11g26630	SG01M0006
pycom16g26200 (co) pycom09g19840	SG01M0006
pycom17g09460 (co) pycom15g01240	SG01M0006
pycom05g26660 (co) pycom04g20730	SG01M0005
pycom12g11920 (co) pycom09g05370	SG01M0006
pycom10g17350 (co) pycom04g04340	SG01M0005
pycom13g09110 (co) pycom04g05140	SG01M0005
pycom02g20590 (co) pycom01g07850	SG01M0004
pycom15g15440 (co) pycom111g03000	SG01M0004
pycom49g00190 (co) pycom05g30580	SG01M0006
pycom12g03460 (co) pycom02g08380	SG01M0004
pycom15g18310 (co) pycom11g25880	SG01M0004
pycom420g00910 (co) pycom15g26430	SG01M0004
pycom16g07280 (co) pycom07g26670	SG01M0004
pycom12g11920 (co) pycom02g13520	SG01M0006
pycom09g05370 (co) pycom04g05140	SG01M0005
pycom09g05370 (co) pycom01g19980	SG01M0006
pycom10g24970 (co) pycom02g14360	SG01M0004
pycom12g23240 (co) pycom04g17480	SG01M0004
pycom11g12530 (co) pycom09g05030	SG01M0004
pycom04g13720 (co) pycom02g08380	SG01M0004
pycom13g10450 (co) pycom01g07850	SG01M0004
pycom13g06200 (co) pycom04g05140	SG01M0005
pycom09g00240 (co) pycom04g05140	SG01M0005
pycom10g16590 (co) pycom01g21250	SG01M0004
pycom10g17350 (co) pycom04g17700	SG01M0005
pycom12g13850 (co) pycom06g11860	SG01M0004
pycom15g11520 (co) pycom02g14360	SG01M0004
pycom08g09260 (co) pycom03g07660	SG01M0003
pycom12g11920 (co) pycom01g05580	SG01M0006
pycom10g17350 (co) pycom02g21160	SG01M0005
pycom09g02690 (co) pycom01g23940	SG01M0006
pycom111g05670 (co) pycom04g05140	SG01M0005
pycom15g15250 (co) pycom12g11130	SG01M0004
pycom12g17050 (co) pycom02g14360	SG01M0004
pycom04g17480 (co) pycom04g04750	SG01M0004
pycom14g16670 (co) pycom06g01500	SG01M0004
pycom16g07280 (co) pycom03g01090	SG01M0004
pycom05g19340 (co) pycom02g03830	SG01M0004
pycom09g08660 (co) pycom02g14360	SG01M0004
pycom15g02050 (co) pycom12g13840	SG01M0004
pycom04g13400 (co) pycom04g05140	SG01M0005
pycom15g02050 (co) pycom05g18530	SG01M0004
pycom04g04340 (co) pycom02g07140	SG01M0006
pycom15g26430 (co) pycom02g02820	SG01M0004
pycom15g01160 (co) pycom08g06450	SG01M0004
pycom09g05590 (co) pycom02g08380	SG01M0004
pycom07g05310 (co) pycom04g17480	SG01M0004
pycom10g25690 (co) pycom05g16060	SG01M0005
pycom11g09240 (co) pycom09g05030	SG01M0004
pycom14g12420 (co) pycom02g04240	SG01M0004
pycom14g03250 (co) pycom09g02690	SG01M0006
pycom14g10270 (co) pycom06g11860	SG01M0004
pycom10g01570 (co) pycom07g26780	SG01M0004
pycom15g11520 (co) pycom05g19340	SG01M0004
pycom15g36280 (co) pycom15g03690	SG01M0006
pycom02g01390 (co) pycom01g21250	SG01M0004
pycom05g16060 (co) pycom02g05270	SG01M0005
pycom05g19340 (co) pycom04g17480	SG01M0004
pycom13g23580 (co) pycom02g14360	SG01M0004
pycom16g11860 (co) pycom15g01160	SG01M0004
pycom15g01160 (co) pycom11g11460	SG01M0004
pycom111g03000 (co) pycom05g21790	SG01M0004
pycom15g02050 (co) pycom11g09240	SG01M0004
pycom05g18530 (co) pycom03g01090	SG01M0004
pycom05g02300 (co) pycom04g05140	SG01M0005
pycom07g26780 (co) pycom02g04240	SG01M0004
pycom15g20070 (co) pycom11g09240	SG01M0004
pycom06g01500 (co) pycom02g14360	SG01M0004
pycom10g25750 (co) pycom08g16820	SG01M0002
pycom09g05190 (co) pycom05g19340	SG01M0004
pycom04g05140 (co) pycom02g13520	SG01M0005
pycom16g00660 (co) pycom04g05140	SG01M0005
pycom04g11810 (co) pycom02g20590	SG01M0004
pycom15g18790 (co) pycom02g20590	SG01M0004
pycom09g05190 (co) pycom06g09980	SG01M0004
pycom13g09110 (co) pycom12g11920	SG01M0006
pycom14g03250 (co) pycom01g08170	SG01M0006
pycom14g19000 (co) pycom13g09110	SG01M0006
pycom11g11460 (co) pycom04g04750	SG01M0004
pycom15g11520 (co) pycom12g17050	SG01M0004
pycom15g11520 (co) pycom01g23250	SG01M0004
pycom11g09240 (co) pycom06g19210	SG01M0004
pycom11g25880 (co) pycom09g05030	SG01M0004
pycom08g09260 (co) pycom06g09980	SG01M0004
pycom13g01690 (co) pycom12g23240	SG01M0004
pycom11g09240 (co) pycom04g11810	SG01M0004
pycom14g03250 (co) pycom05g29260	SG01M0006
pycom03g07660 (co) pycom02g15660	SG01M0003
pycom15g11520 (co) pycom14g12420	SG01M0004
pycom05g21790 (co) pycom05g10250	SG01M0004
pycom11g27660 (co) pycom09g05370	SG01M0006
pycom09g02690 (co) pycom07g26900	SG01M0006
pycom15g20070 (co) pycom14g00830	SG01M0004
pycom15g18790 (co) pycom12g23240	SG01M0004
pycom16g04670 (co) pycom10g16590	SG01M0004
pycom10g25690 (co) pycom10g17350	SG01M0005
pycom420g00910 (co) pycom02g20590	SG01M0004
pycom09g05030 (co) pycom02g21000	SG01M0004
pycom16g07280 (co) pycom02g03830	SG01M0004
pycom10g10660 (co) pycom06g01300	SG01M0004
pycom14g00830 (co) pycom09g05030	SG01M0004
pycom13g04880 (co) pycom09g05370	SG01M0006
pycom12g13520 (co) pycom11g27660	SG01M0006
pycom09g05370 (co) pycom05g22850	SG01M0006
pycom15g15440 (co) pycom03g19680	SG01M0004
pycom02g15660 (co) pycom01g20820	SG01M0003
pycom06g01300 (co) pycom02g01390	SG01M0004
pycom15g26420 (co) pycom06g15760	SG01M0004
pycom13g23580 (co) pycom09g05030	SG01M0004
pycom08g08170 (co) pycom02g04240	SG01M0004
pycom02g13200 (co) pycom01g23940	SG01M0006
pycom09g17460 (co) pycom09g05030	SG01M0004
pycom03g01090 (co) pycom02g04240	SG01M0004
pycom05g18530 (co) pycom01g08590	SG01M0004
pycom02g04240 (co) pycom01g21250	SG01M0004
pycom06g11860 (co) pycom02g21000	SG01M0004
pycom09g08660 (co) pycom05g19340	SG01M0004
pycom13g06200 (co) pycom07g26900	SG01M0006
pycom111g03000 (co) pycom07g26670	SG01M0004
pycom09g05030 (co) pycom02g08380	SG01M0004
pycom49g00190 (co) pycom111g05670	SG01M0006
pycom11g00990 (co) pycom02g14360	SG01M0004
pycom15g26430 (co) pycom13g01690	SG01M0004
pycom11g01730 (co) pycom09g02690	SG01M0006
pycom16g04920 (co) pycom16g00660	SG01M0006
pycom13g01040 (co) pycom12g11920	SG01M0006
pycom15g02050 (co) pycom02g16720	SG01M0004
pycom08g06450 (co) pycom02g01330	SG01M0004
pycom13g01690 (co) pycom11g11460	SG01M0004
pycom09g10570 (co) pycom03g07050	SG01M0006
pycom14g00830 (co) pycom07g26780	SG01M0004
pycom15g15440 (co) pycom02g04240	SG01M0004
pycom05g21790 (co) pycom05g19340	SG01M0004
pycom111g03000 (co) pycom03g01090	SG01M0004
pycom05g26970 (co) pycom05g05060	SG01M0006
pycom12g17050 (co) pycom04g11810	SG01M0004
pycom14g15430 (co) pycom10g29000	SG01M0003
pycom06g11860 (co) pycom05g19340	SG01M0004
pycom15g03120 (co) pycom02g03830	SG01M0004
pycom16g17320 (co) pycom01g23940	SG01M0006
pycom10g17350 (co) pycom02g05270	SG01M0005
pycom12g13840 (co) pycom05g26660	SG01M0004
pycom09g08660 (co) pycom04g13720	SG01M0004
pycom02g16720 (co) pycom02g01390	SG01M0004
pycom06g19210 (co) pycom06g15760	SG01M0004
pycom16g00660 (co) pycom05g28970	SG01M0006
pycom09g08660 (co) pycom06g11860	SG01M0004
pycom06g12500 (co) pycom05g19340	SG01M0004
pycom17g09460 (co) pycom04g17420	SG01M0006
pycom11g25880 (co) pycom02g16720	SG01M0004
pycom11g11460 (co) pycom05g16310	SG01M0004
pycom06g12860 (co) pycom06g01500	SG01M0004
pycom14g12880 (co) pycom03g01090	SG01M0004
pycom14g14300 (co) pycom11g27660	SG01M0005
pycom16g01350 (co) pycom09g16520	SG01M0005
pycom16g00660 (co) pycom10g27490	SG01M0006
pycom14g03250 (co) pycom12g13810	SG01M0006
pycom15g03120 (co) pycom13g23580	SG01M0004
pycom16g07280 (co) pycom07g26780	SG01M0004
pycom15g20070 (co) pycom11g11460	SG01M0004
pycom13g23870 (co) pycom05g19340	SG01M0004
pycom10g17350 (co) pycom04g05140	SG01M0005
pycom15g03120 (co) pycom12g11130	SG01M0004
pycom15g02050 (co) pycom13g04070	SG01M0004
pycom15g01040 (co) pycom09g05030	SG01M0004
pycom16g10300 (co) pycom12g11920	SG01M0006
pycom12g11920 (co) pycom02g12870	SG01M0006
pycom15g14090 (co) pycom13g12970	SG01M0004
pycom111g02920 (co) pycom09g05370	SG01M0006
pycom12g11130 (co) pycom08g06450	SG01M0004
pycom12g21030 (co) pycom03g00300	SG01M0004
pycom06g12500 (co) pycom01g21250	SG01M0004
pycom11g00990 (co) pycom05g16310	SG01M0004
pycom09g08660 (co) pycom05g18530	SG01M0004
pycom12g23940 (co) pycom07g26800	SG01M0006
pycom16g11860 (co) pycom11g23340	SG01M0003
pycom15g02050 (co) pycom11g17830	SG01M0004
pycom16g04670 (co) pycom06g12500	SG01M0004
pycom13g01690 (co) pycom08g09260	SG01M0004
pycom09g05190 (co) pycom05g21790	SG01M0004
pycom15g15440 (co) pycom14g00830	SG01M0004
pycom16g26200 (co) pycom10g09930	SG01M0006
pycom15g01160 (co) pycom10g10660	SG01M0004
pycom13g23870 (co) pycom02g08380	SG01M0004
pycom12g03460 (co) pycom06g12500	SG01M0004
pycom16g07800 (co) pycom10g25750	SG01M0002
pycom16g04670 (co) pycom09g05190	SG01M0004
pycom11g25880 (co) pycom05g21790	SG01M0004
pycom04g17420 (co) pycom03g07920	SG01M0006
pycom15g26420 (co) pycom01g07850	SG01M0004
pycom15g20070 (co) pycom02g16720	SG01M0004
pycom16g07280 (co) pycom15g11520	SG01M0004
pycom02g14360 (co) pycom02g08380	SG01M0004
pycom13g01040 (co) pycom09g10570	SG01M0006
pycom16g04670 (co) pycom06g11860	SG01M0004
pycom16g26200 (co) pycom01g19980	SG01M0006
pycom03g00300 (co) pycom02g21000	SG01M0004
pycom15g15440 (co) pycom13g05300	SG01M0004
pycom11g01730 (co) pycom04g17420	SG01M0006
pycom13g06200 (co) pycom12g11920	SG01M0006
pycom15g15440 (co) pycom08g08170	SG01M0004
pycom13g01050 (co) pycom12g11920	SG01M0006
pycom15g18790 (co) pycom02g01330	SG01M0004
pycom16g04670 (co) pycom05g21790	SG01M0004
pycom16g07280 (co) pycom05g18530	SG01M0004
pycom14g12420 (co) pycom05g18530	SG01M0004
pycom11g05010 (co) pycom02g01330	SG01M0004
pycom16g04670 (co) pycom09g05030	SG01M0004
pycom05g10250 (co) pycom02g20590	SG01M0004
pycom11g09240 (co) pycom02g04240	SG01M0004
pycom13g12050 (co) pycom02g14360	SG01M0004
pycom11g25880 (co) pycom05g18530	SG01M0004
pycom16g17320 (co) pycom07g26900	SG01M0006
pycom11g00990 (co) pycom04g17480	SG01M0004
pycom13g01690 (co) pycom04g04750	SG01M0004
pycom13g01690 (co) pycom04g17480	SG01M0004
pycom06g09980 (co) pycom04g13720	SG01M0004
pycom15g01740 (co) pycom02g25660	SG01M0005
pycom15g03120 (co) pycom02g08380	SG01M0004
pycom12g20230 (co) pycom05g22850	SG01M0006
pycom13g06200 (co) pycom03g06160	SG01M0006
pycom05g21790 (co) pycom04g11810	SG01M0004
pycom12g20230 (co) pycom10g24870	SG01M0006
pycom14g12420 (co) pycom10g28770	SG01M0004
pycom15g26420 (co) pycom12g23240	SG01M0004
pycom13g05300 (co) pycom03g00300	SG01M0004
pycom03g00300 (co) pycom01g21250	SG01M0004
pycom16g10300 (co) pycom10g10070	SG01M0006
pycom02g15980 (co) pycom01g10480	SG01M0006
pycom14g16670 (co) pycom02g01390	SG01M0004
pycom15g26420 (co) pycom02g02820	SG01M0004
pycom16g04510 (co) pycom10g28770	SG01M0004
pycom12g20230 (co) pycom05g29260	SG01M0006
pycom13g10450 (co) pycom06g01500	SG01M0004
pycom15g26430 (co) pycom11g11460	SG01M0004
pycom12g11920 (co) pycom09g00240	SG01M0006
pycom12g23240 (co) pycom02g20590	SG01M0004
pycom14g00830 (co) pycom02g08380	SG01M0004
pycom17g09460 (co) pycom16g17320	SG01M0006
pycom15g11520 (co) pycom06g12500	SG01M0004
pycom13g05300 (co) pycom11g09240	SG01M0004
pycom15g18790 (co) pycom15g01160	SG01M0004
pycom04g11810 (co) pycom02g04240	SG01M0004
pycom16g11860 (co) pycom04g16850	SG01M0003
pycom07g26670 (co) pycom03g01090	SG01M0004
pycom05g15360 (co) pycom02g14360	SG01M0004
pycom11g17830 (co) pycom06g12500	SG01M0004
pycom14g12420 (co) pycom14g00830	SG01M0004
pycom05g29260 (co) pycom02g15980	SG01M0006
pycom17g22670 (co) pycom09g16520	SG01M0005
pycom16g04670 (co) pycom15g02050	SG01M0004
pycom16g10610 (co) pycom09g05370	SG01M0006
pycom15g01160 (co) pycom10g20500	SG01M0004
pycom14g03250 (co) pycom09g15330	SG01M0006
pycom15g01160 (co) pycom11g25670	SG01M0004
pycom16g00660 (co) pycom10g09930	SG01M0006
pycom08g08170 (co) pycom01g21250	SG01M0004
pycom16g02410 (co) pycom15g26430	SG01M0003
pycom15g08230 (co) pycom03g07050	SG01M0006
pycom11g00990 (co) pycom02g01810	SG01M0004
pycom12g17050 (co) pycom07g19360	SG01M0004
pycom14g12420 (co) pycom06g09980	SG01M0004
pycom15g03120 (co) pycom15g02050	SG01M0004
pycom15g16920 (co) pycom02g20590	SG01M0004
pycom15g20070 (co) pycom04g13720	SG01M0004
pycom15g01160 (co) pycom02g15660	SG01M0004
pycom11g09240 (co) pycom05g21790	SG01M0004
pycom14g12880 (co) pycom06g09980	SG01M0004
pycom15g03120 (co) pycom11g09240	SG01M0004
pycom13g09110 (co) pycom01g05580	SG01M0006
pycom11g12530 (co) pycom05g18530	SG01M0004
pycom15g26420 (co) pycom04g04750	SG01M0004
pycom10g28770 (co) pycom02g04240	SG01M0004
pycom12419g00130 (co) pycom04g17420	SG01M0006
pycom11g27660 (co) pycom05g29260	SG01M0006
pycom16g04670 (co) pycom11g25880	SG01M0004
pycom13g01690 (co) pycom06g19210	SG01M0004
pycom15g03120 (co) pycom04g11810	SG01M0004
pycom15g22160 (co) pycom04g17480	SG01M0004
pycom06g11860 (co) pycom01g08590	SG01M0004
pycom15g02050 (co) pycom07g26670	SG01M0004
pycom10g16590 (co) pycom02g16720	SG01M0004
pycom06g09980 (co) pycom03g00300	SG01M0004
pycom12g11920 (co) pycom04g17430	SG01M0006
pycom15g02760 (co) pycom12g13520	SG01M0002
pycom14g12420 (co) pycom02g05470	SG01M0004
pycom11g17830 (co) pycom06g01500	SG01M0004
pycom12g13840 (co) pycom09g19340	SG01M0004
pycom13g23870 (co) pycom02g20590	SG01M0004
pycom05g05060 (co) pycom01g24530	SG01M0006
pycom10g27490 (co) pycom01g05580	SG01M0006
pycom07g19000 (co) pycom03g07660	SG01M0003
pycom16g00660 (co) pycom01g24530	SG01M0006
pycom10g16590 (co) pycom03g01090	SG01M0004
pycom13g23870 (co) pycom02g04240	SG01M0004
pycom07g05310 (co) pycom03g00300	SG01M0004
pycom11g14560 (co) pycom03g06110	SG01M0006
pycom07g26900 (co) pycom05g29260	SG01M0006
pycom13g05050 (co) pycom04g06370	SG01M0004
pycom16g10610 (co) pycom09g02690	SG01M0006
pycom04g17480 (co) pycom02g14360	SG01M0004
pycom14g03250 (co) pycom04g17430	SG01M0006
pycom11g09240 (co) pycom02g20590	SG01M0004
pycom15g01160 (co) pycom14g15430	SG01M0004
pycom15g18790 (co) pycom13g23580	SG01M0004
pycom04g17480 (co) pycom03g00300	SG01M0004
pycom14g15050 (co) pycom05g19340	SG01M0004
pycom15g01160 (co) pycom11g00990	SG01M0004
pycom10g10660 (co) pycom09g05030	SG01M0004
pycom05g10250 (co) pycom02g04240	SG01M0004
pycom15g01160 (co) pycom06g01300	SG01M0004
pycom15g03120 (co) pycom04g17480	SG01M0004
pycom04g00620 (co) pycom03g06110	SG01M0006
pycom09g10570 (co) pycom09g05370	SG01M0006
pycom09g05370 (co) pycom04g21610	SG01M0006
pycom12g13840 (co) pycom11g15500	SG01M0004
pycom12g03460 (co) pycom05g18530	SG01M0004
pycom15g25100 (co) pycom09g05030	SG01M0004
pycom13g23580 (co) pycom02g01330	SG01M0004
pycom14g15430 (co) pycom13g01690	SG01M0004
pycom15g26420 (co) pycom15g01160	SG01M0004
pycom06g20830 (co) pycom03g01090	SG01M0004
pycom15g14090 (co) pycom13g05300	SG01M0004
pycom06g11860 (co) pycom01g07850	SG01M0004
pycom14g10270 (co) pycom05g21790	SG01M0004
pycom14g10070 (co) pycom05g19340	SG01M0004
pycom14g00830 (co) pycom10g16590	SG01M0004
pycom07g19360 (co) pycom05g19340	SG01M0004
pycom14g14300 (co) pycom11g01730	SG01M0005
pycom13g09450 (co) pycom03g01180	SG01M0005
pycom05g18530 (co) pycom02g21000	SG01M0004
pycom05g31400 (co) pycom05g05060	SG01M0006
pycom14g19000 (co) pycom12g11920	SG01M0006
pycom06g11860 (co) pycom04g04750	SG01M0004
pycom11g09240 (co) pycom02g01330	SG01M0004
pycom17g25570 (co) pycom12g02410	SG01M0004
pycom13g05300 (co) pycom02g16720	SG01M0004
pycom12g11920 (co) pycom04g17420	SG01M0006
pycom15g26430 (co) pycom11g00990	SG01M0004
pycom11g15500 (co) pycom04g20730	SG01M0005
pycom13g01690 (co) pycom09g08660	SG01M0004
pycom10g20500 (co) pycom02g01330	SG01M0004
pycom06g12500 (co) pycom02g01330	SG01M0004
pycom12g00940 (co) pycom02g01330	SG01M0004
pycom06g09980 (co) pycom02g08380	SG01M0004
pycom16g10610 (co) pycom01g20920	SG01M0006
pycom15g20070 (co) pycom15g11520	SG01M0004
pycom12g12530 (co) pycom09g02690	SG01M0006
pycom15g11520 (co) pycom01g08590	SG01M0004
pycom12g17050 (co) pycom02g20590	SG01M0004
pycom15g19460 (co) pycom09g05030	SG01M0004
pycom09g18770 (co) pycom01g23940	SG01M0006
pycom08g08420 (co) pycom05g19340	SG01M0004
pycom12g03460 (co) pycom02g07570	SG01M0004
pycom09g02690 (co) pycom04g17420	SG01M0006
pycom10g24870 (co) pycom07g26900	SG01M0006
pycom13g01690 (co) pycom07g19000	SG01M0004
pycom12g13520 (co) pycom11g01730	SG01M0006
pycom08g06450 (co) pycom06g12500	SG01M0004
pycom15g16530 (co) pycom10g17350	SG01M0005
pycom16g11860 (co) pycom11g11460	SG01M0004
pycom09g05030 (co) pycom02g04240	SG01M0004
pycom09g08660 (co) pycom02g16720	SG01M0004
pycom10g10070 (co) pycom04g17420	SG01M0006
pycom09g08660 (co) pycom06g19210	SG01M0004
pycom16g07280 (co) pycom06g09980	SG01M0004
pycom16g11860 (co) pycom02g14360	SG01M0004
pycom12g11920 (co) pycom11g27660	SG01M0006
pycom13g01690 (co) pycom02g02820	SG01M0004
pycom12g13840 (co) pycom04g15340	SG01M0004
pycom15g11520 (co) pycom14g10270	SG01M0004
pycom11g09240 (co) pycom05g15300	SG01M0004
pycom15g03120 (co) pycom05g19340	SG01M0004
pycom13g04880 (co) pycom09g02690	SG01M0006
pycom11g09240 (co) pycom05g19340	SG01M0004
pycom13g01690 (co) pycom02g15660	SG01M0004
pycom12g13850 (co) pycom07g19360	SG01M0004
pycom16g14320 (co) pycom14g12420	SG01M0004
pycom11g26860 (co) pycom04g17420	SG01M0006
pycom16g07280 (co) pycom13g05300	SG01M0004
pycom13g04070 (co) pycom09g05190	SG01M0004
pycom14g03250 (co) pycom03g00650	SG01M0006
pycom15g15250 (co) pycom11g25670	SG01M0004
pycom15g03690 (co) pycom03g07050	SG01M0006
pycom15g02760 (co) pycom10g25750	SG01M0002
pycom15g01040 (co) pycom01g21250	SG01M0004
pycom16g02410 (co) pycom15g18790	SG01M0003
pycom09g00240 (co) pycom07g26800	SG01M0006
pycom13g23580 (co) pycom06g09980	SG01M0004
pycom09g10130 (co) pycom09g05370	SG01M0006
pycom14g14300 (co) pycom04g05140	SG01M0005
pycom05g21790 (co) pycom02g20590	SG01M0004
pycom15g11520 (co) pycom11g00990	SG01M0004
pycom12g11920 (co) pycom03g07050	SG01M0006
pycom10g28770 (co) pycom03g00300	SG01M0004
pycom16g09830 (co) pycom10g09930	SG01M0006
pycom12g00940 (co) pycom06g12500	SG01M0004
pycom15g25100 (co) pycom15g15440	SG01M0004
pycom14g10270 (co) pycom01g21250	SG01M0004
pycom14g19000 (co) pycom12g13810	SG01M0006
pycom15g18790 (co) pycom03g07660	SG01M0003
pycom05g05060 (co) pycom03g06160	SG01M0006
pycom15g13920 (co) pycom02g05270	SG01M0005
pycom11g11460 (co) pycom07g16240	SG01M0004
pycom14g00830 (co) pycom11g25670	SG01M0004
pycom16g02020 (co) pycom14g00830	SG01M0004
pycom15g15440 (co) pycom09g03220	SG01M0004
pycom15g18790 (co) pycom06g12500	SG01M0004
pycom14g00830 (co) pycom02g21000	SG01M0004
pycom16g04670 (co) pycom13g08810	SG01M0004
pycom09g05030 (co) pycom04g16700	SG01M0004
pycom07g26900 (co) pycom04g13400	SG01M0006
pycom12g13840 (co) pycom03g19680	SG01M0004
pycom12g11920 (co) pycom07g26800	SG01M0006
pycom14g12420 (co) pycom12g13840	SG01M0004
pycom15g14090 (co) pycom11g25670	SG01M0004
pycom16g10610 (co) pycom09g18770	SG01M0006
pycom14g14300 (co) pycom01g06310	SG01M0005
pycom15g11520 (co) pycom02g21000	SG01M0004
pycom14g00830 (co) pycom11g09240	SG01M0004
pycom05g05070 (co) pycom02g07140	SG01M0006
pycom16g10610 (co) pycom05g29260	SG01M0006
pycom10g20500 (co) pycom10g10660	SG01M0004
pycom15g15440 (co) pycom15g01040	SG01M0004
pycom05g05060 (co) pycom03g00650	SG01M0006
pycom13g23580 (co) pycom07g26780	SG01M0004
pycom15g18790 (co) pycom11g00990	SG01M0004
pycom11g27660 (co) pycom09g02690	SG01M0006
pycom02g15660 (co) pycom02g01330	SG01M0004
pycom06g12500 (co) pycom04g13720	SG01M0004
pycom16g10610 (co) pycom12g20230	SG01M0006
pycom06g01300 (co) pycom02g20590	SG01M0004
pycom03g01090 (co) pycom03g00300	SG01M0004
pycom12g17050 (co) pycom09g08660	SG01M0004
pycom12g22270 (co) pycom07g16240	SG01M0004
pycom12g13850 (co) pycom06g09980	SG01M0004
pycom14g12880 (co) pycom03g00300	SG01M0004
pycom13g09110 (co) pycom01g23940	SG01M0006
pycom11g09240 (co) pycom02g21000	SG01M0004
pycom16g00660 (co) pycom01g24420	SG01M0006
pycom15g36280 (co) pycom04g17420	SG01M0006
pycom17g25570 (co) pycom11g11460	SG01M0004
pycom15g15440 (co) pycom03g00300	SG01M0004
pycom15g20070 (co) pycom02g20590	SG01M0004
pycom10g01570 (co) pycom06g11860	SG01M0004
pycom17g19830 (co) pycom03g06110	SG01M0006
pycom49g00190 (co) pycom12g11920	SG01M0006
pycom16g07280 (co) pycom16g04670	SG01M0004
pycom11g09240 (co) pycom06g01500	SG01M0004
pycom14g00830 (co) pycom06g11860	SG01M0004
pycom111g03000 (co) pycom01g21250	SG01M0004
pycom16g02410 (co) pycom11g05010	SG01M0003
pycom10g17350 (co) pycom05g10060	SG01M0005
pycom10g24970 (co) pycom02g04240	SG01M0004
pycom12g17050 (co) pycom11g11460	SG01M0004
pycom02g21000 (co) pycom02g14360	SG01M0004
pycom13g06200 (co) pycom05g28970	SG01M0003
pycom15g11520 (co) pycom14g00830	SG01M0004
pycom15g22160 (co) pycom03g00300	SG01M0004
pycom11g17830 (co) pycom08g09260	SG01M0004
pycom14g00830 (co) pycom12g22270	SG01M0004
pycom15g11520 (co) pycom08g09260	SG01M0004
pycom11g26860 (co) pycom01g23940	SG01M0006
pycom14g03250 (co) pycom12g23940	SG01M0006
pycom15g22160 (co) pycom01g08590	SG01M0004
pycom14g19000 (co) pycom08g16740	SG01M0006
pycom16g26200 (co) pycom10g27490	SG01M0006
pycom15g03120 (co) pycom12g03460	SG01M0004
pycom13g17410 (co) pycom11g00990	SG01M0004
pycom12g11130 (co) pycom11g11460	SG01M0004
pycom15g01040 (co) pycom14g00830	SG01M0004
pycom05g19340 (co) pycom02g20590	SG01M0004
pycom15g26420 (co) pycom13g01690	SG01M0004
pycom14g10390 (co) pycom05g18530	SG01M0001
pycom12g22270 (co) pycom11g23990	SG01M0004
pycom14g12880 (co) pycom14g00830	SG01M0004
pycom15g19460 (co) pycom14g00830	SG01M0004
pycom03g00300 (co) pycom01g08590	SG01M0004
pycom17g09460 (co) pycom12g11920	SG01M0006
pycom15g11520 (co) pycom12g13850	SG01M0004
pycom02g16720 (co) pycom02g05470	SG01M0004
pycom111g05670 (co) pycom07g26900	SG01M0006
pycom13g23580 (co) pycom03g00300	SG01M0004
pycom06g01500 (co) pycom02g05500	SG01M0004
pycom16g02020 (co) pycom05g15300	SG01M0004
pycom16g26200 (co) pycom16g04920	SG01M0006
pycom11g23340 (co) pycom01g10480	SG01M0006
pycom16g04120 (co) pycom02g14360	SG01M0004
pycom09g17460 (co) pycom03g15550	SG01M0004
pycom11g11460 (co) pycom07g19000	SG01M0004
pycom11g01730 (co) pycom01g10480	SG01M0006
pycom10g05680 (co) pycom02g01390	SG01M0004
pycom12g11920 (co) pycom10g29000	SG01M0006
pycom09g00240 (co) pycom03g06110	SG01M0006
pycom15g26420 (co) pycom11g00990	SG01M0004
pycom11g25670 (co) pycom07g19360	SG01M0004
pycom16g07280 (co) pycom08g08170	SG01M0004
pycom16g07280 (co) pycom02g21000	SG01M0004
pycom420g00910 (co) pycom11g11460	SG01M0004
pycom11g09240 (co) pycom02g14360	SG01M0004
pycom11g11460 (co) pycom02g01810	SG01M0004
pycom11g11460 (co) pycom02g20230	SG01M0004
pycom11g25880 (co) pycom08g07330	SG01M0004
pycom09g05030 (co) pycom08g08170	SG01M0004
pycom15g20070 (co) pycom15g14090	SG01M0004
pycom10g24970 (co) pycom02g01330	SG01M0004
pycom15g03690 (co) pycom10g27490	SG01M0006
pycom15g20070 (co) pycom13g23870	SG01M0004
pycom04g06370 (co) pycom02g25310	SG01M0004
pycom14g00830 (co) pycom13g23580	SG01M0004
pycom17g19830 (co) pycom07g26900	SG01M0006
pycom12g22270 (co) pycom12g11130	SG01M0004
pycom14g03250 (co) pycom08g16740	SG01M0006
pycom15g22160 (co) pycom14g10270	SG01M0004
pycom15g22160 (co) pycom09g08660	SG01M0004
pycom08g06450 (co) pycom02g14360	SG01M0004
pycom13g05050 (co) pycom12g13850	SG01M0004
pycom12g11920 (co) pycom03g06110	SG01M0006
pycom13g05300 (co) pycom07g26780	SG01M0004
pycom07g26900 (co) pycom03g21290	SG01M0006
pycom15g03690 (co) pycom01g10480	SG01M0006
pycom11g12530 (co) pycom08g20030	SG01M0004
pycom09g16520 (co) pycom03g21290	SG01M0005
pycom15g11520 (co) pycom05g10250	SG01M0004
pycom16g25380 (co) pycom04g16700	SG01M0004
pycom12g11920 (co) pycom01g23940	SG01M0006
pycom16g07280 (co) pycom14g00830	SG01M0004
pycom14g12880 (co) pycom10g28770	SG01M0004
pycom420g00910 (co) pycom04g17480	SG01M0004
pycom12g17050 (co) pycom06g11860	SG01M0004
pycom17g03230 (co) pycom11g11460	SG01M0004
pycom06g11860 (co) pycom02g08380	SG01M0004
pycom09g18770 (co) pycom04g05140	SG01M0005
pycom15g25100 (co) pycom05g21790	SG01M0004
pycom09g05370 (co) pycom02g15980	SG01M0006
pycom11g11460 (co) pycom02g20590	SG01M0004
pycom15g34300 (co) pycom05g19340	SG01M0004
pycom15g13920 (co) pycom04g05140	SG01M0005
pycom05g29630 (co) pycom04g17420	SG01M0006
pycom10g01570 (co) pycom07g19360	SG01M0004
pycom13g01690 (co) pycom06g01500	SG01M0004
pycom07g26670 (co) pycom06g09980	SG01M0004
pycom11g25670 (co) pycom06g11860	SG01M0004
pycom14g12420 (co) pycom01g21250	SG01M0004
pycom11g25670 (co) pycom02g16720	SG01M0004
pycom111g02760 (co) pycom02g01390	SG01M0004
pycom06g09980 (co) pycom04g17480	SG01M0004
pycom06g12860 (co) pycom01g07850	SG01M0004
pycom14g10270 (co) pycom02g05470	SG01M0004
pycom16g17320 (co) pycom12g11920	SG01M0006
pycom09g19340 (co) pycom04g17960	SG01M0005
pycom09g08520 (co) pycom01g05580	SG01M0006
pycom11g22850 (co) pycom06g01500	SG01M0004
pycom13g23580 (co) pycom06g01300	SG01M0004
pycom06g19210 (co) pycom04g17480	SG01M0004
pycom11g08870 (co) pycom09g12570	SG01M0006
pycom16g07280 (co) pycom12g17050	SG01M0004
pycom15g18310 (co) pycom11g12530	SG01M0004
pycom11g01740 (co) pycom10g24870	SG01M0005
pycom09g05030 (co) pycom02g03830	SG01M0004
pycom16g10510 (co) pycom12g03460	SG01M0004
pycom15g03390 (co) pycom02g20590	SG01M0004
pycom16g14320 (co) pycom15g02050	SG01M0004
pycom13g01040 (co) pycom10g10070	SG01M0006
pycom14g14300 (co) pycom11g01740	SG01M0005
pycom02g07140 (co) pycom01g23940	SG01M0006
pycom03g06110 (co) pycom01g24530	SG01M0006
pycom07g19000 (co) pycom02g20590	SG01M0004
pycom15g11520 (co) pycom04g06370	SG01M0004
pycom16g26200 (co) pycom11g08870	SG01M0006
pycom16g17320 (co) pycom03g06110	SG01M0006
pycom13g04070 (co) pycom10g01570	SG01M0004
pycom17g09460 (co) pycom10g27490	SG01M0006
pycom13g04070 (co) pycom02g08380	SG01M0004
pycom10g01570 (co) pycom07g26670	SG01M0004
pycom09g05370 (co) pycom07g26900	SG01M0006
pycom12g13850 (co) pycom03g01090	SG01M0004
pycom12g13840 (co) pycom10g01570	SG01M0004
pycom16g10510 (co) pycom15g15440	SG01M0004
pycom12g23240 (co) pycom10g20500	SG01M0004
pycom13g06200 (co) pycom09g10570	SG01M0006
pycom16g15040 (co) pycom09g02690	SG01M0006
pycom16g10510 (co) pycom03g01090	SG01M0004
pycom09g19840 (co) pycom09g12570	SG01M0006
pycom14g16670 (co) pycom02g01330	SG01M0004
pycom01g23940 (co) pycom01g08170	SG01M0006
pycom15g03120 (co) pycom09g08660	SG01M0004
pycom15g02050 (co) pycom13g23870	SG01M0004
pycom16g10510 (co) pycom01g21250	SG01M0004
pycom12g20230 (co) pycom01g05580	SG01M0006
pycom15g22160 (co) pycom14g12420	SG01M0004
pycom15g11520 (co) pycom05g21790	SG01M0004
pycom11g17830 (co) pycom10g10660	SG01M0004
pycom15g02050 (co) pycom02g14360	SG01M0004
pycom16g15040 (co) pycom02g07140	SG01M0006
pycom420g00910 (co) pycom05g19340	SG01M0004
pycom15g22160 (co) pycom15g02050	SG01M0004
pycom07g26780 (co) pycom04g17480	SG01M0004
pycom10g27490 (co) pycom09g12570	SG01M0006
pycom12g11130 (co) pycom02g16720	SG01M0004
pycom16g01350 (co) pycom15g22160	SG01M0004
pycom11g26630 (co) pycom09g19840	SG01M0006
pycom111g02760 (co) pycom02g01330	SG01M0004
pycom11g01730 (co) pycom09g05370	SG01M0006
pycom14g00830 (co) pycom13g05300	SG01M0004
pycom12g11920 (co) pycom03g00650	SG01M0006
pycom11g00990 (co) pycom09g08660	SG01M0004
pycom08g09260 (co) pycom05g21790	SG01M0004
pycom17g22670 (co) pycom05g16060	SG01M0005
pycom11g09240 (co) pycom01g07850	SG01M0004
pycom16g04920 (co) pycom09g12570	SG01M0006
pycom11g27660 (co) pycom02g07140	SG01M0006
pycom10g25690 (co) pycom05g02300	SG01M0005
pycom16g04670 (co) pycom14g12420	SG01M0004
pycom15g01040 (co) pycom03g01090	SG01M0004
pycom16g00660 (co) pycom12g13810	SG01M0006
pycom11g26630 (co) pycom04g05140	SG01M0005
pycom06g01300 (co) pycom05g29630	SG01M0004
pycom12g13850 (co) pycom12g13840	SG01M0004
pycom09g05190 (co) pycom03g01090	SG01M0004
pycom13g16410 (co) pycom05g00770	SG01M0006
pycom12g17050 (co) pycom05g21790	SG01M0004
pycom15g14090 (co) pycom09g08660	SG01M0004
pycom15g15250 (co) pycom09g08660	SG01M0004
pycom08g09260 (co) pycom06g01300	SG01M0004
pycom15g03120 (co) pycom10g10660	SG01M0004
pycom15g26430 (co) pycom11g23340	SG01M0003
pycom14g00830 (co) pycom111g03000	SG01M0004
pycom15g15250 (co) pycom13g05300	SG01M0004
pycom13g04070 (co) pycom10g20500	SG01M0004
pycom15g11520 (co) pycom15g03120	SG01M0004
pycom12g11920 (co) pycom111g02920	SG01M0006
pycom15g22980 (co) pycom02g20590	SG01M0004
pycom12g20230 (co) pycom11g01730	SG01M0006
pycom11g26630 (co) pycom01g19980	SG01M0006
pycom07g26920 (co) pycom05g18530	SG01M0001
pycom11g25880 (co) pycom02g05470	SG01M0004
pycom05g21790 (co) pycom03g01090	SG01M0004
pycom11g06350 (co) pycom06g01500	SG01M0004
pycom14g11520 (co) pycom03g00300	SG01M0004
pycom12g21030 (co) pycom09g05190	SG01M0004
pycom16g17320 (co) pycom01g05580	SG01M0006
pycom09g05190 (co) pycom09g05030	SG01M0004
pycom12g17030 (co) pycom05g19340	SG01M0004
pycom04g17420 (co) pycom03g03950	SG01M0006
pycom08g06450 (co) pycom06g15760	SG01M0004
pycom111g03000 (co) pycom02g08380	SG01M0004
pycom10g01570 (co) pycom02g20590	SG01M0004
pycom15g03120 (co) pycom12g00940	SG01M0004
pycom11g11460 (co) pycom10g10660	SG01M0004
pycom12g11920 (co) pycom09g10130	SG01M0006
pycom12g11920 (co) pycom09g10150	SG01M0006
pycom10g25390 (co) pycom05g30580	SG01M0006
pycom13g09450 (co) pycom12g00190	SG01M0005
pycom14g10390 (co) pycom05g10060	SG01M0001
pycom16g00660 (co) pycom111g02920	SG01M0006
pycom15g03120 (co) pycom12g17050	SG01M0004
pycom15g26430 (co) pycom02g14360	SG01M0004
pycom12g03460 (co) pycom04g17480	SG01M0004
pycom15g14090 (co) pycom14g12420	SG01M0004
pycom15g02050 (co) pycom10g05680	SG01M0004
pycom09g00240 (co) pycom06g12860	SG01M0006
pycom06g09980 (co) pycom05g10250	SG01M0004
pycom15g18790 (co) pycom13g01690	SG01M0004
pycom14g14300 (co) pycom07g23830	SG01M0005
pycom16g10610 (co) pycom11g26630	SG01M0006
pycom12g11920 (co) pycom10g19790	SG01M0006
pycom13g17410 (co) pycom12g17050	SG01M0004
pycom09g07260 (co) pycom04g05140	SG01M0005
pycom11g11460 (co) pycom04g11810	SG01M0004
pycom07g12270 (co) pycom06g15760	SG01M0004
pycom11g01730 (co) pycom05g29260	SG01M0006
pycom15g03120 (co) pycom02g14360	SG01M0004
pycom14g00830 (co) pycom02g04240	SG01M0004
pycom12g11920 (co) pycom12419g00130	SG01M0006
pycom12g22270 (co) pycom11g09240	SG01M0004
pycom15g01740 (co) pycom04g17960	SG01M0005
pycom15g18790 (co) pycom02g14360	SG01M0004
pycom03g00300 (co) pycom02g03830	SG01M0004
pycom111g00440 (co) pycom05g24480	SG01M0006
pycom11g05010 (co) pycom02g14360	SG01M0004
pycom16g10610 (co) pycom111g00440	SG01M0006
pycom16g04670 (co) pycom01g21250	SG01M0004
pycom10g01570 (co) pycom05g21790	SG01M0004
pycom15g11830 (co) pycom03g07390	SG01M0006
pycom08g08170 (co) pycom03g01090	SG01M0004
pycom10g10660 (co) pycom04g13720	SG01M0004
pycom12g11920 (co) pycom03g16670	SG01M0006
pycom420g00590 (co) pycom10g29000	SG01M0003
pycom16g07280 (co) pycom10g02900	SG01M0004
pycom11g25670 (co) pycom02g01810	SG01M0004
pycom14g03250 (co) pycom07g26900	SG01M0006
pycom16g17320 (co) pycom16g00660	SG01M0006
pycom15g03120 (co) pycom14g12420	SG01M0004
pycom17g22670 (co) pycom02g25660	SG01M0005
pycom15g19460 (co) pycom15g03120	SG01M0004
pycom06g15760 (co) pycom02g01330	SG01M0004
pycom10g25750 (co) pycom02g05470	SG01M0002
pycom13g23870 (co) pycom10g24970	SG01M0004
pycom520g01260 (co) pycom09g05370	SG01M0006
pycom07g26780 (co) pycom04g11810	SG01M0004
pycom04g20730 (co) pycom04g15340	SG01M0005
pycom14g10270 (co) pycom10g05680	SG01M0004
pycom11g23340 (co) pycom05g28970	SG01M0003
pycom10g16590 (co) pycom06g09980	SG01M0004
pycom07g26780 (co) pycom02g14360	SG01M0004
pycom10g01570 (co) pycom02g16720	SG01M0004
pycom13g01690 (co) pycom11g25670	SG01M0004
pycom09g05190 (co) pycom02g04240	SG01M0004
pycom15g03120 (co) pycom06g11860	SG01M0004
pycom111g03000 (co) pycom07g26780	SG01M0004
pycom16g00660 (co) pycom05g31400	SG01M0006
pycom06g20830 (co) pycom03g00300	SG01M0004
pycom14g10270 (co) pycom12g13840	SG01M0004
pycom15g03120 (co) pycom10g16590	SG01M0004
pycom15g11520 (co) pycom06g15760	SG01M0004
pycom11g25670 (co) pycom04g17480	SG01M0004
pycom10g24770 (co) pycom05g19340	SG01M0004
pycom17g19830 (co) pycom16g04130	SG01M0006
pycom14g00830 (co) pycom11g12530	SG01M0004
pycom16g17320 (co) pycom03g16670	SG01M0006
pycom15g22160 (co) pycom04g16700	SG01M0004
pycom10g27490 (co) pycom03g06110	SG01M0006
pycom03g06160 (co) pycom01g05580	SG01M0006
pycom01g20920 (co) pycom01g05580	SG01M0006
pycom16g07280 (co) pycom15g01040	SG01M0004
pycom09g08660 (co) pycom04g17000	SG01M0004
pycom02g14360 (co) pycom02g01330	SG01M0004
pycom16g17320 (co) pycom09g08520	SG01M0006
pycom12g03460 (co) pycom05g26660	SG01M0004
pycom15g11520 (co) pycom13g05300	SG01M0004
pycom15g15440 (co) pycom11g25670	SG01M0004
pycom13g01690 (co) pycom02g01330	SG01M0004
pycom12g11920 (co) pycom11g08870	SG01M0006
pycom11g09240 (co) pycom06g01300	SG01M0004
pycom17g03230 (co) pycom15g03120	SG01M0004
pycom09g12570 (co) pycom04g13400	SG01M0006
pycom520g01260 (co) pycom12g11920	SG01M0006
pycom10g01570 (co) pycom06g09980	SG01M0004
pycom06g09980 (co) pycom02g21000	SG01M0004
pycom15g03120 (co) pycom02g01390	SG01M0004
pycom12g13840 (co) pycom02g08380	SG01M0004
pycom12g13850 (co) pycom05g21790	SG01M0004
pycom11g01740 (co) pycom09g02690	SG01M0005
pycom16g10300 (co) pycom111g02920	SG01M0006
pycom09g18770 (co) pycom07g26900	SG01M0006
pycom05g21790 (co) pycom02g21000	SG01M0004
pycom05g28630 (co) pycom05g16060	SG01M0005
pycom12g13520 (co) pycom02g21160	SG01M0002
pycom14g10270 (co) pycom13g01690	SG01M0004
pycom09g05030 (co) pycom03g00300	SG01M0004
pycom12g11920 (co) pycom05g30580	SG01M0006
pycom15g01040 (co) pycom14g10270	SG01M0004
pycom12g13850 (co) pycom07g26780	SG01M0004
pycom13g05300 (co) pycom12g13840	SG01M0004
pycom17g09460 (co) pycom01g08170	SG01M0006
pycom15g11520 (co) pycom07g26780	SG01M0004
pycom16g02020 (co) pycom09g05590	SG01M0004
pycom05g15300 (co) pycom02g21000	SG01M0004
pycom10g25390 (co) pycom09g19840	SG01M0006
pycom12g00940 (co) pycom02g14360	SG01M0004
pycom13g23870 (co) pycom10g16590	SG01M0004
pycom10g04550 (co) pycom04g17480	SG01M0004
pycom12g13810 (co) pycom04g17420	SG01M0006
pycom15g26420 (co) pycom15g17370	SG01M0004
pycom07g26900 (co) pycom05g20320	SG01M0006
pycom04g17480 (co) pycom02g04240	SG01M0004
pycom13g01690 (co) pycom02g20590	SG01M0004
pycom420g00910 (co) pycom15g03120	SG01M0004
pycom13g05300 (co) pycom04g13720	SG01M0004
pycom16g04130 (co) pycom14g14300	SG01M0005
pycom14g12880 (co) pycom07g26780	SG01M0004
pycom07g26670 (co) pycom05g21790	SG01M0004
pycom15g20070 (co) pycom07g19360	SG01M0004
pycom06g09980 (co) pycom04g11810	SG01M0004
pycom11g06350 (co) pycom06g01300	SG01M0004
pycom15g26430 (co) pycom02g20590	SG01M0004
pycom16g04920 (co) pycom03g06110	SG01M0006
pycom12g17050 (co) pycom02g08380	SG01M0004
pycom09g05030 (co) pycom06g19210	SG01M0004
pycom15g18310 (co) pycom03g00300	SG01M0004
pycom15g03120 (co) pycom04g13720	SG01M0004
pycom12g18370 (co) pycom12g11920	SG01M0006
pycom09g19340 (co) pycom04g20730	SG01M0005
pycom16g07530 (co) pycom15g15440	SG01M0004
pycom07g26780 (co) pycom02g20590	SG01M0004
pycom12g13840 (co) pycom03g00300	SG01M0004
pycom16g15360 (co) pycom05g30580	SG01M0006
pycom07g16240 (co) pycom02g20590	SG01M0004
pycom12g11920 (co) pycom04g13400	SG01M0006
pycom07g18030 (co) pycom06g01500	SG01M0004
pycom15g20070 (co) pycom06g11860	SG01M0004
pycom12g11920 (co) pycom02g15980	SG01M0006
pycom13g23870 (co) pycom08g09260	SG01M0004
pycom04g17430 (co) pycom04g05140	SG01M0005
pycom14g12420 (co) pycom14g03220	SG01M0004
pycom15g02050 (co) pycom09g17460	SG01M0004
pycom13g23870 (co) pycom02g03830	SG01M0004
pycom16g26200 (co) pycom09g10150	SG01M0006
pycom08g09260 (co) pycom04g17480	SG01M0004
pycom12g20230 (co) pycom05g00770	SG01M0006
pycom06g09980 (co) pycom05g18530	SG01M0004
pycom09g02690 (co) pycom01g05580	SG01M0006
pycom16g00660 (co) pycom03g00650	SG01M0006
pycom11g01740 (co) pycom06g16690	SG01M0005
pycom14g00830 (co) pycom10g01570	SG01M0004
pycom08g20030 (co) pycom03g00300	SG01M0004
pycom15g11520 (co) pycom10g01570	SG01M0004
pycom10g24970 (co) pycom01g07850	SG01M0004
pycom16g10610 (co) pycom09g10570	SG01M0006
pycom07g26780 (co) pycom05g10250	SG01M0004
pycom16g23620 (co) pycom15g18790	SG01M0003
pycom12g13810 (co) pycom12g11920	SG01M0006
pycom09g05030 (co) pycom03g01090	SG01M0004
pycom16g00660 (co) pycom11g08870	SG01M0006
pycom05g00770 (co) pycom04g17420	SG01M0006
pycom07g26800 (co) pycom04g00620	SG01M0006
pycom11g11460 (co) pycom04g17480	SG01M0004
pycom12g11920 (co) pycom111g05670	SG01M0006
pycom12g23240 (co) pycom10g23640	SG01M0004
pycom16g10610 (co) pycom06g06050	SG01M0006
pycom13g23580 (co) pycom06g11860	SG01M0004
pycom17g22700 (co) pycom10g25750	SG01M0002
pycom06g12860 (co) pycom03g07390	SG01M0006
pycom02g01810 (co) pycom01g08590	SG01M0004
pycom07g26920 (co) pycom02g21000	SG01M0001
pycom16g10610 (co) pycom02g06200	SG01M0006
pycom10g20500 (co) pycom05g16310	SG01M0004
pycom11g09240 (co) pycom10g01570	SG01M0004
pycom12g11920 (co) pycom01g24530	SG01M0006
pycom09g05590 (co) pycom02g04240	SG01M0004
pycom02g14360 (co) pycom02g03830	SG01M0004
pycom04g05140 (co) pycom01g24530	SG01M0005
pycom02g20590 (co) pycom02g04240	SG01M0004
pycom05g29260 (co) pycom03g07920	SG01M0006
pycom12g13840 (co) pycom02g21000	SG01M0004
pycom17g25570 (co) pycom12g17030	SG01M0004
pycom16g10510 (co) pycom09g05030	SG01M0004
pycom10g17350 (co) pycom04g17430	SG01M0005
pycom08g16740 (co) pycom04g05140	SG01M0005
pycom15g02050 (co) pycom04g13720	SG01M0004
pycom14g00830 (co) pycom04g11810	SG01M0004
pycom11g17830 (co) pycom02g20590	SG01M0004
pycom13g12970 (co) pycom02g20590	SG01M0004
pycom16g07280 (co) pycom07g05310	SG01M0004
pycom12g00940 (co) pycom02g08380	SG01M0004
pycom16g15040 (co) pycom05g00770	SG01M0006
pycom16g04120 (co) pycom11g11460	SG01M0004
pycom15g03120 (co) pycom09g05030	SG01M0004
pycom11g01730 (co) pycom03g07390	SG01M0006
pycom05g29260 (co) pycom04g05140	SG01M0005
pycom13g01690 (co) pycom11g05010	SG01M0004
pycom11g00990 (co) pycom04g05240	SG01M0004
pycom13g17410 (co) pycom08g00170	SG01M0004
pycom16g11860 (co) pycom01g20820	SG01M0003
pycom16g11860 (co) pycom02g20590	SG01M0004
pycom11g09240 (co) pycom07g05310	SG01M0004
pycom14g00830 (co) pycom04g17480	SG01M0004
pycom02g16720 (co) pycom02g08380	SG01M0004
pycom16g04670 (co) pycom05g19330	SG01M0004
pycom15g01160 (co) pycom06g12500	SG01M0004
pycom11g11460 (co) pycom08g09260	SG01M0004
pycom15g11520 (co) pycom02g01810	SG01M0004
pycom15g03120 (co) pycom11g12530	SG01M0004
pycom08g06450 (co) pycom04g11810	SG01M0004
pycom11g00990 (co) pycom02g16720	SG01M0004
pycom12g11920 (co) pycom12g00080	SG01M0006
pycom14g13610 (co) pycom05g05060	SG01M0006
pycom04g17420 (co) pycom01g08050	SG01M0006
pycom16g00660 (co) pycom09g10570	SG01M0006
pycom14g10270 (co) pycom14g00830	SG01M0004
pycom15g17370 (co) pycom13g01040	SG01M0006
pycom15g15440 (co) pycom15g03120	SG01M0004
pycom15g19460 (co) pycom11g11460	SG01M0004
pycom09g05030 (co) pycom02g20590	SG01M0004
pycom16g04510 (co) pycom15g03120	SG01M0004
pycom15g11520 (co) pycom02g20590	SG01M0004
pycom10g17350 (co) pycom01g05580	SG01M0005
pycom08g20030 (co) pycom06g11860	SG01M0004
pycom12g00940 (co) pycom02g20590	SG01M0004
pycom03g06160 (co) pycom03g06110	SG01M0006
pycom10g29000 (co) pycom09g11640	SG01M0003
pycom13g05300 (co) pycom02g20590	SG01M0004
pycom10g10660 (co) pycom05g21790	SG01M0004
pycom15g15440 (co) pycom05g19340	SG01M0004
pycom15g15250 (co) pycom02g08380	SG01M0004
pycom15g26420 (co) pycom11g11460	SG01M0004
pycom12g17050 (co) pycom11g09240	SG01M0004
pycom12g17050 (co) pycom03g00300	SG01M0004
pycom14g15430 (co) pycom13g09110	SG01M0003
pycom14g00830 (co) pycom02g16720	SG01M0004
pycom12g11920 (co) pycom11g11890	SG01M0006
pycom15g18310 (co) pycom12g13850	SG01M0004
pycom420g00910 (co) pycom13g23870	SG01M0004
pycom04g16700 (co) pycom02g20590	SG01M0004
pycom15g21540 (co) pycom10g17350	SG01M0005
pycom14g00830 (co) pycom05g19340	SG01M0004
pycom07g26800 (co) pycom04g17430	SG01M0006
pycom15g03120 (co) pycom11g11460	SG01M0004
pycom12g20230 (co) pycom12g13520	SG01M0006
pycom13g13850 (co) pycom05g19340	SG01M0004
pycom10g27490 (co) pycom07g26800	SG01M0006
pycom17g09460 (co) pycom11g08870	SG01M0006
pycom12g23240 (co) pycom06g12860	SG01M0004
pycom16g09830 (co) pycom09g10150	SG01M0006
pycom05g15300 (co) pycom03g01090	SG01M0004
pycom16g07530 (co) pycom06g12500	SG01M0004
pycom05g15360 (co) pycom02g20590	SG01M0004
