# Supplementary material for: Transcriptomics of Differential Ripening in ‘d’Anjou’ Pear (Pyrus communis L.)
Source: Front Plant Sci. 2021 Jun 16;12:609684. doi: 10.3389/fpls.2021.609684 (PMC8243007; doi:10.3389/fpls.2021.609684)
Supplement: Supplementary file 10 [file Data_Sheet_2.ZIP › Supp.2/04-Module_Discovery/Peel.3.coexpnet.edges.lcm.cys.txt]

Edge	Module
pycom13g03690 (co) pycom03g12930	SG01M0019
pycom13g03690 (co) pycom02g19610	SG01M0019
pycom09g19340 (co) pycom06g01300	SG01M0019
pycom12g13840 (co) pycom03g12930	SG01M0019
pycom11g17360 (co) pycom07g06930	SG01M0019
pycom12g13840 (co) pycom02g19610	SG01M0019
pycom07g06930 (co) pycom03g03300	SG01M0019
pycom13g03690 (co) pycom09g19340	SG01M0019
pycom09g01480 (co) pycom03g03300	SG01M0019
pycom12g13840 (co) pycom09g19340	SG01M0019
pycom17g23010 (co) pycom12g18060	SG01M0019
pycom11g16700 (co) pycom04g13720	SG01M0019
pycom07g06930 (co) pycom04g13720	SG01M0019
pycom13g04070 (co) pycom06g01300	SG01M0019
pycom17g23010 (co) pycom09g05590	SG01M0019
pycom11g16700 (co) pycom03g03300	SG01M0019
pycom11g17360 (co) pycom02g19610	SG01M0019
pycom11g17360 (co) pycom03g12930	SG01M0019
pycom13g03670 (co) pycom12g18060	SG01M0019
pycom04g13720 (co) pycom02g19610	SG01M0019
pycom12g18060 (co) pycom02g08380	SG01M0019
pycom15g36560 (co) pycom12g19090	SG01M0019
pycom02g12330 (co) pycom02g11210	SG01M0021
pycom11g06030 (co) pycom06g14090	SG01M0019
pycom03g03300 (co) pycom02g19610	SG01M0019
pycom12g18060 (co) pycom09g04080	SG01M0019
pycom04g13720 (co) pycom03g12930	SG01M0019
pycom13g09110 (co) pycom13g01040	SG01M0021
pycom09g05590 (co) pycom07g06930	SG01M0019
pycom09g05590 (co) pycom09g01480	SG01M0019
pycom07g16920 (co) pycom03g01180	SG01M0019
pycom13g28860 (co) pycom04g13720	SG01M0019
pycom14g06600 (co) pycom13g04070	SG01M0019
pycom13g22250 (co) pycom06g03090	SG01M0019
pycom03g12930 (co) pycom03g03300	SG01M0019
pycom16g04670 (co) pycom05g29630	SG01M0021
pycom12g17540 (co) pycom03g01180	SG01M0019
pycom17g23010 (co) pycom13g04070	SG01M0019
pycom11g06030 (co) pycom03g12930	SG01M0019
pycom15g08230 (co) pycom05g29630	SG01M0021
pycom11g16700 (co) pycom09g05590	SG01M0019
pycom13g22250 (co) pycom03g03300	SG01M0019
pycom09g19340 (co) pycom04g13720	SG01M0019
pycom12g18060 (co) pycom03g12930	SG01M0019
pycom13g04070 (co) pycom12g19760	SG01M0019
pycom12g13840 (co) pycom03g01180	SG01M0019
pycom14g11220 (co) pycom11g06030	SG01M0019
pycom13g22250 (co) pycom04g13720	SG01M0019
pycom05g05060 (co) pycom04g12150	SG01M0017
pycom12g18060 (co) pycom11g16700	SG01M0019
pycom09g19340 (co) pycom03g03300	SG01M0019
pycom15g25080 (co) pycom05g32880	SG01M0018
pycom09g05590 (co) pycom07g15420	SG01M0019
pycom13g04070 (co) pycom11g16700	SG01M0019
pycom05g15300 (co) pycom01g24530	SG01M0019
pycom11g16700 (co) pycom11g06030	SG01M0019
pycom12g18060 (co) pycom07g06930	SG01M0019
pycom12g18060 (co) pycom07g15420	SG01M0019
pycom09g13430 (co) pycom07g16810	SG01M0019
pycom04g15340 (co) pycom03g01180	SG01M0019
pycom15g22000 (co) pycom12g18060	SG01M0019
pycom13g04070 (co) pycom02g08380	SG01M0019
pycom11g06030 (co) pycom07g06930	SG01M0019
pycom12g18060 (co) pycom06g14090	SG01M0019
pycom09g05590 (co) pycom02g19610	SG01M0019
pycom15g25080 (co) pycom05g10730	SG01M0017
pycom09g08690 (co) pycom09g05590	SG01M0019
pycom13g07880 (co) pycom05g31150	SG01M0017
pycom14g02250 (co) pycom02g06520	SG01M0018
pycom12g18060 (co) pycom02g19610	SG01M0019
pycom09g05590 (co) pycom02g08380	SG01M0019
pycom09g15330 (co) pycom08g05070	SG01M0021
pycom09g05590 (co) pycom03g12930	SG01M0019
pycom16g02020 (co) pycom12g19090	SG01M0019
pycom13g28860 (co) pycom12g18060	SG01M0019
pycom11g06030 (co) pycom02g19610	SG01M0019
pycom17g23010 (co) pycom05g15300	SG01M0019
pycom13g04070 (co) pycom06g14090	SG01M0019
pycom07g16810 (co) pycom06g17130	SG01M0019
pycom12g13840 (co) pycom05g15300	SG01M0019
pycom13g05300 (co) pycom13g04070	SG01M0019
pycom04g13720 (co) pycom03g01180	SG01M0019
pycom13g22250 (co) pycom11g06030	SG01M0019
pycom09g05590 (co) pycom03g05880	SG01M0019
pycom11g23340 (co) pycom05g28970	SG01M0021
pycom12g17170 (co) pycom12g17050	SG01M0021
pycom11g21600 (co) pycom01g06760	SG01M0017
pycom14g04710 (co) pycom04g13720	SG01M0019
pycom13g04070 (co) pycom03g05880	SG01M0019
pycom04g13720 (co) pycom02g08380	SG01M0019
pycom09g19340 (co) pycom09g05590	SG01M0019
pycom15g36560 (co) pycom12g13840	SG01M0019
pycom16g07690 (co) pycom11g26860	SG01M0010
pycom13g04070 (co) pycom07g06930	SG01M0019
pycom15g01740 (co) pycom04g13720	SG01M0019
pycom13g04070 (co) pycom07g15420	SG01M0019
pycom10g25940 (co) pycom04g12190	SG01M0018
pycom13g04070 (co) pycom02g03360	SG01M0019
pycom07g17010 (co) pycom02g06600	SG01M0019
pycom13g04070 (co) pycom03g12930	SG01M0019
pycom12g19090 (co) pycom02g08380	SG01M0019
pycom13g22250 (co) pycom13g04070	SG01M0019
pycom05g20660 (co) pycom02g08380	SG01M0019
pycom14g04710 (co) pycom09g05590	SG01M0019
pycom12g13520 (co) pycom04g21610	SG01M0021
pycom15g36560 (co) pycom07g16920	SG01M0019
pycom05g20320 (co) pycom04g13720	SG01M0019
pycom15g26430 (co) pycom10g04660	SG01M0008
pycom17g00240 (co) pycom04g21610	SG01M0021
pycom11g06030 (co) pycom09g19340	SG01M0019
pycom12g13840 (co) pycom02g08380	SG01M0019
pycom05g15300 (co) pycom04g13720	SG01M0019
pycom13g04070 (co) pycom02g19610	SG01M0019
pycom13g22250 (co) pycom09g05590	SG01M0019
pycom16g02020 (co) pycom06g01300	SG01M0019
pycom13g01050 (co) pycom12g11920	SG01M0021
pycom17g24240 (co) pycom06g00340	SG01M0019
pycom06g01300 (co) pycom02g08380	SG01M0019
pycom15g36560 (co) pycom13g02090	SG01M0019
pycom04g12190 (co) pycom01g08850	SG01M0018
pycom11g01990 (co) pycom02g06520	SG01M0018
pycom15g36560 (co) pycom06g01300	SG01M0019
pycom15g22000 (co) pycom13g04070	SG01M0019
pycom16g10610 (co) pycom13g09110	SG01M0021
pycom04g21610 (co) pycom04g13400	SG01M0021
pycom07g16920 (co) pycom06g00340	SG01M0019
pycom13g04070 (co) pycom09g08690	SG01M0019
pycom09g04080 (co) pycom03g09520	SG01M0019
pycom13g04070 (co) pycom09g19340	SG01M0019
pycom16g02020 (co) pycom12g13840	SG01M0019
pycom06g17130 (co) pycom02g06600	SG01M0019
pycom06g00340 (co) pycom05g29750	SG01M0019
pycom15g36560 (co) pycom10g19980	SG01M0019
pycom14g06600 (co) pycom06g00340	SG01M0019
pycom09g05590 (co) pycom05g20320	SG01M0019
pycom14g06600 (co) pycom05g15300	SG01M0019
pycom15g01780 (co) pycom05g29630	SG01M0021
pycom07g22300 (co) pycom05g15300	SG01M0019
pycom15g16530 (co) pycom11g23990	SG01M0019
pycom12g18060 (co) pycom09g08690	SG01M0019
pycom13g22250 (co) pycom12g18060	SG01M0019
pycom11g17360 (co) pycom09g01480	SG01M0019
pycom12g18060 (co) pycom09g19340	SG01M0019
pycom13g03690 (co) pycom05g15300	SG01M0019
pycom15g04560 (co) pycom13g04070	SG01M0019
pycom15g09060 (co) pycom07g06420	SG01M0008
pycom07g16920 (co) pycom05g15300	SG01M0019
pycom04g21610 (co) pycom01g08170	SG01M0021
pycom13g03690 (co) pycom06g00340	SG01M0019
pycom12g13840 (co) pycom06g00340	SG01M0019
pycom03g03300 (co) pycom03g01180	SG01M0019
pycom06g01300 (co) pycom05g15300	SG01M0019
pycom04g13400 (co) pycom01g08170	SG01M0021
pycom17g25990 (co) pycom04g05140	SG01M0021
pycom15g01780 (co) pycom12g11920	SG01M0021
pycom05g15300 (co) pycom02g07570	SG01M0019
pycom13g28860 (co) pycom09g05590	SG01M0019
pycom17g24240 (co) pycom02g06600	SG01M0019
pycom15g36560 (co) pycom07g15420	SG01M0019
pycom14g04710 (co) pycom10g25390	SG01M0019
pycom15g36560 (co) pycom01g24530	SG01M0019
pycom04g05140 (co) pycom02g12330	SG01M0021
pycom06g01300 (co) pycom06g00340	SG01M0019
pycom12g13520 (co) pycom01g23940	SG01M0021
pycom05g29630 (co) pycom01g20920	SG01M0021
pycom11g17830 (co) pycom04g21610	SG01M0021
pycom16g02020 (co) pycom07g16920	SG01M0019
pycom12g19090 (co) pycom05g15300	SG01M0019
pycom15g01740 (co) pycom12g18060	SG01M0019
pycom04g12190 (co) pycom01g08920	SG01M0018
pycom12g13840 (co) pycom02g06600	SG01M0019
pycom16g02020 (co) pycom10g19980	SG01M0019
pycom06g04350 (co) pycom04g12150	SG01M0016
pycom12g17540 (co) pycom05g15300	SG01M0019
pycom14g03250 (co) pycom11g01990	SG01M0021
pycom11g01730 (co) pycom111g04520	SG01M0017
pycom13g11730 (co) pycom11g17830	SG01M0021
pycom15g17370 (co) pycom01g20820	SG01M0021
pycom15g36560 (co) pycom13g03690	SG01M0019
pycom02g06600 (co) pycom01g24530	SG01M0019
pycom17g23010 (co) pycom15g36560	SG01M0019
pycom12g17540 (co) pycom06g00340	SG01M0019
pycom11g06030 (co) pycom03g05880	SG01M0019
pycom02g08380 (co) pycom01g24530	SG01M0019
pycom15g36560 (co) pycom14g06600	SG01M0019
pycom11g08870 (co) pycom05g28970	SG01M0021
pycom16g02020 (co) pycom12g21960	SG01M0019
pycom12g21960 (co) pycom02g08380	SG01M0019
pycom14g02250 (co) pycom01g08850	SG01M0018
pycom15g18790 (co) pycom12g21030	SG01M0001
pycom06g09140 (co) pycom05g24630	SG01M0021
pycom13g28860 (co) pycom13g04070	SG01M0019
pycom16g02020 (co) pycom02g07570	SG01M0019
pycom07g26670 (co) pycom07g16810	SG01M0019
pycom13g01050 (co) pycom03g07660	SG01M0021
pycom11g17360 (co) pycom09g19340	SG01M0019
pycom04g13720 (co) pycom03g04530	SG01M0019
pycom06g09140 (co) pycom05g28970	SG01M0021
pycom15g01780 (co) pycom13g01050	SG01M0021
pycom16g09880 (co) pycom05g28630	SG01M0019
pycom12g13520 (co) pycom01g20820	SG01M0021
pycom04g15340 (co) pycom02g08380	SG01M0019
pycom13g10120 (co) pycom06g09980	SG01M0009
pycom15g26430 (co) pycom15g09060	SG01M0008
pycom17g23010 (co) pycom02g08380	SG01M0019
pycom13g11730 (co) pycom11g26860	SG01M0017
pycom16g04670 (co) pycom06g15760	SG01M0021
pycom13g03690 (co) pycom07g16810	SG01M0019
pycom13g10450 (co) pycom02g08380	SG01M0019
pycom13g09450 (co) pycom08g21660	SG01M0017
pycom06g00340 (co) pycom05g20660	SG01M0019
pycom13g01040 (co) pycom12g13520	SG01M0021
pycom13g16410 (co) pycom03g06160	SG01M0017
pycom09g14740 (co) pycom06g03090	SG01M0019
pycom13g01040 (co) pycom01g20820	SG01M0021
pycom03g09520 (co) pycom02g03360	SG01M0019
pycom09g05590 (co) pycom03g01180	SG01M0019
pycom13g01050 (co) pycom12419g00130	SG01M0021
pycom05g00710 (co) pycom03g04530	SG01M0019
pycom11g09240 (co) pycom06g00940	SG01M0014
pycom13g03690 (co) pycom02g06600	SG01M0019
pycom07g16920 (co) pycom02g08380	SG01M0019
pycom15g08230 (co) pycom05g28970	SG01M0021
pycom14g13710 (co) pycom06g00340	SG01M0019
pycom15g16530 (co) pycom111g04520	SG01M0017
pycom16g02020 (co) pycom13g03690	SG01M0019
pycom15g17370 (co) pycom05g29630	SG01M0021
pycom17g04580 (co) pycom02g01930	SG01M0019
pycom17g23010 (co) pycom16g02020	SG01M0019
pycom12g17540 (co) pycom02g08380	SG01M0019
pycom16g02020 (co) pycom09g08690	SG01M0019
pycom13g28860 (co) pycom06g20830	SG01M0019
pycom16g02020 (co) pycom01g24530	SG01M0019
pycom06g01300 (co) pycom02g06600	SG01M0019
pycom15g13830 (co) pycom05g15300	SG01M0019
pycom06g00340 (co) pycom04g13720	SG01M0019
pycom14g02250 (co) pycom11g01990	SG01M0018
pycom07g26670 (co) pycom02g06600	SG01M0019
pycom11g01740 (co) pycom111g04520	SG01M0017
pycom11g10930 (co) pycom10g25940	SG01M0018
pycom05g03520 (co) pycom05g00710	SG01M0019
pycom11g17830 (co) pycom01g20820	SG01M0021
pycom04g13420 (co) pycom04g07090	SG01M0008
pycom12g19760 (co) pycom02g08380	SG01M0019
pycom15g17370 (co) pycom13g09110	SG01M0021
pycom12g18060 (co) pycom05g28630	SG01M0019
pycom13g01050 (co) pycom05g29630	SG01M0021
pycom14g11220 (co) pycom03g09520	SG01M0019
pycom15g25080 (co) pycom14g10390	SG01M0017
pycom13g04070 (co) pycom05g20320	SG01M0019
pycom15g36560 (co) pycom15g22000	SG01M0019
pycom13g04070 (co) pycom11g16300	SG01M0019
pycom13g03690 (co) pycom02g08380	SG01M0019
pycom13g10120 (co) pycom02g01940	SG01M0009
pycom111g03000 (co) pycom06g14090	SG01M0019
pycom04g12190 (co) pycom02g06520	SG01M0018
pycom16g02020 (co) pycom13g02090	SG01M0019
pycom11g01990 (co) pycom10g06670	SG01M0018
pycom04g13720 (co) pycom02g06600	SG01M0019
pycom09g13430 (co) pycom02g08380	SG01M0019
pycom16g02020 (co) pycom07g15420	SG01M0019
pycom05g03520 (co) pycom03g03300	SG01M0019
pycom11g23340 (co) pycom06g15760	SG01M0021
pycom16g16870 (co) pycom15g36560	SG01M0019
pycom09g05590 (co) pycom05g15300	SG01M0019
pycom03g15260 (co) pycom02g05500	SG01M0017
pycom12g18060 (co) pycom03g01180	SG01M0019
pycom16g02020 (co) pycom14g06600	SG01M0019
pycom16g02020 (co) pycom12g19760	SG01M0019
pycom03g12930 (co) pycom03g09520	SG01M0019
pycom11g01730 (co) pycom03g13840	SG01M0017
pycom15g13830 (co) pycom05g28630	SG01M0019
pycom10g19980 (co) pycom02g08380	SG01M0019
pycom05g00710 (co) pycom02g08380	SG01M0019
pycom16g10610 (co) pycom12g19130	SG01M0021
pycom06g00940 (co) pycom02g01940	SG01M0009
pycom13g01040 (co) pycom12g19130	SG01M0021
pycom11g17360 (co) pycom06g00340	SG01M0019
pycom15g36560 (co) pycom12g19760	SG01M0019
pycom13g05050 (co) pycom06g09980	SG01M0009
pycom15g36560 (co) pycom07g22300	SG01M0019
pycom15g36560 (co) pycom06g14090	SG01M0019
pycom14g14280 (co) pycom02g08380	SG01M0019
pycom02g08380 (co) pycom01g18770	SG01M0019
pycom14g02250 (co) pycom12g19130	SG01M0021
pycom14g02250 (co) pycom04g12190	SG01M0018
pycom14g06600 (co) pycom02g08380	SG01M0019
pycom13g09450 (co) pycom04g12150	SG01M0017
pycom04g12150 (co) pycom04g07400	SG01M0017
pycom15g16530 (co) pycom05g31150	SG01M0017
pycom12g10900 (co) pycom11g26860	SG01M0017
pycom09g18770 (co) pycom01g19980	SG01M0021
pycom05g20660 (co) pycom05g15300	SG01M0019
pycom13g05050 (co) pycom02g01940	SG01M0009
pycom15g36560 (co) pycom11g16700	SG01M0019
pycom11g01740 (co) pycom03g06160	SG01M0017
pycom15g36560 (co) pycom09g01480	SG01M0019
pycom06g00340 (co) pycom03g03300	SG01M0019
pycom16g02020 (co) pycom06g17130	SG01M0019
pycom17g00240 (co) pycom13g01040	SG01M0021
pycom15g36560 (co) pycom01g18770	SG01M0019
pycom16g04670 (co) pycom01g11140	SG01M0006
pycom15g01740 (co) pycom06g20830	SG01M0019
pycom10g25940 (co) pycom05g12670	SG01M0018
pycom11g01990 (co) pycom02g12870	SG01M0021
pycom14g13710 (co) pycom05g15300	SG01M0019
pycom17g22670 (co) pycom07g19360	SG01M0006
pycom11g17830 (co) pycom06g10990	SG01M0010
pycom10g22860 (co) pycom01g06760	SG01M0017
pycom13g10450 (co) pycom03g01180	SG01M0019
pycom08g21660 (co) pycom02g05500	SG01M0017
pycom05g28630 (co) pycom03g22100	SG01M0019
pycom16g09830 (co) pycom11g11460	SG01M0004
pycom07g02410 (co) pycom06g11340	SG01M0021
pycom07g22300 (co) pycom02g01940	SG01M0019
pycom15g17370 (co) pycom15g01780	SG01M0021
pycom16g02020 (co) pycom09g04080	SG01M0019
pycom12g17540 (co) pycom02g06600	SG01M0019
pycom15g00740 (co) pycom02g01940	SG01M0009
pycom14g03250 (co) pycom04g13400	SG01M0021
pycom15g09070 (co) pycom05g15300	SG01M0019
pycom14g02250 (co) pycom05g06040	SG01M0021
pycom16g02020 (co) pycom15g22000	SG01M0019
pycom12g13810 (co) pycom05g28970	SG01M0021
pycom05g15300 (co) pycom04g15340	SG01M0019
pycom13g05300 (co) pycom09g05590	SG01M0019
pycom15g36560 (co) pycom09g08690	SG01M0019
pycom14g19000 (co) pycom13g09110	SG01M0021
pycom05g06040 (co) pycom01g19980	SG01M0021
pycom15g16530 (co) pycom15g12370	SG01M0017
pycom03g04530 (co) pycom03g03300	SG01M0019
pycom02g06520 (co) pycom01g08850	SG01M0018
pycom520g01260 (co) pycom111g05670	SG01M0021
pycom03g00650 (co) pycom01g24420	SG01M0020
pycom10g25750 (co) pycom09g10570	SG01M0021
pycom07g22300 (co) pycom02g08380	SG01M0019
pycom06g19490 (co) pycom04g12150	SG01M0018
pycom03g09520 (co) pycom01g18770	SG01M0019
pycom09g05590 (co) pycom03g04530	SG01M0019
pycom13g10450 (co) pycom05g15300	SG01M0019
pycom12g19130 (co) pycom04g05140	SG01M0021
pycom13g10120 (co) pycom04g11810	SG01M0009
pycom111g03000 (co) pycom09g08690	SG01M0019
pycom09g13310 (co) pycom06g00940	SG01M0014
pycom04g19210 (co) pycom01g24420	SG01M0020
pycom14g03250 (co) pycom12g13520	SG01M0021
pycom07g15420 (co) pycom02g08380	SG01M0019
pycom06g14090 (co) pycom02g08380	SG01M0019
pycom11g01740 (co) pycom03g13840	SG01M0017
pycom13g04070 (co) pycom03g01180	SG01M0019
pycom07g06930 (co) pycom03g09520	SG01M0019
pycom15g09040 (co) pycom09g14740	SG01M0019
pycom15g12370 (co) pycom05g32880	SG01M0017
pycom05g06040 (co) pycom04g12150	SG01M0017
pycom09g08520 (co) pycom02g08380	SG01M0019
pycom14g14280 (co) pycom05g15300	SG01M0019
pycom07g23830 (co) pycom05g29260	SG01M0018
pycom10g17190 (co) pycom04g07090	SG01M0005
pycom15g36560 (co) pycom09g04080	SG01M0019
pycom09g19790 (co) pycom02g08380	SG01M0019
pycom520g01260 (co) pycom17g00240	SG01M0021
pycom05g05060 (co) pycom03g06160	SG01M0017
pycom111g05670 (co) pycom09g19840	SG01M0016
pycom05g03520 (co) pycom04g13720	SG01M0019
pycom06g03090 (co) pycom02g08380	SG01M0019
pycom06g11340 (co) pycom05g28970	SG01M0021
pycom16g02020 (co) pycom11g16700	SG01M0019
pycom11g01730 (co) pycom07g15410	SG01M0017
pycom04g07400 (co) pycom03g15260	SG01M0017
pycom09g19340 (co) pycom08g01700	SG01M0019
pycom12g17170 (co) pycom05g24630	SG01M0021
pycom16g16870 (co) pycom03g09520	SG01M0019
pycom13g24720 (co) pycom11g10930	SG01M0012
pycom11g06030 (co) pycom05g03520	SG01M0019
pycom05g20760 (co) pycom02g06520	SG01M0018
pycom16g02020 (co) pycom09g01480	SG01M0019
pycom15g09040 (co) pycom02g01330	SG01M0019
pycom15g17370 (co) pycom12g13520	SG01M0021
pycom07g26800 (co) pycom02g12330	SG01M0021
pycom10g25390 (co) pycom03g01180	SG01M0019
pycom09g19340 (co) pycom06g20830	SG01M0019
pycom111g05670 (co) pycom04g21610	SG01M0021
pycom13g10450 (co) pycom06g00340	SG01M0019
pycom16g10610 (co) pycom09g11640	SG01M0021
pycom15g25080 (co) pycom04g12190	SG01M0018
pycom09g05590 (co) pycom05g03520	SG01M0019
pycom14g03250 (co) pycom111g05670	SG01M0021
pycom11g08870 (co) pycom02g12330	SG01M0021
pycom11g01730 (co) pycom05g31150	SG01M0017
pycom15g36560 (co) pycom07g06930	SG01M0019
pycom12g12680 (co) pycom04g17960	SG01M0017
pycom16g10610 (co) pycom12g11920	SG01M0021
pycom15g09070 (co) pycom02g08380	SG01M0019
pycom09g01480 (co) pycom02g08380	SG01M0019
pycom13g01040 (co) pycom04g17420	SG01M0021
pycom10g25940 (co) pycom04g12150	SG01M0018
pycom11g17830 (co) pycom08g08170	SG01M0010
pycom08g01700 (co) pycom03g05880	SG01M0019
pycom10g06670 (co) pycom05g29260	SG01M0018
pycom13g05300 (co) pycom11g06030	SG01M0019
pycom16g04670 (co) pycom01g20820	SG01M0021
pycom13g01050 (co) pycom09g11640	SG01M0021
pycom06g20830 (co) pycom05g28630	SG01M0019
pycom05g32880 (co) pycom05g05060	SG01M0017
pycom13g01040 (co) pycom06g09140	SG01M0021
pycom12g18060 (co) pycom05g03520	SG01M0019
pycom17g22700 (co) pycom06g09140	SG01M0021
pycom16g10610 (co) pycom12g13520	SG01M0021
pycom13g04070 (co) pycom05g03520	SG01M0019
pycom05g29630 (co) pycom01g21250	SG01M0006
pycom15g22000 (co) pycom02g08380	SG01M0019
pycom15g36560 (co) pycom02g19610	SG01M0019
pycom12g13810 (co) pycom04g21610	SG01M0021
pycom16g02020 (co) pycom02g03360	SG01M0019
pycom05g26660 (co) pycom02g08380	SG01M0019
pycom05g29630 (co) pycom05g24630	SG01M0021
pycom16g04670 (co) pycom05g28970	SG01M0021
pycom11g27660 (co) pycom04g12150	SG01M0016
pycom09g19780 (co) pycom05g31150	SG01M0015
pycom11g06030 (co) pycom07g22290	SG01M0019
pycom06g09140 (co) pycom02g12330	SG01M0021
pycom11g01740 (co) pycom04g12150	SG01M0017
pycom11g16700 (co) pycom02g08380	SG01M0019
pycom13g02090 (co) pycom02g08380	SG01M0019
pycom15g11830 (co) pycom05g31150	SG01M0010
pycom14g02810 (co) pycom01g24420	SG01M0020
pycom17g00240 (co) pycom13g11730	SG01M0021
pycom11g17360 (co) pycom02g06600	SG01M0019
pycom16g16870 (co) pycom13g04070	SG01M0019
pycom09g04080 (co) pycom02g08380	SG01M0019
pycom17g00240 (co) pycom12g13520	SG01M0021
pycom17g22700 (co) pycom05g06040	SG01M0021
pycom15g22690 (co) pycom15g11830	SG01M0010
pycom17g04580 (co) pycom12g15400	SG01M0019
pycom05g31150 (co) pycom04g07400	SG01M0017
pycom16g04510 (co) pycom15g18310	SG01M0019
pycom15g22690 (co) pycom05g29260	SG01M0010
pycom520g01260 (co) pycom01g08170	SG01M0021
pycom13g22250 (co) pycom12g15400	SG01M0019
pycom13g24720 (co) pycom04g12150	SG01M0017
pycom05g24630 (co) pycom01g20820	SG01M0021
pycom13g22250 (co) pycom111g03000	SG01M0019
pycom05g10730 (co) pycom04g17960	SG01M0017
pycom12g19130 (co) pycom04g21610	SG01M0021
pycom15g36560 (co) pycom14g04710	SG01M0019
pycom13g09110 (co) pycom06g09140	SG01M0021
pycom05g28630 (co) pycom05g00770	SG01M0019
pycom12g15400 (co) pycom09g14740	SG01M0019
pycom12g19130 (co) pycom06g09140	SG01M0021
pycom16g02020 (co) pycom07g06930	SG01M0019
pycom16g23620 (co) pycom05g29260	SG01M0010
pycom16g16870 (co) pycom05g00710	SG01M0019
pycom01g23940 (co) pycom01g20820	SG01M0021
pycom07g16810 (co) pycom05g31150	SG01M0019
pycom15g08110 (co) pycom04g12150	SG01M0017
pycom16g02020 (co) pycom05g26660	SG01M0019
pycom05g31150 (co) pycom01g06310	SG01M0017
pycom10g27490 (co) pycom05g24630	SG01M0021
pycom17g00240 (co) pycom16g10610	SG01M0021
pycom15g36560 (co) pycom13g22250	SG01M0019
pycom06g18950 (co) pycom04g17480	SG01M0004
pycom15g08230 (co) pycom13g01040	SG01M0021
pycom15g29010 (co) pycom08g00740	SG01M0014
pycom14g18300 (co) pycom05g06040	SG01M0021
pycom10g27490 (co) pycom06g09140	SG01M0021
pycom12g12680 (co) pycom05g31150	SG01M0017
pycom06g19490 (co) pycom05g06040	SG01M0021
pycom15g04560 (co) pycom02g08380	SG01M0019
pycom13g04070 (co) pycom03g04530	SG01M0019
pycom15g11830 (co) pycom12g00770	SG01M0010
pycom111g05670 (co) pycom01g19980	SG01M0021
pycom07g04730 (co) pycom02g01940	SG01M0019
pycom11g26860 (co) pycom06g10990	SG01M0010
pycom12g13810 (co) pycom06g09140	SG01M0021
pycom13g09110 (co) pycom04g21610	SG01M0021
pycom03g03300 (co) pycom02g06600	SG01M0019
pycom11g21600 (co) pycom05g10730	SG01M0017
pycom16g07280 (co) pycom13g05300	SG01M0019
pycom06g03090 (co) pycom06g00340	SG01M0019
pycom10g25390 (co) pycom06g00340	SG01M0019
pycom14g14280 (co) pycom02g06600	SG01M0019
pycom09g11690 (co) pycom02g01330	SG01M0011
pycom11g23340 (co) pycom08g05070	SG01M0021
pycom15g01740 (co) pycom05g00770	SG01M0019
pycom13g05050 (co) pycom04g11810	SG01M0009
pycom11g23990 (co) pycom02g07570	SG01M0019
pycom10g25390 (co) pycom05g03520	SG01M0019
pycom16g10610 (co) pycom01g20920	SG01M0021
pycom13g10450 (co) pycom03g04530	SG01M0019
pycom16g02020 (co) pycom15g13830	SG01M0019
pycom15g36560 (co) pycom03g12930	SG01M0019
pycom13g11730 (co) pycom05g26470	SG01M0017
pycom09g08690 (co) pycom02g08380	SG01M0019
pycom15g16530 (co) pycom13g28860	SG01M0019
pycom13g05300 (co) pycom06g01300	SG01M0019
pycom15g19460 (co) pycom09g12570	SG01M0013
pycom09g03220 (co) pycom02g06600	SG01M0019
pycom13g05300 (co) pycom12g18060	SG01M0019
pycom16g02020 (co) pycom13g22250	SG01M0019
pycom13g16410 (co) pycom111g04520	SG01M0017
pycom12g13810 (co) pycom01g10480	SG01M0021
pycom14g03250 (co) pycom12g19130	SG01M0021
pycom02g12330 (co) pycom01g14100	SG01M0021
pycom06g09140 (co) pycom04g05140	SG01M0021
pycom09g11640 (co) pycom09g10570	SG01M0021
pycom111g03000 (co) pycom03g12930	SG01M0019
pycom05g12670 (co) pycom04g12150	SG01M0018
pycom13g10450 (co) pycom05g03520	SG01M0019
pycom12g21030 (co) pycom11g05010	SG01M0001
pycom13g05300 (co) pycom04g13720	SG01M0019
pycom06g20830 (co) pycom03g12930	SG01M0019
pycom09g05590 (co) pycom06g00340	SG01M0019
pycom06g14080 (co) pycom02g06520	SG01M0021
pycom15g17370 (co) pycom11g17830	SG01M0021
pycom12g18060 (co) pycom05g15300	SG01M0019
pycom13g09110 (co) pycom01g20820	SG01M0021
pycom15g36560 (co) pycom07g17010	SG01M0019
pycom16g23620 (co) pycom11g26860	SG01M0010
pycom05g31150 (co) pycom05g19330	SG01M0015
pycom07g16810 (co) pycom04g13720	SG01M0019
pycom05g31150 (co) pycom02g05500	SG01M0017
pycom11g16700 (co) pycom06g20830	SG01M0019
pycom04g07400 (co) pycom02g05500	SG01M0017
pycom13g24720 (co) pycom10g22860	SG01M0017
pycom05g00770 (co) pycom04g07400	SG01M0019
pycom15g36560 (co) pycom02g03360	SG01M0019
pycom15g25080 (co) pycom01g08920	SG01M0018
pycom04g12150 (co) pycom03g15260	SG01M0017
pycom17g03230 (co) pycom14g14280	SG01M0019
pycom15g17370 (co) pycom13g01040	SG01M0021
pycom15g24750 (co) pycom12g19130	SG01M0021
pycom15g15440 (co) pycom12g21030	SG01M0001
pycom16g04670 (co) pycom10g06270	SG01M0021
pycom09g11640 (co) pycom01g10480	SG01M0021
pycom16g02020 (co) pycom03g12930	SG01M0019
pycom10g22860 (co) pycom05g10730	SG01M0017
pycom09g14740 (co) pycom02g01930	SG01M0019
pycom11g06940 (co) pycom06g02110	SG01M0016
pycom15g08110 (co) pycom05g10730	SG01M0017
pycom09g19840 (co) pycom04g13400	SG01M0012
pycom10g25390 (co) pycom05g15300	SG01M0019
pycom06g20830 (co) pycom02g19610	SG01M0019
pycom10g10660 (co) pycom02g14360	SG01M0007
pycom15g29010 (co) pycom08g03880	SG01M0014
pycom06g11340 (co) pycom04g05140	SG01M0021
pycom16g16870 (co) pycom04g04470	SG01M0019
pycom16g02020 (co) pycom05g20320	SG01M0019
pycom10g06670 (co) pycom02g06520	SG01M0018
pycom11g16300 (co) pycom03g09520	SG01M0019
pycom11g15500 (co) pycom02g01330	SG01M0019
pycom16g09880 (co) pycom02g06600	SG01M0019
pycom15g17370 (co) pycom12g11920	SG01M0021
pycom13g05300 (co) pycom05g00710	SG01M0019
pycom05g22850 (co) pycom05g06040	SG01M0021
pycom13g16410 (co) pycom11g21600	SG01M0017
pycom16g10300 (co) pycom11g26860	SG01M0010
pycom05g32880 (co) pycom04g12190	SG01M0016
pycom15g12370 (co) pycom11g01740	SG01M0017
pycom13g05300 (co) pycom12g19090	SG01M0019
pycom12g19130 (co) pycom04g13400	SG01M0021
pycom14g18450 (co) pycom14g16860	SG01M0004
pycom15g18310 (co) pycom04g13720	SG01M0019
pycom15g27510 (co) pycom05g29630	SG01M0021
pycom111g05670 (co) pycom04g17420	SG01M0021
pycom15g17370 (co) pycom05g28970	SG01M0021
pycom10g24870 (co) pycom04g12150	SG01M0016
pycom15g12370 (co) pycom12g12680	SG01M0017
pycom06g11340 (co) pycom02g12330	SG01M0021
pycom14g03250 (co) pycom01g08170	SG01M0021
pycom12g18060 (co) pycom07g16810	SG01M0019
pycom13g04070 (co) pycom05g15300	SG01M0019
pycom14g14300 (co) pycom11g01740	SG01M0017
pycom13g16410 (co) pycom10g22860	SG01M0017
pycom16g16870 (co) pycom05g29750	SG01M0019
pycom03g12930 (co) pycom02g08380	SG01M0019
pycom10g25940 (co) pycom02g06520	SG01M0018
pycom16g10610 (co) pycom16g04670	SG01M0021
pycom10g27490 (co) pycom01g20820	SG01M0021
pycom11g06030 (co) pycom05g27060	SG01M0019
pycom05g10250 (co) pycom02g04240	SG01M0011
pycom16g04670 (co) pycom13g09110	SG01M0021
pycom15g01780 (co) pycom12419g00130	SG01M0021
pycom15g36560 (co) pycom09g19340	SG01M0019
pycom16g25560 (co) pycom11g26860	SG01M0010
pycom16g02020 (co) pycom02g19610	SG01M0019
pycom02g12330 (co) pycom01g10480	SG01M0021
pycom15g22690 (co) pycom04g12150	SG01M0016
pycom14g12880 (co) pycom09g19340	SG01M0019
pycom16g04670 (co) pycom08g05070	SG01M0021
pycom11g01730 (co) pycom04g12150	SG01M0017
pycom05g20660 (co) pycom02g06600	SG01M0019
pycom14g10600 (co) pycom04g12190	SG01M0018
pycom12g00080 (co) pycom04g12190	SG01M0016
pycom14g10390 (co) pycom10g22860	SG01M0017
pycom11g01990 (co) pycom04g12190	SG01M0018
pycom11g16300 (co) pycom06g20830	SG01M0019
pycom15g21750 (co) pycom08g05070	SG01M0021
pycom05g20760 (co) pycom05g12670	SG01M0018
pycom06g19490 (co) pycom03g07280	SG01M0021
pycom16g09880 (co) pycom05g15300	SG01M0019
pycom17g15090 (co) pycom06g03090	SG01M0019
pycom12g13520 (co) pycom04g17420	SG01M0021
pycom11g06030 (co) pycom07g16810	SG01M0019
pycom07g19000 (co) pycom02g04240	SG01M0011
pycom13g11730 (co) pycom12g13520	SG01M0021
pycom16g09880 (co) pycom11g23990	SG01M0019
pycom08g19680 (co) pycom04g12190	SG01M0016
pycom04g21610 (co) pycom01g20820	SG01M0021
pycom14g10600 (co) pycom04g12150	SG01M0018
pycom11g06030 (co) pycom05g15300	SG01M0019
pycom13g22250 (co) pycom02g08380	SG01M0019
pycom08g21660 (co) pycom04g07400	SG01M0017
pycom14g13710 (co) pycom02g06600	SG01M0019
pycom14g10390 (co) pycom05g31150	SG01M0017
pycom16g02020 (co) pycom03g01180	SG01M0019
pycom11g08320 (co) pycom04g12190	SG01M0016
pycom05g20320 (co) pycom05g00770	SG01M0019
pycom04g05140 (co) pycom02g13520	SG01M0021
pycom11g01990 (co) pycom02g13520	SG01M0021
pycom13g01040 (co) pycom09g18770	SG01M0021
pycom05g12670 (co) pycom01g08920	SG01M0018
pycom12g17050 (co) pycom02g12330	SG01M0021
pycom08g01700 (co) pycom03g04530	SG01M0019
pycom09g16520 (co) pycom05g31150	SG01M0015
pycom16g16870 (co) pycom09g05590	SG01M0019
pycom16g02020 (co) pycom06g14090	SG01M0019
pycom16g04670 (co) pycom15g17370	SG01M0021
pycom13g13510 (co) pycom02g01940	SG01M0019
pycom02g07570 (co) pycom02g06600	SG01M0019
pycom05g31150 (co) pycom02g11720	SG01M0015
pycom08g21660 (co) pycom03g15260	SG01M0017
pycom01g20820 (co) pycom01g18010	SG01M0021
pycom04g21610 (co) pycom01g20920	SG01M0021
pycom13g10450 (co) pycom02g01330	SG01M0019
pycom420g00710 (co) pycom01g24420	SG01M0020
pycom17g15090 (co) pycom15g09040	SG01M0019
pycom13g11730 (co) pycom11g17820	SG01M0017
pycom13g05300 (co) pycom11g17360	SG01M0019
pycom16g16870 (co) pycom11g06030	SG01M0019
pycom14g02250 (co) pycom10g25940	SG01M0018
pycom11g23340 (co) pycom10g06270	SG01M0021
pycom07g17010 (co) pycom02g08380	SG01M0019
pycom14g12880 (co) pycom05g27060	SG01M0019
pycom14g18450 (co) pycom10g01570	SG01M0004
pycom15g22980 (co) pycom13g05050	SG01M0009
pycom17g00240 (co) pycom11g02710	SG01M0021
pycom15g25080 (co) pycom06g02110	SG01M0018
pycom10g25750 (co) pycom04g13400	SG01M0021
pycom11g15500 (co) pycom06g00340	SG01M0019
pycom15g04560 (co) pycom06g20830	SG01M0019
pycom15g04560 (co) pycom03g09520	SG01M0019
pycom15g18310 (co) pycom11g06030	SG01M0019
pycom05g29630 (co) pycom01g10480	SG01M0021
pycom11g09240 (co) pycom04g07090	SG01M0005
pycom111g03000 (co) pycom02g19610	SG01M0019
pycom15g22060 (co) pycom11g06940	SG01M0016
pycom16g23620 (co) pycom15g11830	SG01M0010
pycom11g16300 (co) pycom02g08380	SG01M0019
pycom07g04730 (co) pycom02g08380	SG01M0019
pycom13g28860 (co) pycom05g00770	SG01M0019
pycom12g18060 (co) pycom03g04530	SG01M0019
pycom15g16530 (co) pycom12g14040	SG01M0017
pycom10g29000 (co) pycom02g08380	SG01M0019
pycom15g18310 (co) pycom05g00710	SG01M0019
pycom13g04070 (co) pycom05g27060	SG01M0019
pycom16g01100 (co) pycom14g10390	SG01M0017
pycom13g11730 (co) pycom13g09110	SG01M0021
pycom04g05140 (co) pycom02g11210	SG01M0021
pycom10g22860 (co) pycom02g21160	SG01M0017
pycom13g28860 (co) pycom02g08380	SG01M0019
pycom16g09060 (co) pycom05g29630	SG01M0006
pycom15g24750 (co) pycom02g12330	SG01M0021
pycom14g16580 (co) pycom02g01940	SG01M0019
pycom13g09450 (co) pycom05g31150	SG01M0017
pycom02g12240 (co) pycom02g08380	SG01M0019
pycom08g21660 (co) pycom05g31150	SG01M0017
pycom13g05300 (co) pycom09g13430	SG01M0019
pycom12g03460 (co) pycom03g07390	SG01M0013
pycom12g11920 (co) pycom04g13400	SG01M0021
pycom13g09110 (co) pycom04g17420	SG01M0021
pycom06g19490 (co) pycom01g08920	SG01M0018
pycom12g19130 (co) pycom05g22850	SG01M0021
pycom15g01780 (co) pycom13g09110	SG01M0021
pycom14g16670 (co) pycom04g13420	SG01M0008
pycom15g25080 (co) pycom04g12150	SG01M0018
pycom111g02760 (co) pycom04g07090	SG01M0005
pycom15g25080 (co) pycom03g13840	SG01M0018
pycom15g01780 (co) pycom12g13810	SG01M0021
pycom14g10390 (co) pycom05g10060	SG01M0017
pycom14g10390 (co) pycom11g21600	SG01M0017
pycom13g09110 (co) pycom12g24110	SG01M0021
pycom10g27490 (co) pycom06g15760	SG01M0021
pycom11g01740 (co) pycom07g15410	SG01M0017
pycom15g18310 (co) pycom03g22100	SG01M0019
pycom15g25080 (co) pycom11g10930	SG01M0018
pycom16g15040 (co) pycom13g09110	SG01M0021
pycom06g09140 (co) pycom02g11210	SG01M0021
pycom07g06420 (co) pycom02g20590	SG01M0008
pycom07g23830 (co) pycom02g06520	SG01M0018
pycom17g03230 (co) pycom05g26660	SG01M0019
pycom13g09110 (co) pycom02g12330	SG01M0021
pycom13g01040 (co) pycom12g11920	SG01M0021
pycom15g11830 (co) pycom12g23940	SG01M0010
pycom08g01700 (co) pycom05g15300	SG01M0019
pycom10g06670 (co) pycom07g23830	SG01M0018
pycom12g13520 (co) pycom01g19980	SG01M0021
pycom11g06030 (co) pycom06g00340	SG01M0019
pycom15g08230 (co) pycom01g20820	SG01M0021
pycom13g11730 (co) pycom08g21660	SG01M0017
pycom12g10900 (co) pycom03g15260	SG01M0017
pycom14g16580 (co) pycom02g06600	SG01M0019
pycom12g13850 (co) pycom01g24420	SG01M0020
pycom15g11830 (co) pycom13g11730	SG01M0017
pycom05g31150 (co) pycom05g28630	SG01M0019
pycom15g29010 (co) pycom09g13310	SG01M0014
pycom15g10150 (co) pycom05g31150	SG01M0015
pycom04g00270 (co) pycom02g16720	SG01M0002
pycom11g01740 (co) pycom06g02130	SG01M0017
pycom15g11830 (co) pycom14g15100	SG01M0010
pycom08g01700 (co) pycom03g01180	SG01M0019
pycom05g31150 (co) pycom02g06600	SG01M0019
pycom15g36560 (co) pycom13g28860	SG01M0019
pycom111g03000 (co) pycom05g20320	SG01M0019
pycom05g28970 (co) pycom04g13400	SG01M0021
pycom17g22700 (co) pycom11g01990	SG01M0021
pycom15g25080 (co) pycom05g20280	SG01M0017
pycom06g02130 (co) pycom05g31150	SG01M0015
pycom08g09260 (co) pycom02g04240	SG01M0011
pycom07g06930 (co) pycom02g08380	SG01M0019
pycom16g09830 (co) pycom10g01570	SG01M0004
pycom17g00240 (co) pycom09g18770	SG01M0021
pycom15g08230 (co) pycom05g24630	SG01M0021
pycom16g04920 (co) pycom11g15500	SG01M0019
pycom07g16810 (co) pycom03g03300	SG01M0019
pycom17g23010 (co) pycom13g05300	SG01M0019
pycom12g00770 (co) pycom11g26860	SG01M0010
pycom11g01990 (co) pycom06g19490	SG01M0021
pycom15g25080 (co) pycom07g24390	SG01M0017
pycom09g15330 (co) pycom05g28970	SG01M0021
pycom13g09110 (co) pycom05g28970	SG01M0021
pycom14g02250 (co) pycom04g12150	SG01M0018
pycom11g06030 (co) pycom02g06600	SG01M0019
pycom16g07530 (co) pycom09g10980	SG01M0008
pycom16g15360 (co) pycom10g27490	SG01M0021
pycom16g10610 (co) pycom01g10480	SG01M0021
pycom14g10390 (co) pycom04g17960	SG01M0017
pycom07g12760 (co) pycom05g15300	SG01M0019
pycom12g13520 (co) pycom01g08170	SG01M0021
pycom13g05300 (co) pycom06g03090	SG01M0019
pycom04g13080 (co) pycom02g06520	SG01M0018
pycom11g15500 (co) pycom05g15300	SG01M0019
pycom09g01480 (co) pycom06g20830	SG01M0019
pycom13g01040 (co) pycom01g10480	SG01M0021
pycom14g10600 (co) pycom04g13080	SG01M0018
pycom15g01780 (co) pycom09g11640	SG01M0021
pycom12g18060 (co) pycom05g27060	SG01M0019
pycom17g19830 (co) pycom13g16410	SG01M0017
pycom520g01260 (co) pycom05g06040	SG01M0021
pycom16g10610 (co) pycom12g13810	SG01M0021
pycom16g02020 (co) pycom03g23170	SG01M0019
pycom16g02020 (co) pycom15g04560	SG01M0019
pycom15g12370 (co) pycom05g31150	SG01M0017
pycom14g03250 (co) pycom07g26900	SG01M0021
pycom11g23340 (co) pycom01g20820	SG01M0021
pycom12g13520 (co) pycom05g29630	SG01M0021
pycom12g00080 (co) pycom10g25750	SG01M0021
pycom10g25390 (co) pycom03g04530	SG01M0019
pycom05g31150 (co) pycom03g15260	SG01M0017
pycom14g15100 (co) pycom11g26860	SG01M0010
pycom10g25690 (co) pycom04g12150	SG01M0016
pycom02g14360 (co) pycom01g11140	SG01M0007
pycom05g12670 (co) pycom02g06520	SG01M0018
pycom13g09110 (co) pycom11g02710	SG01M0021
pycom09g09260 (co) pycom05g31150	SG01M0015
pycom15g10390 (co) pycom04g13400	SG01M0012
pycom11g11890 (co) pycom04g12190	SG01M0016
pycom04g12190 (co) pycom04g12150	SG01M0018
pycom07g06930 (co) pycom06g20830	SG01M0019
pycom11g20480 (co) pycom05g12670	SG01M0016
pycom14g18300 (co) pycom12g20230	SG01M0012
pycom15g36560 (co) pycom15g04560	SG01M0019
pycom15g36560 (co) pycom11g16300	SG01M0019
pycom16g04920 (co) pycom15g09040	SG01M0019
pycom13g05300 (co) pycom09g03220	SG01M0019
pycom13g09110 (co) pycom12g11920	SG01M0021
pycom04g13400 (co) pycom01g20820	SG01M0021
pycom16g01350 (co) pycom111g05670	SG01M0016
pycom06g02110 (co) pycom04g17960	SG01M0017
pycom11g11460 (co) pycom04g17480	SG01M0004
pycom15g29010 (co) pycom15g22980	SG01M0014
pycom11g01990 (co) pycom05g22850	SG01M0021
pycom13g01040 (co) pycom05g29630	SG01M0021
pycom15g08110 (co) pycom14g10390	SG01M0017
pycom14g03250 (co) pycom09g18770	SG01M0021
pycom15g21750 (co) pycom05g28970	SG01M0021
pycom12g13520 (co) pycom01g18010	SG01M0021
pycom13g01040 (co) pycom02g11210	SG01M0021
pycom03g01180 (co) pycom02g08380	SG01M0019
pycom13g05300 (co) pycom12g19760	SG01M0019
pycom16g25560 (co) pycom05g29260	SG01M0010
pycom16g04920 (co) pycom06g03090	SG01M0019
pycom04g17960 (co) pycom01g06310	SG01M0017
pycom16g09830 (co) pycom04g17480	SG01M0004
pycom16g10610 (co) pycom06g09140	SG01M0021
pycom14g11220 (co) pycom02g08380	SG01M0019
pycom12g01950 (co) pycom05g31150	SG01M0015
pycom05g31150 (co) pycom02g17290	SG01M0015
pycom15g36560 (co) pycom03g01180	SG01M0019
pycom10g25940 (co) pycom05g20760	SG01M0018
pycom13g01050 (co) pycom05g12580	SG01M0021
pycom12g19130 (co) pycom02g13520	SG01M0021
pycom10g25940 (co) pycom06g19490	SG01M0018
pycom13g01040 (co) pycom01g08170	SG01M0021
pycom15g11830 (co) pycom11g16650	SG01M0010
pycom16g03140 (co) pycom02g06520	SG01M0021
pycom14g02250 (co) pycom10g06670	SG01M0018
pycom15g36560 (co) pycom03g23170	SG01M0019
pycom05g15300 (co) pycom03g03300	SG01M0019
pycom14g18300 (co) pycom10g25960	SG01M0012
pycom520g01260 (co) pycom12g13520	SG01M0021
pycom16g02020 (co) pycom14g11220	SG01M0019
pycom11g11460 (co) pycom06g18950	SG01M0004
pycom15g17370 (co) pycom12419g00130	SG01M0021
pycom12g18060 (co) pycom02g06600	SG01M0019
pycom04g12150 (co) pycom02g15980	SG01M0016
pycom15g17370 (co) pycom01g10480	SG01M0021
pycom04g12150 (co) pycom02g21160	SG01M0017
pycom16g02020 (co) pycom13g28860	SG01M0019
pycom11g10930 (co) pycom01g08850	SG01M0018
pycom07g12270 (co) pycom03g15260	SG01M0017
pycom16g10610 (co) pycom01g20820	SG01M0021
pycom07g06420 (co) pycom04g13420	SG01M0008
pycom15g36560 (co) pycom05g20320	SG01M0019
pycom06g19490 (co) pycom05g32880	SG01M0018
pycom15g01780 (co) pycom11g23340	SG01M0021
pycom09g02690 (co) pycom04g12150	SG01M0018
pycom16g10300 (co) pycom05g29260	SG01M0010
pycom13g05300 (co) pycom12g13840	SG01M0019
pycom13g06200 (co) pycom05g28970	SG01M0021
pycom13g09110 (co) pycom01g23940	SG01M0021
pycom12g11920 (co) pycom04g21610	SG01M0021
pycom13g01040 (co) pycom10g06670	SG01M0018
pycom05g32880 (co) pycom04g17960	SG01M0017
pycom16g10610 (co) pycom01g08170	SG01M0021
pycom06g20830 (co) pycom01g24530	SG01M0019
pycom10g03120 (co) pycom02g08380	SG01M0019
pycom15g27510 (co) pycom01g20820	SG01M0021
pycom11g20480 (co) pycom06g04350	SG01M0016
pycom04g12150 (co) pycom01g06310	SG01M0017
pycom15g18310 (co) pycom13g04070	SG01M0019
pycom16g16870 (co) pycom04g13720	SG01M0019
pycom11g26860 (co) pycom03g15260	SG01M0017
pycom15g14080 (co) pycom11g01990	SG01M0021
pycom03g09520 (co) pycom03g01180	SG01M0019
pycom16g09880 (co) pycom07g16810	SG01M0019
pycom15g01780 (co) pycom01g10480	SG01M0021
pycom09g10130 (co) pycom05g31150	SG01M0015
pycom14g02250 (co) pycom01g08920	SG01M0018
pycom17g23010 (co) pycom06g20830	SG01M0019
pycom10g25940 (co) pycom04g13080	SG01M0018
pycom111g03000 (co) pycom09g19340	SG01M0019
pycom17g00240 (co) pycom04g05140	SG01M0021
pycom09g05590 (co) pycom07g16810	SG01M0019
pycom12g24110 (co) pycom12g13520	SG01M0021
pycom15g12370 (co) pycom13g16410	SG01M0017
pycom16g16870 (co) pycom03g17030	SG01M0019
pycom16g01350 (co) pycom04g12150	SG01M0016
pycom15g08230 (co) pycom15g01780	SG01M0021
pycom15g25080 (co) pycom07g22320	SG01M0017
pycom14g03250 (co) pycom10g06670	SG01M0021
pycom14g18300 (co) pycom12g19130	SG01M0021
pycom16g16870 (co) pycom12g18060	SG01M0019
pycom01g20920 (co) pycom01g20820	SG01M0021
pycom14g13970 (co) pycom12g19130	SG01M0021
pycom12g13810 (co) pycom01g20820	SG01M0021
pycom16g10610 (co) pycom10g27490	SG01M0021
pycom13g04070 (co) pycom03g23170	SG01M0019
pycom10g25750 (co) pycom02g13520	SG01M0021
pycom16g04670 (co) pycom08g07330	SG01M0006
pycom13g24720 (co) pycom08g21660	SG01M0017
pycom13g04070 (co) pycom06g00340	SG01M0019
pycom17g22670 (co) pycom12g13850	SG01M0006
pycom15g01740 (co) pycom05g31150	SG01M0019
pycom16g04510 (co) pycom09g19780	SG01M0019
pycom09g03220 (co) pycom07g16810	SG01M0019
pycom09g13430 (co) pycom06g20830	SG01M0019
pycom15g17370 (co) pycom03g07660	SG01M0021
pycom17g00240 (co) pycom11g17830	SG01M0021
pycom16g14320 (co) pycom10g02900	SG01M0003
pycom17g22670 (co) pycom05g29630	SG01M0006
pycom13g05300 (co) pycom09g19790	SG01M0019
pycom13g05300 (co) pycom13g03690	SG01M0019
pycom14g12420 (co) pycom02g04240	SG01M0011
pycom12g19130 (co) pycom02g12870	SG01M0021
pycom09g05590 (co) pycom04g05240	SG01M0019
pycom16g09830 (co) pycom14g18450	SG01M0004
pycom16g15360 (co) pycom02g14360	SG01M0007
pycom04g17420 (co) pycom01g23940	SG01M0021
pycom13g11730 (co) pycom07g12270	SG01M0017
pycom07g26900 (co) pycom02g06520	SG01M0021
pycom12g18060 (co) pycom06g00340	SG01M0019
pycom11g17830 (co) pycom06g18120	SG01M0010
pycom11g14560 (co) pycom04g00270	SG01M0002
pycom02g01940 (co) pycom01g24530	SG01M0019
pycom06g02110 (co) pycom04g12150	SG01M0016
pycom12g21030 (co) pycom09g01640	SG01M0001
pycom04g17960 (co) pycom03g13830	SG01M0017
pycom13g11730 (co) pycom12g19130	SG01M0021
pycom07g22320 (co) pycom04g17960	SG01M0017
pycom08g21660 (co) pycom04g12150	SG01M0017
pycom13g09110 (co) pycom04g04240	SG01M0021
pycom49g00190 (co) pycom04g12150	SG01M0016
pycom15g26430 (co) pycom09g10980	SG01M0008
pycom111g05670 (co) pycom01g08170	SG01M0021
pycom09g19340 (co) pycom02g08380	SG01M0019
pycom11g26860 (co) pycom08g21660	SG01M0017
pycom05g31150 (co) pycom04g05240	SG01M0017
pycom11g08870 (co) pycom05g16310	SG01M0021
pycom17g22700 (co) pycom13g09110	SG01M0021
pycom17g15190 (co) pycom09g19780	SG01M0019
pycom15g20070 (co) pycom11g06350	SG01M0013
pycom17g00240 (co) pycom13g09110	SG01M0021
pycom05g27750 (co) pycom04g05140	SG01M0021
pycom17g24240 (co) pycom13g05300	SG01M0019
pycom07g26900 (co) pycom02g13520	SG01M0021
pycom08g01700 (co) pycom05g03520	SG01M0019
pycom12g23940 (co) pycom05g31150	SG01M0010
pycom09g05590 (co) pycom02g06600	SG01M0019
pycom12g19760 (co) pycom02g01940	SG01M0019
pycom11g16650 (co) pycom111g05670	SG01M0016
pycom11g06030 (co) pycom03g04530	SG01M0019
pycom11g02710 (co) pycom09g18770	SG01M0021
pycom11g05720 (co) pycom05g15300	SG01M0019
pycom16g02020 (co) pycom09g19340	SG01M0019
pycom16g15360 (co) pycom12419g00130	SG01M0021
pycom13g09110 (co) pycom05g29630	SG01M0021
pycom06g01300 (co) pycom02g01330	SG01M0019
pycom11g01740 (co) pycom10g22860	SG01M0017
pycom11g11460 (co) pycom04g16700	SG01M0004
pycom05g31150 (co) pycom01g05580	SG01M0017
pycom15g29010 (co) pycom10g04660	SG01M0014
pycom14g11220 (co) pycom06g20830	SG01M0019
pycom04g05140 (co) pycom01g22480	SG01M0021
pycom15g22060 (co) pycom04g12150	SG01M0016
pycom03g04530 (co) pycom02g08380	SG01M0019
pycom06g19490 (co) pycom06g14080	SG01M0021
pycom13g05300 (co) pycom06g14090	SG01M0019
pycom09g08690 (co) pycom06g20830	SG01M0019
pycom12g11920 (co) pycom05g29630	SG01M0021
pycom06g03090 (co) pycom02g06600	SG01M0019
pycom06g20830 (co) pycom04g07400	SG01M0019
pycom14g18300 (co) pycom05g27750	SG01M0021
pycom15g01780 (co) pycom12g13520	SG01M0021
pycom13g05300 (co) pycom12g17540	SG01M0019
pycom15g11830 (co) pycom06g18120	SG01M0010
pycom15g36560 (co) pycom03g04530	SG01M0019
pycom05g20660 (co) pycom02g01330	SG01M0019
pycom14g18450 (co) pycom06g18950	SG01M0004
pycom05g20280 (co) pycom04g17960	SG01M0017
pycom111g04520 (co) pycom05g05060	SG01M0017
pycom11g16300 (co) pycom111g03000	SG01M0019
pycom11g16650 (co) pycom04g12150	SG01M0016
pycom15g15250 (co) pycom03g07390	SG01M0013
pycom15g29010 (co) pycom09g08690	SG01M0019
pycom13g09110 (co) pycom01g19980	SG01M0021
pycom08g00740 (co) pycom06g00940	SG01M0014
pycom04g12150 (co) pycom02g05500	SG01M0017
pycom07g17010 (co) pycom06g20830	SG01M0019
pycom02g13520 (co) pycom02g12330	SG01M0021
pycom15g15250 (co) pycom11g06350	SG01M0013
pycom13g03670 (co) pycom05g00770	SG01M0019
pycom12g17170 (co) pycom06g09140	SG01M0021
pycom14g16860 (co) pycom06g18950	SG01M0004
pycom12g20230 (co) pycom04g13400	SG01M0012
pycom06g20830 (co) pycom06g14090	SG01M0019
pycom10g04660 (co) pycom04g13420	SG01M0008
pycom10g25750 (co) pycom03g09290	SG01M0021
pycom15g19460 (co) pycom11g06350	SG01M0013
pycom13g05300 (co) pycom06g17130	SG01M0019
pycom15g18310 (co) pycom05g31150	SG01M0019
pycom12g11920 (co) pycom01g18010	SG01M0021
pycom10g02900 (co) pycom05g19630	SG01M0003
pycom05g29630 (co) pycom01g11140	SG01M0006
pycom16g03140 (co) pycom11g10930	SG01M0018
pycom11g08870 (co) pycom07g26800	SG01M0021
pycom14g16580 (co) pycom02g08380	SG01M0019
pycom02g13520 (co) pycom02g11210	SG01M0021
pycom11g23340 (co) pycom06g09140	SG01M0021
pycom08g06450 (co) pycom03g07390	SG01M0013
pycom14g18450 (co) pycom11g11460	SG01M0004
pycom15g17370 (co) pycom06g09140	SG01M0021
pycom13g01050 (co) pycom08g10340	SG01M0021
pycom04g13400 (co) pycom02g12330	SG01M0021
pycom13g22250 (co) pycom06g20830	SG01M0019
pycom04g13080 (co) pycom01g08850	SG01M0018
pycom14g10390 (co) pycom04g12150	SG01M0017
pycom07g22300 (co) pycom02g01330	SG01M0019
pycom09g10570 (co) pycom05g29630	SG01M0021
pycom11g05720 (co) pycom06g00340	SG01M0019
pycom06g09140 (co) pycom01g10480	SG01M0021
pycom15g24750 (co) pycom02g11210	SG01M0021
pycom14g03250 (co) pycom06g14080	SG01M0021
pycom13g05410 (co) pycom04g12190	SG01M0016
pycom13g05300 (co) pycom05g20660	SG01M0019
pycom15g25080 (co) pycom03g13830	SG01M0017
pycom15g26430 (co) pycom04g07090	SG01M0008
pycom05g20320 (co) pycom02g08380	SG01M0019
pycom11g16700 (co) pycom05g00770	SG01M0019
pycom14g10600 (co) pycom10g25940	SG01M0018
pycom04g12190 (co) pycom03g03950	SG01M0016
pycom17g24240 (co) pycom06g20830	SG01M0019
pycom10g22630 (co) pycom02g08380	SG01M0019
pycom07g23830 (co) pycom04g12150	SG01M0018
pycom06g02110 (co) pycom04g12190	SG01M0016
pycom15g29010 (co) pycom15g22000	SG01M0019
pycom17g00240 (co) pycom14g03250	SG01M0021
pycom06g20830 (co) pycom06g01300	SG01M0019
pycom07g02410 (co) pycom02g13520	SG01M0021
pycom11g11890 (co) pycom04g12150	SG01M0016
pycom13g05300 (co) pycom07g16920	SG01M0019
pycom13g06200 (co) pycom06g19490	SG01M0021
pycom05g24450 (co) pycom04g17960	SG01M0017
pycom13g04070 (co) pycom07g16810	SG01M0019
pycom15g12370 (co) pycom05g05060	SG01M0017
pycom15g24750 (co) pycom10g25750	SG01M0021
pycom16g02020 (co) pycom11g16300	SG01M0019
pycom14g15430 (co) pycom11g11460	SG01M0004
pycom15g13830 (co) pycom11g23990	SG01M0019
pycom07g16810 (co) pycom02g07570	SG01M0019
pycom05g10250 (co) pycom02g01330	SG01M0011
pycom12g02410 (co) pycom10g23640	SG01M0019
pycom13g04070 (co) pycom07g22290	SG01M0019
pycom15g17370 (co) pycom10g27490	SG01M0021
pycom17g19830 (co) pycom01g06760	SG01M0017
pycom16g04920 (co) pycom13g10450	SG01M0019
pycom17g03230 (co) pycom06g14090	SG01M0019
pycom111g05670 (co) pycom02g01410	SG01M0016
pycom05g32880 (co) pycom04g12150	SG01M0016
pycom05g15300 (co) pycom03g17030	SG01M0019
pycom13g05300 (co) pycom10g23640	SG01M0019
pycom17g15090 (co) pycom11g15500	SG01M0019
pycom13g01040 (co) pycom11g01990	SG01M0018
pycom13g05300 (co) pycom13g03670	SG01M0019
pycom15g16530 (co) pycom04g17960	SG01M0017
pycom12g00770 (co) pycom05g29260	SG01M0010
pycom16g10610 (co) pycom05g06040	SG01M0021
pycom15g29010 (co) pycom12g11130	SG01M0014
pycom02g14360 (co) pycom01g24420	SG01M0020
pycom08g21660 (co) pycom01g05580	SG01M0017
pycom06g20830 (co) pycom05g26660	SG01M0019
pycom13g01050 (co) pycom12g13810	SG01M0021
pycom08g21660 (co) pycom05g05060	SG01M0017
pycom111g03000 (co) pycom05g03520	SG01M0019
pycom09g19780 (co) pycom07g26670	SG01M0019
pycom11g01990 (co) pycom05g06040	SG01M0021
pycom13g13510 (co) pycom02g08380	SG01M0019
pycom15g11830 (co) pycom02g15980	SG01M0010
pycom11g26860 (co) pycom05g31150	SG01M0017
pycom13g24720 (co) pycom10g25960	SG01M0012
pycom12g14040 (co) pycom11g01730	SG01M0017
pycom15g01780 (co) pycom05g24630	SG01M0021
pycom13g04070 (co) pycom02g06600	SG01M0019
pycom05g24630 (co) pycom01g10480	SG01M0021
pycom16g02020 (co) pycom10g22630	SG01M0019
pycom10g03500 (co) pycom03g15260	SG01M0017
pycom04g13720 (co) pycom04g05240	SG01M0019
pycom15g18310 (co) pycom12g18060	SG01M0019
pycom13g07880 (co) pycom04g12150	SG01M0017
pycom13g19020 (co) pycom11g10930	SG01M0018
pycom16g07530 (co) pycom14g06290	SG01M0008
pycom07g28100 (co) pycom01g24420	SG01M0020
pycom07g06930 (co) pycom05g00770	SG01M0019
pycom12g17170 (co) pycom07g26800	SG01M0021
pycom14g03250 (co) pycom02g06520	SG01M0021
pycom14g02250 (co) pycom01g08170	SG01M0021
pycom14g02940 (co) pycom05g31150	SG01M0015
pycom02g11210 (co) pycom01g10480	SG01M0021
pycom12g11920 (co) pycom01g20820	SG01M0021
pycom09g01480 (co) pycom05g00770	SG01M0019
pycom07g02410 (co) pycom05g27750	SG01M0021
pycom13g05300 (co) pycom07g15420	SG01M0019
pycom12g11920 (co) pycom12419g00130	SG01M0021
pycom15g16530 (co) pycom04g12150	SG01M0017
pycom06g19490 (co) pycom06g02110	SG01M0018
pycom12g11920 (co) pycom05g24630	SG01M0021
pycom10g05680 (co) pycom04g13420	SG01M0008
pycom12g19760 (co) pycom06g20830	SG01M0019
pycom17g15190 (co) pycom12g02410	SG01M0019
pycom13g13510 (co) pycom13g05300	SG01M0019
pycom17g19830 (co) pycom14g10390	SG01M0017
pycom05g06040 (co) pycom04g05140	SG01M0021
pycom09g11640 (co) pycom05g24630	SG01M0021
pycom13g01040 (co) pycom05g06040	SG01M0021
