# Supplementary material for: Transcriptomics of Differential Ripening in ‘d’Anjou’ Pear (Pyrus communis L.)
Source: Front Plant Sci. 2021 Jun 16;12:609684. doi: 10.3389/fpls.2021.609684 (PMC8243007; doi:10.3389/fpls.2021.609684)
Supplement: Supplementary file 10 [file Data_Sheet_2.ZIP › Supp.2/04-Module_Discovery/r_code.R]

#'
#' Description: Module discovery of D.AnjouPear network:
#' Creator: John Hadish
#' Created: July 6th, 2020
#'
#' Analysis ran in r version 3.6.3
#' KINC.R is a supplimental package to KINC
#'    KINC.R has several dependincies which will be installed when KINC.R is installed
#'    Instructions for installing KINC.R are avalible at: https://github.com/SystemsGenetics/KINC.R


library(KINC.R)

# Tissue Specific networks created with KINC
net_Cortex = "../03-KINC/Intermediary_File.paf-th0.0-p1e-03-rsqr0.30-filtered-th_ranked.phased-th_ranked.Tissue__Cortex-all.csGCN.txt"
net_Peel = "../03-KINC/Intermediary_File.paf-th0.0-p1e-03-rsqr0.30-filtered-th_ranked.phased-th_ranked.Tissue__Peel-all.csGCN.txt"

# Networks are imported into R
message("Loading the KINC network file...")
net_Peel = loadKINCNetwork(net_Peel)
net_Cortex = loadKINCNetwork(net_Cortex)

#' Clustered Network Edges using "findLinkedCommunities" function from the supplimentary
#'   R package "KINC.R":
#'   Selection of function parameters (th) was based on number of clusters generated
#'
message("Cluster Edges...")
  comm = findLinkedCommunities(net_Peel,"Peel.3",meta = TRUE,hcmethod = "mcquitty", th = 0.3)
  comm = findLinkedCommunities(net_Cortex,"Cortex.6",meta = TRUE, hcmethod = "mcquitty", th = 0.6)


# FILES RENAMED IN BASH
# cp Cortex.coexpnet.edges.lcm.cys.txt KINC.R_Modules_Cortex_Edges.txt
# cp Peel.coexpnet.edges.lcm.cys.txt  KINC.R_Modules_Peel_Edges.txt
