# Supplementary material for: Transcriptomics of Differential Ripening in ‘d’Anjou’ Pear (Pyrus communis L.)
Source: Front Plant Sci. 2021 Jun 16;12:609684. doi: 10.3389/fpls.2021.609684 (PMC8243007; doi:10.3389/fpls.2021.609684)
Supplement: Supplementary file 10 [file Data_Sheet_2.ZIP › Supp.2/04-Module_Discovery/README.md]

`Cortex.5.coexpnet.edges.lcm.cys.txt` - Cortex Modules Identified
`Peel.3.coexpnet.edges.lcm.cys.txt` - Peel Modules Identified
`r_code.R` - Code to identify Modules
