# Supplementary material for: Transcriptomics of Differential Ripening in ‘d’Anjou’ Pear (Pyrus communis L.)
Source: Front Plant Sci. 2021 Jun 16;12:609684. doi: 10.3389/fpls.2021.609684 (PMC8243007; doi:10.3389/fpls.2021.609684)
Supplement: Supplementary file 10 [file Data_Sheet_2.ZIP › Supp.2/README.md]

Each directory contains one part of the analysis:

`01-input_data` - contains Gene Expression Matrix and Annotation MAtrix for D.Anjou Pear Data
`02-GSForge` - contains GSForge jupyter analysis and output GEM of analysis
`03-KINC` - contains KINC network construction analysis BASH code and generated networks
`04-Module_Discovery` - contains module discovery work done in KINC.r and the resulting networks with modules added
