# Supplementary material for: Transcriptomics of Differential Ripening in ‘d’Anjou’ Pear (Pyrus communis L.)
Source: Front Plant Sci. 2021 Jun 16;12:609684. doi: 10.3389/fpls.2021.609684 (PMC8243007; doi:10.3389/fpls.2021.609684)
Supplement: Supplementary file 11 [file Data_Sheet_3.ZIP]

Archive with 18 entries (15 files):
- Supp.3/
- Supp.3/Module 10.17.18.21 Gene Ordered_first gene top of dendrogram.txt
- __MACOSX/
- __MACOSX/Supp.3/
- __MACOSX/Supp.3/._Module 10.17.18.21 Gene Ordered_first gene top of dendrogram.txt
- Supp.3/Module 19 Gene Ordered_first gene top of dendrogram.txt
- __MACOSX/Supp.3/._Module 19 Gene Ordered_first gene top of dendrogram.txt
- Supp.3/Module 21 Gene Ordered_first gene top of dendrogram.txt
- __MACOSX/Supp.3/._Module 21 Gene Ordered_first gene top of dendrogram.txt
- Supp.3/Module 4 Gene Ordered_first gene top of dendrogram.txt
- __MACOSX/Supp.3/._Module 4 Gene Ordered_first gene top of dendrogram.txt
- Supp.3/Module 5 Gene Ordered_first gene top of dendrogram.txt
- __MACOSX/Supp.3/._Module 5 Gene Ordered_first gene top of dendrogram.txt
- Supp.3/Module 6 Gene Ordered_first gene top of dendrogram.txt
- __MACOSX/Supp.3/._Module 6 Gene Ordered_first gene top of dendrogram.txt
- Supp.3/pear_phased_biomarkers.cys
- Supp.3/read.me.txt
- __MACOSX/Supp.3/._read.me.txt
