# Supplementary material for: Transcriptomics of Differential Ripening in ‘d’Anjou’ Pear (Pyrus communis L.)
Source: Front Plant Sci. 2021 Jun 16;12:609684. doi: 10.3389/fpls.2021.609684 (PMC8243007; doi:10.3389/fpls.2021.609684)
Supplement: Supplementary file 11 [file Data_Sheet_3.ZIP › Supp.3/Module 10.17.18.21 Gene Ordered_first gene top of dendrogram.txt]

pycom05g16310
pycom10g22860
pycom11g01740
pycom15g16530
pycom12g12680
pycom11g01730
pycom05g32880
pycom05g10730
pycom07g15410
pycom111g04520
pycom05g05060
pycom13g07880
pycom12g10900
pycom01g05580
pycom03g15260
pycom13g09450
pycom04g07400
pycom13g24720
pycom10g03500
pycom08g08170
pycom03g07660
pycom12g11920
pycom11g17830
pycom12g13520
pycom15g17370
pycom13g09110
pycom16g10610
pycom13g01040
pycom11g17820
pycom13g11730
pycom16g07690
pycom12g00770
pycom11g26860
pycom06g18120
pycom14g10600
pycom04g12150
pycom06g19490
pycom04g13080
pycom15g25080
pycom10g25940
pycom01g08850
pycom05g12670
pycom16g03140
pycom01g08920
pycom04g12190
pycom10g06670
pycom111g05670
pycom15g14080
pycom04g17420
pycom01g19980
pycom05g06040
pycom03g09290
pycom06g11340
pycom15g08110
pycom14g18300
pycom01g22480
pycom05g28970
pycom06g09140
pycom05g24630
pycom12g00080
pycom05g20760
pycom05g22850
pycom14g13970
pycom14g03250
pycom11g01990
pycom17g22700
pycom02g06520
pycom14g02250
pycom02g13520
pycom02g12870
pycom04g05140
pycom07g26900
pycom07g26800
pycom02g12330
pycom12g17170
pycom04g04240
pycom15g24750
