# Supplementary material for: Transcriptomics of Differential Ripening in ‘d’Anjou’ Pear (Pyrus communis L.)
Source: Front Plant Sci. 2021 Jun 16;12:609684. doi: 10.3389/fpls.2021.609684 (PMC8243007; doi:10.3389/fpls.2021.609684)
Supplement: Supplementary file 11 [file Data_Sheet_3.ZIP › Supp.3/Module 19 Gene Ordered_first gene top of dendrogram.txt]

pycom04g07400
pycom16g04510
pycom15g18310
pycom03g04530
pycom02g01330
pycom15g29010
pycom02g01930
pycom12g15400
pycom02g01940
pycom15g09040
pycom15g09070
pycom06g03090
pycom07g22300
pycom14g13710
pycom14g16580
pycom10g25390
pycom13g10450
pycom15g16530
pycom03g22100
pycom111g03000
pycom15g36560
pycom02g08380
pycom17g03230
pycom12g02410
pycom16g09880
pycom13g28860
pycom07g15420
pycom09g01480
pycom13g03690
pycom12g21960
pycom03g09520
pycom04g04470
pycom02g03360
pycom15g13830
pycom06g17130
pycom07g06930
pycom13g03670
pycom06g01300
pycom14g06600
pycom17g24240
pycom05g20660
pycom12g19760
pycom13g13510
pycom04g15340
pycom12g13840
pycom12g17540
pycom09g13430
pycom09g19340
pycom11g16700
pycom14g12880
pycom04g13720
pycom09g05590
pycom03g03300
pycom13g04070
pycom12g18060
pycom11g06030
pycom14g14280
pycom02g07570
pycom11g17360
pycom16g02020
pycom16g16870
