# Supplementary material for: Transcriptomics of Differential Ripening in ‘d’Anjou’ Pear (Pyrus communis L.)
Source: Front Plant Sci. 2021 Jun 16;12:609684. doi: 10.3389/fpls.2021.609684 (PMC8243007; doi:10.3389/fpls.2021.609684)
Supplement: Supplementary file 11 [file Data_Sheet_3.ZIP › Supp.3/Module 21 Gene Ordered_first gene top of dendrogram.txt]

pycom05g16310
pycom11g17830
pycom12g13520
pycom15g17370
pycom13g09110
pycom16g10610
pycom13g01040
pycom13g11730
pycom03g07660
pycom12g11920
pycom06g19490
pycom16g03140
pycom10g06670
pycom06g11340
pycom111g05670
pycom15g14080
pycom04g17420
pycom01g19980
pycom05g06040
pycom03g09290
pycom12g00080
pycom14g18300
pycom01g22480
pycom05g28970
pycom06g09140
pycom05g24630
pycom05g22850
pycom14g13970
pycom14g03250
pycom11g01990
pycom17g22700
pycom02g06520
pycom14g02250
pycom02g13520
pycom02g12870
pycom04g05140
pycom07g26900
pycom07g26800
pycom02g12330
pycom12g17170
pycom04g04240
pycom15g24750
