# Supplementary material for: Transcriptomics of Differential Ripening in ‘d’Anjou’ Pear (Pyrus communis L.)
Source: Front Plant Sci. 2021 Jun 16;12:609684. doi: 10.3389/fpls.2021.609684 (PMC8243007; doi:10.3389/fpls.2021.609684)
Supplement: Supplementary file 11 [file Data_Sheet_3.ZIP › Supp.3/Module 4 Gene Ordered_first gene top of dendrogram.txt]

pycom05g19330
pycom08g00170
pycom04g17000
pycom02g01810
pycom03g19680
pycom04g04750
pycom14g15050
pycom15g01160
pycom02g15660
pycom06g19210
pycom11g00990
pycom12g17030
pycom13g17410
pycom15g26430
pycom05g16310
pycom02g02820
pycom11g11460
pycom14g15430
pycom16g02020
pycom15g03120
pycom13g12970
pycom11g25670
pycom10g24770
pycom02g14360
pycom02g01390
pycom15g22980
pycom02g04240
pycom05g21790
pycom08g08420
pycom06g12500
pycom13g23580
pycom05g10250
pycom10g10660
pycom04g11810
pycom13g12050
pycom01g07850
pycom11g05010
pycom02g20590
pycom08g09260
pycom06g01500
pycom02g01330
pycom14g10070
pycom05g18530
pycom04g06370
pycom12g13850
pycom111g03000
pycom11g25880
pycom15g02050
pycom10g16590
pycom16g04510
pycom14g11520
pycom15g20070
pycom02g08380
pycom10g01570
pycom15g11520
pycom15g25100
pycom13g05300
pycom09g05190
