# Supplementary material for: Transcriptomics of Differential Ripening in ‘d’Anjou’ Pear (Pyrus communis L.)
Source: Front Plant Sci. 2021 Jun 16;12:609684. doi: 10.3389/fpls.2021.609684 (PMC8243007; doi:10.3389/fpls.2021.609684)
Supplement: Supplementary file 11 [file Data_Sheet_3.ZIP › Supp.3/Module 5 Gene Ordered_first gene top of dendrogram.txt]

pycom04g13400
pycom03g07050
pycom05g28970
pycom15g36280
pycom01g10480
pycom09g19840
pycom09g08520
pycom01g24530
pycom16g00660
pycom14g03250
pycom16g10300
pycom10g27490
pycom10g09930
pycom10g19790
pycom02g13520
pycom12g13520
pycom03g06110
pycom11g27660
pycom05g05060
pycom12g18370
pycom13g06200
pycom05g30580
pycom01g08050
pycom07g26900
pycom10g24870
pycom11g26630
pycom13g04880
pycom05g00770
pycom07g26800
pycom05g29260
pycom04g17420
pycom03g07390
pycom02g13200
pycom03g03950
pycom01g23940
pycom09g18770
pycom04g17430
