# Supplementary material for: Transcriptomics of Differential Ripening in ‘d’Anjou’ Pear (Pyrus communis L.)
Source: Front Plant Sci. 2021 Jun 16;12:609684. doi: 10.3389/fpls.2021.609684 (PMC8243007; doi:10.3389/fpls.2021.609684)
Supplement: Supplementary file 11 [file Data_Sheet_3.ZIP › Supp.3/read.me.txt]

Supplementary file 3 

Included here are lists of genes for co-expression modules (see descriptive titles).

The order of the gene IDs corresponds to the dendrograms in Fig 7. 

The file pear_phased_biomarkers.cys can be opened with Cytoscape, an open source visualization tool for networks which is available at https://cytoscape.org/.

The gene lists can be used to select nodes in the network using the select nodes from ID list function.
