# Supplementary material for: Transcriptomics of Differential Ripening in ‘d’Anjou’ Pear (Pyrus communis L.)
Source: Front Plant Sci. 2021 Jun 16;12:609684. doi: 10.3389/fpls.2021.609684 (PMC8243007; doi:10.3389/fpls.2021.609684)
Supplement: Supplementary file 12 [file Data_Sheet_4.ZIP]

Archive with 37 entries (34 files):
- Supp.4/
- Supp.4/Cortex AAT2.jpg
- __MACOSX/
- __MACOSX/Supp.4/
- __MACOSX/Supp.4/._Cortex AAT2.jpg
- Supp.4/Cortex ACO.jpg
- __MACOSX/Supp.4/._Cortex ACO.jpg
- Supp.4/Cortex ACS.jpg
- __MACOSX/Supp.4/._Cortex ACS.jpg
- Supp.4/Cortex ADH2.jpg
- Supp.4/Cortex ERF1.jpg
- Supp.4/Cortex ERF2.jpg
- Supp.4/Cortex ERS1.jpg
- Supp.4/Cortex ERS2.jpg
- Supp.4/Cortex HPL2.jpg
- Supp.4/Cortex IAA Protein.jpg
- Supp.4/Cortex LOX.jpg
- __MACOSX/Supp.4/._Cortex LOX.jpg
- Supp.4/Cortex MdGene-Housekeeping.jpg
- Supp.4/Cortex PG.jpg
- __MACOSX/Supp.4/._Cortex PG.jpg
- Supp.4/Peel AAT2.jpg
- Supp.4/Peel ACO.jpg
- Supp.4/Peel ACS.jpg
- Supp.4/Peel ADH2.jpg
- Supp.4/Peel ERF1.jpg
- Supp.4/Peel ERF2.jpg
- Supp.4/Peel ERS1.jpg
- Supp.4/Peel ERS2.jpg
- Supp.4/Peel HPL2.jpg
- Supp.4/Peel IAA Protein.jpg
- Supp.4/Peel LOX.jpg
- Supp.4/Peel MdGene-Housekeeping.jpg
- __MACOSX/Supp.4/._Peel MdGene-Housekeeping.jpg
- Supp.4/Peel PG.jpg
- Supp.4/Supp.4.read.me.txt
- __MACOSX/Supp.4/._Supp.4.read.me.txt
