# Supplementary material for: Transcriptomics of Differential Ripening in ‘d’Anjou’ Pear (Pyrus communis L.)
Source: Front Plant Sci. 2021 Jun 16;12:609684. doi: 10.3389/fpls.2021.609684 (PMC8243007; doi:10.3389/fpls.2021.609684)
Supplement: Supplementary file 12 [file Data_Sheet_4.ZIP › Supp.4/Supp.4.read.me.txt]

Genes selected from Supplementary table 5 in:

Busatto, N., Farneti, B., Tadiello, A., Oberkofler, V., Cellini, A., Biasioli, F., et al. (2019). Wide transcriptional investigation unravel novel insights of the on-tree maturation and postharvest ripening of 'Abate Fetel' pear fruit. Hortic Res 6, 32. doi: 10.1038/s41438-018-0115-1

BartlettV1.0 geneIDs were used to fetch sequences from GDR. Nucleotide sequences were BLASTED against a nucleotide database or BartletDHv2.0 at GRD (https://www.rosaceae.org/) 

We selected a 1e-50 cutoff for genes. 

The barcharts show log-transformed, normalized counts across the experiment. The first barchart is for the best BLASTn hit.

In general, the genes listed below show at harvest differences, which is consistent with Bussato et al. (2019), and while some are significant at harvest (ACS, ADH2, LOX) most are not significantly different across the experiment. This may be due to the relatively fine contrast of maturity in our experiment, adn also the relative lack of gene expression studies of fruit stored long term in controlled atmospheres.

### ACS - ACC synthase (before ACO in Ethylene biosynthesis)

PCP011500 - Bartlett1.0 - BLASTed, <1e-50

"pycom15g26520"
"pycom02g15530"
"pycom08g06340"

### ACO - ACC oxidase

PCP011683 - Bartlett1.0 - BLASTed, <1e-50 

"pycom05g32140"
"pycom17g07320"
"pycom10g27800"
"pycom17g09920"
"pycom17g09900"
"pycom09g03910"

### ERS1 - Ethylene response sensor 1

PCP004450 Bartlett1.0 - BLASTed, <1e-50

"pycom11g26800"
"pycom03g23140"
"pycom02g12760"
"pycom15g23880"

### ERS2 - Ethylene response sensor 2

PCP026971 Bartlett1.0 - BLASTed, <1e-50

"pycom03g23140"
"pycom11g26800"
"pycom02g12760"
"pycom15g23880"

### ERF1 - Ethylene response factor 1

PCP015040 - Bartlett1.0 - BLASTed, <1e-50

"pycom08g05000"
"pycom15g03390"

### ERF2 - Ethylene response factor 2

PCP002056 - Bartlett1.0 - BLASTed, <1e-50

"pycom08g05000"
"pycom15g03390"
"pycom17g22520"

### IAA protein

PCP003908 - Bartlett1.0 - BLASTed, <1e-50

"pycom09g11930"
"pycom17g19260"

### PG1 - polygalacturanase 1

PCP006771 - Bartlett1.0 - BLASTed, <1e-50

"pycom10g15530"
"pycom05g17960"	

### LOX - lipoxygenase 

PCP002320 Bartlett 1.0 - BLASTed, <1e-50

"pycom07g00350"
"pycom02g26600"
"pycom02g26590"
"pycom02g26570"
"pycom02g26580"
"pycom11g01870"

### ADH2 - Alcohol dehydrognease 2

PCP031262 - Bartlett1.0 - BLASTed, <1e-50

"pycom02g00130"
"pycom15g13090"
"pycom02g00050"
"pycom02g00120"
"pycom11g16640"
"pycom02g00060"
"pycom02g00040"
"pycom15g13080"

### AAT2 - Alcohol acyl transferase 2

PCP024687 - Bartlett1.0 - BLASTed, <1e-50

"pycom06g01300"
"pycom06g01320"
"pycom02g01390"
"pycom06g01500"
"pycom06g01510"
"pycom06g01520"
"pycom02g01330"
"pycom06g01340"
"pycom03g06420"

### HPL2 - hydroperoxide lyase 2

PCP012365 - Bartlett1.0 - BLASTed, <1e-50

"pycom09g03470"
"pycom17g09550"

### MdGENE - housekeeping

PCP030439 - Bartlett1.0 - 

"pycom111g03320"
"pycom17g03900"
"pycom16g07210"
